# Supplementary material for: Rebalancing gene haploinsufficiency in vivo by targeting chromatin
Source: Nat Commun. 2016 Jun 3;7:11688. doi: 10.1038/ncomms11688 (PMC4895808; doi:10.1038/ncomms11688)
Supplement: Supplementary Data 1 — Expressed Genes [file ncomms11688-s3.xls]

## Sheet: lista_geni_espressi_14476
Expressed Genes
Ensembl ID	Symbol	FPKM_NT SiRNA Rep1	FPKM_NT SiRNA Rep2
ENSMUSG00000000001	Gnai3	57.9397	55.9372
ENSMUSG00000000028	Cdc45	26.323	25.5027
ENSMUSG00000000037	Scml2	0.937259	1.35716
ENSMUSG00000000056	Narf	17.2867	18.3921
ENSMUSG00000000078	Klf6	20.7673	19.5527
ENSMUSG00000000085	Scmh1	7.50711	7.89035
ENSMUSG00000000088	Cox5a	116.936	118.169
ENSMUSG00000000094	Tbx4	0.211726	0.152126
ENSMUSG00000000120	Ngfr	0.614756	0.626221
ENSMUSG00000000125	Wnt3	3.1659	3.43624
ENSMUSG00000000126	Wnt9a	1.00263	0.972639
ENSMUSG00000000127	Fer	3.75331	2.99342
ENSMUSG00000000131	Xpo6	74.8789	72.6802
ENSMUSG00000000134	Tfe3	35.2867	38.5797
ENSMUSG00000000142	Axin2	8.60212	9.80045
ENSMUSG00000000148	Brat1	8.65201	8.62235
ENSMUSG00000000149	Gna12	22.4906	20.7516
ENSMUSG00000000154	Slc22a18	1.97312	2.43962
ENSMUSG00000000167	Pih1d2	3.04211	3.5656
ENSMUSG00000000168	Dlat	16.6058	15.5008
ENSMUSG00000000171	Sdhd	101.905	108.632
ENSMUSG00000000184	Ccnd2	10.4734	10.315
ENSMUSG00000000194	Gpr107	9.63757	8.9976
ENSMUSG00000000197	Nalcn	0.0661669	0.0834245
ENSMUSG00000000202	Btbd17	3.23762	5.99708
ENSMUSG00000000223	Drp2	0.0748144	0.025901
ENSMUSG00000000247	Lhx2	0.505078	0.477932
ENSMUSG00000000253	Gmpr	2.36913	2.45249
ENSMUSG00000000266	Mid2	0.884523	0.516734
ENSMUSG00000000275	Trim25	1.42758	1.28996
ENSMUSG00000000276	Dgke	1.34555	1.63584
ENSMUSG00000000278	Scpep1	15.6849	14.8754
ENSMUSG00000000282	Mnt	12.1126	14.018
ENSMUSG00000000290	Itgb2	0.29943	0.426111
ENSMUSG00000000295	Hddc2	26.9328	26.623
ENSMUSG00000000296	Tpd52l1	7.8313	7.35492
ENSMUSG00000000301	Pemt	11.5826	11.6228
ENSMUSG00000000303	Cdh1	15.6391	15.5148
ENSMUSG00000000305	Cdh4	0.37938	0.42518
ENSMUSG00000000308	Ckmt1	6.59097	5.8175
ENSMUSG00000000317	Bcl6b	3.49903	4.94947
ENSMUSG00000000320	Alox12	2.3038	2.23482
ENSMUSG00000000325	Arvcf	20.6421	21.4487
ENSMUSG00000000326	Comt	37.1286	33.5662
ENSMUSG00000000339	Rtca	20.6536	25.3261
ENSMUSG00000000340	Dbt	8.00891	8.13277
ENSMUSG00000000346	Dazap2	27.1124	26.2659
ENSMUSG00000000355	Mcts1	27.0139	20.7439
ENSMUSG00000000365	Rnf17	2.0422	2.01197
ENSMUSG00000000374	Trappc10	9.85254	8.55222
ENSMUSG00000000378	Ccm2	32.4245	32.0347
ENSMUSG00000000381	Wap	0.293347	0.200691
ENSMUSG00000000384	Tbrg4	88.499	85.6467
ENSMUSG00000000385	Tmprss2	0.0854647	0.104695
ENSMUSG00000000399	Ndufa9	88.0246	88.0736
ENSMUSG00000000402	Egfl6	0.135283	0.118139
ENSMUSG00000000409	Lck	10.4744	12.0561
ENSMUSG00000000416	Cttnbp2	0.688642	0.298218
ENSMUSG00000000420	Galnt1	20.5549	18.4353
ENSMUSG00000000439	Mkrn2	15.9575	18.2427
ENSMUSG00000000441	Raf1	49.0679	45.477
ENSMUSG00000000486	Sept1	1.58797	1.52156
ENSMUSG00000000489	Pdgfb	0.559855	0.724853
ENSMUSG00000000530	Acvrl1	0.162783	0.727369
ENSMUSG00000000531	Grasp	5.01859	5.89898
ENSMUSG00000000532	Acvr1b	16.2527	17.1797
ENSMUSG00000000538	Tom1l2	3.95427	3.50102
ENSMUSG00000000552	Zfp385a	12.8627	15.097
ENSMUSG00000000555	Itga5	7.8484	8.02932
ENSMUSG00000000561	Wdr77	77.7296	77.3434
ENSMUSG00000000563	Atp5f1	97.2598	99.187
ENSMUSG00000000567	Sox9	0.360011	0.430135
ENSMUSG00000000568	Hnrnpd	220.281	207.742
ENSMUSG00000000579	Dynlt1c	9.71206	9.42848
ENSMUSG00000000581	C1d	30.6067	29.212
ENSMUSG00000000594	Gm2a	7.46794	7.53295
ENSMUSG00000000600	Krit1	16.6951	13.5855
ENSMUSG00000000605	Clcn4-2	5.88034	6.04167
ENSMUSG00000000617	Grm6	0.268458	0.416402
ENSMUSG00000000627	Sema4f	0.89477	0.977699
ENSMUSG00000000628	Hk2	48.3651	50.2676
ENSMUSG00000000631	Myo18a	7.10364	7.88831
ENSMUSG00000000632	Sez6	1.4335	1.12798
ENSMUSG00000000686	Abhd15	2.10881	0.717922
ENSMUSG00000000693	Loxl3	1.71106	1.44008
ENSMUSG00000000706	Btn1a1	0.195927	0.362677
ENSMUSG00000000708	Kat2b	4.55236	4.52741
ENSMUSG00000000711	Rab5b	18.7378	19.7644
ENSMUSG00000000730	Dnmt3l	3.97593	3.65814
ENSMUSG00000000731	Aire	0.592464	0.567127
ENSMUSG00000000732	Icosl	4.48639	4.71969
ENSMUSG00000000751	Rpa1	41.173	42.4251
ENSMUSG00000000753	Serpinf1	6.79432	5.45552
ENSMUSG00000000759	Tubgcp3	22.922	18.6437
ENSMUSG00000000776	Polr3d	29.9138	32.518
ENSMUSG00000000782	Tcf7	0.948909	1.43806
ENSMUSG00000000787	Ddx3x	117.609	112.123
ENSMUSG00000000791	Il12rb1	0.88021	1.26223
ENSMUSG00000000792	Slc5a5	12.4972	12.8872
ENSMUSG00000000794	Kcnn3	0.105663	0.212961
ENSMUSG00000000804	Usp32	12.6369	14.5249
ENSMUSG00000000805	Car4	2.29079	1.26215
ENSMUSG00000000811	Txnrd3	2.03573	2.14815
ENSMUSG00000000823	Znf512b	28.8622	33.115
ENSMUSG00000000826	Dnajc5	52.1276	56.2559
ENSMUSG00000000827	Tpd52l2	58.9329	60.1121
ENSMUSG00000000838	Fmr1	19.9959	18.8654
ENSMUSG00000000861	Bcl11a	0.671625	0.896018
ENSMUSG00000000876	Pxmp4	4.0015	3.65832
ENSMUSG00000000881	Dlg3	7.95382	7.45869
ENSMUSG00000000884	Gnb1l	3.478	6.46799
ENSMUSG00000000901	Mmp11	16.5287	22.8467
ENSMUSG00000000902	Smarcb1	60.4505	72.6944
ENSMUSG00000000903	Vpreb3	5.1898	3.22887
ENSMUSG00000000915	Hip1r	18.9375	24.11
ENSMUSG00000000916	Nsun5	10.4172	18.2276
ENSMUSG00000000934	Top1mt	4.65474	5.87205
ENSMUSG00000000948	Snrpn	218.601	195.044
ENSMUSG00000000957	Mmp14	19.9179	20.7437
ENSMUSG00000000958	Slc7a7	43.7606	44.1614
ENSMUSG00000000959	Oxa1l	35.1838	34.8151
ENSMUSG00000000976	Heatr6	7.89626	8.73865
ENSMUSG00000001016	Ilf2	68.7126	65.8479
ENSMUSG00000001017	Chtop	74.1159	74.4964
ENSMUSG00000001018	Snapin	17.6717	18.4481
ENSMUSG00000001025	S100a6	8.76691	8.47094
ENSMUSG00000001027	Scn4a	0.026119	0.0412796
ENSMUSG00000001034	Mapk7	36.1599	39.8787
ENSMUSG00000001036	Epn2	31.8722	33.2158
ENSMUSG00000001039	B9d1	18.3437	19.7874
ENSMUSG00000001052	Sec24b	22.1928	20.9316
ENSMUSG00000001053	N4bp3	14.1666	16.2268
ENSMUSG00000001054	Rmnd5b	29.1851	33.4146
ENSMUSG00000001056	Nhp2	149.721	153.704
ENSMUSG00000001076	C1ql4	0.741098	0.389377
ENSMUSG00000001082	Mfsd10	43.1372	45.5467
ENSMUSG00000001089	Luzp1	17.9732	14.2152
ENSMUSG00000001098	Kctd10	27.1231	29.5976
ENSMUSG00000001100	Poldip2	32.6416	32.7454
ENSMUSG00000001105	Ift20	19.5012	16.9893
ENSMUSG00000001119	Col6a1	0.988045	0.828461
ENSMUSG00000001120	Pcbp3	11.5398	15.0844
ENSMUSG00000001127	Araf	42.3739	43.1336
ENSMUSG00000001128	Cfp	3.39417	4.07531
ENSMUSG00000001131	Timp1	17.0345	13.9525
ENSMUSG00000001134	Uxt	23.5206	23.3813
ENSMUSG00000001138	Cnnm3	10.0113	10.7863
ENSMUSG00000001143	Lman2l	24.3002	25.5828
ENSMUSG00000001150	Mcm3ap	15.0322	16.2102
ENSMUSG00000001151	Pcnt	9.50297	10.2551
ENSMUSG00000001156	Mxd1	2.19617	1.96735
ENSMUSG00000001157	Gmcl1	12.0455	11.5094
ENSMUSG00000001158	Snrnp27	28.6321	30.9636
ENSMUSG00000001166	Oas1c	0.339971	0.200895
ENSMUSG00000001173	Ocrl	8.25844	8.05835
ENSMUSG00000001175	Calm1	36.0327	33.8285
ENSMUSG00000001211	Agpat3	25.4833	24.0445
ENSMUSG00000001227	Sema6b	7.78343	10.5479
ENSMUSG00000001228	Uhrf1	78.8626	78.03
ENSMUSG00000001229	Dpp9	26.2218	27.9545
ENSMUSG00000001240	Ramp2	3.27518	4.14848
ENSMUSG00000001247	Lsr	19.2748	20.507
ENSMUSG00000001248	Gramd1a	29.2826	34.4136
ENSMUSG00000001249	Hpn	2.73251	2.53626
ENSMUSG00000001270	Ckb	74.7248	91.6151
ENSMUSG00000001280	Sp1	61.6329	78.0398
ENSMUSG00000001281	Itgb7	0.54792	0.793631
ENSMUSG00000001285	Myg1	39.6633	39.2405
ENSMUSG00000001288	Rarg	23.5316	24.4529
ENSMUSG00000001289	Pfdn5	195.229	201.399
ENSMUSG00000001300	Efnb2	4.38393	4.98293
ENSMUSG00000001305	Rrp15	34.7515	35.4481
ENSMUSG00000001313	Rnd2	21.7892	19.2844
ENSMUSG00000001323	Srr	16.3592	16.3654
ENSMUSG00000001333	Sync	0.10647	0.31736
ENSMUSG00000001334	Fndc5	3.16536	3.01312
ENSMUSG00000001348	Acp5	2.33372	3.18975
ENSMUSG00000001349	Cnn1	2.84561	2.699
ENSMUSG00000001366	Fbxo9	7.8889	8.55974
ENSMUSG00000001376	Ccdc132	11.9494	11.0508
ENSMUSG00000001379	Apbb3	10.054	9.43047
ENSMUSG00000001380	Hars	34.4242	34.9857
ENSMUSG00000001383	Zmat2	29.2359	28.6447
ENSMUSG00000001403	Ube2c	142.825	146.797
ENSMUSG00000001415	Smg5	55.2579	55.7492
ENSMUSG00000001416	Cct3	203.368	201.679
ENSMUSG00000001417	Rhbg	0.749178	0.613206
ENSMUSG00000001418	0610031J06Rik	108.838	109.415
ENSMUSG00000001419	Mef2d	12.4385	14.1605
ENSMUSG00000001420	Tmem79	2.4497	2.26102
ENSMUSG00000001424	Snd1	36.8393	35.634
ENSMUSG00000001435	Col18a1	6.77461	7.593
ENSMUSG00000001436	Slc19a1	12.8863	18.4579
ENSMUSG00000001440	Kpnb1	127.099	130.808
ENSMUSG00000001441	Npepps	48.5205	47.8135
ENSMUSG00000001444	Tbx21	0.466243	0.548531
ENSMUSG00000001445	Mrpl10	43.0277	43.3547
ENSMUSG00000001467	Cyp51	21.7349	20.7288
ENSMUSG00000001473	Tubb6	78.3773	80.6429
ENSMUSG00000001493	Meox1	0.0719924	0.124912
ENSMUSG00000001496	Nkx2-1	0.0442654	0.102093
ENSMUSG00000001504	Irx2	0.552813	0.256217
ENSMUSG00000001506	Col1a1	0.925826	0.996059
ENSMUSG00000001507	Itga3	5.10653	4.6216
ENSMUSG00000001508	Sgca	0.484933	0.410769
ENSMUSG00000001510	Dlx3	0.771755	0.659681
ENSMUSG00000001517	Foxm1	31.1839	33.2959
ENSMUSG00000001518	Itfg2	28.9809	32.9212
ENSMUSG00000001520	Nrip2	0.38708	0.371901
ENSMUSG00000001521	Tulp3	27.279	28.8077
ENSMUSG00000001524	Gtf2h4	29.7157	43.3368
ENSMUSG00000001525	Tubb5	780.216	793.686
ENSMUSG00000001542	Ell2	14.4732	14.1008
ENSMUSG00000001552	Jup	20.4741	19.6803
ENSMUSG00000001555	Fkbp10	13.6171	17.1722
ENSMUSG00000001569	Nom1	10.0725	9.28642
ENSMUSG00000001576	Ergic1	31.488	29.9433
ENSMUSG00000001583	Tnk1	3.33215	3.40601
ENSMUSG00000001588	Acap1	0.524934	0.637416
ENSMUSG00000001604	Tcea3	4.07507	4.97198
ENSMUSG00000001622	Csn3	0.288014	0.238056
ENSMUSG00000001627	Ifrd1	121.282	116.701
ENSMUSG00000001630	Stk38l	6.82986	7.48807
ENSMUSG00000001632	Brpf1	0.438216	0.632543
ENSMUSG00000001655	Hoxc13	0.0622113	0.122509
ENSMUSG00000001663	Gstt1	3.03639	2.11978
ENSMUSG00000001665	Gstt3	4.38441	6.01045
ENSMUSG00000001666	Ddt	129.109	122.978
ENSMUSG00000001672	Marveld3	2.25161	2.48033
ENSMUSG00000001674	Ddx18	43.3506	38.7984
ENSMUSG00000001687	Ubl3	13.7836	12.9705
ENSMUSG00000001700	Gramd3	4.21899	3.74691
ENSMUSG00000001707	Eef1e1	36.4541	33.201
ENSMUSG00000001729	Akt1	15.8879	17.4764
ENSMUSG00000001750	Tcirg1	13.9118	15.5725
ENSMUSG00000001751	Naglu	3.92412	3.54516
ENSMUSG00000001755	Coasy	10.0762	10.7878
ENSMUSG00000001761	Smo	41.224	43.7286
ENSMUSG00000001763	Tspan33	8.60168	7.76921
ENSMUSG00000001767	Crnkl1	13.1101	12.9119
ENSMUSG00000001768	Rin2	2.07179	1.29454
ENSMUSG00000001774	Chordc1	28.1471	25.9437
ENSMUSG00000001783	Rtcb	32.3867	31.197
ENSMUSG00000001785	Pwp1	30.7588	29.1191
ENSMUSG00000001786	Fbxo7	14.2181	17.0414
ENSMUSG00000001794	Capns1	88.1497	84.0963
ENSMUSG00000001802	Lrp3	8.96339	11.4576
ENSMUSG00000001819	Hoxd13	0.237071	0.146608
ENSMUSG00000001827	Folr1	4.46859	5.8628
ENSMUSG00000001829	Clpb	40.3566	41.4049
ENSMUSG00000001833	Sept7	44.8635	42.2385
ENSMUSG00000001844	Zdhhc4	17.3147	18.7436
ENSMUSG00000001847	Rac1	83.965	77.7759
ENSMUSG00000001855	Nup214	10.7639	10.5747
ENSMUSG00000001864	Aif1l	10.8467	10.5179
ENSMUSG00000001870	Ltbp1	1.23519	1.8715
ENSMUSG00000001891	Ugp2	13.8055	13.473
ENSMUSG00000001901	Kcnh6	36.9908	31.6935
ENSMUSG00000001909	Trmt1	59.4161	69.0497
ENSMUSG00000001910	Nacc1	54.7864	58.8084
ENSMUSG00000001918	Slc1a5	82.8744	76.5961
ENSMUSG00000001924	Uba1	84.3088	81.5621
ENSMUSG00000001942	Siae	2.81204	2.56783
ENSMUSG00000001946	Esam	1.66818	0.792836
ENSMUSG00000001948	Spa17	1.62283	1.29
ENSMUSG00000001962	Fam50a	38.1894	38.3895
ENSMUSG00000001964	Emd	71.6102	68.106
ENSMUSG00000001983	Taco1	6.6338	7.79432
ENSMUSG00000001985	Grik3	3.72768	3.58478
ENSMUSG00000001986	Gria3	5.19743	3.99469
ENSMUSG00000001988	Npas1	1.46223	2.0904
ENSMUSG00000001995	Sipa1l2	6.20104	7.71572
ENSMUSG00000001998	Ap4e1	8.50125	6.0626
ENSMUSG00000001999	Blvra	6.78795	6.91006
ENSMUSG00000002006	Pdzd4	25.1574	27.4643
ENSMUSG00000002010	Idh3g	62.3889	63.13
ENSMUSG00000002012	Pnck	0.27596	0.341285
ENSMUSG00000002014	Ssr4	78.9134	87.0121
ENSMUSG00000002015	Bcap31	61.0054	62.306
ENSMUSG00000002017	Fam98a	16.6161	16.282
ENSMUSG00000002020	Ltbp2	0.394434	0.0781644
ENSMUSG00000002028	Kmt2a	10.2522	10.6145
ENSMUSG00000002031	Ift46	107.395	98.0785
ENSMUSG00000002032	Tmem25	0.372193	0.379594
ENSMUSG00000002043	Trappc6a	47.2792	46.0087
ENSMUSG00000002052	Supt6	26.2315	27.6918
ENSMUSG00000002055	Spag5	24.3728	21.7887
ENSMUSG00000002058	Unc119	30.4656	35.3969
ENSMUSG00000002059	Rab34	43.9847	42.7792
ENSMUSG00000002064	Sdf2	47.64	44.6324
ENSMUSG00000002068	Ccne1	36.4955	34.5211
ENSMUSG00000002076	Hsf2bp	0.175146	0.3783
ENSMUSG00000002083	Bbc3	15.472	17.1213
ENSMUSG00000002102	Psmc3	116.476	126.316
ENSMUSG00000002103	Acp2	11.2312	10.5727
ENSMUSG00000002104	Rapsn	0	0.215984
ENSMUSG00000002105	Slc39a13	8.22948	10.5441
ENSMUSG00000002107	Celf2	3.68853	2.72204
ENSMUSG00000002108	Nr1h3	1.91983	1.95141
ENSMUSG00000002109	Ddb2	10.0415	10.5811
ENSMUSG00000002111	Spi1	1.31584	2.48296
ENSMUSG00000002129	Sf3a1	60.7873	63.9509
ENSMUSG00000002147	Stat6	19.425	20.7716
ENSMUSG00000002190	Clgn	0.936189	0.642107
ENSMUSG00000002205	Vrk3	14.8274	20.9894
ENSMUSG00000002210	Smg9	29.5425	23.4268
ENSMUSG00000002221	Paxip1	15.061	15.2663
ENSMUSG00000002222	Rmnd5a	25.2378	26.0369
ENSMUSG00000002227	Mov10	4.87912	5.46134
ENSMUSG00000002228	Ppm1j	0.541792	0.372437
ENSMUSG00000002233	Rhoc	44.2357	37.6368
ENSMUSG00000002249	Tead3	8.43007	8.58052
ENSMUSG00000002250	Ppard	12.2889	15.8802
ENSMUSG00000002257	Def6	6.51105	7.07317
ENSMUSG00000002265	Peg3	34.6963	33.0167
ENSMUSG00000002266	Zim1	0.446199	0.587534
ENSMUSG00000002274	Metrn	0.692625	0.940552
ENSMUSG00000002279	Lmf1	22.5416	18.8069
ENSMUSG00000002280	Narfl	9.53888	8.86058
ENSMUSG00000002289	Angptl4	0.757662	0.927256
ENSMUSG00000002297	Dbf4	50.1274	49.7772
ENSMUSG00000002307	Daxx	26.2528	24.4716
ENSMUSG00000002308	Cd320	32.798	35.8699
ENSMUSG00000002319	Ipo4	34.4802	35.6993
ENSMUSG00000002320	Tm9sf1	28.5845	30.4299
ENSMUSG00000002324	Rec8	2.97462	2.70998
ENSMUSG00000002325	Irf9	3.88366	3.96709
ENSMUSG00000002326	Gmpr2	17.8368	17.8235
ENSMUSG00000002329	Mdp1	24.0654	22.8156
ENSMUSG00000002332	Dhrs1	9.71578	8.33808
ENSMUSG00000002341	Ncan	2.49925	3.20188
ENSMUSG00000002342	Tmem161a	25.2989	29.1669
ENSMUSG00000002343	Armc6	14.6904	14.8199
ENSMUSG00000002345	2310045N01Rik	24.5345	48.0025
ENSMUSG00000002346	Slc25a42	3.96048	5.10089
ENSMUSG00000002365	Snx9	10.2729	11.5447
ENSMUSG00000002372	Ranbp3	45.3938	49.4989
ENSMUSG00000002379	Ndufa11	14.0886	14.6391
ENSMUSG00000002384	Bmp8b	0.343785	0.291568
ENSMUSG00000002393	Nr2f6	27.9731	38.4572
ENSMUSG00000002395	Use1	55.5527	57.2902
ENSMUSG00000002396	Ocel1	1.37983	2.07012
ENSMUSG00000002409	Dyrk1b	12.7881	14.6676
ENSMUSG00000002413	Braf	201.206	210.231
ENSMUSG00000002416	Ndufb2	73.255	91.3635
ENSMUSG00000002428	Hltf	14.6831	13.8059
ENSMUSG00000002455	Prpf6	30.9511	43.0187
ENSMUSG00000002458	Rgs19	30.4306	31.4588
ENSMUSG00000002459	Rgs20	1.08469	1.00262
ENSMUSG00000002475	Abhd3	0.662083	0.456509
ENSMUSG00000002477	Snrpd1	94.5423	97.6022
ENSMUSG00000002486	Tchp	9.40893	11.0334
ENSMUSG00000002489	Tiam1	1.50527	1.88465
ENSMUSG00000002496	Tsc2	13.0952	12.7392
ENSMUSG00000002504	Slc9a3r2	7.60114	8.7535
ENSMUSG00000002524	Puf60	80.9713	92.9817
ENSMUSG00000002546	Golga2	13.3307	14.6666
ENSMUSG00000002550	Uck1	24.1058	25.6668
ENSMUSG00000002578	Ikzf4	3.31803	3.94917
ENSMUSG00000002580	Mien1	16.1994	14.8872
ENSMUSG00000002602	Axl	3.6556	3.33953
ENSMUSG00000002603	Tgfb1	6.10814	6.64175
ENSMUSG00000002608	Ccdc97	16.9319	18.919
ENSMUSG00000002617	Zfp40	4.19835	2.96146
ENSMUSG00000002625	Akap8l	26.6801	30.2662
ENSMUSG00000002635	Pdcd2l	30.7693	30.8158
ENSMUSG00000002658	Gtf2f1	37.2358	38.6353
ENSMUSG00000002660	Clpp	35.8198	40.3699
ENSMUSG00000002661	Alkbh7	27.7775	29.5247
ENSMUSG00000002664	Pspn	1.68927	0.862081
ENSMUSG00000002668	Dennd1c	2.71422	2.88207
ENSMUSG00000002679	Med6	31.1879	26.2628
ENSMUSG00000002688	Prkd1	1.62061	1.53092
ENSMUSG00000002718	Cse1l	65.7715	59.462
ENSMUSG00000002728	Naa20	73.5447	86.7661
ENSMUSG00000002731	Prkra	21.0596	22.7079
ENSMUSG00000002732	Fkbp7	1.13271	1.55757
ENSMUSG00000002733	Plekha3	10.9893	9.61199
ENSMUSG00000002741	Ykt6	53.2453	55.2461
ENSMUSG00000002748	Baz1b	29.2075	30.3334
ENSMUSG00000002771	Grin2d	1.09068	0.934776
ENSMUSG00000002778	Kdelr1	67.7747	73.247
ENSMUSG00000002781	Tmem143	12.1724	13.0616
ENSMUSG00000002797	Ggct	7.06626	7.44484
ENSMUSG00000002799	Jag2	19.4844	21.4257
ENSMUSG00000002803	Btbd6	7.71978	7.7326
ENSMUSG00000002804	Nudt14	22.808	22.8423
ENSMUSG00000002808	Epdr1	0.6563	0.605043
ENSMUSG00000002812	Flii	25.358	26.4088
ENSMUSG00000002814	Top3a	16.031	16.5394
ENSMUSG00000002820	Atg4d	9.26669	9.81671
ENSMUSG00000002825	Qtrt1	45.5743	42.7572
ENSMUSG00000002831	Plin4	0.344338	0.389391
ENSMUSG00000002833	Hdgfrp2	30.6282	32.7574
ENSMUSG00000002835	Chaf1a	29.4971	33.4605
ENSMUSG00000002844	Adprh	27.3653	31.0958
ENSMUSG00000002845	Tmem39a	114.276	76.3273
ENSMUSG00000002846	Timmdc1	17.0419	19.3519
ENSMUSG00000002847	Pla1a	0.319542	0.277103
ENSMUSG00000002870	Mcm2	79.5262	86.4774
ENSMUSG00000002871	Tpra1	20.0722	13.2918
ENSMUSG00000002881	Nab1	4.49952	5.60653
ENSMUSG00000002885	Cd97	3.97957	2.81573
ENSMUSG00000002897	Il17ra	3.14239	3.14714
ENSMUSG00000002900	Lamb1	15.3894	15.547
ENSMUSG00000002908	Kcnn1	2.55732	3.07085
ENSMUSG00000002910	Arrdc2	3.25557	4.26426
ENSMUSG00000002948	Map2k7	24.6867	25.7761
ENSMUSG00000002949	Timm44	36.9781	44.159
ENSMUSG00000002957	Ap2a2	33.5591	33.9716
ENSMUSG00000002963	Pnkp	18.2311	27.0726
ENSMUSG00000002968	Med25	45.5284	51.4253
ENSMUSG00000002980	Bcam	17.6141	23.2811
ENSMUSG00000002981	Clptm1	30.6291	29.7037
ENSMUSG00000002983	Relb	3.3527	3.57359
ENSMUSG00000002984	Tomm40	80.6638	91.3677
ENSMUSG00000002985	Apoe	252.037	308.442
ENSMUSG00000002996	Hbp1	34.5869	36.43
ENSMUSG00000002997	Prkar2b	2.96724	3.46971
ENSMUSG00000003031	Cdkn1b	28.7671	29.1272
ENSMUSG00000003032	Klf4	2.21878	1.66799
ENSMUSG00000003033	Ap1m1	41.3137	41.896
ENSMUSG00000003037	Rab8a	23.652	25.37
ENSMUSG00000003038	Hmgn2	121.345	121.617
ENSMUSG00000003039	Fam32a	19.8077	21.617
ENSMUSG00000003062	Stard3nl	14.7655	13.2599
ENSMUSG00000003068	Stk11	50.3773	48.1236
ENSMUSG00000003070	Efna2	9.89264	10.0188
ENSMUSG00000003072	Atp5d	189.689	213.526
ENSMUSG00000003099	Ppp5c	74.6876	81.6311
ENSMUSG00000003119	Cdk12	23.8	21.7153
ENSMUSG00000003123	Lipe	2.57144	2.80648
ENSMUSG00000003131	Pafah1b2	28.8048	28.132
ENSMUSG00000003134	Tbc1d8	4.16067	4.60176
ENSMUSG00000003135	Cnot11	17.181	16.4094
ENSMUSG00000003153	Slc2a3	465.251	433.063
ENSMUSG00000003154	Foxj2	6.69021	6.579
ENSMUSG00000003161	Sri	3.94116	3.53807
ENSMUSG00000003166	Dgcr2	32.156	34.9584
ENSMUSG00000003178	Mical3	4.52942	4.29993
ENSMUSG00000003184	Irf3	16.0918	16.8411
ENSMUSG00000003190	Bcl2l12	9.9238	8.85418
ENSMUSG00000003198	Zfp959	2.90994	3.03657
ENSMUSG00000003199	Mpnd	54.8504	56.5729
ENSMUSG00000003200	Sh3gl1	34.6256	39.1323
ENSMUSG00000003208	Ccdc94	10.0795	11.1138
ENSMUSG00000003226	Ranbp2	22.6825	22.3731
ENSMUSG00000003227	Edar	0	0.0384734
ENSMUSG00000003228	Grk5	0.235408	0.601352
ENSMUSG00000003233	Dvl3	22.0504	22.3549
ENSMUSG00000003234	Abcf3	12.049	12.7959
ENSMUSG00000003235	Eif2b5	47.1073	56.4969
ENSMUSG00000003269	Cyth2	52.9317	57.084
ENSMUSG00000003273	Car11	4.49096	5.88926
ENSMUSG00000003279	Dlgap1	0.306325	0.240784
ENSMUSG00000003282	Plag1	4.17518	4.63252
ENSMUSG00000003283	Hck	0.78814	0.611144
ENSMUSG00000003299	Mrpl4	52.1798	51.1508
ENSMUSG00000003308	Keap1	4.69326	5.07885
ENSMUSG00000003309	Ap1m2	0.176127	0.384007
ENSMUSG00000003316	Glg1	32.2626	30.6817
ENSMUSG00000003341	Atp8b3	0.917797	0.688506
ENSMUSG00000003344	Btbd2	42.7575	51.1673
ENSMUSG00000003345	Csnk1g2	56.0735	66.128
ENSMUSG00000003346	Abhd17a	41.964	46.5414
ENSMUSG00000003348	Mob3a	1.6881	1.62293
ENSMUSG00000003352	Cacnb3	12.2745	14.2314
ENSMUSG00000003354	Ccdc65	1.33193	0.956961
ENSMUSG00000003355	Fkbp11	83.8568	79.8984
ENSMUSG00000003360	Ddx23	53.1627	64.4966
ENSMUSG00000003363	Pld3	24.4406	19.0595
ENSMUSG00000003378	Grik5	22.1071	25.9993
ENSMUSG00000003379	Cd79a	0.0940187	0.151857
ENSMUSG00000003380	Rabac1	110.946	114.636
ENSMUSG00000003382	Etv3	8.31543	7.42523
ENSMUSG00000003402	Prkcsh	56.9111	62.861
ENSMUSG00000003410	Elavl3	2.41671	2.83198
ENSMUSG00000003411	Rab3b	3.55393	4.58064
ENSMUSG00000003418	St8sia6	0.472719	0.404309
ENSMUSG00000003420	Fcgrt	0.101748	0.0635625
ENSMUSG00000003421	Nosip	32.7842	40.2873
ENSMUSG00000003423	Pih1d1	37.6671	43.3052
ENSMUSG00000003429	Rps11	1133.09	1135.89
ENSMUSG00000003435	Supt5	48.7525	51.6851
ENSMUSG00000003436	Dll3	12.3641	11.1686
ENSMUSG00000003437	Paf1	22.4992	23.1195
ENSMUSG00000003438	Timm50	60.5815	67.8783
ENSMUSG00000003444	Med29	18.8299	18.782
ENSMUSG00000003452	Bicd1	2.92612	2.96647
ENSMUSG00000003458	Ncstn	24.3818	22.9548
ENSMUSG00000003464	Pex19	25.8751	24.8416
ENSMUSG00000003469	Phyhip	21.6911	20.3283
ENSMUSG00000003476	Crhr2	1.36944	1.31363
ENSMUSG00000003484	Cyp4f18	0.194739	0.078439
ENSMUSG00000003500	Impdh1	50.1123	58.875
ENSMUSG00000003518	Dusp3	25.9655	23.4882
ENSMUSG00000003526	Prodh	8.97404	8.54611
ENSMUSG00000003527	Dgcr14	11.0653	12.3214
ENSMUSG00000003528	Slc25a1	43.9615	49.7235
ENSMUSG00000003531	Dgcr6	18.5513	20.5921
ENSMUSG00000003534	Ddr1	24.8634	28.8309
ENSMUSG00000003541	Ier3	15.5683	16.3716
ENSMUSG00000003545	Fosb	0.0923367	0.124484
ENSMUSG00000003549	Ercc1	41.0368	52.3726
ENSMUSG00000003559	As3mt	0.638788	0.639874
ENSMUSG00000003573	Homer3	14.2579	14.6914
ENSMUSG00000003575	Crtc1	4.91594	5.82524
ENSMUSG00000003581	Rnf215	10.2867	11.4457
ENSMUSG00000003585	Sec14l2	5.82479	6.26223
ENSMUSG00000003604	Aven	5.54687	6.10617
ENSMUSG00000003617	Cp	0.0994826	0.181071
ENSMUSG00000003623	Crot	9.65899	8.98722
ENSMUSG00000003644	Rps6ka1	16.8737	18.8626
ENSMUSG00000003657	Calb2	0.302579	0.356361
ENSMUSG00000003660	Snrnp200	41.869	44.8667
ENSMUSG00000003662	Ciao1	27.5321	30.9192
ENSMUSG00000003665	Has1	0.240744	0.147243
ENSMUSG00000003680	Taf6l	15.0677	17.2115
ENSMUSG00000003721	Insig2	26.6385	29.236
ENSMUSG00000003731	Kpna6	23.33	23.3795
ENSMUSG00000003746	Man1a	0.678412	0.71828
ENSMUSG00000003752	Itpkc	5.60322	6.18158
ENSMUSG00000003762	Adck4	5.19632	5.24408
ENSMUSG00000003778	Brd8	51.131	49.6503
ENSMUSG00000003779	Kif20a	40.794	38.223
ENSMUSG00000003808	Farsa	55.6586	53.524
ENSMUSG00000003809	Gcdh	11.9887	12.4246
ENSMUSG00000003810	Mast2	10.2305	10.2135
ENSMUSG00000003812	Dnase2a	7.29511	8.76254
ENSMUSG00000003813	Rad23a	49.3592	55.1326
ENSMUSG00000003814	Calr	349.84	341.46
ENSMUSG00000003824	Syce2	41.0827	41.8617
ENSMUSG00000003847	Nfat5	8.19193	11.5367
ENSMUSG00000003848	Nob1	58.1087	58.2376
ENSMUSG00000003849	Nqo1	1.37609	1.58374
ENSMUSG00000003863	Ppfia3	1.66496	2.19427
ENSMUSG00000003865	Gys1	34.1642	36.4155
ENSMUSG00000003868	Ruvbl2	66.1037	75.4898
ENSMUSG00000003872	Lin7b	1.179	0.246791
ENSMUSG00000003873	Bax	261.241	284.898
ENSMUSG00000003923	Tfam	43.8624	40.1589
ENSMUSG00000003929	Zfp81	9.04507	10.7883
ENSMUSG00000003934	Efnb3	5.18942	6.20625
ENSMUSG00000003948	Mmd	6.18166	5.78289
ENSMUSG00000003949	Hlf	0.457923	0.71392
ENSMUSG00000003955	Fam162a	149.355	154.242
ENSMUSG00000003970	Rpl8	1751.5	1910.06
ENSMUSG00000003992	Ssbp2	9.82242	7.32052
ENSMUSG00000004018	Fancl	28.7128	21.3687
ENSMUSG00000004031	Brinp2	1.05355	1.25028
ENSMUSG00000004032	Gstm5	18.7436	18.0164
ENSMUSG00000004035	Gstm7	7.32396	7.64915
ENSMUSG00000004040	Stat3	5.08176	5.15174
ENSMUSG00000004043	Stat5a	1.47244	2.98577
ENSMUSG00000004044	Ptrf	11.1226	10.2948
ENSMUSG00000004054	Map3k11	9.65594	11.0804
ENSMUSG00000004056	Akt2	24.4037	23.2424
ENSMUSG00000004069	Dnaja3	28.8359	29.1147
ENSMUSG00000004070	Hmox2	45.5929	40.9908
ENSMUSG00000004071	Cdip1	26.813	27.5819
ENSMUSG00000004085	Zak	6.28739	6.26762
ENSMUSG00000004096	Cwc15	40.5965	43.1759
ENSMUSG00000004098	Col5a3	0.391985	0.342527
ENSMUSG00000004099	Dnmt1	34.1752	36.7684
ENSMUSG00000004100	Ppan	40.0257	48.4752
ENSMUSG00000004105	Angptl2	2.24028	2.92952
ENSMUSG00000004110	Cacna1e	0.0367119	0.0486287
ENSMUSG00000004113	Cacna1b	1.5023	2.37773
ENSMUSG00000004127	Trmt10a	12.7748	13.008
ENSMUSG00000004151	Etv1	6.03599	5.2845
ENSMUSG00000004187	Kifc2	9.61304	8.51295
ENSMUSG00000004207	Psap	78.9642	86.3402
ENSMUSG00000004221	Ikbkg	7.09177	8.93696
ENSMUSG00000004233	Wars2	3.93209	3.8029
ENSMUSG00000004263	Atn1	25.2161	29.3444
ENSMUSG00000004264	Phb2	219.644	256.739
ENSMUSG00000004266	Ptpn6	5.93675	6.33626
ENSMUSG00000004267	Eno2	42.6447	54.2916
ENSMUSG00000004268	Emg1	110.28	122.586
ENSMUSG00000004270	Lpcat3	25.0244	24.4991
ENSMUSG00000004285	Atp6v1f	148.081	188.282
ENSMUSG00000004317	Clcn5	14.9949	12.7432
ENSMUSG00000004319	Clcn3	38.4542	36.8451
ENSMUSG00000004328	Hif3a	8.73641	9.94313
ENSMUSG00000004341	Gpx6	0.130563	0.202991
ENSMUSG00000004347	Pde1c	0.494479	0.416469
ENSMUSG00000004356	Utp20	17.3012	16.8564
ENSMUSG00000004359	Spic	0.265742	0.583462
ENSMUSG00000004360	9330159F19Rik	0.955058	0.86427
ENSMUSG00000004364	Cul3	46.7533	46.2971
ENSMUSG00000004371	Il11	0.686269	0.930807
ENSMUSG00000004383	Large	1.47429	1.72088
ENSMUSG00000004393	Ddx56	83.5568	89.6957
ENSMUSG00000004394	Tmed4	37.6602	41.2093
ENSMUSG00000004415	Col26a1	0.637306	0.986828
ENSMUSG00000004446	Bid	13.538	11.7867
ENSMUSG00000004451	Ralb	26.5687	29.3681
ENSMUSG00000004455	Ppp1cc	75.135	77.3804
ENSMUSG00000004460	Dnajb11	55.0099	49.5606
ENSMUSG00000004462	Tbccd1	9.72765	8.65216
ENSMUSG00000004473	Clec11a	0.835323	0.569349
ENSMUSG00000004500	Zfp324	3.01098	2.65879
ENSMUSG00000004508	Gab2	0.791329	0.894426
ENSMUSG00000004530	Coro1c	34.9934	33.6787
ENSMUSG00000004535	Tax1bp1	39.21	35.2668
ENSMUSG00000004558	Ndrg2	18.8109	20.2246
ENSMUSG00000004561	Mettl17	22.6465	63.3959
ENSMUSG00000004562	Arhgef40	6.46917	6.81833
ENSMUSG00000004565	Pnpla6	10.3886	9.64599
ENSMUSG00000004567	Mcoln1	35.2718	40.2335
ENSMUSG00000004568	Arhgef18	8.31966	9.36994
ENSMUSG00000004591	Pkn2	29.5219	33.3435
ENSMUSG00000004610	Etfb	46.2343	52.1883
ENSMUSG00000004626	Stxbp2	26.8198	27.8208
ENSMUSG00000004631	Sgce	20.8697	21.825
ENSMUSG00000004633	Chn2	0.546828	0.530712
ENSMUSG00000004637	Wwox	0.940828	0.786243
ENSMUSG00000004642	Slbp	55.2014	57.4465
ENSMUSG00000004651	Tyr	0.164408	0.141804
ENSMUSG00000004655	Aqp1	0.0377737	0.163721
ENSMUSG00000004661	Arid3b	26.4269	26.3086
ENSMUSG00000004665	Cnn2	68.1256	80.3742
ENSMUSG00000004667	Polr2e	86.3269	99.2648
ENSMUSG00000004668	Abca13	0.0268209	0.0235836
ENSMUSG00000004677	Myo9b	11.6481	12.6742
ENSMUSG00000004698	Hdac9	0.288438	0.219244
ENSMUSG00000004748	Mtfp1	11.036	12.4293
ENSMUSG00000004768	Rab23	9.17145	9.15418
ENSMUSG00000004771	Rab11a	125.876	112.018
ENSMUSG00000004788	Eif2b2	47.0215	45.022
ENSMUSG00000004789	Dlst	56.7611	55.7178
ENSMUSG00000004791	Pgf	2.34388	2.688
ENSMUSG00000004798	Ulk2	6.55634	5.51535
ENSMUSG00000004815	Dgkq	5.92414	5.84088
ENSMUSG00000004843	Chmp2b	14.531	15.0539
ENSMUSG00000004846	Plod3	24.3421	29.0468
ENSMUSG00000004849	Ap1s1	26.4428	32.8158
ENSMUSG00000004864	Mapk13	1.04593	1.37407
ENSMUSG00000004865	Srpk1	49.9854	46.1702
ENSMUSG00000004880	Lbr	45.7321	39.6129
ENSMUSG00000004885	Crabp2	10.0208	10.5841
ENSMUSG00000004891	Nes	11.3473	11.4954
ENSMUSG00000004892	Bcan	0.408257	0.674578
ENSMUSG00000004895	Prcc	39.8682	42.4279
ENSMUSG00000004896	Rrnad1	16.2111	16.7268
ENSMUSG00000004897	Hdgf	178.523	190.145
ENSMUSG00000004902	Slc25a18	0.458684	0.671431
ENSMUSG00000004929	Thop1	35.4385	39.536
ENSMUSG00000004931	Apba3	26.3007	34.4771
ENSMUSG00000004933	Matk	1.42667	1.74306
ENSMUSG00000004934	Pias4	22.0454	28.5496
ENSMUSG00000004936	Map2k1	46.083	45.8639
ENSMUSG00000004937	Sgta	65.233	71.9092
ENSMUSG00000004945	Tmem242	26.9962	33.0402
ENSMUSG00000004947	Dtx2	15.2392	16.1669
ENSMUSG00000004951	Hspb1	29.7982	28.7989
ENSMUSG00000004952	Rasa4	4.1141	5.16682
ENSMUSG00000004961	Syt5	1.51925	1.90491
ENSMUSG00000004980	Hnrnpa2b1	230.979	221.244
ENSMUSG00000004988	Fxyd4	0.209052	0.209795
ENSMUSG00000004994	Ccdc130	4.88365	5.2258
ENSMUSG00000004996	Mri1	30.0888	26.6792
ENSMUSG00000005034	Prkacb	17.2145	16.8197
ENSMUSG00000005043	Sgsh	2.44484	2.51387
ENSMUSG00000005045	Chd5	1.51817	1.96813
ENSMUSG00000005054	Cstb	100.191	104.447
ENSMUSG00000005057	Sh2b2	4.05216	4.92024
ENSMUSG00000005069	Pex5	26.8135	27.2157
ENSMUSG00000005078	Jkamp	22.8514	22.0911
ENSMUSG00000005087	Cd44	1.56572	1.82819
ENSMUSG00000005089	Slc1a2	0.160134	0.459734
ENSMUSG00000005102	Eif2ak4	8.37118	8.26419
ENSMUSG00000005103	Wdr1	48.0529	47.6089
ENSMUSG00000005124	Wisp1	0.156993	0.253805
ENSMUSG00000005125	Ndrg1	69.9102	79.0025
ENSMUSG00000005142	Man2b1	9.31669	8.90741
ENSMUSG00000005148	Klf5	4.0717	3.79498
ENSMUSG00000005150	Wdr83	39.0009	32.1982
ENSMUSG00000005161	Prdx2	182.134	165.751
ENSMUSG00000005198	Polr2a	52.3762	51.754
ENSMUSG00000005202	Shbg	0.0308513	0.0380895
ENSMUSG00000005204	Senp3	61.1967	66.2435
ENSMUSG00000005225	Plekha8	7.49646	7.45928
ENSMUSG00000005233	Spc25	33.4338	29.756
ENSMUSG00000005237	Dnah2	0.0944642	0.0861686
ENSMUSG00000005251	Ripk4	14.3482	14.7571
ENSMUSG00000005262	Ufd1l	41.8747	40.4542
ENSMUSG00000005267	Zfp287	4.40608	3.83503
ENSMUSG00000005268	Prlr	0.0170422	0.0348255
ENSMUSG00000005299	Letm1	10.181	10.6633
ENSMUSG00000005312	Ubqln1	49.9131	47.6854
ENSMUSG00000005320	Fgfr4	0.709007	1.12382
ENSMUSG00000005338	Cadm3	1.82844	2.13872
ENSMUSG00000005354	Txn2	83.9568	86.0917
ENSMUSG00000005357	Slc1a6	2.99522	3.51716
ENSMUSG00000005360	Slc1a3	6.40359	6.10908
ENSMUSG00000005362	Crbn	21.6657	21.1762
ENSMUSG00000005364	Il5ra	0.265584	0.230232
ENSMUSG00000005370	Msh6	46.2472	46.6338
ENSMUSG00000005371	Fbxo11	15.9656	15.8615
ENSMUSG00000005373	Mlxipl	9.21963	8.847
ENSMUSG00000005374	Tbl2	22.9217	24.0111
ENSMUSG00000005378	Wbscr22	49.2517	45.3725
ENSMUSG00000005397	Nid1	2.37166	2.01633
ENSMUSG00000005410	Mcm5	116.873	116.494
ENSMUSG00000005413	Hmox1	68.6654	81.2473
ENSMUSG00000005417	Mprip	38.5201	41.0512
ENSMUSG00000005442	Cic	87.6553	61.4334
ENSMUSG00000005447	Pafah1b3	62.784	56.8881
ENSMUSG00000005469	Prkaca	29.7213	29.4703
ENSMUSG00000005470	Asf1b	14.5758	12.6419
ENSMUSG00000005481	Ddx39	78.5955	79.4023
ENSMUSG00000005483	Dnajb1	26.8909	27.4624
ENSMUSG00000005501	Usp40	5.16157	5.02751
ENSMUSG00000005503	Evx1	0.283006	0.37062
ENSMUSG00000005505	Kbtbd4	11.2619	12.4735
ENSMUSG00000005506	Celf1	59.6247	59.4094
ENSMUSG00000005510	Ndufs3	49.1929	48.3563
ENSMUSG00000005514	Por	20.4117	25.2442
ENSMUSG00000005533	Igf1r	5.82211	6.08491
ENSMUSG00000005534	Insr	7.66987	5.64871
ENSMUSG00000005553	Atp4a	2.0839	2.38877
ENSMUSG00000005566	Trim28	303.103	315.221
ENSMUSG00000005575	Ube2m	102.713	99.6723
ENSMUSG00000005580	Adcy9	1.13437	1.63632
ENSMUSG00000005583	Mef2c	0.310169	0.307076
ENSMUSG00000005609	Ctr9	19.4409	19.8681
ENSMUSG00000005610	Eif4g2	372.164	376.235
ENSMUSG00000005611	Mrvi1	0.0122599	0
ENSMUSG00000005615	Pcyt1a	6.9673	7.2037
ENSMUSG00000005621	Zfp592	8.95391	9.27154
ENSMUSG00000005625	Psmd4	104.052	109.305
ENSMUSG00000005628	Tmod4	0.809474	1.31751
ENSMUSG00000005640	Insrr	0.366992	0.446247
ENSMUSG00000005656	Snx6	43.9152	43.1448
ENSMUSG00000005667	Mthfd2	118.455	113.252
ENSMUSG00000005672	Kit	2.83903	3.06954
ENSMUSG00000005674	Tomm40l	30.1169	29.5491
ENSMUSG00000005682	Pan2	11.3687	11.9496
ENSMUSG00000005683	Cs	73.6355	68.673
ENSMUSG00000005686	Ampd3	0.455812	0.518836
ENSMUSG00000005687	Bcas2	74.1748	69.9818
ENSMUSG00000005698	Ctcf	37.3724	34.5142
ENSMUSG00000005699	Pard6a	7.5563	7.53603
ENSMUSG00000005705	Agrp	0.48267	0.348801
ENSMUSG00000005718	Tfap4	14.4846	16.9863
ENSMUSG00000005732	Ranbp1	208.906	220.913
ENSMUSG00000005774	Rfx5	5.09343	4.59943
ENSMUSG00000005779	Psmb4	185.533	198.539
ENSMUSG00000005802	Slc30a4	3.66865	3.4557
ENSMUSG00000005803	Sqrdl	0.542705	0.984134
ENSMUSG00000005804	Bloc1s6	12.1987	10.9804
ENSMUSG00000005813	Metap1	25.0288	25.479
ENSMUSG00000005823	Gpr108	13.0004	13.4725
ENSMUSG00000005836	Gata6	0.617753	0.639823
ENSMUSG00000005846	Rsl1d1	88.6835	92.3843
ENSMUSG00000005871	Apc	12.8326	13.6303
ENSMUSG00000005873	Reep5	9.7582	10.4478
ENSMUSG00000005881	Ergic3	75.13	79.458
ENSMUSG00000005882	Uqcc1	76.2642	50.7631
ENSMUSG00000005886	Ncoa2	6.04822	8.22568
ENSMUSG00000005892	Trh	172.254	203.749
ENSMUSG00000005893	Nr2c2	10.5874	10.87
ENSMUSG00000005897	Nr2c1	6.30121	6.15196
ENSMUSG00000005899	Smpd4	46.3697	45.4508
ENSMUSG00000005907	Pex1	8.13297	7.57653
ENSMUSG00000005936	Kctd20	34.762	37.7121
ENSMUSG00000005947	Itgae	0.18369	0.17353
ENSMUSG00000005949	Ctns	14.1467	12.5368
ENSMUSG00000005950	P2rx5	0.346499	0.437346
ENSMUSG00000005951	Shpk	0.968031	1.03862
ENSMUSG00000005958	Ephb3	6.44508	6.56011
ENSMUSG00000005968	Tuft1	6.90344	6.86791
ENSMUSG00000005973	Rcn1	45.3606	44.4576
ENSMUSG00000005980	Dnase1	3.79418	10.0746
ENSMUSG00000005981	Trap1	37.2204	37.9178
ENSMUSG00000005982	Naa60	16.2407	18.2894
ENSMUSG00000005983	1700037C18Rik	3.96296	4.5436
ENSMUSG00000005986	Ankrd13d	9.69995	7.26469
ENSMUSG00000006005	Tpr	40.2348	39.0613
ENSMUSG00000006010	BC003331	7.61283	7.4413
ENSMUSG00000006014	Prg4	1.54704	1.41524
ENSMUSG00000006019	Dhx34	4.29004	5.14525
ENSMUSG00000006021	Kptn	4.77228	5.35283
ENSMUSG00000006024	Napa	14.8341	15.4528
ENSMUSG00000006050	Sra1	47.0937	44.5509
ENSMUSG00000006057	Atp5g1	65.6145	69.5178
ENSMUSG00000006058	Snf8	30.2525	32.6445
ENSMUSG00000006095	Tbcb	44.478	44.1205
ENSMUSG00000006127	Inpp5k	4.23635	4.91647
ENSMUSG00000006134	Crkl	24.5448	25.2951
ENSMUSG00000006154	Eps8l1	0.0848198	0.551135
ENSMUSG00000006169	Clint1	49.6159	50.0077
ENSMUSG00000006179	Prss16	2.2255	2.42947
ENSMUSG00000006191	Cdkal1	5.85799	5.79451
ENSMUSG00000006205	Htra1	2.46135	2.22395
ENSMUSG00000006215	Zbtb17	12.7851	13.0313
ENSMUSG00000006218	Fam131c	5.98438	6.32662
ENSMUSG00000006219	Fblim1	24.0846	26.6456
ENSMUSG00000006235	Epor	3.66269	4.45993
ENSMUSG00000006241	Ccdc159	1.41041	1.66056
ENSMUSG00000006262	Mob1b	7.55328	7.01388
ENSMUSG00000006273	Atp6v1b2	80.5336	79.6675
ENSMUSG00000006276	Eps15l1	20.7566	22.8887
ENSMUSG00000006281	Tep1	2.87004	3.04613
ENSMUSG00000006288	Ttc5	31.559	33.9283
ENSMUSG00000006289	Osgep	26.9867	28.3747
ENSMUSG00000006299	Aamp	63.028	74.6138
ENSMUSG00000006301	Tmbim1	12.9743	12.7671
ENSMUSG00000006304	Arpc2	125.961	127.258
ENSMUSG00000006307	Kmt2b	21.0719	24.1593
ENSMUSG00000006310	Zbtb32	4.61611	4.29872
ENSMUSG00000006311	Etv2	1.3032	0.818298
ENSMUSG00000006313	Upk1a	0.344556	0.892254
ENSMUSG00000006315	Tmem147	63.3688	67.4785
ENSMUSG00000006333	Rps9	1408.32	1497.38
ENSMUSG00000006335	Tfpt	17.6247	15.8777
ENSMUSG00000006342	Susd2	0.29857	0.511015
ENSMUSG00000006345	Ggt1	6.31628	5.56312
ENSMUSG00000006356	Crip2	62.9121	76.4704
ENSMUSG00000006360	Crip1	18.5465	20.2074
ENSMUSG00000006369	Fbln1	22.7898	27.4675
ENSMUSG00000006373	Pgrmc1	53.4978	51.4617
ENSMUSG00000006378	Gcat	29.2958	30.8249
ENSMUSG00000006386	Tek	0.406213	0.2877
ENSMUSG00000006390	Elovl1	19.1277	19.5495
ENSMUSG00000006392	Med8	66.1539	52.6343
ENSMUSG00000006395	Hyi	3.31864	4.66623
ENSMUSG00000006398	Cdc20	123.567	117.256
ENSMUSG00000006403	Adamts4	0.577986	0.553832
ENSMUSG00000006411	Pvrl4	1.12614	1.55014
ENSMUSG00000006412	Pfdn2	72.6976	72.4174
ENSMUSG00000006418	Rnf114	67.1175	72.6302
ENSMUSG00000006423	C330007P06Rik	7.41439	6.87784
ENSMUSG00000006435	Neurl1a	4.1253	5.1701
ENSMUSG00000006442	Srm	145.762	148.949
ENSMUSG00000006445	Epha2	19.0395	21.3399
ENSMUSG00000006456	Rbm14	65.3051	67.8052
ENSMUSG00000006457	Actn3	3.65236	3.76336
ENSMUSG00000006463	Zdhhc24	3.80735	3.27819
ENSMUSG00000006464	Bbs1	3.87137	4.52272
ENSMUSG00000006469	Slc34a3	0.194375	0.229788
ENSMUSG00000006471	Ndor1	12.9482	14.855
ENSMUSG00000006476	Nsmf	7.81811	10.81
ENSMUSG00000006494	Pdk1	25.6491	26.487
ENSMUSG00000006498	Ptbp1	798.245	823.535
ENSMUSG00000006526	Tmem110	9.46387	7.42458
ENSMUSG00000006527	Sfmbt1	6.0088	6.43363
ENSMUSG00000006538	Ihh	0.151651	0.219776
ENSMUSG00000006567	Atp7b	4.21918	4.45073
ENSMUSG00000006575	Rundc3a	8.05701	7.12177
ENSMUSG00000006576	Slc4a3	7.79961	8.78219
ENSMUSG00000006586	Runx1t1	1.53757	1.59597
ENSMUSG00000006599	Gtf2h1	33.9167	33.3912
ENSMUSG00000006611	Hfe	0.772195	0.420519
ENSMUSG00000006641	Slc5a6	8.77962	9.0475
ENSMUSG00000006649	Nphs1	0.0702474	0.15442
ENSMUSG00000006651	Aplp1	10.5629	13.1767
ENSMUSG00000006673	Qrich1	46.8606	49.1337
ENSMUSG00000006675	P4htm	0.717674	1.16502
ENSMUSG00000006676	Usp19	48.3224	52.5719
ENSMUSG00000006678	Pola1	4.89699	4.40999
ENSMUSG00000006699	Cdc42	116.849	105.692
ENSMUSG00000006705	Pknox1	3.95467	3.72598
ENSMUSG00000006711	D130043K22Rik	0.0579731	0.0713209
ENSMUSG00000006715	Gmnn	87.2163	78.8232
ENSMUSG00000006717	Acot13	25.9769	31.1285
ENSMUSG00000006720	Zfp184	4.28269	5.57369
ENSMUSG00000006724	Cyp27b1	0.34326	0.464939
ENSMUSG00000006728	Cdk4	380.639	410.183
ENSMUSG00000006731	B4galnt1	5.89028	5.94967
ENSMUSG00000006732	Mettl1	19.0239	22.5857
ENSMUSG00000006736	Tspan31	43.3438	42.9992
ENSMUSG00000006740	Kif5b	23.2477	22.4969
ENSMUSG00000006763	Saal1	8.00566	7.66865
ENSMUSG00000006764	Tph2	0.414999	0.303757
ENSMUSG00000006782	Cnp	2.75189	2.89807
ENSMUSG00000006784	Ttc25	0.789078	0.7019
ENSMUSG00000006800	Sulf2	16.4353	16.7462
ENSMUSG00000006818	Sod2	11.5874	10.9101
ENSMUSG00000006850	Tmco6	11.5794	11.064
ENSMUSG00000006906	Stambp	2.21702	2.52713
ENSMUSG00000006920	Ezh1	6.44382	6.95311
ENSMUSG00000006930	Hap1	7.14849	7.69097
ENSMUSG00000006931	Leprel4	20.7065	14.5892
ENSMUSG00000006932	Ctnnb1	256.194	258.682
ENSMUSG00000006941	Eif1b	53.2129	57.7386
ENSMUSG00000006958	Chrd	1.96967	2.22075
ENSMUSG00000006998	Psmd2	97.9335	98.8987
ENSMUSG00000007021	Syngr3	7.70882	7.87505
ENSMUSG00000007029	Vars	93.9189	86.7494
ENSMUSG00000007030	Vwa7	0.175754	0.423095
ENSMUSG00000007034	Slc44a4	0.681904	0.590296
ENSMUSG00000007035	Msh5	1.35167	1.59407
ENSMUSG00000007036	Abhd16a	15.8778	11.1645
ENSMUSG00000007038	Neu1	18.615	22.0247
ENSMUSG00000007039	Ddah2	59.6134	64.9666
ENSMUSG00000007041	Clic1	89.7959	93.7531
ENSMUSG00000007050	Lsm2	75.7456	78.021
ENSMUSG00000007080	Pole	14.2756	14.7593
ENSMUSG00000007097	Atp1a2	0.0706331	0.166047
ENSMUSG00000007122	Casq1	0.185195	0.0894356
ENSMUSG00000007207	Stx1a	4.32298	5.55689
ENSMUSG00000007216	Zfp775	2.36446	2.23481
ENSMUSG00000007338	Mrpl49	57.3924	50.9173
ENSMUSG00000007379	Dennd2c	2.46049	2.29517
ENSMUSG00000007411	Mark3	31.2451	28.765
ENSMUSG00000007415	Gatad1	47.2774	44.0289
ENSMUSG00000007440	Pcdha12	2.92361	3.00073
ENSMUSG00000007458	M6pr	32.2485	31.7257
ENSMUSG00000007476	Lrrc8a	13.4418	13.3507
ENSMUSG00000007564	Ppp2r1a	134.886	149.52
ENSMUSG00000007570	Fance	26.926	41.6786
ENSMUSG00000007589	Tinf2	37.4766	35.9433
ENSMUSG00000007591	Tssk4	0.187896	0.33124
ENSMUSG00000007594	Hapln4	10.7876	12.5423
ENSMUSG00000007603	Dus3l	30.0093	33.9159
ENSMUSG00000007610	Gtpbp3	14.6914	16.2808
ENSMUSG00000007613	Tgfbr1	15.4309	14.905
ENSMUSG00000007617	Homer1	10.4956	9.51581
ENSMUSG00000007646	Rad51c	2.73253	2.28951
ENSMUSG00000007653	Gabrb2	0.200094	0.197045
ENSMUSG00000007656	Arpp19	127.55	150.376
ENSMUSG00000007659	Bcl2l1	19.8089	18.3846
ENSMUSG00000007670	Khsrp	113.782	126.183
ENSMUSG00000007721	Ccdc124	58.4163	69.5267
ENSMUSG00000007739	Cct4	345.41	341.729
ENSMUSG00000007777	0610009B22Rik	23.4422	24.2718
ENSMUSG00000007783	Cpt1c	22.6472	22.6859
ENSMUSG00000007805	Twist2	0.137954	0.214075
ENSMUSG00000007812	Zfp655	15.7105	14.4371
ENSMUSG00000007815	Rhoa	119.933	116.44
ENSMUSG00000007817	Zmiz1	14.6973	17.8863
ENSMUSG00000007827	Ankrd26	3.79559	3.97492
ENSMUSG00000007833	Aldh16a1	19.0502	20.4033
ENSMUSG00000007836	Hnrnpa0	173.813	180.813
ENSMUSG00000007837	Prrg2	9.28252	10.2854
ENSMUSG00000007850	Hnrnph1	211.14	203.732
ENSMUSG00000007867	Ift43	12.8871	17.5568
ENSMUSG00000007872	Id3	27.9888	31.8413
ENSMUSG00000007880	Arid1a	50.3474	52.128
ENSMUSG00000007888	Crlf1	15.8679	14.7742
ENSMUSG00000007891	Ctsd	135.167	147.519
ENSMUSG00000007892	Rplp1	4128.96	4893.64
ENSMUSG00000007908	Hmgcll1	0.107288	0.0352539
ENSMUSG00000007944	Ttc9b	0.401759	0.123297
ENSMUSG00000007946	Phox2a	5.60163	5.79023
ENSMUSG00000007950	Abhd8	18.1296	21.0136
ENSMUSG00000007987	Rabl5	11.4422	10.5779
ENSMUSG00000007989	Fzd3	6.12668	6.16376
ENSMUSG00000008028	1700008O03Rik	3.34874	4.34062
ENSMUSG00000008035	Mid1ip1	10.4836	9.67007
ENSMUSG00000008036	Ap2s1	55.4397	61.6979
ENSMUSG00000008090	Fgfrl1	6.34539	6.57562
ENSMUSG00000008129	4930432K21Rik	0.56659	0.758231
ENSMUSG00000008136	Fhl2	2.58931	3.86079
ENSMUSG00000008140	Emc10	61.674	70.6646
ENSMUSG00000008153	Clstn3	6.57191	7.07849
ENSMUSG00000008167	Fbxw9	21.1844	22.5397
ENSMUSG00000008193	Spib	0.0516306	0.267006
ENSMUSG00000008200	Fnbp4	27.1982	27.8505
ENSMUSG00000008206	Cers4	8.41504	9.58599
ENSMUSG00000008226	Scrn3	8.11641	7.78124
ENSMUSG00000008301	Phax	31.5187	33.1148
ENSMUSG00000008305	Tle1	8.23312	8.68709
ENSMUSG00000008307	1700109H08Rik	0.470118	0.413893
ENSMUSG00000008318	Relt	3.25457	7.27821
ENSMUSG00000008333	Snrpb2	57.4085	56.8165
ENSMUSG00000008348	Ubc	13.7878	12.9705
ENSMUSG00000008373	Prpf31	7.51751	7.71476
ENSMUSG00000008384	Sertad1	9.07906	13.2989
ENSMUSG00000008393	Carhsp1	59.6972	57.7603
ENSMUSG00000008398	Elk3	1.7556	1.86197
ENSMUSG00000008429	Herpud2	11.9738	11.8974
ENSMUSG00000008435	Rdh13	12.8577	10.1947
ENSMUSG00000008438	Adam21	0.122411	0.0995647
ENSMUSG00000008450	Nutf2	23.0943	23.7039
ENSMUSG00000008461	Fut1	1.02569	1.46196
ENSMUSG00000008475	Arpc5	36.4956	37.2648
ENSMUSG00000008482	Rnf151	0.865257	1.10812
ENSMUSG00000008489	Elavl2	1.53391	1.56334
ENSMUSG00000008496	Pou2f2	1.35777	2.4338
ENSMUSG00000008540	Mgst1	2.89771	4.70857
ENSMUSG00000008575	Nfib	0.393807	0.296004
ENSMUSG00000008601	Rab25	0.788526	0.64749
ENSMUSG00000008604	Ubqln4	60.6145	64.2942
ENSMUSG00000008658	Rbfox1	0.122281	0.136487
ENSMUSG00000008668	Rps18	734.026	803.824
ENSMUSG00000008682	Rpl10	568.469	565.024
ENSMUSG00000008683	Rps15a	1681.67	2036.53
ENSMUSG00000008686		2.37578	2.00431
ENSMUSG00000008690	Ncaph2	50.3227	49.713
ENSMUSG00000008730	Hipk1	20.7983	19.7738
ENSMUSG00000008734	Gprc5b	5.05714	4.7738
ENSMUSG00000008763	Man1a2	7.47116	7.30122
ENSMUSG00000008822	Acyp1	11.6766	10.8868
ENSMUSG00000008855	Hdac5	37.5215	38.8611
ENSMUSG00000008859	Rala	13.0705	12.8261
ENSMUSG00000008892	Vdac3	48.9938	46.5338
ENSMUSG00000008932	Slc1a7	0.320981	0.184334
ENSMUSG00000008958	Vps72	33.2392	35.4282
ENSMUSG00000008976	Gabpa	21.8592	18.5086
ENSMUSG00000008999	Bmp7	2.5753	2.24194
ENSMUSG00000009013	Dynll1	271.553	269.991
ENSMUSG00000009030	Pdcl	33.7305	30.4487
ENSMUSG00000009035	Tmem184b	13.1778	14.7417
ENSMUSG00000009073	Nf2	43.0774	43.6781
ENSMUSG00000009075	Cabp7	5.66279	6.55242
ENSMUSG00000009076	Zmat5	16.5331	17.972
ENSMUSG00000009079	Ewsr1	183.664	197.745
ENSMUSG00000009090	Ap1b1	31.8505	34.9621
ENSMUSG00000009092	Derl3	43.1272	39.6892
ENSMUSG00000009097	Tbx1	12.1405	14.4818
ENSMUSG00000009108	Gnat2	0.925651	0.603702
ENSMUSG00000009112	Bcl2l13	16.2401	16.3179
ENSMUSG00000009145	Dqx1	1.75393	1.62352
ENSMUSG00000009207	Lnp	10.3513	12.0848
ENSMUSG00000009216	Fam163b	3.62629	3.537
ENSMUSG00000009246	Trpm5	0.304224	0.641954
ENSMUSG00000009248	Ascl2	7.3884	7.8772
ENSMUSG00000009281	Rarres2	3.10588	3.62781
ENSMUSG00000009291	Pttg1ip	32.3792	32.5418
ENSMUSG00000009292	Trpm2	0.41436	0.122604
ENSMUSG00000009293	Ube2g2	32.5234	38.9758
ENSMUSG00000009356	Lpo	0.352199	0.361558
ENSMUSG00000009376	Met	1.00456	1.25384
ENSMUSG00000009378	Slc16a12	0.041719	0.0987166
ENSMUSG00000009394	Syn2	0.375193	0.375859
ENSMUSG00000009406	Elk1	10.0079	10.2152
ENSMUSG00000009418	Nav1	1.92257	2.0641
ENSMUSG00000009470	Tnpo1	71.7706	66.9519
ENSMUSG00000009471	Myod1	0.306918	0.229041
ENSMUSG00000009487	Otog	2.24381	1.87702
ENSMUSG00000009535	Rnmt	31.9783	33.6289
ENSMUSG00000009549	Srp14	67.8998	74.5565
ENSMUSG00000009551	6330409D20Rik	0.106134	0.0444442
ENSMUSG00000009555	Cdk9	41.5464	46.9801
ENSMUSG00000009563	Tor2a	38.0798	38.3412
ENSMUSG00000009566	Fpgs	23.0123	24.8922
ENSMUSG00000009569	Mkl2	5.68617	4.41182
ENSMUSG00000009575	Cbx5	82.8284	78.8309
ENSMUSG00000009585	Apobec3	8.46629	5.48656
ENSMUSG00000009596	Taf7l	3.09464	3.3101
ENSMUSG00000009621	Vav2	8.10276	7.39903
ENSMUSG00000009628	Tex15	4.17527	3.81838
ENSMUSG00000009630	Ppp2cb	63.5041	64.3359
ENSMUSG00000009633	G0s2	2.29203	3.15217
ENSMUSG00000009640	Dmap1	29.9752	31.9792
ENSMUSG00000009647	Mcu	4.58254	4.7155
ENSMUSG00000009670	Tex11	0.234765	0.160846
ENSMUSG00000009681	Bcr	7.45427	8.40122
ENSMUSG00000009687	Fxyd5	1.19416	0.155888
ENSMUSG00000009731	Kcnd1	3.16396	3.56125
ENSMUSG00000009733	Tfcp2	4.76566	4.71053
ENSMUSG00000009739	Pou6f1	5.30007	5.56328
ENSMUSG00000009741	Ubp1	31.485	32.0508
ENSMUSG00000009772	Nuak2	5.36695	4.89005
ENSMUSG00000009828	Ick	10.3826	10.0265
ENSMUSG00000009863	Sdhb	69.906	74.5467
ENSMUSG00000009876	Cox4i2	0.590281	0.944208
ENSMUSG00000009894	Snap47	40.7819	31.4492
ENSMUSG00000009900	Wnt3a	0.156033	0.0859476
ENSMUSG00000009905	Kdsr	5.54265	5.30865
ENSMUSG00000009907	Vps4b	17.8805	17.0011
ENSMUSG00000009927	Rps25	399.892	351.672
ENSMUSG00000009941	Nxf2	0.641778	0.710513
ENSMUSG00000009995	Taz	20.8599	17.952
ENSMUSG00000010021	Kif19a	0.762174	0.312906
ENSMUSG00000010025	Aldh3a2	13.5006	13.4115
ENSMUSG00000010044	Zmynd10	1.48181	1.82267
ENSMUSG00000010045	Tmem115	13.6667	13.3399
ENSMUSG00000010047	Hyal2	25.2819	26.676
ENSMUSG00000010048	Ifrd2	37.5138	44.4356
ENSMUSG00000010057	Nprl2	13.9824	13.4165
ENSMUSG00000010064	Slc38a3	10.1631	9.50061
ENSMUSG00000010066	Cacna2d2	1.26898	1.48692
ENSMUSG00000010067	Rassf1	9.0214	9.92927
ENSMUSG00000010080	Epn3	0.773418	0.90838
ENSMUSG00000010086	Rnf112	0.970253	1.10052
ENSMUSG00000010095	Slc3a2	98.222	95.8517
ENSMUSG00000010097	Nxf1	63.2381	63.0983
ENSMUSG00000010110	Stx5a	38.5961	33.2929
ENSMUSG00000010136	Pifo	0.487256	0.347995
ENSMUSG00000010142	Tnfrsf13b	0.176132	0.217437
ENSMUSG00000010175	Prox1	2.16922	2.08326
ENSMUSG00000010205	Raver1	71.8053	75.2455
ENSMUSG00000010277	2610507B11Rik	39.3707	40.1856
ENSMUSG00000010290	AI597479	12.938	11.4091
ENSMUSG00000010307	Tmem86a	5.09633	6.22299
ENSMUSG00000010342	Tex14	0.397988	0.68733
ENSMUSG00000010358	Ifi35	0.483207	0.265737
ENSMUSG00000010362	Rdm1	22.1618	22.4591
ENSMUSG00000010376	Nedd8	125.972	141.637
ENSMUSG00000010392	Gosr1	8.59079	7.9088
ENSMUSG00000010406	Mrpl52	162.684	176.059
ENSMUSG00000010453	Kansl3	21.4282	21.7777
ENSMUSG00000010461	Eya4	0.120732	0.0977911
ENSMUSG00000010476	Ebf3	0.184966	0.210157
ENSMUSG00000010517	Faf1	16.4579	16.6106
ENSMUSG00000010529	Gm266	12.633	14.4451
ENSMUSG00000010538	Tsacc	7.40197	11.1766
ENSMUSG00000010554	Mettl16	18.3372	20.2649
ENSMUSG00000010592	Dazl	3.14362	2.74381
ENSMUSG00000010607	Pigyl	16.1216	19.3931
ENSMUSG00000010608	Rbm25	32.8692	33.9008
ENSMUSG00000010609	Psen2	5.99333	5.87199
ENSMUSG00000010651	Acaa1b	1.13848	0.88804
ENSMUSG00000010660	Plcd1	4.90179	6.19693
ENSMUSG00000010663	Fads1	41.905	42.2466
ENSMUSG00000010721	Lmbr1	21.526	31.7056
ENSMUSG00000010751	Tnfrsf22	3.62278	4.62263
ENSMUSG00000010755	Cars	66.4234	66.8495
ENSMUSG00000010760	Phlda2	63.5972	67.1243
ENSMUSG00000010796	Asz1	1.36816	0.70979
ENSMUSG00000010825	Grid2ip	0.590741	0.390938
ENSMUSG00000010830	Kdelr3	13.6035	13.5876
ENSMUSG00000010911	Apip	14.9517	11.5924
ENSMUSG00000010914	Pdhx	15.206	15.1135
ENSMUSG00000010936	Vac14	16.9258	18.2818
ENSMUSG00000011096	Akt1s1	69.294	75.0974
ENSMUSG00000011114	Tbrg1	64.0361	72.5796
ENSMUSG00000011148	Adssl1	4.29855	6.09739
ENSMUSG00000011154	1700026D08Rik	0.536947	0.123971
ENSMUSG00000011158	Brf1	8.53553	9.20692
ENSMUSG00000011171	Vipr2	0.302575	0.24474
ENSMUSG00000011179	Odc1	171.05	177.322
ENSMUSG00000011254	Thg1l	62.7469	68.6224
ENSMUSG00000011256	Adam19	1.51827	2.18593
ENSMUSG00000011257	Pabpc4	56.5045	0
ENSMUSG00000011263	Exoc3l2	1.71095	1.34756
ENSMUSG00000011267	Zfp296	5.7121	4.71052
ENSMUSG00000011305	Plin5	1.91802	1.59726
ENSMUSG00000011306	Sugp1	14.9178	16.7646
ENSMUSG00000011349	Dmrtc2	0.116981	0.182286
ENSMUSG00000011382	Dhdh	3.91639	3.6856
ENSMUSG00000011427	Zfp790	1.98805	2.11591
ENSMUSG00000011589	Fsd1	12.7634	12.5107
ENSMUSG00000011632	Pinlyp	0.677452	0.92978
ENSMUSG00000011658	Fuz	9.06239	8.94313
ENSMUSG00000011751	Sptbn4	3.42823	4.21598
ENSMUSG00000011752	Pgam1	102.913	104.697
ENSMUSG00000011831	Evi5	0	8.28834
ENSMUSG00000011832	Evi5l	1.24065	1.43248
ENSMUSG00000011837	Snapc2	16.035	18.3329
ENSMUSG00000011877	Git1	35.2342	37.583
ENSMUSG00000011884	Gltp	30.5168	31.8108
ENSMUSG00000011958	Bnip2	34.4095	32.5352
ENSMUSG00000011960	Ccnt1	13.4922	12.4079
ENSMUSG00000012017	Scarf2	6.05732	6.45374
ENSMUSG00000012076	Brms1l	7.99307	7.50325
ENSMUSG00000012114	Med15	22.9126	22.5997
ENSMUSG00000012117	Dhdds	19.1591	18.933
ENSMUSG00000012123	Aim1l	0.838235	1.03786
ENSMUSG00000012126	Ubxn11	4.79985	3.53418
ENSMUSG00000012282	Wnt8a	10.9831	13.8869
ENSMUSG00000012296	Tjap1	29.1215	32.2699
ENSMUSG00000012396	Nanog	16.2339	17.3614
ENSMUSG00000012405	Rpl15	259.14	282.901
ENSMUSG00000012422	Tmem167	9.81831	7.15447
ENSMUSG00000012429	Mplkip	19.3344	18.6229
ENSMUSG00000012443	Kif11	29.2849	27.7616
ENSMUSG00000012483	Rpa3	55.5388	43.4317
ENSMUSG00000012519	Mlkl	1.14051	0.955612
ENSMUSG00000012535	Tnpo3	52.9901	53.1303
ENSMUSG00000012609	Ttll5	5.05617	3.91445
ENSMUSG00000012640	Zfp715	4.59326	3.47179
ENSMUSG00000012705	Retn	0.508549	0.244154
ENSMUSG00000012777	Acpt	3.16946	4.44676
ENSMUSG00000012848	Rps5	1721.78	1819.24
ENSMUSG00000013033	Lphn1	19.7202	29.2598
ENSMUSG00000013076	Amotl1	10.0703	10.5665
ENSMUSG00000013083	2200002J24Rik	1.04254	0
ENSMUSG00000013089	Etv5	69.8178	62.8282
ENSMUSG00000013091	Tmem190	0.433552	0.890227
ENSMUSG00000013150	Gfod2	6.45108	6.71667
ENSMUSG00000013155	Enkd1	18.2223	23.2594
ENSMUSG00000013158	4933405L10Rik	0.303328	0.200048
ENSMUSG00000013160	Atp6v0d1	63.4342	65.2236
ENSMUSG00000013236	Ptprs	39.8633	41.9693
ENSMUSG00000013275	Slc41a1	7.63567	7.93726
ENSMUSG00000013338	Fer1l4	0.265857	0.132757
ENSMUSG00000013367	Iglon5	9.81379	10.2071
ENSMUSG00000013415	Igf2bp1	60.1757	62.7299
ENSMUSG00000013418	B4galnt2	1.99338	1.71232
ENSMUSG00000013419	Zfp651	3.3599	3.47409
ENSMUSG00000013465	Nelfb	51.1978	43.8641
ENSMUSG00000013483	Card14	0.0906321	0.0516515
ENSMUSG00000013495	Tmem175	8.74646	8.10531
ENSMUSG00000013539	Tango2	7.97889	5.07877
ENSMUSG00000013584	Aldh1a2	0.0317858	0.0795105
ENSMUSG00000013593	Ndufs2	89.6625	98.0597
ENSMUSG00000013611	Snx31	0.805609	0.41955
ENSMUSG00000013622	Atraid	31.0648	35.4074
ENSMUSG00000013629	Cad	46.3921	50.2485
ENSMUSG00000013646	Sh3bp5l	20.8413	23.3245
ENSMUSG00000013662	Atad1	38.8855	38.3763
ENSMUSG00000013663	Pten	29.4801	28.3941
ENSMUSG00000013698	Pea15a	25.3008	23.5227
ENSMUSG00000013701	Timm23	76.5814	80.2653
ENSMUSG00000013707	Tnfaip8l2	0.318928	0.19339
ENSMUSG00000013736	Trnt1	20.0889	18.5591
ENSMUSG00000013787	Ehmt2	52.058	62.2786
ENSMUSG00000013822	Elof1	50.2856	52.3694
ENSMUSG00000013833	Med16	25.1626	27.8259
ENSMUSG00000013846	St3gal1	0.844752	1.03857
ENSMUSG00000013858	Tmem259	60.9808	59.8293
ENSMUSG00000013878	Rnf170	4.0232	4.36285
ENSMUSG00000013921	Clip3	24.4111	26.0442
ENSMUSG00000013928	Thap8	0.6221	0.81949
ENSMUSG00000013973	Dedd	12.8459	13.9952
ENSMUSG00000013997	Nit1	23.3516	27.188
ENSMUSG00000014039	Prdm15	5.04909	3.98052
ENSMUSG00000014074	Rnf168	11.6212	11.938
ENSMUSG00000014075	Tctex1d2	16.4271	16.0819
ENSMUSG00000014077	Chp1	27.2141	27.7333
ENSMUSG00000014158	Trpv4	0.563148	0.266972
ENSMUSG00000014164	Klhl3	0.981055	0.778734
ENSMUSG00000014177	Tvp23b	27.657	24.8798
ENSMUSG00000014195	Dnajc7	82.6685	83.3656
ENSMUSG00000014198	Zfp385c	6.27661	6.71402
ENSMUSG00000014226	Cacybp	62.0382	63.752
ENSMUSG00000014232	Cluap1	4.79864	5.38056
ENSMUSG00000014243	Zswim7	24.3467	26.4126
ENSMUSG00000014245	Pigl	9.19692	8.28263
ENSMUSG00000014294	Ndufa2	146.046	164.685
ENSMUSG00000014301	Pam16	36.6424	41.5481
ENSMUSG00000014303	Glis2	18.5024	14.5389
ENSMUSG00000014313	Cox6c	236.857	232.114
ENSMUSG00000014329	Bicc1	0.86043	0.903299
ENSMUSG00000014349	Ube2z	35.884	37.7997
ENSMUSG00000014353	Tmem87b	6.3673	5.94608
ENSMUSG00000014355	Anapc1	39.8797	37.0387
ENSMUSG00000014361	Mertk	1.29128	1.3059
ENSMUSG00000014402	Tsg101	38.4635	31.559
ENSMUSG00000014418	Hps5	11.3404	10.4972
ENSMUSG00000014426	Map3k4	6.74424	6.76723
ENSMUSG00000014496	Ankrd28	12.2213	12.4423
ENSMUSG00000014498	Ankrd52	11.2607	14.1444
ENSMUSG00000014503	Pkd2l2	0.998593	1.04422
ENSMUSG00000014504	Srp19	42.749	43.8805
ENSMUSG00000014547	Wdfy2	6.53205	6.34424
ENSMUSG00000014550	Zfyve20	11.1355	11.5657
ENSMUSG00000014551	Mrps25	10.1432	9.87517
ENSMUSG00000014554	Dguok	24.0478	22.0368
ENSMUSG00000014592	Camta1	11.0806	12.7936
ENSMUSG00000014599	Csf1	0.74588	1.03063
ENSMUSG00000014601	Strip1	30.4713	33.0417
ENSMUSG00000014602	Kif1a	19.4005	19.9283
ENSMUSG00000014603	Alx3	0.724952	0.771619
ENSMUSG00000014606	Slc25a11	51.5725	45.6974
ENSMUSG00000014633	Cmc2	9.63735	7.29017
ENSMUSG00000014668	Chfr	12.7382	12.7712
ENSMUSG00000014725	Adam28	0.0791097	0.122018
ENSMUSG00000014747	Ankrd53	0.453319	0.310739
ENSMUSG00000014748	Tex261	23.2961	25.0787
ENSMUSG00000014763	Fam120b	3.34553	3.15904
ENSMUSG00000014767	Tbp	23.7153	23.6992
ENSMUSG00000014769	Psmb1	143.432	142.492
ENSMUSG00000014771	Pdcd2	31.6982	36.7724
ENSMUSG00000014773	Dll1	1.83374	1.78548
ENSMUSG00000014776	Nol3	0.305536	0.489354
ENSMUSG00000014778	Fhod1	7.25498	7.978
ENSMUSG00000014782	Plekhg4	0.496555	0.90869
ENSMUSG00000014786	Slc9a5	4.01343	4.39526
ENSMUSG00000014791	Elmo3	2.08612	2.67519
ENSMUSG00000014813	Stc1	6.79971	7.18634
ENSMUSG00000014837	4931428F04Rik	7.2204	8.0413
ENSMUSG00000014846	Tppp3	5.70981	7.26507
ENSMUSG00000014850	Msh3	11.0502	8.81189
ENSMUSG00000014852	Adamts13	0.339169	0.379244
ENSMUSG00000014856	Tmem208	29.5465	32.6666
ENSMUSG00000014859	E2f4	54.3677	56.1235
ENSMUSG00000014867	Surf4	145.803	128.41
ENSMUSG00000014873	Surf2	27.6024	30.5028
ENSMUSG00000014905	Dnajb9	8.06752	7.25727
ENSMUSG00000014907	Naf1	15.5483	15.9673
ENSMUSG00000014932	Yes1	10.2994	8.42468
ENSMUSG00000014956	Ppp1cb	45.9118	44.1729
ENSMUSG00000014959	Gorasp2	58.5929	57.8787
ENSMUSG00000014980	Tsen15	20.8404	20.1581
ENSMUSG00000015002	Efr3a	21.1947	16.396
ENSMUSG00000015023	Ddx19a	16.8228	18.5999
ENSMUSG00000015053	Gata2	0.768982	0.598451
ENSMUSG00000015083	C8g	0.656721	1.2339
ENSMUSG00000015085	Entpd2	0.874158	0.956607
ENSMUSG00000015087	Rabl6	37.8312	42.611
ENSMUSG00000015090	Ptgds	0.400416	0.596162
ENSMUSG00000015092	Edf1	96.5133	106.436
ENSMUSG00000015093	Clic3	0.668811	0.933515
ENSMUSG00000015094	Npdc1	21.8036	24.4093
ENSMUSG00000015095	Fbxw5	17.5095	14.7245
ENSMUSG00000015112	Slc25a13	1.08155	1.35493
ENSMUSG00000015120	Ube2i	178.829	204.988
ENSMUSG00000015126	Tsr3	30.3244	32.2418
ENSMUSG00000015127	Unkl	5.24917	4.20197
ENSMUSG00000015133	Lrrk1	2.70502	1.43169
ENSMUSG00000015143	Actn1	33.6922	35.4987
ENSMUSG00000015149	Sirt2	18.1435	18.9502
ENSMUSG00000015165	Hnrnpl	290.495	316.519
ENSMUSG00000015176	Nolc1	57.2375	62.1068
ENSMUSG00000015189	Casd1	8.72442	8.72878
ENSMUSG00000015202	Cnksr3	5.77793	6.09375
ENSMUSG00000015214	Mtmr1	4.15478	2.83374
ENSMUSG00000015217	Hmgb3	10.902	12.7864
ENSMUSG00000015222	Map2	2.72723	1.82156
ENSMUSG00000015224	Cyp2j9	0.137217	0.332528
ENSMUSG00000015243	Abca1	0.178401	0.117168
ENSMUSG00000015247	Nipsnap3b	13.2556	12.4207
ENSMUSG00000015289	Lage3	26.2687	25.0233
ENSMUSG00000015290	Ubl4	20.2442	19.5434
ENSMUSG00000015291	Gdi1	49.8622	42.9225
ENSMUSG00000015305	Sash1	6.1669	6.09549
ENSMUSG00000015312	Gadd45b	2.9735	2.68933
ENSMUSG00000015335	Zdhhc12	33.2264	33.7288
ENSMUSG00000015337	Endog	6.52244	9.12015
ENSMUSG00000015341	Golga7	35.5715	33.8107
ENSMUSG00000015342	Xk	1.87217	1.87263
ENSMUSG00000015354	Pcolce2	0.805448	0.848549
ENSMUSG00000015357	Clpx	16.0961	16.3493
ENSMUSG00000015363	Trabd	26.396	33.9987
ENSMUSG00000015365	Mov10l1	0.807301	0.841913
ENSMUSG00000015377	Dennd6b	5.93668	6.30739
ENSMUSG00000015405	Ace2	0.0983759	0.105846
ENSMUSG00000015452	Ager	1.53658	1.92042
ENSMUSG00000015461	Atf6b	30.2785	35.1909
ENSMUSG00000015467	Egfl8	1.57792	1.55666
ENSMUSG00000015468	Notch4	0.165765	0.184436
ENSMUSG00000015474	Ppt2	1.0578	0.810002
ENSMUSG00000015476	Prrt1	1.31126	1.20046
ENSMUSG00000015478	Rnf5	19.243	22.1151
ENSMUSG00000015484	Fam163a	0.0293883	0
ENSMUSG00000015488	Cacfd1	27.3381	28.4692
ENSMUSG00000015501	Hivep2	0.488183	0.583611
ENSMUSG00000015522	Arnt	26.9175	24.8861
ENSMUSG00000015536	Mocs2	19.5954	16.4944
ENSMUSG00000015542	Nat9	6.01765	5.67124
ENSMUSG00000015568	Lpl	4.26219	4.08191
ENSMUSG00000015575	Atp6v0e	96.0387	86.8587
ENSMUSG00000015579	Nkx2-5	0	0.351137
ENSMUSG00000015597	Zfp318	8.2932	7.87101
ENSMUSG00000015599	Ttbk1	0.533043	0.641638
ENSMUSG00000015619	Gata3	1.89154	1.60949
ENSMUSG00000015647	Lama5	23.7725	24.4955
ENSMUSG00000015652	Steap1	9.74424	9.38202
ENSMUSG00000015653	Steap2	4.94802	4.40531
ENSMUSG00000015656	Hspa8	232.289	230.652
ENSMUSG00000015659	Serac1	4.59222	5.65867
ENSMUSG00000015668	Pdzd11	30.6492	28.1367
ENSMUSG00000015671	Psma2	38.2258	34.6956
ENSMUSG00000015672	Mrpl32	16.3669	19.1444
ENSMUSG00000015697	Setdb1	23.3577	22.7497
ENSMUSG00000015702	Anxa9	0.737835	0.758882
ENSMUSG00000015709	Arnt2	3.67251	3.51353
ENSMUSG00000015711	Prune	11.991	11.1395
ENSMUSG00000015714	Cers2	55.1351	59.5085
ENSMUSG00000015733	Capza2	58.9343	55.6806
ENSMUSG00000015745	Plekho1	33.0948	42.112
ENSMUSG00000015747	Vps45	1.7984	1.90699
ENSMUSG00000015748	Prpf3	32.5788	33.9062
ENSMUSG00000015749	Anp32e	156.276	145.13
ENSMUSG00000015750	Aph1a	30.5656	30.4677
ENSMUSG00000015755	Tab2	26.6614	23.9285
ENSMUSG00000015757	Ppil4	17.7669	16.9713
ENSMUSG00000015759	Cnih1	84.4748	79.8209
ENSMUSG00000015766	Eps8	2.25751	1.65661
ENSMUSG00000015776	Med22	26.487	33.9606
ENSMUSG00000015790	Surf1	11.9577	11.8751
ENSMUSG00000015804	Med28	44.3231	43.9123
ENSMUSG00000015806	Qdpr	34.7209	39.3954
ENSMUSG00000015812	Gnrh1	0.332349	0.537724
ENSMUSG00000015837	Sqstm1	230.625	226.499
ENSMUSG00000015839	Nfe2l2	20.3169	19.1624
ENSMUSG00000015843	Rxrg	1.50782	1.75659
ENSMUSG00000015846	Rxra	7.22202	7.93856
ENSMUSG00000015850	Adamtsl4	0.317534	0.296301
ENSMUSG00000015869	Prpsap1	38.3161	48.7333
ENSMUSG00000015879	Fam184b	0.306248	0.362327
ENSMUSG00000015880	Ncapg	24.3128	23.6751
ENSMUSG00000015882	Lcorl	4.40827	4.13803
ENSMUSG00000015889	Lta4h	31.9915	31.6983
ENSMUSG00000015932	Dstn	117.087	107.092
ENSMUSG00000015937	H2afy	15.8219	18.8233
ENSMUSG00000015942	Gtf2ird2	3.14638	3.09343
ENSMUSG00000015943	Bola1	30.0884	39.0488
ENSMUSG00000015944	Gatsl2	4.58975	4.94076
ENSMUSG00000015950	Ncf1	0.123949	0.101017
ENSMUSG00000015957	Wnt11	2.26896	2.48195
ENSMUSG00000015961	Adss	45.9876	43.4609
ENSMUSG00000015966	Il17rb	0.0965774	0.193762
ENSMUSG00000015968	Cacna1d	0.438214	0.390995
ENSMUSG00000015971	Actr8	22.6639	25.839
ENSMUSG00000015980	Lrrc27	2.47387	2.15451
ENSMUSG00000015981	Stk32c	0.961504	1.21906
ENSMUSG00000015994	Fnta	41.2073	39.9223
ENSMUSG00000016018	Skiv2l2	36.7536	35.9318
ENSMUSG00000016024	Lbp	0.577074	0.355628
ENSMUSG00000016028	Celsr1	2.6701	2.78787
ENSMUSG00000016128	Stard13	7.4296	8.39076
ENSMUSG00000016179	Camk1g	2.93714	3.8531
ENSMUSG00000016181	Diexf	7.29549	7.54494
ENSMUSG00000016200	Syt14	3.93183	3.60324
ENSMUSG00000016206	H2-M3	2.56788	2.19392
ENSMUSG00000016239	Lonrf3	3.99427	3.76354
ENSMUSG00000016252	Atp5e	277.929	308.612
ENSMUSG00000016253	Nelfcd	34.6126	36.3052
ENSMUSG00000016256	Ctsz	58.3365	61.0812
ENSMUSG00000016257	Slmo2	32.436	32.8652
ENSMUSG00000016262	Sertad4	5.41104	5.81118
ENSMUSG00000016283	H2-M2	0.0211007	0.234802
ENSMUSG00000016308	Ube2a	31.3236	33.1596
ENSMUSG00000016319	Slc25a5	188.892	198.039
ENSMUSG00000016344	Ppdpf	42.575	40.7798
ENSMUSG00000016346	Kcnq2	1.42636	1.26069
ENSMUSG00000016349	Eef1a2	0.645295	0.861067
ENSMUSG00000016356	Col20a1	0.396703	0.232238
ENSMUSG00000016382	Pls3	26.3528	25.4106
ENSMUSG00000016386	Mpped2	1.55545	0.989413
ENSMUSG00000016409	Nkap	5.72768	5.43928
ENSMUSG00000016427	Ndufa1	94.2811	101.759
ENSMUSG00000016477	E2f3	22.69	28.8772
ENSMUSG00000016481	Cr1l	19.0915	19.757
ENSMUSG00000016487	Ppfibp1	12.7534	12.5906
ENSMUSG00000016493	Cd46	0.458149	0.512396
ENSMUSG00000016495	Plgrkt	15.6861	12.3794
ENSMUSG00000016496	Cd274	0.194152	0.257205
ENSMUSG00000016503	Gtf3a	11.3696	12.976
ENSMUSG00000016510	Mtif3	11.4838	9.55985
ENSMUSG00000016520	Lnx2	3.21924	2.90096
ENSMUSG00000016526	Dyrk3	23.9348	24.4737
ENSMUSG00000016528	Mapkapk2	23.5684	26.3375
ENSMUSG00000016529	Il10	1.21604	1.18509
ENSMUSG00000016534	Lamp2	25.0075	23.4115
ENSMUSG00000016541	Atxn10	51.4028	50.8255
ENSMUSG00000016552	Foxred2	9.21075	8.88324
ENSMUSG00000016554	Eif3d	66.0538	68.0162
ENSMUSG00000016559	H3f3b	226.172	211.018
ENSMUSG00000016619	Nup50	40.6713	38.83
ENSMUSG00000016624	Phf21b	3.14966	4.41216
ENSMUSG00000016626	Nlrp14	0.0998185	0.0580241
ENSMUSG00000016637	Ift27	16.7819	14.9136
ENSMUSG00000016664	Pacsin2	22.8673	25.3046
ENSMUSG00000016756	Cmah	622.783	579.86
ENSMUSG00000016757	Ttll12	35.2141	38.3732
ENSMUSG00000016758	Bik	2.68851	3.6346
ENSMUSG00000016763	Scube1	0.486424	0.632431
ENSMUSG00000016831	Tox4	12.4197	11.8367
ENSMUSG00000016833	Mrps18c	45.4514	44.4509
ENSMUSG00000016918	Sulf1	23.8357	23.4173
ENSMUSG00000016921	Srsf6	64.029	59.8886
ENSMUSG00000016933	Plcg1	34.9372	38.0704
ENSMUSG00000016940	Kctd2	14.7003	15.5048
ENSMUSG00000016946	Kctd5	30.7338	31.8333
ENSMUSG00000016984	Etaa1	12.8114	11.8329
ENSMUSG00000016995	Matn4	1.53816	0.852231
ENSMUSG00000017007	Rbpjl	0.195577	0.0593469
ENSMUSG00000017009	Sdc4	47.5425	44.548
ENSMUSG00000017057	Il13ra1	0.299415	0.392455
ENSMUSG00000017119	Nbr1	57.3482	50.2796
ENSMUSG00000017132	Cyth1	2.82166	3.16018
ENSMUSG00000017144	Rnd3	6.48485	5.55944
ENSMUSG00000017146	Brca1	9.84141	9.3002
ENSMUSG00000017167	Cntnap1	0.413285	0.674296
ENSMUSG00000017176	Nt5c3b	5.73636	14.0514
ENSMUSG00000017188	Coa3	56.744	59.0238
ENSMUSG00000017204	Gsdma	0.049955	0
ENSMUSG00000017210	Med24	35.7002	41.3866
ENSMUSG00000017221	Psmd3	109.363	108.867
ENSMUSG00000017264	Exosc10	37.2949	40.0137
ENSMUSG00000017286	Glod4	63.9927	43.7802
ENSMUSG00000017288	Vps53	11.0364	10.6952
ENSMUSG00000017291	Taok1	17.2354	16.1597
ENSMUSG00000017299	Dnttip1	17.6991	19.7417
ENSMUSG00000017300	Tnnc2	1.41891	0.793861
ENSMUSG00000017307	Acot8	17.7541	13.3999
ENSMUSG00000017309	Cd300lg	0.170259	0.0972987
ENSMUSG00000017314	Mpp2	7.07732	7.04112
ENSMUSG00000017376	Nlk	14.0005	13.0392
ENSMUSG00000017386	Traf4	62.0419	62.1676
ENSMUSG00000017390	Aldoc	10.8626	10.2084
ENSMUSG00000017400	Stac2	4.08411	3.56214
ENSMUSG00000017404	Rpl19	444.045	480.441
ENSMUSG00000017405	Nek8	3.76167	3.91979
ENSMUSG00000017417	Plxdc1	0.550375	0.273475
ENSMUSG00000017418	Arl5b	19.3262	15.6273
ENSMUSG00000017421	Zfp207	92.6429	95.198
ENSMUSG00000017428	Psmd11	69.2627	65.6848
ENSMUSG00000017453	Pipox	7.04047	5.25418
ENSMUSG00000017466	Timp2	7.01786	5.63879
ENSMUSG00000017485	Top2b	24.8794	23.1304
ENSMUSG00000017493	Igfbp4	10.8302	10.5058
ENSMUSG00000017499	Cdc6	20.0498	18.7156
ENSMUSG00000017548	Suz12	34.4825	34.5133
ENSMUSG00000017550	Atad5	5.28305	5.16492
ENSMUSG00000017561	Crlf3	17.3809	14.6955
ENSMUSG00000017588	Krt27	0.0847665	0.14391
ENSMUSG00000017607	Tns4	0.0687433	0.0950848
ENSMUSG00000017615	Tnfaip1	16.4666	15.6348
ENSMUSG00000017631	Abr	12.4963	15.7172
ENSMUSG00000017639	Rab11fip4	17.021	18.675
ENSMUSG00000017652	Cd40	3.13904	3.81946
ENSMUSG00000017664	Slc35c2	21.1341	31.3046
ENSMUSG00000017667	Zfp334	7.60799	7.72579
ENSMUSG00000017670	Elmo2	25.9517	25.4706
ENSMUSG00000017677	Wsb1	20.8837	20.6051
ENSMUSG00000017679	Ttpal	6.5506	6.10233
ENSMUSG00000017686	Rhot1	21.0494	19.23
ENSMUSG00000017692	Rhbdl3	1.63641	1.50426
ENSMUSG00000017697	Ada	3.00211	2.68592
ENSMUSG00000017707	Serinc3	104.925	100.176
ENSMUSG00000017715	Pgs1	21.0388	23.6494
ENSMUSG00000017716	Birc5	90.3319	91.1873
ENSMUSG00000017718	Afmid	1.27668	1.6325
ENSMUSG00000017721	Pigt	37.4843	36.0352
ENSMUSG00000017723	Wfdc2	14.0117	15.1178
ENSMUSG00000017724	Etv4	19.5465	19.958
ENSMUSG00000017734	Dbndd2	13.1502	15.6188
ENSMUSG00000017737	Mmp9	0.273961	0.264645
ENSMUSG00000017740	Slc12a5	1.06984	1.4281
ENSMUSG00000017747	Ghdc	4.30116	5.47347
ENSMUSG00000017754	Pltp	14.754	14.1439
ENSMUSG00000017756	Slc12a7	16.1354	15.4788
ENSMUSG00000017760	Ctsa	50.3449	55.2173
ENSMUSG00000017764	Zswim1	14.234	11.2897
ENSMUSG00000017765	Slc12a4	9.03399	9.69676
ENSMUSG00000017774	Myo1c	9.93015	11.1219
ENSMUSG00000017776	Crk	37.2619	40.197
ENSMUSG00000017778	Cox7c	192.974	170.032
ENSMUSG00000017781	Pitpna	28.071	27.5067
ENSMUSG00000017801	Mlx	15.2279	13.9769
ENSMUSG00000017802	Fam134c	19.9484	20.2159
ENSMUSG00000017817	Jph2	0.0633636	0.191453
ENSMUSG00000017830	Dhx58	0.886671	0.832628
ENSMUSG00000017831	Rab5a	16.2222	15.0865
ENSMUSG00000017837	Nkiras2	20.0819	23.8213
ENSMUSG00000017843	Ppp2r5c	32.1929	32.5181
ENSMUSG00000017858	Ift52	11.3395	11.8619
ENSMUSG00000017861	Mybl2	19.5843	20.748
ENSMUSG00000017897	Eya2	0.234186	0.728621
ENSMUSG00000017929	B4galt5	7.75999	9.5203
ENSMUSG00000017943	Gdap1l1	10.7009	10.6222
ENSMUSG00000017969	Ptgis	14.0547	13.3735
ENSMUSG00000017978	Cadps2	0.0498952	0.143607
ENSMUSG00000017999	Ddx27	28.9891	33.6597
ENSMUSG00000018001	Cyth3	10.1867	11.1915
ENSMUSG00000018012	Rac3	9.97976	6.41216
ENSMUSG00000018040	Rrp7a	52.8716	56.0585
ENSMUSG00000018042	Cyb5r3	61.2676	53.5789
ENSMUSG00000018068	Ints2	0.0675429	0.0327923
ENSMUSG00000018076	Med13l	7.99717	7.78
ENSMUSG00000018102	Hist1h2bc	1.14744	2.42929
ENSMUSG00000018126	Baiap2l2	1.63134	1.96443
ENSMUSG00000018143	Mafk	4.16779	4.46681
ENSMUSG00000018160	Med1	23.6856	22.1559
ENSMUSG00000018166	Erbb3	4.31871	3.78483
ENSMUSG00000018167	Stard3	15.0826	14.0651
ENSMUSG00000018168	Ikzf3	0.0089209	0
ENSMUSG00000018169	Mfng	3.16217	2.51189
ENSMUSG00000018171	Vmp1	26.0364	26.0103
ENSMUSG00000018189	Uchl5	16.181	14.7199
ENSMUSG00000018196	Glrx2	21.2265	18.2501
ENSMUSG00000018199	Trove2	4.97032	4.69479
ENSMUSG00000018209	Stk4	18.5892	23.0873
ENSMUSG00000018217	Pmp22	30.7911	21.0051
ENSMUSG00000018238	Gdf9	0.264839	0.161528
ENSMUSG00000018239	Zcchc10	20.2765	26.4
ENSMUSG00000018286	Psmb6	295.639	304.298
ENSMUSG00000018287	Spag7	98.6692	104.681
ENSMUSG00000018293	Pfn1	623.855	662.494
ENSMUSG00000018322	Tomm34	20.6038	21.5212
ENSMUSG00000018326	Ywhab	61.6722	63.8931
ENSMUSG00000018334	Ksr1	1.08747	1.53309
ENSMUSG00000018339	Gpx3	4.41198	4.38656
ENSMUSG00000018340	Anxa6	36.4519	36.4776
ENSMUSG00000018341	Il12rb2	1.11822	1.10586
ENSMUSG00000018347	Zkscan6	3.42885	2.97221
ENSMUSG00000018362	Kpna2	87.3001	98.2717
ENSMUSG00000018363	Smurf2	14.9769	14.087
ENSMUSG00000018372	Cep95	7.63293	8.66548
ENSMUSG00000018377	Vezf1	15.8115	14.7246
ENSMUSG00000018378	Cuedc1	2.09848	3.12347
ENSMUSG00000018379	Srsf1	163.764	138.724
ENSMUSG00000018381	Abi3	1.86565	0.903976
ENSMUSG00000018387	Shroom1	2.43888	2.61905
ENSMUSG00000018395	Kif3a	23.4675	21.9828
ENSMUSG00000018398	Sept8	19.2449	21.5163
ENSMUSG00000018401	Mtmr4	20.2752	20.1766
ENSMUSG00000018405	Mrm1	4.31475	4.54128
ENSMUSG00000018411	Mapt	0.244726	0.191719
ENSMUSG00000018412	Kansl1	24.8376	24.6334
ENSMUSG00000018415	Gid4	21.889	22.1406
ENSMUSG00000018417	Myo1b	9.30786	9.06061
ENSMUSG00000018425	Dhx40	16.3365	15.6477
ENSMUSG00000018427	Ypel2	0.485535	0.463397
ENSMUSG00000018428	Akap1	18.1978	18.7
ENSMUSG00000018433	Nol11	23.9662	24.7311
ENSMUSG00000018442	Derl2	17.4859	16.5148
ENSMUSG00000018446	C1qbp	177.278	184.918
ENSMUSG00000018449	Rpain	30.7566	20.9405
ENSMUSG00000018470	Kcnab3	3.36033	2.2246
ENSMUSG00000018474	Chd3	17.8451	18.1046
ENSMUSG00000018476	Kdm6b	21.7649	24.2192
ENSMUSG00000018481	Appbp2	17.2255	15.5437
ENSMUSG00000018486	Wnt9b	0.00981456	0.0603645
ENSMUSG00000018500	Adora2b	1.92765	1.32709
ENSMUSG00000018501	Ncor1	80.847	81.6668
ENSMUSG00000018507	Trpv2	0.925463	0.925525
ENSMUSG00000018509	Cenpv	32.0356	33.1174
ENSMUSG00000018537	Pcgf2	51.0922	50.2068
ENSMUSG00000018541	Cwc25	5.85779	7.16509
ENSMUSG00000018543	1700001P01Rik	0.50801	0.303225
ENSMUSG00000018547	Pip4k2b	14.1709	14.1846
ENSMUSG00000018548	Trim37	22.6904	24.6674
ENSMUSG00000018554	Ybx2	10.0554	9.93842
ENSMUSG00000018559	Ctdnep1	36.9086	39.7856
ENSMUSG00000018565	Elp5	44.4944	44.1114
ENSMUSG00000018566	Slc2a4	2.0387	2.31176
ENSMUSG00000018567	Gabarap	176.288	176.143
ENSMUSG00000018569	Cldn7	11.3154	11.0039
ENSMUSG00000018570	2810408A11Rik	3.24157	4.00093
ENSMUSG00000018572	Phf23	38.6855	45.3636
ENSMUSG00000018574	Acadvl	10.4942	11.3008
ENSMUSG00000018581	Dnah11	1.00306	0.888159
ENSMUSG00000018583	G3bp1	115.835	114.411
ENSMUSG00000018585	Atox1	77.6428	83.0427
ENSMUSG00000018593	Sparc	106.951	106.57
ENSMUSG00000018599	Mief2	11.9668	11.8575
ENSMUSG00000018604	Tbx3	0.257197	0.241549
ENSMUSG00000018648	Dusp14	3.19202	2.64019
ENSMUSG00000018651	Tada2a	24.9134	23.5579
ENSMUSG00000018654	Ikzf1	0.150691	0.173898
ENSMUSG00000018661	Cog1	13.6453	14.543
ENSMUSG00000018666	Cbx1	73.7724	73.1544
ENSMUSG00000018669	Cdk5rap3	58.5419	57.04
ENSMUSG00000018672	Copz2	5.78754	5.8002
ENSMUSG00000018677	Slc25a39	117.2	133.009
ENSMUSG00000018678	Sp2	0.218222	0.157862
ENSMUSG00000018697	Aatf	10.115	11.2574
ENSMUSG00000018698	Lhx1	0.0989511	0.213351
ENSMUSG00000018707	Dync1h1	24.6606	20.8433
ENSMUSG00000018727	Cpsf4l	0.856209	0.820141
ENSMUSG00000018733	Pex12	9.05481	12.8822
ENSMUSG00000018736	Ndel1	18.3283	18.3225
ENSMUSG00000018740	Slc25a35	0.632237	0.407182
ENSMUSG00000018750	Zbtb4	1.78605	2.88297
ENSMUSG00000018752	Tnfsf12Tnfsf13	0.183402	0.328156
ENSMUSG00000018761	Mpdu1	48.3554	54.3905
ENSMUSG00000018765	Fxr2	63.1871	69.0175
ENSMUSG00000018770	Atp5g3	377.663	407.87
ENSMUSG00000018774	Cd68	5.72056	4.89677
ENSMUSG00000018796	Acsl1	6.06873	4.36885
ENSMUSG00000018800	Abca5	1.63056	1.68389
ENSMUSG00000018809	Smyd4	3.43295	3.09213
ENSMUSG00000018819	Lsp1	0.395782	0.782145
ENSMUSG00000018820	Zfyve27	8.29166	9.78669
ENSMUSG00000018821	Avpi1	13.5814	14.3564
ENSMUSG00000018822	Sfrp5	0.0644301	0.16085
ENSMUSG00000018830	Myh11	0.099193	0.0504918
ENSMUSG00000018841	Rad51d	14.0652	15.4201
ENSMUSG00000018844	Fndc8	0.150275	0.35075
ENSMUSG00000018845	Unc45b	0.272125	0.490126
ENSMUSG00000018846	Pank3	22.025	19.1061
ENSMUSG00000018848	Rars	69.1104	73.228
ENSMUSG00000018849	Wwc1	10.9261	11.8632
ENSMUSG00000018858	Ict1	65.0529	67.1062
ENSMUSG00000018861	Fdxr	6.90959	6.25271
ENSMUSG00000018865	Sult4a1	17.8342	17.8269
ENSMUSG00000018882	Mrpl45	56.8444	58.8289
ENSMUSG00000018899	Irf1	5.4869	6.77213
ENSMUSG00000018900	Slc22a5	6.0541	6.76428
ENSMUSG00000018906	P4ha2	40.9376	40.589
ENSMUSG00000018907	Alox12e	0.125701	0.137502
ENSMUSG00000018909	Arrb1	10.465	11.1197
ENSMUSG00000018919	Tm4sf5	1.08328	0.946505
ENSMUSG00000018920	Cxcl16	0.748875	0.424721
ENSMUSG00000018921	Pelp1	36.7448	40.3553
ENSMUSG00000018923	Med11	16.4575	20.2359
ENSMUSG00000018924	Alox15	2.45657	2.19796
ENSMUSG00000018931	Gm16515	20.573	19.2546
ENSMUSG00000018932	Map2k3	17.7345	18.6859
ENSMUSG00000018965	Ywhah	86.2503	82.2687
ENSMUSG00000018973	Hoxb1	0.0798035	0.216646
ENSMUSG00000018974	Sart3	37.0923	43.8533
ENSMUSG00000018983	E2f2	1.84744	1.58543
ENSMUSG00000018986	Slfn3	0.198504	0.233028
ENSMUSG00000018995	Nars2	2.92214	2.51199
ENSMUSG00000018999	Slc35b4	1.09426	0.890993
ENSMUSG00000019027	Dnah1	0.170971	0.126626
ENSMUSG00000019039	Dalrd3	14.3436	15.0844
ENSMUSG00000019054	Fis1	85.9802	100.01
ENSMUSG00000019055	Plod1	11.8013	11.8496
ENSMUSG00000019066	Rab3d	3.02977	1.53151
ENSMUSG00000019080	Mfsd3	1.83526	2.48668
ENSMUSG00000019082	Slc25a22	64.0952	70.6768
ENSMUSG00000019087	Atp6ap1	40.732	41.2505
ENSMUSG00000019088	Dnase1l1	1.88843	3.55392
ENSMUSG00000019124	Scrn1	2.21712	1.9323
ENSMUSG00000019132	BC005537	57.6369	44.2791
ENSMUSG00000019139	Isyna1	91.1563	98.8054
ENSMUSG00000019143	Hars2	9.79166	10.4548
ENSMUSG00000019158	Tmem160	45.3307	54.9066
ENSMUSG00000019173	Rab5c	41.8902	48.028
ENSMUSG00000019179	Mdh2	152.107	154.801
ENSMUSG00000019188	H13	25.7503	29.2628
ENSMUSG00000019189	Rnf145	35.5368	36.4235
ENSMUSG00000019194	Scn1b	3.28067	4.85469
ENSMUSG00000019210	Atp6v1e1	53.6754	62.5597
ENSMUSG00000019214	Chtf18	22.3441	18.5256
ENSMUSG00000019230	Lhx9	0.846925	0.892874
ENSMUSG00000019235	Rps6kl1	2.55592	2.74335
ENSMUSG00000019254	Ppp1r12c	29.0981	33.8792
ENSMUSG00000019256	Ahr	0.90454	0.644306
ENSMUSG00000019261	Map1s	61.6538	72.7597
ENSMUSG00000019295	Tmem129	8.69724	8.48945
ENSMUSG00000019297	Nop9	16.6712	18.1389
ENSMUSG00000019301	Hsd17b1	0.227702	0.0541578
ENSMUSG00000019302	Atp6v0a1	11.9663	10.7962
ENSMUSG00000019303	Psmc3ip	13.0608	11.7563
ENSMUSG00000019312	Grb7	9.84279	11.8292
ENSMUSG00000019320	Noxo1	0.767588	0.615874
ENSMUSG00000019326	Aoc3	0.123306	0.28541
ENSMUSG00000019338	Zfp687	19.8877	25.1593
ENSMUSG00000019359	Gdpd2	0.345106	0.321272
ENSMUSG00000019362	D8Ertd738e	81.9231	84.1725
ENSMUSG00000019368	Sec14l4	0.564945	0.715026
ENSMUSG00000019370	Calm3	139.77	145.343
ENSMUSG00000019373	Cops3	98.7582	98.4158
ENSMUSG00000019428	Fkbp8	75.134	84.2152
ENSMUSG00000019432	Ddx39b	237.413	238.662
ENSMUSG00000019433	Gipc1	41.0713	45.3076
ENSMUSG00000019437	Tlcd1	13.926	14.898
ENSMUSG00000019461	Plscr3	11.4666	13.4379
ENSMUSG00000019464	Ptger1	2.20369	2.27942
ENSMUSG00000019467	Arhgef25	23.3063	24.9592
ENSMUSG00000019470	Xab2	38.1743	37.9328
ENSMUSG00000019471	Cdc37	65.8068	71.5529
ENSMUSG00000019487	Trip10	21.5832	23.764
ENSMUSG00000019494	Cops6	82.8654	88.5571
ENSMUSG00000019505	Ubb	570.315	529.629
ENSMUSG00000019518	Ap4m1	10.4922	10.7997
ENSMUSG00000019528	Gyg	16.0115	15.519
ENSMUSG00000019539	Rcn3	38.9901	48.1837
ENSMUSG00000019558	Slc6a8	18.6604	13.5863
ENSMUSG00000019564	Arid3a	10.4246	12.1581
ENSMUSG00000019577	Pdk4	0.13004	0.158665
ENSMUSG00000019578	Ubxn6	24.9446	26.3091
ENSMUSG00000019579	D17Wsu104e	27.1644	25.6186
ENSMUSG00000019590	Cyb561	4.14596	4.17347
ENSMUSG00000019647	Sema6a	11.043	11.74
ENSMUSG00000019659	Ccdc12	29.4223	35.1801
ENSMUSG00000019689	1110001J03Rik	54.8301	52.0521
ENSMUSG00000019699	Akt3	9.62453	7.88748
ENSMUSG00000019710	Mrpl24	22.376	23.8323
ENSMUSG00000019715	Gle1	11.7751	11.2054
ENSMUSG00000019718	L3hypdh	1.42962	2.51109
ENSMUSG00000019726	Lyst	1.00997	1.14467
ENSMUSG00000019731	Slc35e1	17.0371	17.1358
ENSMUSG00000019732	Calr3	0.682929	0.601651
ENSMUSG00000019734	Tmc4	2.64797	2.72299
ENSMUSG00000019737	Syne4	18.9535	19.2297
ENSMUSG00000019738	Polr2i	54.1249	58.6115
ENSMUSG00000019756	Prl8a1	7.20367	5.94823
ENSMUSG00000019761	Krt10	1.6634	1.86106
ENSMUSG00000019763	Rmnd1	13.204	11.2165
ENSMUSG00000019769	Syne1	1.01842	0.995288
ENSMUSG00000019773	Fbxo5	24.2161	24.4073
ENSMUSG00000019774	Mtrf1l	2.75025	2.29809
ENSMUSG00000019775	Rgs17	1.71566	1.96653
ENSMUSG00000019777	Hdac2	66.0049	63.6116
ENSMUSG00000019779	Frk	0.123274	0.0935828
ENSMUSG00000019782	Rwdd1	23.137	22.6977
ENSMUSG00000019785	Clvs2	0.433137	0.84185
ENSMUSG00000019789	Hey2	0.389746	0.488183
ENSMUSG00000019790	Stxbp5	3.57842	3.82082
ENSMUSG00000019791	Hint3	7.88391	9.67155
ENSMUSG00000019792	Trmt11	9.13495	8.13068
ENSMUSG00000019794	Katna1	41.3311	43.0635
ENSMUSG00000019795	Pcmt1	41.9163	42.7731
ENSMUSG00000019796	Lrp11	9.89201	9.84304
ENSMUSG00000019797	1700021F05Rik	14.8724	13.1353
ENSMUSG00000019802	Sec63	14.4839	13.7948
ENSMUSG00000019804	Snx3	74.2398	79.4651
ENSMUSG00000019806	Aig1	4.64762	4.08673
ENSMUSG00000019808	Adat2	13.1976	12.1316
ENSMUSG00000019809	Pex3	7.26633	6.66601
ENSMUSG00000019810	Fuca2	13.1798	13.0662
ENSMUSG00000019813	Cep57l1	5.05531	5.06559
ENSMUSG00000019814	Ltv1	23.3196	26.619
ENSMUSG00000019817	Plagl1	29.2427	30.4356
ENSMUSG00000019818	Cd164	69.7703	65.6018
ENSMUSG00000019820	Utrn	6.6397	7.25541
ENSMUSG00000019822	Smpd2	12.5212	13.1136
ENSMUSG00000019823	Mical1	10.8589	12.0431
ENSMUSG00000019826	Zbtb24	3.28033	3.76304
ENSMUSG00000019831	Wasf1	17.0986	16.959
ENSMUSG00000019832	Rab32	1.02266	0.90885
ENSMUSG00000019837	Gtf3c6	31.762	30.0154
ENSMUSG00000019838	Slc16a10	2.49507	2.00467
ENSMUSG00000019841	Rev3l	8.62222	7.05031
ENSMUSG00000019843	Fyn	8.35408	10.1297
ENSMUSG00000019845	Tube1	9.29486	9.12457
ENSMUSG00000019846	Lama4	0.251258	0.234873
ENSMUSG00000019849	Prep	22.9066	24.8625
ENSMUSG00000019850	Tnfaip3	2.83526	3.13369
ENSMUSG00000019851	Perp	14.1044	16.955
ENSMUSG00000019852	D10Bwg1379e	0.470657	0.34736
ENSMUSG00000019853	Hebp2	6.64586	7.11135
ENSMUSG00000019854	Reps1	31.0489	29.2005
ENSMUSG00000019856	Fam184a	1.80544	2.93716
ENSMUSG00000019857	Asf1a	12.7487	13.0378
ENSMUSG00000019861	Gopc	6.99253	6.91208
ENSMUSG00000019863	Qrsl1	16.686	16.5933
ENSMUSG00000019864	Rtn4ip1	6.79453	6.82787
ENSMUSG00000019865	Nmbr	0.352785	0.574732
ENSMUSG00000019866	Aim1	0.346323	0.257364
ENSMUSG00000019867	Gje1	0.463178	0.301728
ENSMUSG00000019868	Vta1	22.9137	19.4605
ENSMUSG00000019872	Smpdl3a	0.263422	0.186988
ENSMUSG00000019873	Reep3	11.7866	10.9529
ENSMUSG00000019874	Fabp7	2.27884	0.724835
ENSMUSG00000019876	Pkib	1.4986	1.55903
ENSMUSG00000019877	Serinc1	39.759	39.7147
ENSMUSG00000019878	Hsf2	18.2636	17.7544
ENSMUSG00000019880	Rspo3	0.677374	0.828359
ENSMUSG00000019883	Echdc1	8.60921	8.35234
ENSMUSG00000019889	Ptprk	4.96731	4.49058
ENSMUSG00000019891	Dcbld1	5.40826	4.52634
ENSMUSG00000019892	Lrriq1	0.116313	0.0721717
ENSMUSG00000019894	Slc6a15	3.38999	3.83515
ENSMUSG00000019897	Ccdc59	12.2439	14.0837
ENSMUSG00000019907	Ppp1r12a	17.3092	17.6133
ENSMUSG00000019916	P4ha1	31.795	31.5463
ENSMUSG00000019917	Sept10	14.7834	14.6134
ENSMUSG00000019920	Lims1	17.0871	16.8581
ENSMUSG00000019923	Zwint	107.785	101.943
ENSMUSG00000019927	Ube2d1	27.4445	27.2685
ENSMUSG00000019935	Slc17a8	0.0656141	0.0571943
ENSMUSG00000019942	Cdk1	88.7591	93.5037
ENSMUSG00000019943	Atp2b1	14.1206	12.6906
ENSMUSG00000019944	Rhobtb1	3.18886	4.27168
ENSMUSG00000019947	Arid5b	0.524545	0.494199
ENSMUSG00000019948	Actr6	9.94917	9.80227
ENSMUSG00000019951	Uhrf1bp1l	14.5944	12.6875
ENSMUSG00000019952	Poc1b	5.46866	4.28639
ENSMUSG00000019960	Dusp6	20.424	19.2114
ENSMUSG00000019961	Tmpo	90.3109	85.0968
ENSMUSG00000019966	Kitl	0.23177	0.250989
ENSMUSG00000019969	Psen1	24.7764	22.7337
ENSMUSG00000019970	Sgk1	24.9407	26.1151
ENSMUSG00000019971	Cep290	2.73482	2.69819
ENSMUSG00000019975	Ikbip	6.40316	6.24341
ENSMUSG00000019977	Hbs1l	37.5697	39.7524
ENSMUSG00000019978	Epb4.1l2	12.1274	13.0324
ENSMUSG00000019979	Apaf1	12.8494	11.87
ENSMUSG00000019982	Myb	1.04733	1.12795
ENSMUSG00000019984	Med23	20.3502	21.5785
ENSMUSG00000019986	Ahi1	2.42746	2.81634
ENSMUSG00000019988	Nedd1	11.7423	10.8332
ENSMUSG00000019989	Enpp3	14.8671	14.0584
ENSMUSG00000019992	Mtfr2	5.57995	4.97867
ENSMUSG00000019996	Map7	2.51645	3.20345
ENSMUSG00000019997	Ctgf	5.48998	4.40354
ENSMUSG00000019998	Stx7	14.3589	13.4149
ENSMUSG00000020000	Moxd1	4.80308	3.76882
ENSMUSG00000020003	Pex7	9.07518	8.93218
ENSMUSG00000020007	Il20ra	0.353238	0.269859
ENSMUSG00000020009	Ifngr1	8.4998	10.0939
ENSMUSG00000020014	4930485B16Rik	0.918902	0.43593
ENSMUSG00000020015	Cdk17	10.1644	9.35916
ENSMUSG00000020018	Snrpf	38.4561	41.239
ENSMUSG00000020019	Ntn4	0.574457	0.54054
ENSMUSG00000020020	Usp44	8.34139	7.46056
ENSMUSG00000020021	Fgd6	1.78718	1.6581
ENSMUSG00000020022	Ndufa12	21.0676	20.9061
ENSMUSG00000020024	Ccdc41	9.92458	9.90604
ENSMUSG00000020027	Socs2	12.3456	12.1347
ENSMUSG00000020029	Nudt4	23.1835	21.9854
ENSMUSG00000020032	Nuak1	1.70246	1.56354
ENSMUSG00000020034	Tcp11l2	0.262342	0.275278
ENSMUSG00000020037	Rfx4	0.888111	0.78827
ENSMUSG00000020038	Cry1	15.2398	15.3533
ENSMUSG00000020042	Btbd11	1.60792	1.59293
ENSMUSG00000020044	Timp3	2.12934	2.2803
ENSMUSG00000020048	Hsp90b1	208.529	197.131
ENSMUSG00000020056	Ccdc53	20.0758	22.422
ENSMUSG00000020057	Dram1	0.32932	0.209129
ENSMUSG00000020059	Sycp3	2.78943	2.38788
ENSMUSG00000020063	Sirt1	19.7487	18.1914
ENSMUSG00000020064	Herc4	14.1598	13.1424
ENSMUSG00000020067	Mypn	0.0426462	0.053041
ENSMUSG00000020068	Pbld2	0.306321	0.224166
ENSMUSG00000020069	Hnrnph3	36.5918	35.3399
ENSMUSG00000020070	Rufy2	9.71649	9.01226
ENSMUSG00000020072	Pbld1	0.917748	0.399509
ENSMUSG00000020074	Ccar1	23.1343	22.5742
ENSMUSG00000020075	Ddx21	71.4637	71.1368
ENSMUSG00000020076	Ddx50	28.077	27.0731
ENSMUSG00000020078	Vps26a	23.507	20.7304
ENSMUSG00000020079	Supv3l1	18.3511	17.4749
ENSMUSG00000020080	Hkdc1	0.0867959	0.062126
ENSMUSG00000020081	Tacr2	0.0241425	0.0877416
ENSMUSG00000020083	2010107G23Rik	5.68256	6.96958
ENSMUSG00000020085	Aifm2	2.31713	1.58979
ENSMUSG00000020086	H2afy2	9.0083	8.84188
ENSMUSG00000020087	Tysnd1	10.6397	13.94
ENSMUSG00000020088	Sar1a	47.5024	43.3066
ENSMUSG00000020089	Ppa1	105.915	95.0575
ENSMUSG00000020091	Eif4ebp2	63.318	70.5316
ENSMUSG00000020092	Pald1	34.5911	43.5619
ENSMUSG00000020097	Sgpl1	41.036	39.0941
ENSMUSG00000020098	Pcbd1	58.3787	61.5673
ENSMUSG00000020099	Unc5b	20.2132	24.033
ENSMUSG00000020100	Slc29a3	3.84266	3.5736
ENSMUSG00000020101	4632428N05Rik	0.624015	0.653224
ENSMUSG00000020105	Lrig3	6.06747	6.09184
ENSMUSG00000020107	Anapc16	29.9234	31.147
ENSMUSG00000020108	Ddit4	320.151	360.263
ENSMUSG00000020109	Dnajb12	17.8814	19.1619
ENSMUSG00000020111	Micu1	6.06646	6.34588
ENSMUSG00000020114	Cand1	35.0089	34.4832
ENSMUSG00000020115	Tbk1	13.1703	13.368
ENSMUSG00000020116	Pno1	45.1452	43.5964
ENSMUSG00000020120	Plek	0.0335601	0.0625301
ENSMUSG00000020121	Srgap1	1.25387	1.12035
ENSMUSG00000020122	Egfr	0.928517	0.695461
ENSMUSG00000020124	Usp15	22.3798	22.0374
ENSMUSG00000020128	Vps54	18.2372	16.6837
ENSMUSG00000020130	Tbc1d15	17.3209	15.4361
ENSMUSG00000020131	Pcsk4	1.74739	1.75693
ENSMUSG00000020132	Rab21	16.6751	16.462
ENSMUSG00000020133	2310011J03Rik	8.7812	9.65011
ENSMUSG00000020134	Peli1	15.3231	15.1861
ENSMUSG00000020135	Apc2	2.62746	3.80387
ENSMUSG00000020137	Thap2	2.63156	2.15
ENSMUSG00000020142	Slc1a4	39.033	37.8581
ENSMUSG00000020149	Rab1	198.331	166.67
ENSMUSG00000020150	Gamt	3.95881	3.64005
ENSMUSG00000020152	Actr2	83.2241	79.4608
ENSMUSG00000020153	Ndufs7	106.156	130.819
ENSMUSG00000020154	Ptprb	0.0369299	0.0148869
ENSMUSG00000020155	Kcnmb1	0.0845251	0.11111
ENSMUSG00000020156	Mum1	24.1998	24.4179
ENSMUSG00000020160	Meis1	0.391238	0.438916
ENSMUSG00000020163	Uqcr11	173.576	179.943
ENSMUSG00000020166	Cnot2	47.8623	43.1297
ENSMUSG00000020167	Tcf3	74.1148	89.586
ENSMUSG00000020170	Frs2	8.8863	8.71878
ENSMUSG00000020171	Yeats4	48.4308	53.6127
ENSMUSG00000020173	Cobl	0.514635	0.578726
ENSMUSG00000020175	Rab36	4.10467	2.02122
ENSMUSG00000020176	Grb10	8.43069	8.09453
ENSMUSG00000020178	Adora2a	0.729609	0.821773
ENSMUSG00000020180	Snrpd3	210.208	193.097
ENSMUSG00000020182	Ddc	0.911332	1.06358
ENSMUSG00000020183	Cpm	0.374269	0.414034
ENSMUSG00000020184	Mdm2	34.7667	34.2437
ENSMUSG00000020185	E2f7	5.71495	6.35556
ENSMUSG00000020186	Csrp2	25.6507	29.7082
ENSMUSG00000020189	Osbpl8	4.32354	3.9198
ENSMUSG00000020190	Mknk2	44.1534	48.2547
ENSMUSG00000020193	Zpbp	0.133908	0.17873
ENSMUSG00000020196	Cabin1	13.1344	15.5583
ENSMUSG00000020198	Ap3d1	33.6502	37.3653
ENSMUSG00000020205	Phlda1	1.1667	1.48761
ENSMUSG00000020211	Sf3a2	91.82	96.1044
ENSMUSG00000020212	Mdm1	10.3312	9.84029
ENSMUSG00000020216	Jsrp1	1.03138	0.610692
ENSMUSG00000020219	Timm13	51.5696	56.1504
ENSMUSG00000020220	Vps13d	2.78911	3.0329
ENSMUSG00000020224	Llph	4.12369	3.78586
ENSMUSG00000020225	Tmbim4	32.9831	30.3942
ENSMUSG00000020226	Slc5a4b	1.0632	0.666894
ENSMUSG00000020227	Irak3	0.333603	0.289486
ENSMUSG00000020228	Helb	8.90497	10.0604
ENSMUSG00000020230	Prmt2	10.1785	12.8402
ENSMUSG00000020231	Dip2a	4.87007	5.52488
ENSMUSG00000020232	Hmg20b	22.4123	23.9032
ENSMUSG00000020234	4930404N11Rik	11.1068	8.40554
ENSMUSG00000020235	Fzr1	55.8354	60.3161
ENSMUSG00000020238	Ncln	39.8866	42.891
ENSMUSG00000020241	Col6a2	1.36617	1.25792
ENSMUSG00000020246	Hcfc2	5.09342	4.48455
ENSMUSG00000020248	Nfyb	30.6878	29.1209
ENSMUSG00000020250	Txnrd1	89.9994	89.5436
ENSMUSG00000020251	Glt8d2	0.628007	0.36464
ENSMUSG00000020253	Ppm1m	14.4124	15.1921
ENSMUSG00000020255	D10Wsu102e	33.9258	31.742
ENSMUSG00000020256	Aldh1l2	4.27976	3.72047
ENSMUSG00000020257	Wdr82	45.5978	43.9435
ENSMUSG00000020260	Pofut2	16.1799	15.8894
ENSMUSG00000020261	Slc36a1	8.16522	7.15733
ENSMUSG00000020262	Adarb1	1.30759	1.44064
ENSMUSG00000020263	Appl2	10.0789	10.4978
ENSMUSG00000020264	Slc36a2	0.361737	0.24886
ENSMUSG00000020265	Sumo3	177.68	184.231
ENSMUSG00000020267	Hint1	392.16	402.648
ENSMUSG00000020268	Lyrm7	2.43301	2.41355
ENSMUSG00000020271	Fbxw11	46.8543	48.3902
ENSMUSG00000020272	Stk10	5.20656	5.7959
[truncated: 12,478 more rows]
