# Supplementary material for: Rebalancing gene haploinsufficiency in vivo by targeting chromatin
Source: Nat Commun. 2016 Jun 3;7:11688. doi: 10.1038/ncomms11688 (PMC4895808; doi:10.1038/ncomms11688)
Supplement: Supplementary Data 2 — Tbx1 Golden Peaks [file ncomms11688-s4.xls]

## Sheet: 2388_peaks_Tbx1_completed
Tbx1 Golden Peaks
Peak							Gene
chr	start	end	width	names	peak	strand	Ensembl ID	start_position	end_position	insideFeature	distancetoFeature	shortestDistance	fromOverlappingOrNearest	Symbol	Motif	Differential Expression in Tbx1 KD	Differential Methylation in Tbx1 KD	Intersect with Differentially methylated regions in Tbx1 KD+TCP
chr1	156051697	156052651	955	peak_MACS_1	1	+	ENSMUSG00000066797	156051226	156052804	inside	948	153	NearestStart	Zfp648
chr1	89564439	89564826	388	peak_MACS_2	2	+	ENSMUSG00000026288	89516886	89617082	inside	47746	47553	NearestStart	Inpp5d
chr1	75384953	75386028	1076	peak_MACS_3	3	+	ENSMUSG00000026207	75371871	75428895	inside	13619	13082	NearestStart	Speg	yes
chr1	187279158	187279610	453	peak_MACS_4	4	+	ENSMUSG00000026614	187278726	187292641	inside	658	432	NearestStart	Slc30a10	yes	Decreased
chr1	75487264	75487973	710	peak_MACS_6	6	+	ENSMUSG00000051703	75476106	75482280	downstream	11512	4984	NearestStart	Tmem198
chr1	75356604	75357576	973	peak_MACS_7	7	+	ENSMUSG00000026208	75356903	75365154	overlapStart	187	299	NearestStart	Des	yes
chr1	34643978	34644506	529	peak_MACS_12	12	+	ENSMUSG00000045174	34636537	34647783	inside	7705	3277	NearestStart	Amer3
chr1	89023625	89024501	877	peak_MACS_15	15	+	ENSMUSG00000036500	89021582	89024487	overlapEnd	2481	14	NearestStart	Akp3
chr1	63372398	63372880	483	peak_MACS_17	17	+	ENSMUSG00000027520	63319838	63361150	downstream	52801	11248	NearestStart	Zdbf2
chr1	75485864	75486540	677	peak_MACS_19	19	+	ENSMUSG00000051703	75476106	75482280	downstream	10096	3584	NearestStart	Tmem198
chr1	94931059	94931724	666	peak_MACS_20	20	+	ENSMUSG00000045091	94902910	94908846	downstream	28482	22213	NearestStart	Aqp12
chr1	43787232	43787974	743	peak_MACS_22	22	+	ENSMUSG00000026051	43787446	43799423	overlapStart	157	214	NearestStart	1500015O10Rik
chr1	168186241	168186718	478	peak_MACS_23	23	+	ENSMUSG00000040612	168184269	168246954	inside	2211	1972	NearestStart	Ildr2	yes
chr1	87914577	87915332	756	peak_MACS_24	24	+	ENSMUSG00000026226	87918516	87926533	upstream	-3562	3184	NearestStart	Spata3
chr1	136883641	136884834	1194	peak_MACS_25	25	+	ENSMUSG00000026429	136859141	136870739	downstream	25097	12902	NearestStart	Ube2t
chr1	120406828	120407250	423	peak_MACS_27	27	+	ENSMUSG00000079361	120373602	120373998	downstream	33437	32830	NearestStart
chr1	94749657	94750215	559	peak_MACS_28	28	+	ENSMUSG00000034220	94728221	94756775	inside	21715	6560	NearestStart	Gpc1	yes
chr1	93240945	93241811	867	peak_MACS_29	29	+	ENSMUSG00000026308	93247592	93258993	upstream	-6214	5781	NearestStart	Klhl30
chr1	92904778	92905413	636	peak_MACS_30	30	+	ENSMUSG00000026305	92895303	93025521	inside	9793	9475	NearestStart	Lrrfip1
chr1	135168711	135169388	678	peak_MACS_32	32	+	ENSMUSG00000041757	135142673	135200012	inside	26377	26038	NearestStart	Plekha6	yes	Decreased
chr1	36837655	36838906	1252	peak_MACS_33	33	+	ENSMUSG00000026117	36818694	36839663	inside	19586	757	NearestStart	Zap70	yes
chr1	158535068	158535525	458	peak_MACS_35	35	+	ENSMUSG00000026596	158488916	158579699	inside	46380	44174	NearestStart	Abl2
chr1	173180825	173181603	779	peak_MACS_39	39	+	ENSMUSG00000006403	173180551	173190768	inside	663	274	NearestStart	Adamts4	yes
chr1	94754315	94755691	1377	peak_MACS_42	42	+	ENSMUSG00000034220	94728221	94756775	inside	26782	1084	NearestStart	Gpc1	yes
chr1	36355839	36356523	685	peak_MACS_44	44	+	ENSMUSG00000037447	36364577	36380874	upstream	-8396	8054	NearestStart	Arid5a	yes
chr1	93218218	93219296	1079	peak_MACS_45	45	+	ENSMUSG00000049515	93218651	93244883	overlapStart	106	433	NearestStart	Espnl
chr1	180844773	180845763	991	peak_MACS_46	46	+	ENSMUSG00000026494	180459255	180862986	inside	386013	17223	NearestStart	Kif26b
chr1	93041413	93042033	621	peak_MACS_49	49	+	ENSMUSG00000070732	93041679	93067372	overlapStart	44	266	NearestStart	Rbm44
chr1	188791693	188792210	518	peak_MACS_50	50	+	ENSMUSG00000039224	188791294	188794506	inside	658	399	NearestStart	D1Pas1
chr1	95089424	95090007	584	peak_MACS_52	52	+	ENSMUSG00000084989	95112475	95127649	upstream	-22759	22468	NearestStart	E030010N08Rik	yes
chr1	93696829	93697630	802	peak_MACS_54	54	+	ENSMUSG00000007805	93698037	93744605	upstream	-807	407	NearestStart	Twist2	yes
chr1	36160301	36161298	998	peak_MACS_57	57	+	ENSMUSG00000045216	36125244	36163291	inside	35556	1993	NearestStart	Hs6st1	yes
chr1	180609025	180609424	400	peak_MACS_59	59	+	ENSMUSG00000026494	180459255	180862986	inside	149969	149770	NearestStart	Kif26b	yes
chr1	93221451	93222110	660	peak_MACS_66	66	+	ENSMUSG00000049515	93218651	93244883	inside	3129	2800	NearestStart	Espnl	yes
chr1	74048037	74048593	557	peak_MACS_5	5	-	ENSMUSG00000055322	73956804	74171021	inside	122706	91233	NearestStart	Tns1			Increased
chr1	94598056	94598927	872	peak_MACS_8	8	-	ENSMUSG00000044055	94540794	94545418	upstream	-53074	52638	NearestStart	Otos
chr1	36582563	36582948	386	peak_MACS_9	9	-	ENSMUSG00000067653	36587378	36592584	downstream	9828	4430	NearestStart	Ankrd23
chr1	5013448	5013916	469	peak_MACS_10	10	-	ENSMUSG00000002459	4899656	5060366	inside	46684	46450	NearestStart	Rgs20
chr1	137133731	137134237	507	peak_MACS_11	11	-	ENSMUSG00000003051	137150150	137155049	downstream	21065	15913	NearestStart	Elf3
chr1	183766168	183766597	430	peak_MACS_13	13	-	ENSMUSG00000004880	183745446	183772532	inside	6150	5935	NearestStart	Lbr	yes
chr1	137057256	137058322	1067	peak_MACS_14	14	-	ENSMUSG00000026424	137056810	137064258	inside	6469	446	NearestStart	Gpr37l1
chr1	34617456	34618054	599	peak_MACS_16	16	-	ENSMUSG00000037529	34600819	34617788	overlapStart	33	266	NearestStart	Prss40	yes
chr1	167931421	167931978	558	peak_MACS_18	18	-	ENSMUSG00000026565	167795284	167932809	inside	1109	831	NearestStart	Pou2f1	yes
chr1	167973301	167974008	708	peak_MACS_21	21	-	ENSMUSG00000026565	167795284	167932809	upstream	-40845	40492	NearestStart	Pou2f1
chr1	38778693	38779101	409	peak_MACS_26	26	-	ENSMUSG00000037138	38234170	38721800	upstream	-57097	56893	NearestStart	Aff3
chr1	37436630	37437367	738	peak_MACS_31	31	-	ENSMUSG00000026112	37473928	37486948	downstream	49950	36561	NearestStart	Coa5	yes
chr1	74077412	74078003	592	peak_MACS_34	34	-	ENSMUSG00000055322	73956804	74171021	inside	93313	93018	NearestStart	Tns1	yes
chr1	13116272	13116884	613	peak_MACS_36	36	-	ENSMUSG00000042414	13103537	13117244	inside	666	360	NearestStart	Prdm14
chr1	9639240	9639684	445	peak_MACS_37	37	-	ENSMUSG00000079671	9550912	9621173	upstream	-18289	18067	NearestStart	2610203C22Rik	yes
chr1	82283399	82284119	721	peak_MACS_38	38	-	ENSMUSG00000055980	82229675	82287991	inside	4232	3872	NearestStart	Irs1	yes
chr1	69423582	69424171	590	peak_MACS_40	40	-	ENSMUSG00000062209	68078759	69154633	upstream	-269243	268949	NearestStart	Erbb4	yes
chr1	174247376	174248829	1454	peak_MACS_41	41	-	ENSMUSG00000038026	174251163	174259394	downstream	11292	2334	NearestStart	Kcnj9	yes
chr1	34248955	34249435	481	peak_MACS_43	43	-	ENSMUSG00000079617	34428990	34460294	downstream	211099	179555	NearestStart
chr1	158678462	158678927	466	peak_MACS_47	47	-	ENSMUSG00000033557	158608675	158649132	upstream	-29562	29330	NearestStart	Fam20b
chr1	174255677	174256742	1066	peak_MACS_48	48	-	ENSMUSG00000038026	174251163	174259394	inside	3184	2652	NearestStart	Kcnj9
chr1	121085984	121086693	710	peak_MACS_51	51	-	ENSMUSG00000048402	120730708	120950196	upstream	-136142	135788	NearestStart	Gli2
chr1	63660857	63661369	513	peak_MACS_53	53	-	ENSMUSG00000069085	63669424	63733501	downstream	72388	8055	NearestStart	Dytn
chr1	74020497	74020995	499	peak_MACS_55	55	-	ENSMUSG00000055322	73956804	74171021	inside	150275	63693	NearestStart	Tns1	yes		Decreased
chr1	137786073	137786721	649	peak_MACS_56	56	-	ENSMUSG00000026413	137767971	137815784	inside	29387	18102	NearestStart	Pkp1
chr1	93320006	93320936	931	peak_MACS_58	58	-	ENSMUSG00000067071	93308059	93309799	upstream	-10672	10207	NearestStart	Hes6
chr1	134256670	134258052	1383	peak_MACS_60	60	-	ENSMUSG00000042066	134252891	134287858	inside	30497	3779	NearestStart	Tmcc2
chr1	36608627	36610026	1400	peak_MACS_61	61	-	ENSMUSG00000079610	36595017	36604046	upstream	-5280	4581	NearestStart	Ankrd39				yes
chr1	95178932	95180077	1146	peak_MACS_62	62	-	ENSMUSG00000026273	95195787	95202492	downstream	22988	15710	NearestStart	Mterfd2	yes
chr1	94632761	94633595	835	peak_MACS_63	63	-	ENSMUSG00000044055	94540794	94545418	upstream	-87760	87343	NearestStart	Otos	yes
chr1	191664411	191665222	812	peak_MACS_64	64	-	ENSMUSG00000026603	191704370	191746242	downstream	81426	39148	NearestStart	Smyd2
chr1	186735884	186736549	666	peak_MACS_65	65	-	ENSMUSG00000039349	186695804	186707097	upstream	-29119	28787	NearestStart	C130074G19Rik
chr1	75487264	75487973	710	peak_MACS_6	6	+	ENSMUSG00000026211	75482399	75502936	inside	5219	4865	Overlapping	Obsl1		Decreased
chr1	36582563	36582948	386	peak_MACS_9	9	-	ENSMUSG00000001138	36568711	36585082	inside	2326	2134	Overlapping	Cnnm3
chr1	75485864	75486540	677	peak_MACS_19	19	+	ENSMUSG00000026211	75482399	75502936	inside	3803	3465	Overlapping	Obsl1		Decreased
chr1	94931059	94931724	666	peak_MACS_20	20	+	ENSMUSG00000014602	94912032	94998442	inside	19360	19027	Overlapping	Kif1a		Decreased
chr1	136883641	136884834	1194	peak_MACS_25	25	+	ENSMUSG00000042793	136882924	137001853	inside	1314	717	Overlapping	Lgr6
chr1	120406828	120407250	423	peak_MACS_27	27	-	ENSMUSG00000064302	120285634	120506009	inside	98970	98759	Overlapping	Clasp1
chr1	93240945	93241811	867	peak_MACS_29	29	-	ENSMUSG00000049515	93218651	93244883	inside	3505	3072	Overlapping	Espnl
chr1	37436630	37437367	738	peak_MACS_31	31	-	ENSMUSG00000026113	37356737	37467581	inside	30583	30214	Overlapping	Inpp4a	yes	Increased
chr1	174247376	174248829	1454	peak_MACS_41	41	-	ENSMUSG00000038034	174191771	174249972	inside	1870	1143	Overlapping	Igsf8	yes
chr1	34248955	34249435	481	peak_MACS_43	43	-	ENSMUSG00000026131	33965124	34365495	inside	116300	116060	Overlapping	Dst
chr1	93320006	93320936	931	peak_MACS_58	58	+	ENSMUSG00000055866	93312560	93355907	inside	7911	7446	Overlapping	Per2
chr1	36608627	36610026	1400	peak_MACS_61	61	+	ENSMUSG00000026121	36605486	36615194	inside	3840	3141	Overlapping	Sema4c				yes
chr1	95178932	95180077	1146	peak_MACS_62	62	-	ENSMUSG00000047793	95132417	95197642	inside	18138	17565	Overlapping	Sned1	yes
chr1	191664411	191665222	812	peak_MACS_64	64	-	ENSMUSG00000026604	191552146	191700574	inside	35758	35352	Overlapping	Ptpn14
chr1	186735884	186736549	666	peak_MACS_65	65	+	ENSMUSG00000026620	186720321	186823428	inside	15895	15563	Overlapping	Mark1
chr10	61591879	61592484	606	peak_MACS_68	68	+	ENSMUSG00000044312	61595837	61597511	upstream	-3655	3353	NearestStart	Neurog3	yes
chr10	80251199	80251749	551	peak_MACS_70	70	+	ENSMUSG00000020211	80260942	80267669	upstream	-9468	9193	NearestStart	Sf3a2	yes		Decreased
chr10	61162070	61162721	652	peak_MACS_71	71	+	ENSMUSG00000020087	61158261	61165521	inside	4135	2800	NearestStart	Tysnd1	yes
chr10	79435318	79436316	999	peak_MACS_72	72	+	ENSMUSG00000035745	79433459	79439935	inside	2358	1859	NearestStart	Grin3b	yes		Decreased	yes
chr10	79393126	79394044	919	peak_MACS_73	73	+	ENSMUSG00000019564	79389787	79417763	inside	3798	3339	NearestStart	Arid3a		Increased	Decreased
chr10	93308770	93309488	719	peak_MACS_74	74	+	ENSMUSG00000020020	93294299	93311269	inside	14830	1781	NearestStart	Usp44	yes		Decreased
chr10	80326381	80328589	2209	peak_MACS_76	76	+	ENSMUSG00000035206	80318019	80331450	inside	9466	2861	NearestStart	Sppl2b	yes
chr10	77444135	77444708	574	peak_MACS_78	78	+	ENSMUSG00000020284	77441268	77449650	inside	3154	2867	NearestStart	1810043G02Rik
chr10	79741523	79742328	806	peak_MACS_80	80	+	ENSMUSG00000063457	79755175	79756859	upstream	-13249	12847	NearestStart	Rps15	yes		Decreased
chr10	80612187	80613201	1015	peak_MACS_81	81	+	ENSMUSG00000035011	80597964	80615740	inside	14730	2539	NearestStart	Zbtb7a
chr10	80794859	80796030	1172	peak_MACS_82	82	+	ENSMUSG00000034881	80791476	80797916	inside	3968	1886	NearestStart	Tbxa2r	yes		Decreased	yes
chr10	88348570	88349426	857	peak_MACS_88	88	+	ENSMUSG00000020062	88348736	88392250	overlapStart	262	166	NearestStart	Slc5a8
chr10	81049413	81050159	747	peak_MACS_90	90	+	ENSMUSG00000034771	81037478	81053590	inside	12308	3431	NearestStart	Tle2
chr10	93257739	93258203	465	peak_MACS_94	94	+	ENSMUSG00000020020	93294299	93311269	upstream	-36328	36096	NearestStart	Usp44
chr10	43868231	43868811	581	peak_MACS_95	95	+	ENSMUSG00000038160	43988163	44084097	upstream	-119642	119352	NearestStart	Atg5	yes
chr10	80296966	80298899	1934	peak_MACS_96	96	+	ENSMUSG00000035242	80289400	80292035	downstream	8532	4931	NearestStart	Oaz1	yes		Decreased
chr10	79438229	79441058	2830	peak_MACS_97	97	+	ENSMUSG00000035745	79433459	79439935	overlapEnd	6185	1123	NearestStart	Grin3b	yes		Decreased	yes
chr10	79703442	79704419	978	peak_MACS_98	98	+	ENSMUSG00000020153	79711865	79719538	upstream	-7935	7446	NearestStart	Ndufs7
chr10	81097352	81098048	697	peak_MACS_99	99	+	ENSMUSG00000054708	81091284	81110355	inside	6416	6068	NearestStart	Ankrd24
chr10	80324672	80325272	601	peak_MACS_101	101	+	ENSMUSG00000035206	80318019	80331450	inside	6953	6178	NearestStart	Sppl2b
chr10	80610454	80611826	1373	peak_MACS_102	102	+	ENSMUSG00000035011	80597964	80615740	inside	13176	3914	NearestStart	Zbtb7a			Decreased
chr10	25999705	26000260	556	peak_MACS_103	103	+	ENSMUSG00000051354	25949512	25991978	downstream	50470	7727	NearestStart	Samd3
chr10	79353958	79354721	764	peak_MACS_104	104	+	ENSMUSG00000061780	79353597	79355401	inside	743	361	NearestStart	Cfd	yes
chr10	80329038	80329838	801	peak_MACS_108	108	+	ENSMUSG00000035206	80318019	80331450	inside	11419	1612	NearestStart	Sppl2b	yes
chr10	59765325	59766659	1335	peak_MACS_111	111	+	ENSMUSG00000004207	59740374	59765345	overlapEnd	25618	20	NearestStart	Psap
chr10	60783660	60784323	664	peak_MACS_112	112	+	ENSMUSG00000061488	60772568	60773065	downstream	11424	10595	NearestStart	Rpl27a-ps1	yes
chr10	76728125	76728812	688	peak_MACS_114	114	+	ENSMUSG00000020260	76722044	76732331	inside	6424	3519	NearestStart	Pofut2	yes
chr10	80240729	80241291	563	peak_MACS_115	115	+	ENSMUSG00000020211	80260942	80267669	upstream	-19932	19651	NearestStart	Sf3a2	yes
chr10	80704585	80705237	653	peak_MACS_116	116	+	ENSMUSG00000034949	80695899	80714868	inside	9012	8686	NearestStart	Zfr2	yes
chr10	74869318	74870200	883	peak_MACS_117	117	+	ENSMUSG00000033427	74869655	74904424	overlapStart	104	337	NearestStart	Upb1
chr10	66481597	66482001	405	peak_MACS_118	118	+	ENSMUSG00000075003	66558876	66559470	upstream	-77077	76875	NearestStart
chr10	59811161	59811699	539	peak_MACS_119	119	+	ENSMUSG00000020101	59809598	59835432	inside	1832	1563	NearestStart	4632428N05Rik	yes
chr10	126768223	126768974	752	peak_MACS_122	122	+	ENSMUSG00000040345	126759171	126766999	downstream	9427	1224	NearestStart	Arhgap9	yes
chr10	59901432	59901942	511	peak_MACS_123	123	+	ENSMUSG00000090439	59862473	59866304	downstream	39214	35128	NearestStart	Gm17455
chr10	59776769	59777551	783	peak_MACS_124	124	+	ENSMUSG00000020101	59809598	59835432	upstream	-32438	32047	NearestStart	4632428N05Rik
chr10	93774504	93775133	630	peak_MACS_126	126	+	ENSMUSG00000020023	93774768	94053701	overlapStart	50	264	NearestStart	Tmcc3	yes
chr10	80398429	80399361	933	peak_MACS_127	127	+	ENSMUSG00000015312	80392835	80394949	downstream	6060	3480	NearestStart	Gadd45b	yes		Decreased	yes
chr10	77445305	77446126	822	peak_MACS_129	129	+	ENSMUSG00000020284	77441268	77449650	inside	4448	3524	NearestStart	1810043G02Rik
chr10	44877769	44878503	735	peak_MACS_131	131	+	ENSMUSG00000019848	44897903	45038258	upstream	-19767	19400	NearestStart	Popdc3
chr10	80329969	80331829	1861	peak_MACS_140	140	+	ENSMUSG00000059406	80342464	80362186	upstream	-11565	10635	NearestStart	Tmprss9	yes
chr10	66501512	66502189	678	peak_MACS_144	144	+	ENSMUSG00000075003	66558876	66559470	upstream	-57026	56687	NearestStart		yes
chr10	80702094	80703348	1255	peak_MACS_147	147	+	ENSMUSG00000034949	80695899	80714868	inside	6822	6195	NearestStart	Zfr2	yes
chr10	57514316	57514957	642	peak_MACS_150	150	+	ENSMUSG00000019872	57514140	57531636	inside	496	176	NearestStart	Smpdl3a	yes
chr10	79240558	79241995	1438	peak_MACS_153	153	+	ENSMUSG00000020325	79240016	79245375	inside	1260	542	NearestStart	Fstl3	yes
chr10	60804950	60805918	969	peak_MACS_155	155	+	ENSMUSG00000061488	60772568	60773065	downstream	32866	31885	NearestStart	Rpl27a-ps1	yes
chr10	80068699	80070646	1948	peak_MACS_164	164	+	ENSMUSG00000078441	80065626	80078528	inside	4046	3073	NearestStart	Scamp4	yes	Increased		yes
chr10	77126589	77127432	844	peak_MACS_165	165	+	ENSMUSG00000009293	77085019	77108738	downstream	41991	17851	NearestStart	Ube2g2
chr10	79717273	79718171	899	peak_MACS_167	167	+	ENSMUSG00000020153	79711865	79719538	inside	5857	1367	NearestStart	Ndufs7				yes
chr10	59895384	59895996	613	peak_MACS_168	168	+	ENSMUSG00000090439	59862473	59866304	downstream	33217	29080	NearestStart	Gm17455	yes
chr10	79413305	79413944	640	peak_MACS_171	171	+	ENSMUSG00000035754	79422896	79431991	upstream	-9272	8952	NearestStart	Wdr18
chr10	80775081	80777005	1925	peak_MACS_172	172	+	ENSMUSG00000034889	80783847	80788996	upstream	-7804	6842	NearestStart	Cactin	yes		Decreased	yes
chr10	80543544	80545080	1537	peak_MACS_173	173	+	ENSMUSG00000004929	80532779	80545304	inside	11533	224	NearestStart	Thop1	yes
chr10	80733581	80734516	936	peak_MACS_174	174	+	ENSMUSG00000004931	80730916	80735991	inside	3132	1475	NearestStart	Apba3	yes
chr10	79137795	79138994	1200	peak_MACS_175	175	+	ENSMUSG00000020308	79132154	79138871	overlapEnd	6240	123	NearestStart	Tpgs1	yes
chr10	74441565	74442152	588	peak_MACS_181	181	+	ENSMUSG00000040009	74429921	74479652	inside	11937	11644	NearestStart	Gnaz
chr10	79359089	79360044	956	peak_MACS_185	185	+	ENSMUSG00000061780	79353597	79355401	downstream	5969	3688	NearestStart	Cfd	yes
chr10	120074167	120074669	503	peak_MACS_187	187	+	ENSMUSG00000044544	120202829	120215942	upstream	-128411	128160	NearestStart	4921513I03Rik
chr10	79376436	79377827	1392	peak_MACS_188	188	+	ENSMUSG00000035773	79379715	79385018	upstream	-2583	1888	NearestStart	Kiss1r	yes
chr10	80253232	80256387	3156	peak_MACS_190	190	+	ENSMUSG00000020211	80260942	80267669	upstream	-6132	4555	NearestStart	Sf3a2	yes		Decreased
chr10	80352722	80353417	696	peak_MACS_194	194	+	ENSMUSG00000059406	80342464	80362186	inside	10606	8769	NearestStart	Tmprss9
chr10	80605875	80608189	2315	peak_MACS_196	196	+	ENSMUSG00000035011	80597964	80615740	inside	9068	7551	NearestStart	Zbtb7a	yes		Decreased
chr10	78051501	78052603	1103	peak_MACS_67	67	-	ENSMUSG00000032714	78047247	78054709	inside	2657	2106	NearestStart	Syde1
chr10	80005188	80005887	700	peak_MACS_69	69	-	ENSMUSG00000003341	79982329	80001869	upstream	-3669	3319	NearestStart	Atp8b3
chr10	127003486	127004011	526	peak_MACS_75	75	-	ENSMUSG00000040258	126962528	126971615	upstream	-32133	31871	NearestStart	Nxph4
chr10	79843647	79844401	755	peak_MACS_77	77	-	ENSMUSG00000048696	79843099	79850404	inside	6380	548	NearestStart	Mex3d				yes
chr10	79002973	79003650	678	peak_MACS_79	79	-	ENSMUSG00000091854	79002990	79004705	overlapEnd	1393	17	NearestStart	Mier2
chr10	80513541	80514112	572	peak_MACS_83	83	-	ENSMUSG00000004937	80506819	80522923	inside	9097	6722	NearestStart	Sgta
chr10	80508810	80509411	602	peak_MACS_84	84	-	ENSMUSG00000046822	80491282	80500171	upstream	-8939	8639	NearestStart	Slc39a3	yes
chr10	84306683	84307261	579	peak_MACS_85	85	-	ENSMUSG00000063986	84256894	84257452	upstream	-49520	49231	NearestStart		yes
chr10	126715018	126715701	684	peak_MACS_86	86	-	ENSMUSG00000025409	126719011	126726074	downstream	10714	3310	NearestStart	Mbd6			Decreased
chr10	60733644	60734020	377	peak_MACS_87	87	-	ENSMUSG00000059901	60659859	60736186	inside	2354	2166	NearestStart	Adamts14	yes
chr10	127924219	127924770	552	peak_MACS_89	89	-	ENSMUSG00000090841	127927915	127930931	downstream	6437	3145	NearestStart	Myl6		Increased
chr10	42742061	42742572	512	peak_MACS_91	91	-	ENSMUSG00000038248	42722306	42894336	inside	152020	19755	NearestStart	Sobp
chr10	75119396	75120102	707	peak_MACS_92	92	-	ENSMUSG00000006342	75099363	75106753	upstream	-12996	12643	NearestStart	Susd2	yes
chr10	75180034	75180528	495	peak_MACS_93	93	-	ENSMUSG00000020196	75108854	75227102	inside	46821	46574	NearestStart	Cabin1
chr10	43252798	43253237	440	peak_MACS_100	100	-	ENSMUSG00000019797	43244926	43260800	inside	7782	7563	NearestStart	1700021F05Rik	yes
chr10	80107314	80107703	390	peak_MACS_105	105	-	ENSMUSG00000003344	80105361	80119816	inside	12308	1953	NearestStart	Btbd2	yes
chr10	80128521	80130172	1652	peak_MACS_106	106	-	ENSMUSG00000003344	80105361	80119816	upstream	-9530	8705	NearestStart	Btbd2	yes		Decreased
chr10	77457840	77458313	474	peak_MACS_107	107	-	ENSMUSG00000020277	77449691	77472552	inside	14476	8149	NearestStart	Pfkl		Decreased
chr10	84627619	84628087	469	peak_MACS_109	109	-	ENSMUSG00000020038	84594446	84647799	inside	19946	19712	NearestStart	Cry1	yes	Decreased		yes
chr10	79327565	79330478	2914	peak_MACS_110	110	-	ENSMUSG00000035835	79323219	79337379	inside	8357	4346	NearestStart	BC005764	yes
chr10	80493382	80494638	1257	peak_MACS_113	113	-	ENSMUSG00000043670	80482333	80488407	upstream	-5603	4975	NearestStart	Diras1	yes	Increased
chr10	80952275	80953840	1566	peak_MACS_120	120	-	ENSMUSG00000020238	80948993	80959137	inside	6079	3282	NearestStart	Ncln	yes
chr10	79441112	79442441	1330	peak_MACS_121	121	-	ENSMUSG00000013858	79439862	79447075	inside	5299	1250	NearestStart	Tmem259	yes		Decreased	yes
chr10	127030467	127031248	782	peak_MACS_125	125	-	ENSMUSG00000040249	126975216	127058204	inside	27346	26956	NearestStart	Lrp1
chr10	60428134	60428587	454	peak_MACS_128	128	-	ENSMUSG00000037247	60390973	60400880	upstream	-27480	27254	NearestStart	Pldi
chr10	79879604	79880521	918	peak_MACS_130	130	-	ENSMUSG00000020163	79865741	79869575	upstream	-10487	10029	NearestStart	Uqcr11			Decreased
chr10	80102052	80103445	1394	peak_MACS_132	132	-	ENSMUSG00000003344	80105361	80119816	downstream	17068	1916	NearestStart	Btbd2			Decreased	yes
chr10	79784067	79785151	1085	peak_MACS_133	133	-	ENSMUSG00000020133	79780998	79783282	upstream	-1327	785	NearestStart	2310011J03Rik
chr10	75175819	75176578	760	peak_MACS_134	134	-	ENSMUSG00000020196	75108854	75227102	inside	50904	50524	NearestStart	Cabin1
chr10	57687137	57687594	458	peak_MACS_135	135	-	ENSMUSG00000058537	57685046	57688454	inside	1088	860	NearestStart	AW822073	yes
chr10	79595796	79596417	622	peak_MACS_136	136	-	ENSMUSG00000035640	79593195	79603580	inside	7474	2601	NearestStart	Dos	yes		Decreased	yes
chr10	126722492	126723401	910	peak_MACS_137	137	-	ENSMUSG00000025409	126719011	126726074	inside	3128	2673	NearestStart	Mbd6	yes		Decreased	yes
chr10	43723420	43724256	837	peak_MACS_138	138	-	ENSMUSG00000019866	43670112	43724652	inside	814	396	NearestStart	Aim1	yes
chr10	80132198	80133184	987	peak_MACS_139	139	-	ENSMUSG00000020190	80128076	80139038	inside	6347	4122	NearestStart	Mknk2	yes		Decreased
chr10	80917774	80918899	1126	peak_MACS_141	141	-	ENSMUSG00000055053	80858930	80893750	upstream	-24586	24024	NearestStart	Nfic	yes
chr10	79773399	79780162	6764	peak_MACS_142	142	-	ENSMUSG00000020133	79780998	79783282	downstream	6502	836	NearestStart	2310011J03Rik	yes		Decreased	yes
chr10	61653554	61654598	1045	peak_MACS_143	143	-	ENSMUSG00000037031	61648143	61693974	inside	39898	5411	NearestStart	Tspan15	yes
chr10	79844459	79845445	987	peak_MACS_145	145	-	ENSMUSG00000048696	79843099	79850404	inside	5452	1360	NearestStart	Mex3d				yes
chr10	75842580	75843242	663	peak_MACS_146	146	-	ENSMUSG00000020231	75722173	75808036	upstream	-34875	34544	NearestStart	Dip2a	yes	Increased
chr10	79074780	79076133	1354	peak_MACS_148	148	-	ENSMUSG00000045912	79069601	79076763	inside	1307	630	NearestStart	C2cd4c				yes
chr10	76575921	76576899	979	peak_MACS_149	149	-	ENSMUSG00000001435	76514922	76629293	inside	52883	52394	NearestStart	Col18a1	yes		Decreased
chr10	60394559	60395191	633	peak_MACS_151	151	-	ENSMUSG00000037247	60390973	60400880	inside	6005	3586	NearestStart	Pldi	yes
chr10	75171995	75172562	568	peak_MACS_152	152	-	ENSMUSG00000020196	75108854	75227102	inside	54824	54540	NearestStart	Cabin1
chr10	79590748	79591584	837	peak_MACS_154	154	-	ENSMUSG00000035640	79593195	79603580	downstream	12414	1611	NearestStart	Dos	yes		Decreased	yes
chr10	43229854	43232036	2183	peak_MACS_156	156	-	ENSMUSG00000019797	43244926	43260800	downstream	29855	12890	NearestStart	1700021F05Rik	yes
chr10	79857562	79858360	799	peak_MACS_157	157	-	ENSMUSG00000035478	79855283	79862295	inside	4334	2279	NearestStart	Mbd3			Decreased
chr10	80008998	80009696	699	peak_MACS_158	158	-	ENSMUSG00000003341	79982329	80001869	upstream	-7478	7129	NearestStart	Atp8b3	yes
chr10	83086774	83087217	444	peak_MACS_159	159	-	ENSMUSG00000020263	83062777	83111483	inside	24487	23997	NearestStart	Appl2
chr10	79599632	79600327	696	peak_MACS_160	160	-	ENSMUSG00000035640	79593195	79603580	inside	3600	3253	NearestStart	Dos			Decreased	yes
chr10	13193436	13193910	475	peak_MACS_161	161	-	ENSMUSG00000062866	12933200	13194202	inside	529	292	NearestStart	Phactr2	yes
chr10	127924907	127925629	723	peak_MACS_162	162	-	ENSMUSG00000090841	127927915	127930931	downstream	5663	2286	NearestStart	Myl6	yes	Increased
chr10	79883161	79884172	1012	peak_MACS_163	163	-	ENSMUSG00000020167	79872258	79896392	inside	12726	10903	NearestStart	Tcf3	yes		Decreased
chr10	9620084	9620641	558	peak_MACS_166	166	-	ENSMUSG00000019790	9475344	9620877	inside	515	236	NearestStart	Stxbp5	yes
chr10	79596753	79597453	701	peak_MACS_169	169	-	ENSMUSG00000035640	79593195	79603580	inside	6477	3558	NearestStart	Dos			Decreased	yes
chr10	80136579	80137386	808	peak_MACS_170	170	-	ENSMUSG00000020190	80128076	80139038	inside	2056	1652	NearestStart	Mknk2	yes
chr10	80359076	80361170	2095	peak_MACS_176	176	-	ENSMUSG00000020219	80362194	80363714	downstream	3591	1024	NearestStart	Timm13	yes
chr10	61328910	61329358	449	peak_MACS_177	177	-	ENSMUSG00000020086	61201390	61246895	upstream	-82239	82015	NearestStart	H2afy2
chr10	79593353	79595157	1805	peak_MACS_178	178	-	ENSMUSG00000035640	79593195	79603580	inside	9325	158	NearestStart	Dos	yes		Decreased	yes
chr10	12684050	12684637	588	peak_MACS_179	179	-	ENSMUSG00000039232	12659786	12684065	overlapStart	-279	15	NearestStart	Stx11
chr10	42740719	42741154	436	peak_MACS_180	180	-	ENSMUSG00000038248	42722306	42894336	inside	153400	18413	NearestStart	Sobp
chr10	75898948	75899558	611	peak_MACS_182	182	-	ENSMUSG00000001151	75813998	75905657	inside	6404	6099	NearestStart	Pcnt	yes
chr10	59648066	59649614	1549	peak_MACS_183	183	-	ENSMUSG00000057337	59644279	59682008	inside	33168	3787	NearestStart	Chst3	yes
chr10	67599212	67599746	535	peak_MACS_184	184	-	ENSMUSG00000019947	67558340	67741474	inside	141995	40872	NearestStart	Arid5b
chr10	80105442	80107079	1638	peak_MACS_186	186	-	ENSMUSG00000003344	80105361	80119816	inside	13556	81	NearestStart	Btbd2	yes
chr10	79855075	79856300	1226	peak_MACS_189	189	-	ENSMUSG00000048696	79843099	79850404	upstream	-5284	4671	NearestStart	Mex3d	yes		Decreased
chr10	80753403	80754239	837	peak_MACS_191	191	-	ENSMUSG00000034917	80735951	80754012	overlapStart	191	227	NearestStart	Tjp3	yes		Decreased
chr10	80955336	80956324	989	peak_MACS_192	192	-	ENSMUSG00000020238	80948993	80959137	inside	3307	2813	NearestStart	Ncln	yes
chr10	81085035	81085780	746	peak_MACS_193	193	-	ENSMUSG00000034748	81084529	81090542	inside	5134	506	NearestStart	Sirt6
chr10	81056719	81057317	599	peak_MACS_195	195	-	ENSMUSG00000034758	81053648	81063818	inside	6800	3071	NearestStart	Tle6
chr10	61591879	61592484	606	peak_MACS_68	68	+	ENSMUSG00000020083	61570402	61606658	inside	21780	14174	Overlapping	2010107G23Rik	yes
chr10	80005188	80005887	700	peak_MACS_69	69	+	ENSMUSG00000047417	80003670	80024305	inside	1868	1518	Overlapping	Rexo1
chr10	80251199	80251749	551	peak_MACS_70	70	-	ENSMUSG00000061589	80217950	80258206	inside	6732	6457	Overlapping	Dot1l	yes		Decreased
chr10	127003486	127004011	526	peak_MACS_75	75	+	ENSMUSG00000040249	126975216	127058204	inside	28532	28270	Overlapping	Lrp1
chr10	79002973	79003650	678	peak_MACS_79	79	+	ENSMUSG00000042570	79002989	79017944	overlapStart	323	16	Overlapping	Mier2
chr10	79741523	79742328	806	peak_MACS_80	80	-	ENSMUSG00000069565	79724230	79751153	inside	9227	8825	Overlapping	Dazap1	yes		Decreased
chr10	80508810	80509411	602	peak_MACS_84	84	+	ENSMUSG00000004937	80506819	80522923	inside	2291	1991	Overlapping	Sgta	yes
chr10	84306683	84307261	579	peak_MACS_85	85	-	ENSMUSG00000020037	84218806	84369283	inside	62311	62022	Overlapping	Rfx4	yes
chr10	126715018	126715701	684	peak_MACS_86	86	-	ENSMUSG00000025410	126703441	126718862	inside	3502	3161	Overlapping	Dctn2			Decreased
chr10	127924219	127924770	552	peak_MACS_89	89	-	ENSMUSG00000025369	127896291	127927229	inside	2735	2459	Overlapping	Smarcc2
chr10	75119396	75120102	707	peak_MACS_92	92	+	ENSMUSG00000020196	75108854	75227102	inside	10895	10542	Overlapping	Cabin1	yes
chr10	80296966	80298899	1934	peak_MACS_96	96	+	ENSMUSG00000051067	80295551	80306784	inside	2381	1415	Overlapping	Lingo3	yes		Decreased
chr10	79703442	79704419	978	peak_MACS_98	98	-	ENSMUSG00000020156	79689178	79706648	inside	2718	2229	Overlapping	Mum1
chr10	25999705	26000260	556	peak_MACS_103	103	+	ENSMUSG00000039089	25994273	26094991	inside	5709	5432	Overlapping	L3mbtl3		Decreased
chr10	80128521	80130172	1652	peak_MACS_106	106	+	ENSMUSG00000020190	80128076	80139038	inside	1270	445	Overlapping	Mknk2	yes		Decreased
chr10	60783660	60784323	664	peak_MACS_112	112	+	ENSMUSG00000020092	60782404	60846271	inside	1588	1256	Overlapping	Pald1	yes
chr10	80493382	80494638	1257	peak_MACS_113	113	+	ENSMUSG00000046822	80491282	80500171	inside	2728	2100	Overlapping	Slc39a3	yes
chr10	80240729	80241291	563	peak_MACS_115	115	-	ENSMUSG00000061589	80217950	80258206	inside	17196	16915	Overlapping	Dot1l	yes
chr10	74869318	74870200	883	peak_MACS_117	117	+	ENSMUSG00000033416	74813855	74980717	inside	55904	55463	Overlapping	Gucd1
chr10	66481597	66482001	405	peak_MACS_118	118	+	ENSMUSG00000019873	66474255	66559605	inside	7544	7342	Overlapping	Reep3		Decreased
chr10	59811161	59811699	539	peak_MACS_119	119	+	ENSMUSG00000012819	59765495	60159238	inside	45935	45666	Overlapping	Cdh23	yes
chr10	126768223	126768974	752	peak_MACS_122	122	+	ENSMUSG00000025407	126766944	126778645	inside	1654	1279	Overlapping	Gli1	yes	Increased
chr10	59901432	59901942	511	peak_MACS_123	123	+	ENSMUSG00000012819	59765495	60159238	inside	136192	135937	Overlapping	Cdh23
chr10	59776769	59777551	783	peak_MACS_124	124	+	ENSMUSG00000012819	59765495	60159238	inside	11665	11274	Overlapping	Cdh23
chr10	79879604	79880521	918	peak_MACS_130	130	+	ENSMUSG00000020167	79872258	79896392	inside	7804	7346	Overlapping	Tcf3			Decreased
chr10	44877769	44878503	735	peak_MACS_131	131	-	ENSMUSG00000019849	44787011	44878803	inside	667	300	Overlapping	Prep
chr10	80102052	80103445	1394	peak_MACS_132	132	-	ENSMUSG00000003345	80085524	80103516	inside	768	71	Overlapping	Csnk1g2			Decreased	yes
chr10	79784067	79785151	1085	peak_MACS_133	133	+	ENSMUSG00000020131	79784027	79792243	inside	582	40	Overlapping	Pcsk4
chr10	80329969	80331829	1861	peak_MACS_140	140	-	ENSMUSG00000035206	80318019	80331450	overlapStart	551	379	Overlapping	Sppl2b	yes
chr10	79773399	79780162	6764	peak_MACS_142	142	-	ENSMUSG00000020135	79758721	79781008	inside	4228	846	Overlapping	Apc2	yes	Increased	Decreased	yes
chr10	66501512	66502189	678	peak_MACS_144	144	+	ENSMUSG00000019873	66474255	66559605	inside	27595	27257	Overlapping	Reep3	yes	Decreased
chr10	75842580	75843242	663	peak_MACS_146	146	+	ENSMUSG00000001151	75813998	75905657	inside	28913	28582	Overlapping	Pcnt	yes
chr10	79590748	79591584	837	peak_MACS_154	154	-	ENSMUSG00000003068	79578547	79593427	inside	2261	1843	Overlapping	Stk11	yes		Decreased	yes
chr10	60804950	60805918	969	peak_MACS_155	155	+	ENSMUSG00000020092	60782404	60846271	inside	23030	22546	Overlapping	Pald1	yes
chr10	43229854	43232036	2183	peak_MACS_156	156	-	ENSMUSG00000038214	43198945	43235202	inside	4257	3166	Overlapping	Bend3	yes
chr10	80008998	80009696	699	peak_MACS_158	158	+	ENSMUSG00000047417	80003670	80024305	inside	5677	5328	Overlapping	Rexo1	yes
chr10	127924907	127925629	723	peak_MACS_162	162	-	ENSMUSG00000025369	127896291	127927229	inside	1961	1600	Overlapping	Smarcc2	yes
chr10	80068699	80070646	1948	peak_MACS_164	164	-	ENSMUSG00000035370	80065624	80070399	overlapStart	727	247	Overlapping	Adat3	yes			yes
chr10	59895384	59895996	613	peak_MACS_168	168	+	ENSMUSG00000012819	59765495	60159238	inside	130195	129889	Overlapping	Cdh23	yes
chr10	79413305	79413944	640	peak_MACS_171	171	-	ENSMUSG00000019564	79389787	79417763	inside	4139	3819	Overlapping	Arid3a		Increased
chr10	80775081	80777005	1925	peak_MACS_172	172	-	ENSMUSG00000034902	80755707	80782718	inside	6675	5713	Overlapping	Pip5k1c	yes	Increased	Decreased	yes
chr10	80359076	80361170	2095	peak_MACS_176	176	-	ENSMUSG00000059406	80342464	80362186	inside	2063	1016	Overlapping	Tmprss9	yes
chr10	61328910	61329358	449	peak_MACS_177	177	+	ENSMUSG00000058806	61300983	61441856	inside	28151	27927	Overlapping	Col13a1
chr10	79593353	79595157	1805	peak_MACS_178	178	-	ENSMUSG00000003068	79578547	79593427	overlapStart	-828	74	Overlapping	Stk11	yes		Decreased	yes
chr10	74441565	74442152	588	peak_MACS_181	181	+	ENSMUSG00000009070	74420221	74495331	inside	21637	21344	Overlapping	Rtdr1
chr10	79359089	79360044	956	peak_MACS_185	185	+	ENSMUSG00000013833	79357451	79371683	inside	2115	1638	Overlapping	Med16	yes
chr10	79376436	79377827	1392	peak_MACS_188	188	+	ENSMUSG00000035781	79372797	79379751	inside	4335	1924	Overlapping	R3hdm4	yes
chr10	79855075	79856300	1226	peak_MACS_189	189	+	ENSMUSG00000035478	79855283	79862295	overlapStart	405	208	Overlapping	Mbd3	yes		Decreased
chr10	80253232	80256387	3156	peak_MACS_190	190	-	ENSMUSG00000061589	80217950	80258206	inside	3396	1819	Overlapping	Dot1l	yes		Decreased
chr11	116700930	116701380	451	peak_MACS_201	201	+	ENSMUSG00000090266	116704591	116715577	upstream	-3436	3211	NearestStart	Mettl23
chr11	121691304	121691905	602	peak_MACS_202	202	+	ENSMUSG00000039198	121691531	121705205	overlapStart	73	227	NearestStart	Ptchd3
chr11	95506487	95507016	530	peak_MACS_203	203	+	ENSMUSG00000038845	95528270	95542087	upstream	-21518	21254	NearestStart	Phb			Decreased
chr11	119104200	119104911	712	peak_MACS_204	204	+	ENSMUSG00000039963	119089885	119126526	inside	14671	14315	NearestStart	Ccdc40
chr11	119142288	119142872	585	peak_MACS_208	208	+	ENSMUSG00000025579	119129200	119146768	inside	13380	3896	NearestStart	Gaa
chr11	98566056	98567171	1116	peak_MACS_212	212	+	ENSMUSG00000038067	98562576	98564943	downstream	4038	1113	NearestStart	Csf3	yes		Decreased	yes
chr11	94881092	94881674	583	peak_MACS_214	214	+	ENSMUSG00000047181	94871192	94887401	inside	10191	5727	NearestStart	Samd14	yes
chr11	120319461	120319897	437	peak_MACS_216	216	+	ENSMUSG00000049957	120319428	120325672	inside	251	33	NearestStart	Ccdc137
chr11	108802845	108803970	1126	peak_MACS_217	217	+	ENSMUSG00000000142	108781662	108812097	inside	21746	8127	NearestStart	Axin2	yes	Increased	Decreased
chr11	69779281	69779782	502	peak_MACS_219	219	+	ENSMUSG00000018569	69778280	69781387	inside	1252	1001	NearestStart	Cldn7
chr11	115330515	115331125	611	peak_MACS_220	220	+	ENSMUSG00000057219	115336980	115351781	upstream	-6160	5855	NearestStart	Armc7	yes
chr11	52216563	52217088	526	peak_MACS_221	221	+	ENSMUSG00000036275	52209929	52222230	inside	6897	5142	NearestStart	9530068E07Rik				yes
chr11	120135818	120136873	1056	peak_MACS_223	223	+	ENSMUSG00000039741	120094260	120153610	inside	42086	16737	NearestStart	Bahcc1	yes		Decreased	yes
chr11	77312895	77313705	811	peak_MACS_228	228	+	ENSMUSG00000011877	77307063	77321288	inside	6237	5832	NearestStart	Git1	yes		Decreased	yes
chr11	35443113	35443489	377	peak_MACS_229	229	+	ENSMUSG00000018846	35582985	35604787	upstream	-139684	139496	NearestStart	Pank3	yes	Decreased
chr11	97534915	97535467	553	peak_MACS_232	232	+	ENSMUSG00000038437	97524727	97546777	inside	10464	10188	NearestStart	Mllt6	yes		Decreased
chr11	82256536	82257172	637	peak_MACS_233	233	+	ENSMUSG00000020701	82202401	82259834	inside	54453	2662	NearestStart	Tmem132e		Increased
chr11	121017760	121018589	830	peak_MACS_236	236	+	ENSMUSG00000039321	121021584	121023287	upstream	-3410	2995	NearestStart	Uts2r	yes
chr11	104504825	104505531	707	peak_MACS_237	237	+	ENSMUSG00000020689	104469313	104531790	inside	35865	26259	NearestStart	Itgb3
chr11	102644310	102645408	1099	peak_MACS_239	239	+	ENSMUSG00000020926	102622752	102641576	downstream	22107	2734	NearestStart	Adam11
chr11	58453812	58454759	948	peak_MACS_240	240	+	ENSMUSG00000037124	58453966	58465906	overlapStart	320	154	NearestStart	Trim58
chr11	68346907	68347466	560	peak_MACS_241	241	+	ENSMUSG00000048329	68369687	68371746	upstream	-22501	22221	NearestStart	Mfsd6l	yes
chr11	87982979	87983451	473	peak_MACS_245	245	+	ENSMUSG00000023723	88017889	88025009	upstream	-34674	34438	NearestStart	Mrps23
chr11	6297002	6297702	701	peak_MACS_246	246	+	ENSMUSG00000041164	6289076	6306165	inside	8276	7926	NearestStart	Zmiz2			Decreased
chr11	117621549	117622577	1029	peak_MACS_248	248	+	ENSMUSG00000050106	117643389	117654424	upstream	-21326	20812	NearestStart	Tmc8	yes
chr11	119779672	119780487	816	peak_MACS_249	249	+	ENSMUSG00000025371	119774754	119780862	inside	5326	375	NearestStart	Chmp6				yes
chr11	82380517	82381178	662	peak_MACS_255	255	+	ENSMUSG00000020701	82202401	82259834	downstream	178447	120683	NearestStart	Tmem132e	yes	Increased
chr11	70539353	70540050	698	peak_MACS_258	258	+	ENSMUSG00000020821	70514049	70545466	inside	25653	5416	NearestStart	Kif1c	yes
chr11	118373154	118375241	2088	peak_MACS_261	261	+	ENSMUSG00000033857	118338142	118350523	downstream	36056	22631	NearestStart	Engase	yes
chr11	105210816	105211518	703	peak_MACS_264	264	+	ENSMUSG00000020695	105153959	105212453	inside	57208	935	NearestStart	Mrc2	yes		Decreased
chr11	72774643	72775579	937	peak_MACS_266	266	+	ENSMUSG00000020788	72774670	72806546	overlapStart	441	27	NearestStart	Atp2a3		Decreased
chr11	60310791	60311493	703	peak_MACS_267	267	+	ENSMUSG00000042678	60282840	60341871	inside	28302	27951	NearestStart	Myo15	yes
chr11	77872311	77872868	558	peak_MACS_268	268	+	ENSMUSG00000061981	77851432	77873936	inside	21158	1068	NearestStart	Flot2				yes
chr11	119134848	119135633	786	peak_MACS_269	269	+	ENSMUSG00000025579	119129200	119146768	inside	6040	5648	NearestStart	Gaa
chr11	115308851	115309772	922	peak_MACS_272	272	+	ENSMUSG00000070332	115301858	115309584	overlapEnd	7454	188	NearestStart	4933422H20Rik	yes
chr11	115254617	115255970	1354	peak_MACS_276	276	+	ENSMUSG00000018858	115265065	115273988	upstream	-9771	9095	NearestStart	Ict1	yes
chr11	76250199	76251130	932	peak_MACS_277	277	+	ENSMUSG00000020843	76220453	76229794	downstream	30211	20405	NearestStart	Timm22	yes
chr11	119801353	119801951	599	peak_MACS_280	280	+	ENSMUSG00000025372	119804076	119868096	upstream	-2424	2125	NearestStart	Baiap2	yes		Decreased
chr11	77870577	77871767	1191	peak_MACS_282	282	+	ENSMUSG00000061981	77851432	77873936	inside	19740	2169	NearestStart	Flot2	yes			yes
chr11	117667047	117667698	652	peak_MACS_283	283	+	ENSMUSG00000048277	117670981	117675597	upstream	-3609	3283	NearestStart	Syngr2
chr11	75076433	75077458	1026	peak_MACS_284	284	+	ENSMUSG00000045287	75007284	75081271	inside	69662	3813	NearestStart	Rtn4rl1		Decreased
chr11	117630103	117631300	1198	peak_MACS_285	285	+	ENSMUSG00000050106	117643389	117654424	upstream	-12687	12089	NearestStart	Tmc8	yes
chr11	116467077	116467598	522	peak_MACS_287	287	+	ENSMUSG00000020804	116455000	116458994	downstream	12338	8083	NearestStart	Aanat
chr11	102259113	102259793	681	peak_MACS_288	288	+	ENSMUSG00000006575	102254716	102263869	inside	4737	4076	NearestStart	Rundc3a			Decreased	yes
chr11	117004830	117005526	697	peak_MACS_289	289	+	ENSMUSG00000020823	116976485	117020582	inside	28693	15056	NearestStart	Sec14l1
chr11	96921015	96921884	870	peak_MACS_290	290	+	ENSMUSG00000038534	96911941	96930218	inside	9509	8334	NearestStart	Osbpl7
chr11	67178107	67178855	749	peak_MACS_294	294	+	ENSMUSG00000060180	67135159	67185088	inside	43322	6233	NearestStart	Myh13	yes
chr11	120132588	120135042	2455	peak_MACS_296	296	+	ENSMUSG00000039741	120094260	120153610	inside	39555	18568	NearestStart	Bahcc1	yes		Decreased	yes
chr11	119297748	119298415	668	peak_MACS_297	297	+	ENSMUSG00000070327	119254413	119348732	inside	43669	43335	NearestStart	Rnf213	yes	Decreased
chr11	98247824	98248508	685	peak_MACS_300	300	+	ENSMUSG00000038216	98247763	98249495	inside	403	61	NearestStart	Pnmt	yes			yes
chr11	66706581	66707311	731	peak_MACS_301	301	+	ENSMUSG00000048070	66725482	66743378	upstream	-18536	18171	NearestStart	Pirt	yes
chr11	48176700	48177265	566	peak_MACS_302	302	+	ENSMUSG00000020372	48613861	48619936	upstream	-436879	436596	NearestStart	Gnb2l1	yes
chr11	96107178	96107657	480	peak_MACS_304	304	+	ENSMUSG00000078706	96112418	96126012	upstream	-5000	4761	NearestStart	Gm53
chr11	119794357	119795028	672	peak_MACS_306	306	+	ENSMUSG00000025372	119804076	119868096	upstream	-9384	9048	NearestStart	Baiap2			Decreased
chr11	51224326	51225155	830	peak_MACS_307	307	+	ENSMUSG00000063564	51103421	51397420	inside	121319	120905	NearestStart	Col23a1
chr11	22412177	22412670	494	peak_MACS_310	310	+	ENSMUSG00000049904	22412090	22419237	inside	334	87	NearestStart	Tmem17
chr11	68970224	68971005	782	peak_MACS_311	311	+	ENSMUSG00000032807	68970490	68983294	overlapStart	124	266	NearestStart	Alox12b	yes	Increased
chr11	116458013	116459224	1212	peak_MACS_312	312	+	ENSMUSG00000020804	116455000	116458994	overlapEnd	3618	230	NearestStart	Aanat	yes
chr11	77789792	77790758	967	peak_MACS_315	315	+	ENSMUSG00000037791	77796255	77844041	upstream	-5980	5497	NearestStart	Phf12	yes
chr11	55048873	55049474	602	peak_MACS_317	317	+	ENSMUSG00000020261	55017851	55049832	inside	31323	358	NearestStart	Slc36a1
chr11	84771100	84772110	1011	peak_MACS_319	319	+	ENSMUSG00000000805	84771289	84779546	overlapStart	316	189	NearestStart	Car4	yes	Decreased
chr11	120818947	120819932	986	peak_MACS_320	320	+	ENSMUSG00000025161	120809793	120822182	inside	9647	2250	NearestStart	Slc16a3	yes		Decreased
chr11	119103336	119104171	836	peak_MACS_321	321	+	ENSMUSG00000039963	119089885	119126526	inside	13869	13451	NearestStart	Ccdc40	yes
chr11	116399083	116401017	1935	peak_MACS_324	324	+	ENSMUSG00000061878	116392238	116397988	downstream	7812	1095	NearestStart	Sphk1				yes
chr11	74670720	74671772	1053	peak_MACS_325	325	+	ENSMUSG00000000282	74644421	74659227	downstream	26825	11493	NearestStart	Mnt	yes
chr11	120144267	120144857	591	peak_MACS_328	328	+	ENSMUSG00000039741	120094260	120153610	inside	50302	8753	NearestStart	Bahcc1
chr11	105202272	105202859	588	peak_MACS_331	331	+	ENSMUSG00000020695	105153959	105212453	inside	48607	9594	NearestStart	Mrc2
chr11	82257774	82258615	842	peak_MACS_335	335	+	ENSMUSG00000020701	82202401	82259834	inside	55793	1219	NearestStart	Tmem132e	yes	Increased
chr11	69591236	69592694	1459	peak_MACS_337	337	+	ENSMUSG00000018750	69579413	69597525	inside	12552	4831	NearestStart	Zbtb4	yes
chr11	77282484	77283328	845	peak_MACS_338	338	+	ENSMUSG00000020836	77275912	77283986	inside	6994	658	NearestStart	Coro6		Increased
chr11	86940831	86941362	532	peak_MACS_339	339	+	ENSMUSG00000018548	86940578	87034185	inside	518	253	NearestStart	Trim37	yes
chr11	113153298	113153768	471	peak_MACS_340	340	+	ENSMUSG00000047904	113480655	113487319	upstream	-327122	326887	NearestStart	Sstr2
chr11	104171381	104172029	649	peak_MACS_341	341	+	ENSMUSG00000018411	104092703	104193404	inside	79002	21375	NearestStart	Mapt	yes
chr11	82280643	82281163	521	peak_MACS_343	343	+	ENSMUSG00000020701	82202401	82259834	downstream	78502	20809	NearestStart	Tmem132e	yes	Increased
chr11	115439004	115439756	753	peak_MACS_346	346	+	ENSMUSG00000020739	115425747	115445299	inside	13633	5543	NearestStart	Nup85	yes
chr11	116144113	116145219	1107	peak_MACS_348	348	+	ENSMUSG00000020793	116142252	116145252	inside	2414	33	NearestStart	Galr2
chr11	80285497	80286051	555	peak_MACS_352	352	+	ENSMUSG00000048895	80290547	80294681	upstream	-4773	4496	NearestStart	Cdk5r1
chr11	77319622	77321098	1477	peak_MACS_354	354	+	ENSMUSG00000000686	77328622	77352109	upstream	-8262	7524	NearestStart	Abhd15	yes		Decreased	yes
chr11	98235701	98237104	1404	peak_MACS_355	355	+	ENSMUSG00000007877	98245124	98246267	upstream	-8722	8020	NearestStart	Tcap	yes			yes
chr11	119135833	119136747	915	peak_MACS_356	356	+	ENSMUSG00000025579	119129200	119146768	inside	7090	6633	NearestStart	Gaa
chr11	120145057	120147056	2000	peak_MACS_357	357	+	ENSMUSG00000039741	120094260	120153610	inside	51796	6554	NearestStart	Bahcc1	yes
chr11	100282780	100283334	555	peak_MACS_358	358	+	ENSMUSG00000001555	100277010	100286138	inside	6047	2804	NearestStart	Fkbp10	yes
chr11	35513561	35514091	531	peak_MACS_359	359	+	ENSMUSG00000018846	35582985	35604787	upstream	-69159	68894	NearestStart	Pank3	yes	Decreased
chr11	102641032	102641533	502	peak_MACS_361	361	+	ENSMUSG00000020926	102622752	102641576	inside	18530	43	NearestStart	Adam11	yes
chr11	95492597	95493178	582	peak_MACS_362	362	+	ENSMUSG00000038845	95528270	95542087	upstream	-35382	35092	NearestStart	Phb	yes
chr11	100427937	100428558	622	peak_MACS_363	363	+	ENSMUSG00000006782	100436217	100443042	upstream	-7969	7659	NearestStart	Cnp
chr11	116471288	116472019	732	peak_MACS_364	364	+	ENSMUSG00000020804	116455000	116458994	downstream	16654	12294	NearestStart	Aanat
chr11	75078160	75079908	1749	peak_MACS_368	368	+	ENSMUSG00000045287	75007284	75081271	inside	71750	1363	NearestStart	Rtn4rl1	yes	Decreased
chr11	115710506	115712713	2208	peak_MACS_370	370	+	ENSMUSG00000034427	115722925	115753917	upstream	-11315	10212	NearestStart	Myo15b
chr11	32109411	32111182	1772	peak_MACS_371	371	+	ENSMUSG00000040767	32105414	32108984	downstream	4882	427	NearestStart	Snrnp25
chr11	120076831	120077730	900	peak_MACS_373	373	+	ENSMUSG00000039741	120094260	120153610	upstream	-16980	16530	NearestStart	Bahcc1	yes			yes
chr11	94504508	94504997	490	peak_MACS_374	374	+	ENSMUSG00000024414	94515080	94521403	upstream	-10328	10083	NearestStart	Mrpl27
chr11	120469618	120470549	932	peak_MACS_378	378	+	ENSMUSG00000044034	120469790	120470407	includeFeature	294	142	NearestStart	Npb	yes		Decreased
chr11	53291482	53292388	907	peak_MACS_379	379	+	ENSMUSG00000054450	53293667	53294599	upstream	-1732	1279	NearestStart	Gm9945	yes
chr11	78020329	78021034	706	peak_MACS_383	383	+	ENSMUSG00000044122	78006893	78019265	downstream	13789	1064	NearestStart	Proca1	yes	Increased
chr11	96882582	96883263	682	peak_MACS_385	385	+	ENSMUSG00000038560	96874707	96886048	inside	8215	2785	NearestStart	Sp6				yes
chr11	103672428	103673071	644	peak_MACS_389	389	+	ENSMUSG00000000125	103635463	103679271	inside	37287	6200	NearestStart	Wnt3			Decreased
chr11	117913505	117914406	902	peak_MACS_390	390	+	ENSMUSG00000017715	117847605	117885325	downstream	66351	28180	NearestStart	Pgs1	yes
chr11	118398420	118399207	788	peak_MACS_391	391	+	ENSMUSG00000033857	118338142	118350523	downstream	60672	47897	NearestStart	Engase
chr11	118833809	118834696	888	peak_MACS_392	392	+	ENSMUSG00000046697	118849416	118854243	upstream	-15164	14720	NearestStart	Enpp7
chr11	121021770	121022889	1120	peak_MACS_394	394	+	ENSMUSG00000039321	121021584	121023287	inside	746	186	NearestStart	Uts2r	yes
chr11	75339281	75339944	664	peak_MACS_395	395	+	ENSMUSG00000038178	75345195	75391077	upstream	-5583	5251	NearestStart	Slc43a2
chr11	24063893	24065017	1125	peak_MACS_396	396	+	ENSMUSG00000000861	23978055	24074123	inside	86400	9106	NearestStart	Bcl11a	yes
chr11	60522740	60524337	1598	peak_MACS_397	397	+	ENSMUSG00000020536	60513224	60527688	inside	10314	3351	NearestStart	Llgl1		Increased	Decreased
chr11	118437968	118439058	1091	peak_MACS_400	400	+	ENSMUSG00000033857	118338142	118350523	downstream	100371	87445	NearestStart	Engase	yes		Increased
chr11	68369371	68370258	888	peak_MACS_402	402	+	ENSMUSG00000048329	68369687	68371746	overlapStart	127	316	NearestStart	Mfsd6l
chr11	116402265	116403266	1002	peak_MACS_403	403	+	ENSMUSG00000061878	116392238	116397988	downstream	10528	4277	NearestStart	Sphk1	yes
chr11	97538061	97538927	867	peak_MACS_404	404	+	ENSMUSG00000078695	97547139	97549935	upstream	-8645	8212	NearestStart	Cisd3	yes		Decreased
chr11	77847318	77848161	844	peak_MACS_405	405	+	ENSMUSG00000020834	77845781	77851368	inside	1959	1537	NearestStart	Dhrs13
chr11	59550584	59551194	611	peak_MACS_197	197	-	ENSMUSG00000043648	59598204	59601144	downstream	50255	47010	NearestStart	Pld6
chr11	84714322	84714877	556	peak_MACS_198	198	-	ENSMUSG00000020526	84724451	84729868	downstream	15268	9574	NearestStart	Znhit3	yes
chr11	120243456	120244067	612	peak_MACS_199	199	-	ENSMUSG00000025384	120230875	120240078	upstream	-3684	3378	NearestStart	2310003H01Rik
chr11	94527325	94527892	568	peak_MACS_200	200	-	ENSMUSG00000020868	94525164	94538829	inside	11221	2161	NearestStart	Xylt2
chr11	78860463	78861267	805	peak_MACS_205	205	-	ENSMUSG00000001123	78776475	78798448	upstream	-62417	62015	NearestStart	Lgals9	yes
chr11	77661445	77662126	682	peak_MACS_206	206	-	ENSMUSG00000017453	77694116	77707598	downstream	45812	31990	NearestStart	Pipox	yes		Decreased
chr11	78873044	78873745	702	peak_MACS_207	207	-	ENSMUSG00000001123	78776475	78798448	upstream	-74946	74596	NearestStart	Lgals9	yes
chr11	115179134	115180551	1418	peak_MACS_209	209	-	ENSMUSG00000045288	115176505	115183355	inside	3513	2629	NearestStart	Ush1g
chr11	5162943	5163616	674	peak_MACS_210	210	-	ENSMUSG00000020393	5091554	5161561	upstream	-1719	1382	NearestStart	Kremen1
chr11	77967268	77968954	1687	peak_MACS_211	211	-	ENSMUSG00000017386	77972901	77979091	downstream	10980	3947	NearestStart	Traf4
chr11	45979403	45980128	726	peak_MACS_213	213	-	ENSMUSG00000020411	45961656	45980010	overlapStart	244	118	NearestStart	Nipal4
chr11	99854826	99855435	610	peak_MACS_215	215	-	ENSMUSG00000078252	99854547	99855308	overlapStart	178	127	NearestStart	Krtap17-1
chr11	55155269	55155969	701	peak_MACS_218	218	-	ENSMUSG00000055333	55064110	55150066	upstream	-5553	5203	NearestStart	Fat2	yes
chr11	68198773	68199536	764	peak_MACS_222	222	-	ENSMUSG00000020902	68022865	68214325	inside	15171	14789	NearestStart	Ntn1	yes			yes
chr11	89252897	89253708	812	peak_MACS_224	224	-	ENSMUSG00000047490	89251536	89280262	inside	26960	1361	NearestStart	4932411E22Rik
chr11	115925701	115926368	668	peak_MACS_225	225	-	ENSMUSG00000057948	115923408	115939275	inside	13241	2293	NearestStart	Unc13d	yes
chr11	84392223	84392948	726	peak_MACS_226	226	-	ENSMUSG00000018698	84331478	84339517	upstream	-53069	52706	NearestStart	Lhx1	yes
chr11	100054088	100054801	714	peak_MACS_227	227	-	ENSMUSG00000051617	100048094	100054560	overlapStart	116	241	NearestStart	Krt9	yes
chr11	61357439	61358163	725	peak_MACS_230	230	-	ENSMUSG00000001036	61330750	61393187	inside	35386	26689	NearestStart	Epn2
chr11	34107435	34108349	915	peak_MACS_231	231	-	ENSMUSG00000047861	34104337	34108089	overlapStart	197	260	NearestStart	Foxi1	yes
chr11	120677949	120678783	835	peak_MACS_234	234	-	ENSMUSG00000025153	120667253	120685492	inside	7126	6709	NearestStart	Fasn	yes	Increased
chr11	58947896	58948586	691	peak_MACS_235	235	-	ENSMUSG00000061462	58807757	58949904	inside	1663	1318	NearestStart	Obscn
chr11	100569550	100570653	1104	peak_MACS_238	238	-	ENSMUSG00000020918	100566059	100573779	inside	3677	3126	NearestStart	Kat2a	yes		Decreased
chr11	119880934	119881846	913	peak_MACS_242	242	-	ENSMUSG00000025375	119868626	119908459	inside	27069	12308	NearestStart	Aatk	yes			yes
chr11	113589708	113591035	1328	peak_MACS_243	243	-	ENSMUSG00000018727	113559485	113571331	upstream	-19041	18377	NearestStart	Cpsf4l	yes
chr11	99441908	99442332	425	peak_MACS_244	244	-	ENSMUSG00000047253	99441290	99442330	overlapStart	210	2	NearestStart	Krtap1-5
chr11	115916038	115916711	674	peak_MACS_247	247	-	ENSMUSG00000057948	115923408	115939275	downstream	22901	6697	NearestStart	Unc13d
chr11	35610766	35611819	1054	peak_MACS_250	250	-	ENSMUSG00000051062	35610882	35612386	overlapEnd	1094	116	NearestStart	Fbll1
chr11	102757825	102758694	870	peak_MACS_251	251	-	ENSMUSG00000020932	102748649	102758514	overlapStart	254	180	NearestStart	Gfap	yes
chr11	65000325	65001306	982	peak_MACS_252	252	-	ENSMUSG00000033389	64815540	64976463	upstream	-24353	23862	NearestStart	Arhgap44	yes
chr11	3429470	3430326	857	peak_MACS_253	253	-	ENSMUSG00000020439	3417525	3440615	inside	10717	10289	NearestStart	Smtn			Decreased	yes
chr11	68635786	68636229	444	peak_MACS_254	254	-	ENSMUSG00000018736	68634935	68685360	inside	49352	851	NearestStart	Ndel1	yes
chr11	78858253	78858946	694	peak_MACS_256	256	-	ENSMUSG00000001123	78776475	78798448	upstream	-60152	59805	NearestStart	Lgals9
chr11	99846881	99847954	1074	peak_MACS_257	257	-	ENSMUSG00000078253	99846023	99847911	overlapStart	493	43	NearestStart	Krtap16-1	yes
chr11	75262393	75263234	842	peak_MACS_259	259	-	ENSMUSG00000045374	75254445	75268219	inside	5405	4985	NearestStart	Wdr81
chr11	58889602	58890801	1200	peak_MACS_260	260	-	ENSMUSG00000061462	58807757	58949904	inside	59702	59103	NearestStart	Obscn	yes
chr11	74681958	74682782	825	peak_MACS_262	262	-	ENSMUSG00000038351	74662762	74710562	inside	28192	19196	NearestStart	Sgsm2
chr11	118194519	118195265	747	peak_MACS_263	263	-	ENSMUSG00000076433	118193673	118203814	inside	8922	846	NearestStart	BC100451	yes
chr11	120674855	120675426	572	peak_MACS_265	265	-	ENSMUSG00000025153	120667253	120685492	inside	10352	7602	NearestStart	Fasn		Increased
chr11	84636323	84637087	765	peak_MACS_270	270	-	ENSMUSG00000018405	84626562	84633017	upstream	-3688	3306	NearestStart	Mrm1				yes
chr11	116157706	116158444	739	peak_MACS_271	271	-	ENSMUSG00000020792	116149314	116168547	inside	10472	8392	NearestStart	Exoc7	yes
chr11	116098899	116100004	1106	peak_MACS_273	273	-	ENSMUSG00000034282	116081872	116099391	overlapStart	-61	492	NearestStart	Evpl	yes
chr11	68186433	68187074	642	peak_MACS_274	274	-	ENSMUSG00000020902	68022865	68214325	inside	27571	27251	NearestStart	Ntn1	yes
chr11	94323304	94323921	618	peak_MACS_275	275	-	ENSMUSG00000020866	94269704	94335414	inside	11802	11493	NearestStart	Cacna1g				yes
chr11	103201008	103202026	1019	peak_MACS_278	278	-	ENSMUSG00000034255	103192810	103224778	inside	23261	8198	NearestStart	Arhgap27	yes
chr11	117980414	117981291	878	peak_MACS_279	279	-	ENSMUSG00000033987	117883036	117990533	inside	9681	9242	NearestStart	Dnah17	yes
chr11	50553007	50553331	325	peak_MACS_281	281	-	ENSMUSG00000044807	50624587	50641192	downstream	88023	71256	NearestStart	Zfp354c
chr11	96629105	96629905	801	peak_MACS_286	286	-	ENSMUSG00000020876	96628868	96638873	inside	9368	237	NearestStart	Snx11
chr11	103488672	103489245	574	peak_MACS_291	291	-	ENSMUSG00000034239	103395890	103482454	upstream	-6504	6218	NearestStart	Gm884
chr11	60534760	60535485	726	peak_MACS_292	292	-	ENSMUSG00000002812	60527644	60540765	inside	5643	5280	NearestStart	Flii
chr11	103100077	103100654	578	peak_MACS_293	293	-	ENSMUSG00000044787	103069440	103079746	upstream	-20620	20331	NearestStart	Spata32	yes
chr11	115922668	115923419	752	peak_MACS_295	295	-	ENSMUSG00000057948	115923408	115939275	overlapEnd	16231	11	NearestStart	Unc13d	yes
chr11	113718918	113719317	400	peak_MACS_298	298	-	ENSMUSG00000041598	113588163	113613195	upstream	-105923	105723	NearestStart	Cdc42ep4
chr11	75258686	75259641	956	peak_MACS_299	299	-	ENSMUSG00000038224	75245233	75253093	upstream	-6071	5593	NearestStart	Serpinf2	yes
chr11	95004173	95004844	672	peak_MACS_303	303	-	ENSMUSG00000020871	95001769	95007577	inside	3069	2404	NearestStart	Dlx4	yes		Decreased
chr11	97090367	97090811	445	peak_MACS_305	305	-	ENSMUSG00000001440	97021027	97049195	upstream	-41394	41172	NearestStart	Kpnb1	yes
chr11	117925008	117925856	849	peak_MACS_308	308	-	ENSMUSG00000033987	117883036	117990533	inside	65101	41972	NearestStart	Dnah17
chr11	76161683	76162326	644	peak_MACS_309	309	-	ENSMUSG00000020844	76070699	76212642	inside	50638	50316	NearestStart	Nxn
chr11	117985341	117985886	546	peak_MACS_313	313	-	ENSMUSG00000033987	117883036	117990533	inside	4919	4647	NearestStart	Dnah17
chr11	77973039	77974034	996	peak_MACS_314	314	-	ENSMUSG00000017386	77972901	77979091	inside	5555	138	NearestStart	Traf4				yes
chr11	59579948	59580497	550	peak_MACS_316	316	-	ENSMUSG00000043648	59598204	59601144	downstream	20922	17707	NearestStart	Pld6	yes
chr11	103734139	103734665	527	peak_MACS_318	318	-	ENSMUSG00000034187	103683095	103815370	inside	80968	51044	NearestStart	Nsf	yes
chr11	115940671	115941226	556	peak_MACS_322	322	-	ENSMUSG00000057948	115923408	115939275	upstream	-1673	1396	NearestStart	Unc13d	yes		Decreased
chr11	97864007	97864935	929	peak_MACS_323	323	-	ENSMUSG00000038352	97850891	97857495	upstream	-6976	6512	NearestStart	Arl5c
chr11	72302090	72303050	961	peak_MACS_326	326	-	ENSMUSG00000040447	72265139	72303463	inside	893	413	NearestStart	Spns2	yes
chr11	79620327	79620964	638	peak_MACS_327	327	-	ENSMUSG00000035575	79745822	79775892	downstream	155246	124858	NearestStart	Utp6
chr11	54090705	54091087	383	peak_MACS_329	329	-	ENSMUSG00000018914	54078804	54080779	upstream	-10117	9926	NearestStart	Il3
chr11	99283106	99283761	656	peak_MACS_330	330	-	ENSMUSG00000020912	99276979	99283573	overlapStart	139	188	NearestStart	Krt12	yes
chr11	113733960	113734517	558	peak_MACS_332	332	-	ENSMUSG00000041598	113588163	113613195	upstream	-121043	120765	NearestStart	Cdc42ep4	yes
chr11	46125014	46125787	774	peak_MACS_333	333	-	ENSMUSG00000020340	46007356	46125852	inside	452	65	NearestStart	Cyfip2
chr11	69640069	69640694	626	peak_MACS_334	334	-	ENSMUSG00000041165	69634377	69635682	upstream	-4700	4387	NearestStart	Spem1	yes
chr11	69128110	69128762	653	peak_MACS_336	336	-	ENSMUSG00000032782	69112988	69137375	inside	8939	8613	NearestStart	Cntrob
chr11	116554996	116555917	922	peak_MACS_342	342	-	ENSMUSG00000057286	116536616	116556182	inside	726	265	NearestStart	St6galnac2
chr11	97753151	97753479	329	peak_MACS_344	344	-	ENSMUSG00000070336	97715139	97745468	upstream	-7847	7683	NearestStart	Fbxo47
chr11	100121827	100122602	776	peak_MACS_345	345	-	ENSMUSG00000035557	100117530	100122343	overlapStart	129	259	NearestStart	Krt17	yes	Increased
chr11	118995701	118996468	768	peak_MACS_347	347	-	ENSMUSG00000039989	118938886	118947535	upstream	-48549	48166	NearestStart	Cbx4
chr11	106908070	106908604	535	peak_MACS_349	349	-	ENSMUSG00000018362	106849942	106860855	upstream	-47482	47215	NearestStart	Kpna2	yes
chr11	61155843	61156348	506	peak_MACS_350	350	-	ENSMUSG00000069855	61115132	61156362	inside	266	14	NearestStart	Slc47a2	yes
chr11	116090529	116091345	817	peak_MACS_351	351	-	ENSMUSG00000034282	116081872	116099391	inside	8454	8046	NearestStart	Evpl	yes			yes
chr11	117949477	117949979	503	peak_MACS_353	353	-	ENSMUSG00000033987	117883036	117990533	inside	40805	40554	NearestStart	Dnah17
chr11	69122737	69123267	531	peak_MACS_360	360	-	ENSMUSG00000032782	69112988	69137375	inside	14373	9749	NearestStart	Cntrob	yes
chr11	4388266	4388791	526	peak_MACS_365	365	-	ENSMUSG00000020419	4245816	4341108	upstream	-47420	47158	NearestStart	Hormad2
chr11	54600403	54600934	532	peak_MACS_366	366	-	ENSMUSG00000052298	54530957	54601177	inside	509	243	NearestStart	Cdc42se2		Increased
chr11	43589163	43589992	830	peak_MACS_367	367	-	ENSMUSG00000041278	43543013	43561510	upstream	-28068	27653	NearestStart	Ttc1	yes
chr11	77663927	77664843	917	peak_MACS_369	369	-	ENSMUSG00000017453	77694116	77707598	downstream	43213	29273	NearestStart	Pipox	yes		Decreased
chr11	116192709	116194157	1449	peak_MACS_372	372	-	ENSMUSG00000034227	116192017	116196713	inside	3280	692	NearestStart	Foxj1	yes		Decreased
chr11	99212015	99212709	695	peak_MACS_375	375	-	ENSMUSG00000017588	99206878	99212418	overlapStart	56	291	NearestStart	Krt27
chr11	99232205	99232853	649	peak_MACS_376	376	-	ENSMUSG00000055937	99226185	99236217	inside	3688	3364	NearestStart	Krt28
chr11	115652899	115654341	1443	peak_MACS_377	377	-	ENSMUSG00000034471	115660496	115674953	downstream	21333	6155	NearestStart	Caskin2		Increased
chr11	99354077	99354528	452	peak_MACS_380	380	-	ENSMUSG00000006777	99339287	99354451	overlapStart	149	77	NearestStart	Krt23
chr11	101874501	101874878	378	peak_MACS_381	381	-	ENSMUSG00000052373	101860965	101889775	inside	15085	13536	NearestStart	Mpp3	yes
chr11	121406162	121406457	296	peak_MACS_382	382	-	ENSMUSG00000039238	121372291	121380647	upstream	-25663	25515	NearestStart	Zfp750
chr11	5051595	5052239	645	peak_MACS_384	384	-	ENSMUSG00000034164	5006267	5052260	inside	343	21	NearestStart	Emid1	yes
chr11	98296793	98297735	943	peak_MACS_386	386	-	ENSMUSG00000002580	98299021	98300305	downstream	3041	1286	NearestStart	Mien1	yes
chr11	101782836	101783311	476	peak_MACS_387	387	-	ENSMUSG00000001493	101738823	101755688	upstream	-27386	27148	NearestStart	Meox1
chr11	103573043	103573936	894	peak_MACS_388	388	-	ENSMUSG00000020946	103538162	103559212	upstream	-14278	13831	NearestStart	Gosr2	yes
chr11	119931459	119932436	978	peak_MACS_393	393	-	ENSMUSG00000039781	119925743	119948141	inside	16193	5716	NearestStart	Azi1	yes
chr11	78341042	78341961	920	peak_MACS_398	398	-	ENSMUSG00000017615	78336351	78349834	inside	8332	4691	NearestStart	Tnfaip1	yes
chr11	6493396	6494546	1151	peak_MACS_399	399	-	ENSMUSG00000041073	6497825	6506056	downstream	12085	3279	NearestStart	Nacad
chr11	3401865	3403240	1376	peak_MACS_401	401	-	ENSMUSG00000034570	3394377	3404824	inside	2272	1584	NearestStart	Inpp5j	yes
chr11	78925879	78926571	693	peak_MACS_406	406	-	ENSMUSG00000018334	78826941	78959909	inside	33684	33338	NearestStart	Ksr1
chr11	119956578	119957437	860	peak_MACS_407	407	-	ENSMUSG00000025377	119951844	119960045	inside	3037	2608	NearestStart	Enthd2	yes
chr11	5004790	5005967	1178	peak_MACS_408	408	-	ENSMUSG00000079004	4999386	4999881	upstream	-5497	4909	NearestStart					yes
chr11	115144406	115145173	768	peak_MACS_409	409	-	ENSMUSG00000018861	115129337	115138364	upstream	-6426	6042	NearestStart	Fdxr	yes
chr11	59550584	59551194	611	peak_MACS_197	197	-	ENSMUSG00000005417	59475996	59594362	inside	43473	43168	Overlapping	Mprip
chr11	84714322	84714877	556	peak_MACS_198	198	-	ENSMUSG00000020527	84693649	84724728	inside	10128	9851	Overlapping	Myo19	yes
chr11	120243456	120244067	612	peak_MACS_199	199	+	ENSMUSG00000039703	120241683	120299022	inside	2079	1773	Overlapping	Nploc4
chr11	116700930	116701380	451	peak_MACS_201	201	+	ENSMUSG00000056962	116698745	116704763	inside	2410	2185	Overlapping	Jmjd6
chr11	78860463	78861267	805	peak_MACS_205	205	+	ENSMUSG00000018334	78826941	78959909	inside	33924	33522	Overlapping	Ksr1	yes
chr11	77661445	77662126	682	peak_MACS_206	206	-	ENSMUSG00000000631	77576747	77679482	inside	17696	17356	Overlapping	Myo18a	yes		Decreased
chr11	78873044	78873745	702	peak_MACS_207	207	+	ENSMUSG00000018334	78826941	78959909	inside	46453	46103	Overlapping	Ksr1	yes
chr11	115179134	115180551	1418	peak_MACS_209	209	-	ENSMUSG00000050201	115168476	115193617	inside	13775	10658	Overlapping	Otop2
chr11	77967268	77968954	1687	peak_MACS_211	211	-	ENSMUSG00000037750	77908161	77970202	inside	2091	1248	Overlapping	Fam222b
chr11	98566056	98567171	1116	peak_MACS_212	212	+	ENSMUSG00000017210	98565904	98590749	inside	710	152	Overlapping	Med24	yes		Decreased	yes
chr11	115330515	115331125	611	peak_MACS_220	220	-	ENSMUSG00000045775	115323787	115335712	inside	4892	4587	Overlapping	Slc16a5	yes
chr11	35443113	35443489	377	peak_MACS_229	229	-	ENSMUSG00000056427	34934725	35522009	inside	78708	78520	Overlapping	Slit3	yes
chr11	68346907	68347466	560	peak_MACS_241	241	-	ENSMUSG00000046207	68316520	68366200	inside	19014	18734	Overlapping	Pik3r6	yes
chr11	113589708	113591035	1328	peak_MACS_243	243	+	ENSMUSG00000041598	113588163	113613195	inside	2209	1545	Overlapping	Cdc42ep4	yes
chr11	87982979	87983451	473	peak_MACS_245	245	-	ENSMUSG00000018378	87912647	88007642	inside	24427	24191	Overlapping	Cuedc1
chr11	115916038	115916711	674	peak_MACS_247	247	-	ENSMUSG00000020770	115891635	115922528	inside	6154	5817	Overlapping	Unk
chr11	117621549	117622577	1029	peak_MACS_248	248	-	ENSMUSG00000025571	117515602	117624753	inside	2690	2176	Overlapping	Tnrc6c	yes	Decreased
chr11	65000325	65001306	982	peak_MACS_252	252	+	ENSMUSG00000020542	64990062	65083491	inside	10754	10263	Overlapping	Myocd	yes
chr11	78858253	78858946	694	peak_MACS_256	256	+	ENSMUSG00000018334	78826941	78959909	inside	31659	31312	Overlapping	Ksr1
chr11	118373154	118375241	2088	peak_MACS_261	261	+	ENSMUSG00000025576	118351073	118772911	inside	23125	22081	Overlapping	Rbfox3	yes
chr11	118194519	118195265	747	peak_MACS_263	263	+	ENSMUSG00000017466	118162382	118217054	inside	32510	21789	Overlapping	Timp2	yes
chr11	84636323	84637087	765	peak_MACS_270	270	+	ENSMUSG00000034449	84634357	84642496	inside	2348	1966	Overlapping	Dhrs11				yes
chr11	115254617	115255970	1354	peak_MACS_276	276	-	ENSMUSG00000050910	115243229	115257446	inside	2152	1476	Overlapping	Cdr2l	yes
chr11	76250199	76251130	932	peak_MACS_277	277	+	ENSMUSG00000017631	76230235	76435816	inside	20429	19964	Overlapping	Abr	yes
chr11	50553007	50553331	325	peak_MACS_281	281	-	ENSMUSG00000036545	50415585	50621075	inside	67906	67744	Overlapping	Adamts2
chr11	117667047	117667698	652	peak_MACS_283	283	-	ENSMUSG00000025573	117658973	117668615	inside	1243	917	Overlapping	6030468B19Rik
chr11	117630103	117631300	1198	peak_MACS_285	285	+	ENSMUSG00000025572	117627301	117643512	inside	3401	2802	Overlapping	Tmc6	yes	Decreased
chr11	116467077	116467598	522	peak_MACS_287	287	+	ENSMUSG00000020806	116459478	116488333	inside	7860	7599	Overlapping	Rhbdf2
chr11	103100077	103100654	578	peak_MACS_293	293	+	ENSMUSG00000020941	103081075	103128786	inside	19291	19002	Overlapping	Map3k14	yes
chr11	113718918	113719317	400	peak_MACS_298	298	+	ENSMUSG00000041592	113637687	113927532	inside	81431	81231	Overlapping	Sdk2
chr11	75258686	75259641	956	peak_MACS_299	299	+	ENSMUSG00000045374	75254445	75268219	inside	4719	4241	Overlapping	Wdr81	yes
chr11	97090367	97090811	445	peak_MACS_305	305	+	ENSMUSG00000001441	97067155	97141952	inside	23434	23212	Overlapping	Npepps	yes	Decreased
chr11	77789792	77790758	967	peak_MACS_315	315	-	ENSMUSG00000000632	77744301	77792550	inside	2275	1792	Overlapping	Sez6	yes
chr11	59579948	59580497	550	peak_MACS_316	316	-	ENSMUSG00000005417	59475996	59594362	inside	14140	13865	Overlapping	Mprip	yes
chr11	115940671	115941226	556	peak_MACS_322	322	+	ENSMUSG00000034341	115939886	115948309	inside	1062	785	Overlapping	Wbp2	yes		Decreased
chr11	97864007	97864935	929	peak_MACS_323	323	+	ENSMUSG00000020882	97862821	97883948	inside	1650	1186	Overlapping	Cacnb1
chr11	116399083	116401017	1935	peak_MACS_324	324	+	ENSMUSG00000020802	116399053	116442761	inside	997	30	Overlapping	Ube2o				yes
chr11	74670720	74671772	1053	peak_MACS_325	325	+	ENSMUSG00000038351	74662762	74710562	inside	8484	7958	Overlapping	Sgsm2	yes
chr11	113733960	113734517	558	peak_MACS_332	332	+	ENSMUSG00000041592	113637687	113927532	inside	96551	96273	Overlapping	Sdk2	yes
chr11	69640069	69640694	626	peak_MACS_334	334	+	ENSMUSG00000051790	69636623	69651286	inside	3759	3446	Overlapping	Nlgn2	yes	Increased
chr11	113153298	113153768	471	peak_MACS_340	340	+	ENSMUSG00000041654	113106166	113511393	inside	47367	47132	Overlapping	Slc39a11
chr11	106908070	106908604	535	peak_MACS_349	349	+	ENSMUSG00000040481	106894394	106993441	inside	13943	13676	Overlapping	Bptf	yes
chr11	80285497	80286051	555	peak_MACS_352	352	-	ENSMUSG00000017428	80242124	80286750	inside	976	699	Overlapping	Psmd11
chr11	77319622	77321098	1477	peak_MACS_354	354	-	ENSMUSG00000011877	77307063	77321288	inside	928	190	Overlapping	Git1	yes		Decreased	yes
chr11	98235701	98237104	1404	peak_MACS_355	355	-	ENSMUSG00000018167	98219681	98242413	inside	6011	5309	Overlapping	Stard3	yes			yes
chr11	35513561	35514091	531	peak_MACS_359	359	-	ENSMUSG00000056427	34934725	35522009	inside	8183	7918	Overlapping	Slit3	yes
chr11	100427937	100428558	622	peak_MACS_363	363	-	ENSMUSG00000006784	100406920	100433882	inside	5634	5324	Overlapping	Ttc25
chr11	116471288	116472019	732	peak_MACS_364	364	+	ENSMUSG00000020806	116459478	116488333	inside	12176	11810	Overlapping	Rhbdf2
chr11	4388266	4388791	526	peak_MACS_365	365	+	ENSMUSG00000034354	4380870	4494866	inside	7658	7396	Overlapping	Mtmr3
chr11	43589163	43589992	830	peak_MACS_367	367	+	ENSMUSG00000050541	43588107	43714712	inside	1471	1056	Overlapping	Adra1b	yes
chr11	77663927	77664843	917	peak_MACS_369	369	-	ENSMUSG00000000631	77576747	77679482	inside	15097	14639	Overlapping	Myo18a	yes		Decreased
chr11	115710506	115712713	2208	peak_MACS_370	370	-	ENSMUSG00000020782	115685362	115717094	inside	5484	4381	Overlapping	Llgl2		Decreased
chr11	32109411	32111182	1772	peak_MACS_371	371	+	ENSMUSG00000020282	32109584	32122300	overlapStart	712	173	Overlapping	Rhbdf1
chr11	94504508	94504997	490	peak_MACS_374	374	-	ENSMUSG00000020869	94491080	94506530	inside	1778	1533	Overlapping	Lrrc59		Increased
chr11	115652899	115654341	1443	peak_MACS_377	377	-	ENSMUSG00000020747	115626746	115660680	inside	7060	6339	Overlapping	2310067B10Rik		Decreased
chr11	53291482	53292388	907	peak_MACS_379	379	+	ENSMUSG00000044352	53290074	53293776	inside	1861	1388	Overlapping	Sowaha	yes
chr11	121406162	121406457	296	peak_MACS_382	382	-	ENSMUSG00000039230	121313262	121478478	inside	72168	72021	Overlapping	Tbcd
chr11	78020329	78021034	706	peak_MACS_383	383	+	ENSMUSG00000002052	78020247	78059489	inside	435	82	Overlapping	Supt6	yes
chr11	98296793	98297735	943	peak_MACS_386	386	-	ENSMUSG00000062312	98273783	98299030	inside	1766	1295	Overlapping	Erbb2	yes
chr11	117913505	117914406	902	peak_MACS_390	390	+	ENSMUSG00000033987	117883036	117990533	inside	30920	30469	Overlapping	Dnah17	yes
chr11	118398420	118399207	788	peak_MACS_391	391	+	ENSMUSG00000025576	118351073	118772911	inside	47741	47347	Overlapping	Rbfox3
chr11	75339281	75339944	664	peak_MACS_395	395	-	ENSMUSG00000038188	75327041	75340084	inside	472	140	Overlapping	Scarf1
chr11	6493396	6494546	1151	peak_MACS_399	399	-	ENSMUSG00000000378	6446889	6496747	inside	2776	2201	Overlapping	Ccm2
chr11	118437968	118439058	1091	peak_MACS_400	400	+	ENSMUSG00000025576	118351073	118772911	inside	87440	86895	Overlapping	Rbfox3	yes		Increased
chr11	116402265	116403266	1002	peak_MACS_403	403	+	ENSMUSG00000020802	116399053	116442761	inside	3713	3212	Overlapping	Ube2o	yes
chr11	97538061	97538927	867	peak_MACS_404	404	-	ENSMUSG00000038437	97524727	97546777	inside	8283	7850	Overlapping	Mllt6	yes		Decreased
chr11	5004790	5005967	1178	peak_MACS_408	408	-	ENSMUSG00000034175	4998928	5006094	inside	716	127	Overlapping	Rhbdd3				yes
chr11	115144406	115145173	768	peak_MACS_409	409	+	ENSMUSG00000044788	115140935	115158860	inside	3855	3471	Overlapping	Fads6	yes
chr12	113968183	113969705	1523	peak_MACS_412	412	+	ENSMUSG00000072825	113960384	113984802	inside	8560	7799	NearestStart	Cep170b
chr12	110105717	110106302	586	peak_MACS_414	414	+	ENSMUSG00000048856	110089338	110095024	downstream	16672	10693	NearestStart	Slc25a47
chr12	77707051	77707667	617	peak_MACS_415	415	+	ENSMUSG00000052609	77634546	77680026	downstream	72813	27025	NearestStart	Plekhg3	yes	Decreased
chr12	82205446	82206005	560	peak_MACS_419	419	+	ENSMUSG00000021136	82127794	82287401	inside	77932	77652	NearestStart	Smoc1
chr12	85104268	85105210	943	peak_MACS_420	420	+	ENSMUSG00000021223	85104583	85133332	overlapStart	156	315	NearestStart	Papln	yes
chr12	106705948	106706725	778	peak_MACS_422	422	+	ENSMUSG00000021070	106801381	106831281	upstream	-95045	94656	NearestStart	Bdkrb2
chr12	4856987	4857744	758	peak_MACS_424	424	+	ENSMUSG00000051721	4850108	4863731	inside	7258	5987	NearestStart	BC068281
chr12	113417065	113417750	686	peak_MACS_426	426	+	ENSMUSG00000021294	113384445	113419957	inside	32963	2207	NearestStart	Kif26a	yes
chr12	111320850	111321714	865	peak_MACS_427	427	+	ENSMUSG00000075707	111517277	111519307	upstream	-195995	195563	NearestStart	Dio3	yes
chr12	16708954	16709600	647	peak_MACS_429	429	+	ENSMUSG00000020591	16660275	16667042	downstream	49002	41912	NearestStart	Ntsr2	yes
chr12	5144261	5144782	522	peak_MACS_430	430	+	ENSMUSG00000052812	4924209	5050853	downstream	220313	93408	NearestStart	Atad2b	yes
chr12	111501377	111502031	655	peak_MACS_432	432	+	ENSMUSG00000075707	111517277	111519307	upstream	-15573	15246	NearestStart	Dio3
chr12	113839441	113840082	642	peak_MACS_434	434	+	ENSMUSG00000037679	113826994	113853767	inside	12768	12447	NearestStart	Inf2		Decreased	Decreased
chr12	88302917	88303424	508	peak_MACS_435	435	+	ENSMUSG00000034157	88288363	88306312	inside	14807	2888	NearestStart	2310044G17Rik	yes
chr12	82099523	82100315	793	peak_MACS_439	439	+	ENSMUSG00000021136	82127794	82287401	upstream	-27875	27479	NearestStart	Smoc1
chr12	112508998	112510417	1420	peak_MACS_440	440	+	ENSMUSG00000021278	112509321	112514637	overlapStart	387	323	NearestStart	Amn	yes
chr12	112531259	112532804	1546	peak_MACS_442	442	+	ENSMUSG00000021278	112509321	112514637	downstream	22711	16622	NearestStart	Amn	yes
chr12	111557899	111558532	634	peak_MACS_446	446	+	ENSMUSG00000075707	111517277	111519307	downstream	40939	38592	NearestStart	Dio3
chr12	83525931	83526515	585	peak_MACS_447	447	+	ENSMUSG00000021219	83717911	84259755	upstream	-191688	191396	NearestStart	Rgs6
chr12	103551199	103551683	485	peak_MACS_448	448	+	ENSMUSG00000044456	103521257	103629065	inside	30184	29942	NearestStart	Rin3
chr12	113894604	113895931	1328	peak_MACS_451	451	+	ENSMUSG00000064326	113883038	113887363	downstream	12230	7241	NearestStart	Siva1			Decreased
chr12	109556428	109557199	772	peak_MACS_455	455	+	ENSMUSG00000021260	109544479	109566510	inside	12335	9311	NearestStart	Hhipl1	yes
chr12	85115357	85116024	668	peak_MACS_457	457	+	ENSMUSG00000021223	85104583	85133332	inside	11107	10774	NearestStart	Papln	yes
chr12	77709906	77710558	653	peak_MACS_463	463	+	ENSMUSG00000052609	77634546	77680026	downstream	75686	29880	NearestStart	Plekhg3		Decreased
chr12	105830886	105832095	1210	peak_MACS_464	464	+	ENSMUSG00000056606	105712697	105715699	downstream	118793	115187	NearestStart	Gm10000	yes
chr12	114146928	114147628	701	peak_MACS_465	465	+	ENSMUSG00000091222	114131773	114133577	downstream	15505	13351	NearestStart
chr12	86970601	86971259	659	peak_MACS_466	466	+	ENSMUSG00000034271	86940365	86980827	inside	30565	9568	NearestStart	Jdp2
chr12	114634955	114635491	537	peak_MACS_470	470	+	ENSMUSG00000078993	114655094	114657149	upstream	-19871	19603	NearestStart
chr12	110655432	110656167	736	peak_MACS_471	471	+	ENSMUSG00000040856	110691058	110701546	upstream	-35258	34891	NearestStart	Dlk1	yes
chr12	109448897	109449756	860	peak_MACS_472	472	+	ENSMUSG00000021258	109424579	109441569	downstream	24747	7328	NearestStart	Ccnk				yes
chr12	84892146	84892874	729	peak_MACS_473	473	+	ENSMUSG00000021222	84861415	84882938	downstream	31095	9208	NearestStart	Dcaf4
chr12	107465487	107466066	580	peak_MACS_474	474	+	ENSMUSG00000021115	107248472	107315620	downstream	217304	149867	NearestStart	Vrk1
chr12	87532904	87533498	595	peak_MACS_475	475	+	ENSMUSG00000021254	87582818	87632364	upstream	-49617	49320	NearestStart	Gpatch2l
chr12	114369638	114370273	636	peak_MACS_476	476	+	ENSMUSG00000006356	114378446	114383715	upstream	-8490	8173	NearestStart	Crip2
chr12	41570807	41571350	544	peak_MACS_477	477	+	ENSMUSG00000056899	41750676	43056575	upstream	-179598	179326	NearestStart	Immp2l
chr12	77709281	77709866	586	peak_MACS_478	478	+	ENSMUSG00000052609	77634546	77680026	downstream	75028	29255	NearestStart	Plekhg3	yes	Decreased
chr12	117604083	117604468	386	peak_MACS_479	479	+	ENSMUSG00000042029	117643874	117702004	upstream	-39598	39406	NearestStart	Ncapg2
chr12	75098880	75099350	471	peak_MACS_481	481	+	ENSMUSG00000044912	75098747	75368903	inside	368	133	NearestStart	Syt16
chr12	77673176	77673866	691	peak_MACS_482	482	+	ENSMUSG00000052609	77634546	77680026	inside	38975	6160	NearestStart	Plekhg3	yes	Decreased
chr12	78618693	78619105	413	peak_MACS_483	483	+	ENSMUSG00000021065	78340051	78577325	downstream	278848	41368	NearestStart	Fut8	yes
chr12	16702899	16703693	795	peak_MACS_486	486	+	ENSMUSG00000020591	16660275	16667042	downstream	43021	35857	NearestStart	Ntsr2	yes
chr12	77699231	77699924	694	peak_MACS_487	487	+	ENSMUSG00000052609	77634546	77680026	downstream	65032	19205	NearestStart	Plekhg3		Decreased
chr12	114326500	114327008	509	peak_MACS_490	490	+	ENSMUSG00000021144	114336488	114375417	upstream	-9734	9480	NearestStart	Mta1
chr12	8331831	8333016	1186	peak_MACS_492	492	+	ENSMUSG00000020605	8320238	8350630	inside	12186	11593	NearestStart	Hs1bp3		Decreased
chr12	113973113	113975110	1998	peak_MACS_493	493	+	ENSMUSG00000072825	113960384	113984802	inside	13728	9692	NearestStart	Cep170b	yes
chr12	88620436	88621336	901	peak_MACS_494	494	+	ENSMUSG00000021037	88607695	88614947	downstream	13191	5489	NearestStart	Ahsa1	yes		Decreased
chr12	114365394	114366380	987	peak_MACS_495	495	+	ENSMUSG00000006356	114378446	114383715	upstream	-12559	12066	NearestStart	Crip2
chr12	112683208	112683959	752	peak_MACS_496	496	+	ENSMUSG00000021281	112680679	112693229	inside	2905	2529	NearestStart	Tnfaip2	yes			yes
chr12	110235966	110236715	750	peak_MACS_410	410	-	ENSMUSG00000040867	110270396	110291589	downstream	55249	33681	NearestStart	Begain
chr12	109202795	109203411	617	peak_MACS_411	411	-	ENSMUSG00000048251	109148612	109241812	inside	38709	38401	NearestStart	Bcl11b
chr12	109203747	109204367	621	peak_MACS_413	413	-	ENSMUSG00000048251	109148612	109241812	inside	37755	37445	NearestStart	Bcl11b	yes
chr12	112562605	112563245	641	peak_MACS_416	416	-	ENSMUSG00000021279	112531182	112615929	inside	53004	31423	NearestStart	Cdc42bpb
chr12	4744651	4745400	750	peak_MACS_417	417	-	ENSMUSG00000079177	4720475	4745225	overlapStart	199	175	NearestStart	Fam228a	yes
chr12	109153419	109155601	2183	peak_MACS_418	418	-	ENSMUSG00000048251	109148612	109241812	inside	87302	4807	NearestStart	Bcl11b	yes
chr12	114035811	114036736	926	peak_MACS_421	421	-	ENSMUSG00000072812	114010404	114040868	inside	4594	4132	NearestStart	Ahnak2
chr12	112214761	112215747	987	peak_MACS_423	423	-	ENSMUSG00000037904	112213562	112217250	inside	1996	1199	NearestStart	Ankrd9		Increased
chr12	110848197	110848624	428	peak_MACS_425	425	-	ENSMUSG00000085925	110827403	110838540	upstream	-9870	9657	NearestStart	Rtl1
chr12	29292376	29292911	536	peak_MACS_428	428	-	ENSMUSG00000036655	29279037	29308155	inside	15511	13339	NearestStart	Colec11	yes
chr12	8304573	8305054	482	peak_MACS_431	431	-	ENSMUSG00000037660	8304739	8308760	overlapEnd	3946	166	NearestStart	Gdf7	yes
chr12	40860407	40860890	484	peak_MACS_433	433	-	ENSMUSG00000002565	40786355	40860815	overlapStart	167	75	NearestStart	Scin
chr12	110271943	110272810	868	peak_MACS_436	436	-	ENSMUSG00000040867	110270396	110291589	inside	19213	1547	NearestStart	Begain	yes
chr12	113900461	113900771	311	peak_MACS_437	437	-	ENSMUSG00000001729	113892031	113913095	inside	12479	8430	NearestStart	Akt1		Increased
chr12	114154438	114155457	1020	peak_MACS_438	438	-	ENSMUSG00000002799	114146800	114167706	inside	12758	7638	NearestStart	Jag2			Decreased	yes
chr12	110787711	110788313	603	peak_MACS_441	441	-	ENSMUSG00000085925	110827403	110838540	downstream	50528	39090	NearestStart	Rtl1
chr12	112577069	112577798	730	peak_MACS_443	443	-	ENSMUSG00000021279	112531182	112615929	inside	38495	38131	NearestStart	Cdc42bpb
chr12	55169523	55170248	726	peak_MACS_444	444	-	ENSMUSG00000035105	55279967	55304847	downstream	134961	109719	NearestStart	Egln3		Decreased
chr12	114153302	114153883	582	peak_MACS_445	445	-	ENSMUSG00000002799	114146800	114167706	inside	14114	6502	NearestStart	Jag2			Decreased
chr12	110987913	110988445	533	peak_MACS_449	449	-	ENSMUSG00000085925	110827403	110838540	upstream	-149639	149373	NearestStart	Rtl1	yes
chr12	102115920	102116391	472	peak_MACS_450	450	-	ENSMUSG00000072880	102137224	102137614	downstream	21458	20833	NearestStart
chr12	30787821	30788488	668	peak_MACS_452	452	-	ENSMUSG00000020673	30739523	30817489	inside	29335	29001	NearestStart	Tpo
chr12	111903331	111904108	778	peak_MACS_453	453	-	ENSMUSG00000056508	111905898	111920829	downstream	17109	1790	NearestStart	1700001K19Rik	yes
chr12	73404692	73405439	748	peak_MACS_454	454	-	ENSMUSG00000021087	73312738	73510041	inside	104975	91954	NearestStart	Rtn1
chr12	110336283	110336846	564	peak_MACS_456	456	-	ENSMUSG00000040867	110270396	110291589	upstream	-44975	44694	NearestStart	Begain
chr12	70781524	70782224	701	peak_MACS_458	458	-	ENSMUSG00000034801	70684747	70782839	inside	965	615	NearestStart	Sos2	yes	Decreased
chr12	99926678	99927756	1079	peak_MACS_459	459	-	ENSMUSG00000021009	99914950	99975615	inside	48398	11728	NearestStart	Ptpn21	yes	Decreased
chr12	114513960	114514514	555	peak_MACS_460	460	-	ENSMUSG00000087642	114509390	114511457	upstream	-2780	2503	NearestStart	Ighe
chr12	74562971	74563402	432	peak_MACS_461	461	-	ENSMUSG00000056359	74465061	74510544	upstream	-52642	52427	NearestStart	D830013O20Rik
chr12	110277685	110278547	863	peak_MACS_462	462	-	ENSMUSG00000040867	110270396	110291589	inside	13473	7289	NearestStart	Begain
chr12	113032254	113033096	843	peak_MACS_467	467	-	ENSMUSG00000021287	113041402	113052052	downstream	19377	8306	NearestStart	Xrcc3
chr12	102182948	102184181	1234	peak_MACS_468	468	-	ENSMUSG00000047415	102114891	102146408	upstream	-37156	36540	NearestStart	Gpr68	yes
chr12	81440237	81441200	964	peak_MACS_469	469	-	ENSMUSG00000090883	81374772	81376217	upstream	-64501	64020	NearestStart		yes
chr12	16759925	16760500	576	peak_MACS_480	480	-	ENSMUSG00000036523	16677420	16807692	inside	47480	47192	NearestStart	Greb1
chr12	114151421	114153215	1795	peak_MACS_484	484	-	ENSMUSG00000002799	114146800	114167706	inside	15388	4621	NearestStart	Jag2	yes		Decreased
chr12	4714220	4714726	507	peak_MACS_485	485	-	ENSMUSG00000091732	4696207	4696732	upstream	-17741	17488	NearestStart	Gm17541
chr12	81330933	81331373	441	peak_MACS_488	488	-	ENSMUSG00000015143	81268528	81361358	inside	30205	29985	NearestStart	Actn1
chr12	86101514	86101966	453	peak_MACS_489	489	-	ENSMUSG00000021242	86095509	86114062	inside	12322	6005	NearestStart	Npc2	yes
chr12	114158061	114159250	1190	peak_MACS_491	491	-	ENSMUSG00000002799	114146800	114167706	inside	9050	8456	NearestStart	Jag2			Decreased	yes
chr12	110235966	110236715	750	peak_MACS_410	410	-	ENSMUSG00000040877	110132481	110266662	inside	30322	29947	Overlapping	Wdr25
chr12	110105717	110106302	586	peak_MACS_414	414	+	ENSMUSG00000021266	110098239	110132384	inside	7771	7478	Overlapping	Wars
chr12	77707051	77707667	617	peak_MACS_415	415	+	ENSMUSG00000021061	77681474	77811534	inside	25885	25577	Overlapping	Sptb	yes	Decreased
chr12	16708954	16709600	647	peak_MACS_429	429	+	ENSMUSG00000036523	16677420	16807692	inside	31857	31534	Overlapping	Greb1	yes
chr12	5144261	5144782	522	peak_MACS_430	430	+	ENSMUSG00000020627	5084277	5382488	inside	60245	59984	Overlapping	Klhl29	yes
chr12	112531259	112532804	1546	peak_MACS_442	442	+	ENSMUSG00000021279	112531182	112615929	inside	850	77	Overlapping	Cdc42bpb	yes
chr12	55169523	55170248	726	peak_MACS_444	444	-	ENSMUSG00000021010	54349663	55173162	inside	3276	2914	Overlapping	Npas3
chr12	83525931	83526515	585	peak_MACS_447	447	-	ENSMUSG00000042700	83270406	83552769	inside	26546	26254	Overlapping	Sipa1l1		Increased
chr12	102115920	102116391	472	peak_MACS_450	450	-	ENSMUSG00000021185	102017266	102135191	inside	19035	18800	Overlapping	9030617O03Rik
chr12	113894604	113895931	1328	peak_MACS_451	451	+	ENSMUSG00000001729	113892031	113913095	inside	3237	2573	Overlapping	Akt1		Increased	Decreased
chr12	111903331	111904108	778	peak_MACS_453	453	-	ENSMUSG00000018707	111839661	111905155	inside	1435	1047	Overlapping	Dync1h1	yes
chr12	77709906	77710558	653	peak_MACS_463	463	+	ENSMUSG00000021061	77681474	77811534	inside	28758	28432	Overlapping	Sptb		Decreased
chr12	114146928	114147628	701	peak_MACS_465	465	+	ENSMUSG00000002799	114146800	114167706	inside	478	128	Overlapping	Jag2
chr12	113032254	113033096	843	peak_MACS_467	467	-	ENSMUSG00000021288	112997059	113046055	inside	13380	12959	Overlapping	Klc1		Increased
chr12	102182948	102184181	1234	peak_MACS_468	468	+	ENSMUSG00000021182	102149733	102267269	inside	33831	33215	Overlapping	Ccdc88c	yes
chr12	81440237	81441200	964	peak_MACS_469	469	+	ENSMUSG00000049106	81436833	81537588	inside	3885	3404	Overlapping	Dcaf5	yes
chr12	109448897	109449756	860	peak_MACS_472	472	+	ENSMUSG00000084883	109444554	109513627	inside	4772	4343	Overlapping	Ccdc85c				yes
chr12	84892146	84892874	729	peak_MACS_473	473	+	ENSMUSG00000042628	84887890	84938097	inside	4620	4256	Overlapping	Zfyve1
chr12	114369638	114370273	636	peak_MACS_476	476	-	ENSMUSG00000021144	114336488	114375417	inside	5461	5144	Overlapping	Mta1
chr12	41570807	41571350	544	peak_MACS_477	477	-	ENSMUSG00000035954	41172639	41573073	inside	1995	1723	Overlapping	Dock4
chr12	77709281	77709866	586	peak_MACS_478	478	+	ENSMUSG00000021061	77681474	77811534	inside	28100	27807	Overlapping	Sptb	yes	Decreased
chr12	117604083	117604468	386	peak_MACS_479	479	-	ENSMUSG00000021171	117519694	117611569	inside	7293	7101	Overlapping	Esyt2
chr12	4714220	4714726	507	peak_MACS_485	485	-	ENSMUSG00000020640	4599813	4720756	inside	6283	6030	Overlapping	Itsn2		Decreased
chr12	16702899	16703693	795	peak_MACS_486	486	+	ENSMUSG00000036523	16677420	16807692	inside	25876	25479	Overlapping	Greb1	yes
chr12	77699231	77699924	694	peak_MACS_487	487	+	ENSMUSG00000021061	77681474	77811534	inside	18104	17757	Overlapping	Sptb		Decreased
chr12	114326500	114327008	509	peak_MACS_490	490	-	ENSMUSG00000012211	114312712	114327128	inside	374	120	Overlapping	Tex22
chr12	88620436	88621336	901	peak_MACS_494	494	+	ENSMUSG00000050671	88619587	88640655	inside	1299	849	Overlapping	Ism2	yes		Decreased
chr12	114365394	114366380	987	peak_MACS_495	495	-	ENSMUSG00000021144	114336488	114375417	inside	9530	9037	Overlapping	Mta1
chr13	45662034	45662783	750	peak_MACS_497	497	+	ENSMUSG00000000253	45602812	45641751	downstream	59596	20283	NearestStart	Gmpr		Increased
chr13	9169889	9170298	410	peak_MACS_503	503	+	ENSMUSG00000033499	9093150	9172332	inside	76944	2034	NearestStart	Larp4b
chr13	96105782	96106546	765	peak_MACS_504	504	+	ENSMUSG00000041995	96095191	96107796	inside	10973	1250	NearestStart	Zbed3	yes
chr13	56167229	56168058	830	peak_MACS_505	505	+	ENSMUSG00000091213	56186142	56187385	upstream	-18498	18084	NearestStart
chr13	52733253	52733866	614	peak_MACS_507	507	+	ENSMUSG00000021457	52678541	52744161	inside	55019	10295	NearestStart	Syk	yes
chr13	56710685	56711375	691	peak_MACS_514	514	+	ENSMUSG00000035493	56710919	56740923	overlapStart	111	234	NearestStart	Tgfbi	yes
chr13	99998200	99999550	1351	peak_MACS_515	515	+	ENSMUSG00000050919	99954777	100016992	inside	44098	17442	NearestStart	Zfp366
chr13	14284123	14284556	434	peak_MACS_516	516	+	ENSMUSG00000039219	14156050	14291870	inside	128290	7314	NearestStart	Arid4b	yes
chr13	54699905	54700837	933	peak_MACS_523	523	+	ENSMUSG00000025868	54691567	54692519	downstream	8804	7386	NearestStart	Higd2a
chr13	56126308	56126861	554	peak_MACS_524	524	+	ENSMUSG00000091213	56186142	56187385	upstream	-59558	59281	NearestStart		yes
chr13	45662901	45663627	727	peak_MACS_525	525	+	ENSMUSG00000000253	45602812	45641751	downstream	60452	21150	NearestStart	Gmpr	yes	Increased
chr13	55257235	55257924	690	peak_MACS_526	526	+	ENSMUSG00000005320	55254000	55270120	inside	3580	3235	NearestStart	Fgfr4
chr13	113623496	113623901	406	peak_MACS_534	534	+	ENSMUSG00000021759	113591101	113658089	inside	32597	32395	NearestStart	Ppap2a	yes
chr13	19710957	19711510	554	peak_MACS_498	498	-	ENSMUSG00000002808	19683577	19711699	inside	465	189	NearestStart	Epdr1
chr13	92900959	92902125	1167	peak_MACS_499	499	-	ENSMUSG00000021708	92020004	92901611	overlapStart	69	514	NearestStart	Rasgrf2
chr13	49156406	49156978	573	peak_MACS_500	500	-	ENSMUSG00000037989	49131671	49243383	inside	86691	24735	NearestStart	Wnk2
chr13	53339463	53340009	547	peak_MACS_501	501	-	ENSMUSG00000021464	53204680	53381493	inside	41757	41484	NearestStart	Ror2			Decreased
chr13	55926391	55927157	767	peak_MACS_502	502	-	ENSMUSG00000021506	55926414	55937553	overlapEnd	10779	23	NearestStart	Pitx1	yes		Decreased	yes
chr13	55643928	55644424	497	peak_MACS_506	506	-	ENSMUSG00000021494	55631770	55638019	upstream	-6157	5909	NearestStart	Ddx41
chr13	38577480	38577895	416	peak_MACS_508	508	-	ENSMUSG00000038991	38591947	38620693	downstream	43005	14052	NearestStart	Txndc5
chr13	63673564	63674177	614	peak_MACS_509	509	-	ENSMUSG00000021466	63610260	63674474	inside	604	297	NearestStart	Ptch1	yes	Decreased		yes
chr13	31039061	31039668	608	peak_MACS_510	510	-	ENSMUSG00000076430	31038441	31039628	overlapStart	264	40	NearestStart	Hus1b	yes
chr13	49145970	49147079	1110	peak_MACS_511	511	-	ENSMUSG00000038014	48974587	49063386	upstream	-83138	82584	NearestStart	Fam120a
chr13	55583096	55583813	718	peak_MACS_512	512	-	ENSMUSG00000034675	55574788	55589472	inside	6018	5659	NearestStart	Dbn1	yes			yes
chr13	55577339	55578074	736	peak_MACS_513	513	-	ENSMUSG00000034675	55574788	55589472	inside	11766	2551	NearestStart	Dbn1	yes			yes
chr13	51820451	51820975	525	peak_MACS_517	517	-	ENSMUSG00000051107	51780897	51796410	upstream	-24303	24041	NearestStart	Gm15440
chr13	55640668	55641283	616	peak_MACS_518	518	-	ENSMUSG00000021494	55631770	55638019	upstream	-2957	2649	NearestStart	Ddx41
chr13	55516059	55516771	713	peak_MACS_519	519	-	ENSMUSG00000044444	55510258	55516543	overlapStart	128	228	NearestStart	Pfn3	yes
chr13	58008860	58009651	792	peak_MACS_520	520	-	ENSMUSG00000056222	57524450	58008948	overlapStart	-308	88	NearestStart	Spock1			Decreased
chr13	73958484	73958946	463	peak_MACS_521	521	-	ENSMUSG00000021567	73955981	73985079	inside	26364	2503	NearestStart	Nkd2
chr13	54782642	54783991	1350	peak_MACS_522	522	-	ENSMUSG00000034928	54780761	54795268	inside	11952	1881	NearestStart	Rnf44
chr13	55651433	55651872	440	peak_MACS_527	527	-	ENSMUSG00000021494	55631770	55638019	upstream	-13633	13414	NearestStart	Ddx41
chr13	48908066	48908635	570	peak_MACS_528	528	-	ENSMUSG00000038025	48897118	48966254	inside	57904	10948	NearestStart	Phf2		Increased
chr13	63612902	63613457	556	peak_MACS_529	529	-	ENSMUSG00000021461	63406016	63598586	upstream	-14594	14316	NearestStart	Fancc
chr13	43295471	43296835	1365	peak_MACS_530	530	-	ENSMUSG00000021368	43247112	43266728	upstream	-29425	28743	NearestStart	Tbc1d7
chr13	26861130	26861900	771	peak_MACS_531	531	-	ENSMUSG00000045835	26860040	26862034	inside	519	134	NearestStart	Hdgfl1	yes
chr13	51337628	51338150	523	peak_MACS_532	532	-	ENSMUSG00000091383	51298056	51298434	upstream	-39455	39194	NearestStart	Hist1h2al
chr13	97240793	97241335	543	peak_MACS_533	533	-	ENSMUSG00000047117	97186088	97241115	overlapStart	51	220	NearestStart	Ankdd1b	yes
chr13	49137853	49138528	676	peak_MACS_535	535	-	ENSMUSG00000038014	48974587	49063386	upstream	-74804	74467	NearestStart	Fam120a
chr13	55999666	56000417	752	peak_MACS_536	536	-	ENSMUSG00000021506	55926414	55937553	upstream	-62489	62113	NearestStart	Pitx1	yes
chr13	29050069	29050516	448	peak_MACS_537	537	-	ENSMUSG00000076431	29040787	29045582	upstream	-4710	4487	NearestStart	Sox4
chr13	45662034	45662783	750	peak_MACS_497	497	+	ENSMUSG00000046876	45650261	46060345	inside	12147	11773	Overlapping	Atxn1
chr13	55643928	55644424	497	peak_MACS_506	506	+	ENSMUSG00000021495	55640679	55672481	inside	3497	3249	Overlapping	Fam193b
chr13	38577480	38577895	416	peak_MACS_508	508	-	ENSMUSG00000039004	38436994	38592183	inside	14495	14288	Overlapping	Bmp6
chr13	31039061	31039668	608	peak_MACS_510	510	+	ENSMUSG00000021357	30905787	31065916	inside	133577	26248	Overlapping	Exoc2	yes
chr13	49145970	49147079	1110	peak_MACS_511	511	+	ENSMUSG00000037989	49131671	49243383	inside	14853	14299	Overlapping	Wnk2
chr13	51820451	51820975	525	peak_MACS_517	517	+	ENSMUSG00000021451	51796614	51889116	inside	24099	23837	Overlapping	Sema4d
chr13	55640668	55641283	616	peak_MACS_518	518	+	ENSMUSG00000021495	55640679	55672481	overlapStart	297	11	Overlapping	Fam193b
chr13	54699905	54700837	933	peak_MACS_523	523	+	ENSMUSG00000047547	54693761	54712705	inside	6610	6144	Overlapping	Cltb
chr13	45662901	45663627	727	peak_MACS_525	525	+	ENSMUSG00000046876	45650261	46060345	inside	13003	12640	Overlapping	Atxn1	yes
chr13	55651433	55651872	440	peak_MACS_527	527	+	ENSMUSG00000021495	55640679	55672481	inside	10973	10754	Overlapping	Fam193b
chr13	63612902	63613457	556	peak_MACS_529	529	+	ENSMUSG00000021466	63610260	63674474	inside	2920	2642	Overlapping	Ptch1		Decreased
chr13	43295471	43296835	1365	peak_MACS_530	530	+	ENSMUSG00000051335	43290887	43399541	inside	5266	4584	Overlapping	Gfod1
chr13	49137853	49138528	676	peak_MACS_535	535	+	ENSMUSG00000037989	49131671	49243383	inside	6519	6182	Overlapping	Wnk2
chr14	58160984	58161558	575	peak_MACS_540	540	+	ENSMUSG00000050222	58143665	58162002	inside	17606	444	NearestStart	Il17d
chr14	35693711	35694214	504	peak_MACS_541	541	+	ENSMUSG00000041078	35633010	36396565	inside	60952	60701	NearestStart	Grid1	yes
chr14	77574231	77574695	465	peak_MACS_543	543	+	ENSMUSG00000022012	77556622	78121214	inside	17841	17609	NearestStart	Enox1	yes
chr14	32100583	32101133	551	peak_MACS_544	544	+	ENSMUSG00000021901	32064674	32073115	downstream	36184	27468	NearestStart	Bap1	yes
chr14	63206073	63206576	504	peak_MACS_545	545	+	ENSMUSG00000035184	63174573	63227323	inside	31751	20747	NearestStart	Fam124a
chr14	29335614	29336143	530	peak_MACS_547	547	+	ENSMUSG00000021994	29317935	29340633	inside	17943	4490	NearestStart	Wnt5a
chr14	34701575	34702014	440	peak_MACS_549	549	+	ENSMUSG00000021943	34736772	34749700	upstream	-34978	34758	NearestStart	Gdf10
chr14	56215096	56215673	578	peak_MACS_550	550	+	ENSMUSG00000047098	56210544	56222530	inside	4840	4552	NearestStart	Rnf31		Decreased
chr14	47993279	47994014	736	peak_MACS_551	551	+	ENSMUSG00000050335	47987425	48005835	inside	6221	5854	NearestStart	Lgals3
chr14	26471001	26471624	624	peak_MACS_555	555	+	ENSMUSG00000072684	26484518	26486217	upstream	-13206	12894	NearestStart
chr14	48875597	48876450	854	peak_MACS_556	556	+	ENSMUSG00000063885	48818390	48848088	downstream	57634	27509	NearestStart	Gm6498
chr14	26372903	26373467	565	peak_MACS_557	557	+	ENSMUSG00000007817	26278709	26486229	inside	94476	94194	NearestStart	Zmiz1		Decreased
chr14	37870319	37870939	621	peak_MACS_558	558	+	ENSMUSG00000041044	37868015	37878132	inside	2614	2304	NearestStart	Lrit1
chr14	35751346	35751947	602	peak_MACS_559	559	+	ENSMUSG00000041078	35633010	36396565	inside	118636	118336	NearestStart	Grid1
chr14	26405046	26405684	639	peak_MACS_562	562	+	ENSMUSG00000072684	26484518	26486217	upstream	-79153	78834	NearestStart		yes		Decreased	yes
chr14	55086537	55087667	1131	peak_MACS_564	564	+	ENSMUSG00000022175	55083000	55090334	inside	4102	2667	NearestStart	Lrp10	yes
chr14	56242914	56243427	514	peak_MACS_565	565	+	ENSMUSG00000002324	56236873	56244232	inside	6297	805	NearestStart	Rec8
chr14	64640676	64641445	770	peak_MACS_567	567	+	ENSMUSG00000046049	64611267	64653859	inside	29793	12414	NearestStart	Rp1l1
chr14	26123631	26124550	920	peak_MACS_568	568	+	ENSMUSG00000007817	26278709	26486229	upstream	-154619	154159	NearestStart	Zmiz1	yes	Decreased
chr14	61929722	61930275	554	peak_MACS_574	574	+	ENSMUSG00000043157	61928589	61930773	inside	1409	498	NearestStart	Arl11
chr14	31236240	31236994	755	peak_MACS_575	575	+	ENSMUSG00000021962	31292750	31340242	upstream	-56133	55756	NearestStart	Dcp1a
chr14	66349221	66350212	992	peak_MACS_576	576	+	ENSMUSG00000022032	66285239	66383663	inside	64477	33451	NearestStart	Scara5	yes
chr14	65206013	65206671	659	peak_MACS_577	577	+	ENSMUSG00000060012	65271438	65425133	upstream	-65096	64767	NearestStart	Kif13b	yes
chr14	63644260	63644910	651	peak_MACS_578	578	+	ENSMUSG00000075572	63630607	63636925	downstream	13978	7335	NearestStart	Defb43
chr14	66927507	66928230	724	peak_MACS_579	579	+	ENSMUSG00000022043	66915867	66930261	inside	12001	2031	NearestStart	Trim35	yes
chr14	57021325	57021897	573	peak_MACS_583	583	+	ENSMUSG00000000365	57021533	57143869	overlapStart	78	208	NearestStart	Rnf17
chr14	27307498	27307915	418	peak_MACS_585	585	+	ENSMUSG00000078128	27334039	27334396	upstream	-26333	26124	NearestStart	Gm2178
chr14	52624187	52624687	501	peak_MACS_586	586	+	ENSMUSG00000072571	52636539	52639462	upstream	-12102	11852	NearestStart	Tmem253	yes
chr14	26453370	26454105	736	peak_MACS_587	587	+	ENSMUSG00000072684	26484518	26486217	upstream	-30780	30413	NearestStart
chr14	31954240	31955146	907	peak_MACS_588	588	+	ENSMUSG00000071547	31948038	31952307	downstream	6655	1933	NearestStart	Nt5dc2
chr14	55098095	55098810	716	peak_MACS_589	589	+	ENSMUSG00000022176	55094936	55099271	inside	3516	461	NearestStart	Rem2		Increased
chr14	52054536	52055053	518	peak_MACS_593	593	+	ENSMUSG00000070448	52071636	52080968	upstream	-16842	16583	NearestStart	Vmn2r89
chr14	12986285	12986868	584	peak_MACS_598	598	+	ENSMUSG00000033111	13116722	13135745	upstream	-130146	129854	NearestStart	3830406C13Rik
chr14	55535718	55536411	694	peak_MACS_538	538	-	ENSMUSG00000022199	55525563	55531969	upstream	-4095	3749	NearestStart	Slc22a17
chr14	32123891	32124386	496	peak_MACS_539	539	-	ENSMUSG00000019027	32073560	32137082	inside	12944	12696	NearestStart	Dnah1	yes
chr14	66014439	66015233	795	peak_MACS_542	542	-	ENSMUSG00000045731	66019509	66044046	downstream	29210	4276	NearestStart	Pnoc	yes
chr14	31997831	31998544	714	peak_MACS_546	546	-	ENSMUSG00000042286	31952198	31981827	upstream	-16361	16004	NearestStart	Stab1		Increased
chr14	21540336	21540965	630	peak_MACS_548	548	-	ENSMUSG00000039308	21542951	21549766	downstream	9116	1986	NearestStart	Ndst2		Increased
chr14	55330168	55330971	804	peak_MACS_552	552	-	ENSMUSG00000052435	55329199	55331011	inside	441	40	NearestStart	Cebpe	yes
chr14	58584145	58584512	368	peak_MACS_553	553	-	ENSMUSG00000021973	58535116	58618099	inside	33771	33587	NearestStart	Micu2		Decreased
chr14	22722579	22723481	903	peak_MACS_554	554	-	ENSMUSG00000021773	22665082	22668199	upstream	-54831	54380	NearestStart	Comtd1	yes
chr14	26554025	26554734	710	peak_MACS_560	560	-	ENSMUSG00000057293	26525991	26526561	upstream	-27819	27464	NearestStart		yes			yes
chr14	33231926	33232342	417	peak_MACS_561	561	-	ENSMUSG00000072473	33189687	33201559	upstream	-30575	30367	NearestStart	1700024G13Rik
chr14	35007475	35008943	1469	peak_MACS_563	563	-	ENSMUSG00000071531	35007626	35014819	overlapEnd	6610	151	NearestStart	Gprin2
chr14	58318123	58319555	1433	peak_MACS_566	566	-	ENSMUSG00000021952	58199838	58284267	upstream	-34572	33856	NearestStart	Xpo4
chr14	58309996	58310677	682	peak_MACS_569	569	-	ENSMUSG00000021952	58199838	58284267	upstream	-26069	25729	NearestStart	Xpo4
chr14	71041230	71042348	1119	peak_MACS_570	570	-	ENSMUSG00000022101	71036011	71042075	overlapStart	286	273	NearestStart	Fgf17	yes		Decreased	yes
chr14	34965134	34965910	777	peak_MACS_571	571	-	ENSMUSG00000048337	34957177	34965675	overlapStart	153	235	NearestStart	Npy4r
chr14	35368399	35368913	515	peak_MACS_572	572	-	ENSMUSG00000021797	35324804	35335987	upstream	-32669	32412	NearestStart	9230112D13Rik
chr14	24995419	24996091	673	peak_MACS_573	573	-	ENSMUSG00000021782	24953174	25065142	inside	69387	42245	NearestStart	Dlg5		Decreased
chr14	55692011	55693480	1470	peak_MACS_580	580	-	ENSMUSG00000040721	55679098	55711161	inside	18415	12913	NearestStart	Zfhx2	yes		Decreased
chr14	21065860	21066593	734	peak_MACS_581	581	-	ENSMUSG00000023387	21081977	21088384	downstream	22158	15384	NearestStart	Kcnk16
chr14	35365190	35365686	497	peak_MACS_582	582	-	ENSMUSG00000021797	35324804	35335987	upstream	-29451	29203	NearestStart	9230112D13Rik
chr14	56324180	56324970	791	peak_MACS_584	584	-	ENSMUSG00000022218	56318845	56332329	inside	7754	5335	NearestStart	Tgm1	yes
chr14	32219398	32220048	651	peak_MACS_590	590	-	ENSMUSG00000021892	32173065	32249264	inside	29541	29216	NearestStart	Sh3bp5
chr14	34175325	34176044	720	peak_MACS_591	591	-	ENSMUSG00000021936	34191083	34260344	downstream	84660	15039	NearestStart	Mapk8	yes
chr14	34002436	34002937	502	peak_MACS_592	592	-	ENSMUSG00000051506	33772732	33998694	upstream	-3992	3742	NearestStart	Wdfy4	yes
chr14	70889810	70890308	499	peak_MACS_594	594	-	ENSMUSG00000022098	70874363	70920067	inside	30008	15447	NearestStart	Bmp1
chr14	33472941	33474109	1169	peak_MACS_595	595	-	ENSMUSG00000071540	33472953	33477192	overlapEnd	3667	12	NearestStart	3425401B19Rik
chr14	60185504	60185961	458	peak_MACS_596	596	-	ENSMUSG00000021982	60179732	60216673	inside	30941	5772	NearestStart	Cdadc1
chr14	65672174	65672936	763	peak_MACS_597	597	-	ENSMUSG00000021978	65670896	65716943	inside	44388	1278	NearestStart	Extl3	yes	Increased		yes
chr14	55535718	55536411	694	peak_MACS_538	538	+	ENSMUSG00000022203	55535379	55545625	inside	685	339	Overlapping	Efs
chr14	66014439	66015233	795	peak_MACS_542	542	-	ENSMUSG00000034522	65977512	66017767	inside	2931	2534	Overlapping	Zfp395	yes
chr14	32100583	32101133	551	peak_MACS_544	544	+	ENSMUSG00000019027	32073560	32137082	inside	27298	27023	Overlapping	Dnah1	yes
chr14	31997831	31998544	714	peak_MACS_546	546	+	ENSMUSG00000021910	31984113	32020012	inside	14075	13718	Overlapping	Nisch
chr14	21540336	21540965	630	peak_MACS_548	548	-	ENSMUSG00000021819	21526773	21542840	inside	2190	1875	Overlapping	Zswim8		Increased
chr14	26471001	26471624	624	peak_MACS_555	555	-	ENSMUSG00000007817	26278709	26486229	inside	14917	14605	Overlapping	Zmiz1		Decreased
chr14	48875597	48876450	854	peak_MACS_556	556	-	ENSMUSG00000021846	48740543	48880558	inside	4534	4108	Overlapping	Peli2
chr14	26554025	26554734	710	peak_MACS_560	560	+	ENSMUSG00000055538	26531125	26588342	inside	23255	22900	Overlapping	Zcchc24	yes			yes
chr14	33231926	33232342	417	peak_MACS_561	561	+	ENSMUSG00000021919	33221388	33279095	inside	10746	10538	Overlapping	Chat
chr14	26405046	26405684	639	peak_MACS_562	562	-	ENSMUSG00000007817	26278709	26486229	inside	80864	80545	Overlapping	Zmiz1	yes	Decreased	Decreased	yes
chr14	58318123	58319555	1433	peak_MACS_566	566	+	ENSMUSG00000021959	58260913	58377225	inside	57926	57210	Overlapping	Lats2
chr14	58309996	58310677	682	peak_MACS_569	569	+	ENSMUSG00000021959	58260913	58377225	inside	49423	49083	Overlapping	Lats2
chr14	35368399	35368913	515	peak_MACS_572	572	+	ENSMUSG00000021798	35339884	35401867	inside	28772	28515	Overlapping	Ldb3
chr14	31236240	31236994	755	peak_MACS_575	575	+	ENSMUSG00000015968	30853134	31304342	inside	383483	67348	Overlapping	Cacna1d
chr14	35365190	35365686	497	peak_MACS_582	582	+	ENSMUSG00000021798	35339884	35401867	inside	25554	25306	Overlapping	Ldb3
chr14	27307498	27307915	418	peak_MACS_585	585	+	ENSMUSG00000021870	27232653	27354417	inside	75053	46502	Overlapping	Slmap		Decreased
chr14	52624187	52624687	501	peak_MACS_586	586	-	ENSMUSG00000004562	52604507	52625922	inside	1485	1235	Overlapping	Arhgef40	yes
chr14	26453370	26454105	736	peak_MACS_587	587	-	ENSMUSG00000007817	26278709	26486229	inside	32491	32124	Overlapping	Zmiz1		Decreased
chr14	31954240	31955146	907	peak_MACS_588	588	+	ENSMUSG00000042286	31952198	31981827	inside	2495	2042	Overlapping	Stab1		Increased
chr14	34175325	34176044	720	peak_MACS_591	591	-	ENSMUSG00000063506	34030008	34183122	inside	7438	7078	Overlapping	Arhgap22	yes
chr14	52054536	52055053	518	peak_MACS_593	593	-	ENSMUSG00000068399	51981430	52189657	inside	134863	73106	Overlapping	Gm7247
chr14	12986285	12986868	584	peak_MACS_598	598	-	ENSMUSG00000021745	12386045	13074555	inside	87979	87687	Overlapping	Ptprg		Decreased
chr15	80225166	80226440	1275	peak_MACS_600	600	+	ENSMUSG00000022416	80117667	80228709	inside	108136	2269	NearestStart	Cacna1i	yes
chr15	78833782	78834569	788	peak_MACS_602	602	+	ENSMUSG00000006378	78861303	78873988	upstream	-27127	26734	NearestStart	Gcat				yes
chr15	81613069	81613948	880	peak_MACS_605	605	+	ENSMUSG00000022389	81632850	81657291	upstream	-19342	18902	NearestStart	Tef
chr15	99547790	99548429	640	peak_MACS_606	606	+	ENSMUSG00000023019	99547945	99555436	overlapStart	165	155	NearestStart	Gpd1	yes		Decreased	yes
chr15	12314971	12315675	705	peak_MACS_607	607	+	ENSMUSG00000022200	12251204	12281346	downstream	64119	33625	NearestStart	Golph3
chr15	84162366	84163058	693	peak_MACS_610	610	+	ENSMUSG00000022439	84155149	84173408	inside	7563	7217	NearestStart	Parvg		Increased
chr15	101242407	101243310	904	peak_MACS_613	613	+	ENSMUSG00000023039	101241533	101260744	inside	1325	874	NearestStart	Krt7
chr15	78797873	78799103	1231	peak_MACS_617	617	+	ENSMUSG00000033088	78778153	78836299	inside	20335	19720	NearestStart	Triobp	yes	Decreased
chr15	79993690	79994244	555	peak_MACS_618	618	+	ENSMUSG00000042428	80004150	80045949	upstream	-10183	9906	NearestStart	Mgat3	yes	Decreased
chr15	25737398	25737893	496	peak_MACS_619	619	+	ENSMUSG00000022270	25773018	25903442	upstream	-35372	35125	NearestStart	Fam134b		Decreased
chr15	55043642	55044139	498	peak_MACS_620	620	+	ENSMUSG00000022371	55139304	55352358	upstream	-95414	95165	NearestStart	Col14a1
chr15	80706656	80707153	498	peak_MACS_621	621	+	ENSMUSG00000022407	80778919	80801377	upstream	-72015	71766	NearestStart	Adsl	yes
chr15	7765312	7766022	711	peak_MACS_623	623	+	ENSMUSG00000022144	7761010	7787575	inside	4657	4302	NearestStart	Gdnf				yes
chr15	78748402	78749054	653	peak_MACS_629	629	+	ENSMUSG00000068221	78744348	78749947	inside	4380	893	NearestStart	Pdxp	yes
chr15	88812984	88813715	732	peak_MACS_632	632	+	ENSMUSG00000015365	88813338	88885582	overlapStart	12	354	NearestStart	Mov10l1	yes
chr15	98621260	98621696	437	peak_MACS_633	633	+	ENSMUSG00000022997	98620287	98624268	inside	1191	973	NearestStart	Wnt1			Decreased	yes
chr15	96118799	96119258	460	peak_MACS_639	639	+	ENSMUSG00000033237	96117948	96235894	inside	1080	851	NearestStart	Arid2		Decreased
chr15	85369939	85370814	876	peak_MACS_640	640	+	ENSMUSG00000063548	85341241	85341652	downstream	29135	28287	NearestStart	Gm4825	yes
chr15	25784088	25784634	547	peak_MACS_641	641	+	ENSMUSG00000022270	25773018	25903442	inside	11343	11070	NearestStart	Fam134b		Decreased
chr15	79990343	79991145	803	peak_MACS_642	642	+	ENSMUSG00000042428	80004150	80045949	upstream	-13406	13005	NearestStart	Mgat3		Decreased		yes
chr15	79978379	79978848	470	peak_MACS_644	644	+	ENSMUSG00000022414	79963583	79992131	inside	15031	13283	NearestStart	Tab1
chr15	84780768	84781768	1001	peak_MACS_645	645	+	ENSMUSG00000016619	84753830	84773385	downstream	27438	7383	NearestStart	Nup50		Decreased
chr15	31226706	31227848	1143	peak_MACS_646	646	+	ENSMUSG00000055416	31206245	31206662	downstream	21032	20044	NearestStart	Fam136b-ps
chr15	85097970	85098762	793	peak_MACS_648	648	+	ENSMUSG00000006369	85036378	85116965	inside	61988	18203	NearestStart	Fbln1
chr15	54579291	54579703	413	peak_MACS_650	650	+	ENSMUSG00000037362	54577256	54585594	inside	2241	2035	NearestStart	Nov	yes
chr15	75541784	75544153	2370	peak_MACS_656	656	+	ENSMUSG00000022580	75534709	75544838	inside	8259	685	NearestStart	Rhpn1	yes		Decreased
chr15	79192454	79193539	1086	peak_MACS_657	657	+	ENSMUSG00000042622	79177970	79189502	downstream	15026	2952	NearestStart	Maff	yes	Decreased	Decreased
chr15	84782994	84784456	1463	peak_MACS_659	659	+	ENSMUSG00000016619	84753830	84773385	downstream	29895	9609	NearestStart	Nup50		Decreased
chr15	76826334	76826767	434	peak_MACS_661	661	+	ENSMUSG00000063236	76778968	76781159	downstream	47582	45175	NearestStart	1110038F14Rik	yes
chr15	75827825	75829297	1473	peak_MACS_663	663	+	ENSMUSG00000063704	75824198	75829582	inside	4363	285	NearestStart	Mapk15	yes		Decreased	yes
chr15	78834570	78835733	1164	peak_MACS_664	664	+	ENSMUSG00000006378	78861303	78873988	upstream	-26151	25570	NearestStart	Gcat			Decreased
chr15	75804738	75806057	1320	peak_MACS_665	665	+	ENSMUSG00000034429	75799552	75806179	inside	5846	122	NearestStart	Zfp707
chr15	101945976	101946788	813	peak_MACS_668	668	+	ENSMUSG00000037003	101930908	101946832	inside	15474	44	NearestStart	Tenc1	yes
chr15	101941155	101942563	1409	peak_MACS_672	672	+	ENSMUSG00000037003	101930908	101946832	inside	10951	4269	NearestStart	Tenc1	yes
chr15	80197358	80197774	417	peak_MACS_679	679	+	ENSMUSG00000022416	80117667	80228709	inside	79899	30935	NearestStart	Cacna1i
chr15	78823273	78823941	669	peak_MACS_680	680	+	ENSMUSG00000006378	78861303	78873988	upstream	-37696	37362	NearestStart	Gcat	yes
chr15	76258310	76259059	750	peak_MACS_681	681	+	ENSMUSG00000034161	76287867	76289898	upstream	-29183	28808	NearestStart	Scx			Decreased
chr15	78270534	78271239	706	peak_MACS_682	682	+	ENSMUSG00000033287	78258993	78269339	downstream	11893	1195	NearestStart	Kctd17				yes
chr15	75832203	75835228	3026	peak_MACS_684	684	+	ENSMUSG00000075594	75839498	75865669	upstream	-5782	4270	NearestStart		yes		Decreased	yes
chr15	80218000	80218547	548	peak_MACS_686	686	+	ENSMUSG00000022416	80117667	80228709	inside	100607	10162	NearestStart	Cacna1i
chr15	76114330	76115253	924	peak_MACS_687	687	+	ENSMUSG00000071724	76124863	76127326	upstream	-10071	9610	NearestStart	Smpd5	yes
chr15	82012232	82012969	738	peak_MACS_688	688	+	ENSMUSG00000022463	81977695	82035806	inside	34905	22837	NearestStart	Srebf2	yes
chr15	76124505	76125830	1326	peak_MACS_690	690	+	ENSMUSG00000071724	76124863	76127326	overlapStart	305	358	NearestStart	Smpd5	yes
chr15	89388167	89388972	806	peak_MACS_694	694	+	ENSMUSG00000022622	89398756	89405015	upstream	-10186	9784	NearestStart	Acr	yes
chr15	76543250	76544387	1138	peak_MACS_697	697	+	ENSMUSG00000033728	76541052	76548129	inside	2766	2198	NearestStart	Lrrc14	yes	Increased
chr15	97631088	97631836	749	peak_MACS_699	699	+	ENSMUSG00000090780	97645854	97647131	upstream	-14392	14018	NearestStart		yes
chr15	78981327	78982481	1155	peak_MACS_700	700	+	ENSMUSG00000033020	78971780	78982204	overlapEnd	10124	277	NearestStart	Polr2f	yes		Decreased
chr15	8178573	8179021	449	peak_MACS_702	702	+	ENSMUSG00000039801	8119105	8221158	inside	59692	42137	NearestStart	2410089E03Rik
chr15	80846530	80847887	1358	peak_MACS_709	709	+	ENSMUSG00000042303	80808194	80842719	downstream	39014	3811	NearestStart	Sgsm3	yes	Increased
chr15	100884267	100885200	934	peak_MACS_712	712	+	ENSMUSG00000047034	100946185	100950453	upstream	-61451	60985	NearestStart	Ankrd33
chr15	75540661	75541519	859	peak_MACS_713	713	+	ENSMUSG00000022580	75534709	75544838	inside	6381	3319	NearestStart	Rhpn1
chr15	80185815	80186658	844	peak_MACS_714	714	+	ENSMUSG00000022416	80117667	80228709	inside	68569	42051	NearestStart	Cacna1i
chr15	35229275	35230522	1248	peak_MACS_716	716	+	ENSMUSG00000022330	35225852	35233059	inside	4046	2537	NearestStart	Osr2	yes			yes
chr15	84040335	84041950	1616	peak_MACS_717	717	+	ENSMUSG00000022437	84022662	84044733	inside	18480	2783	NearestStart	Samm50	yes
chr15	76520649	76521793	1145	peak_MACS_718	718	+	ENSMUSG00000022546	76527162	76530104	upstream	-5941	5369	NearestStart	Gpt	yes
chr15	25643461	25644201	741	peak_MACS_719	719	+	ENSMUSG00000022272	25552279	25743428	inside	91552	91182	NearestStart	Myo10
chr15	76276817	76277299	483	peak_MACS_721	721	+	ENSMUSG00000034161	76287867	76289898	upstream	-10809	10568	NearestStart	Scx
chr15	89214997	89216745	1749	peak_MACS_726	726	+	ENSMUSG00000091680	89217321	89219139	upstream	-1450	576	NearestStart	Klhdc7b	yes
chr15	79199950	79201259	1310	peak_MACS_728	728	+	ENSMUSG00000042622	79177970	79189502	downstream	22634	10448	NearestStart	Maff		Decreased
chr15	102331448	102332238	791	peak_MACS_731	731	+	ENSMUSG00000071586	102334152	102334317	upstream	-2309	1914	NearestStart	Gm10337	yes
chr15	76293994	76294463	470	peak_MACS_732	732	+	ENSMUSG00000034161	76287867	76289898	downstream	6361	4096	NearestStart	Scx				yes
chr15	78584583	78585169	587	peak_MACS_599	599	-	ENSMUSG00000018169	78586311	78603905	downstream	19029	1142	NearestStart	Mfng
chr15	79658405	79659746	1342	peak_MACS_601	601	-	ENSMUSG00000089837	79620104	79664667	inside	5591	4921	NearestStart	Npcd	yes
chr15	82206013	82206513	501	peak_MACS_603	603	-	ENSMUSG00000061740	82200957	82210690	inside	4427	4177	NearestStart	Cyp2d22
chr15	75865003	75865767	765	peak_MACS_604	604	-	ENSMUSG00000046761	75831522	75844766	upstream	-20619	20237	NearestStart	Fam83h
chr15	82947357	82948499	1143	peak_MACS_608	608	-	ENSMUSG00000018040	82943862	82953231	inside	5303	3495	NearestStart	Rrp7a
chr15	82184705	82185150	446	peak_MACS_609	609	-	ENSMUSG00000022450	82180568	82184721	overlapStart	-207	16	NearestStart	Ndufa6
chr15	95201467	95201875	409	peak_MACS_611	611	-	ENSMUSG00000022454	94905660	95359137	inside	157466	157262	NearestStart	Nell2
chr15	83154602	83155183	582	peak_MACS_612	612	-	ENSMUSG00000054277	83130169	83180677	inside	25785	24433	NearestStart	Arfgap3
chr15	82748941	82749768	828	peak_MACS_614	614	-	ENSMUSG00000041852	82639058	82742564	upstream	-6790	6377	NearestStart	Tcf20	yes		Decreased
chr15	83196986	83197766	781	peak_MACS_615	615	-	ENSMUSG00000075511	83187989	83197707	overlapStart	331	59	NearestStart	1700001L05Rik
chr15	89130554	89131266	713	peak_MACS_616	616	-	ENSMUSG00000036529	89118666	89145742	inside	14832	11888	NearestStart	Sbf1	yes
chr15	89133069	89133721	653	peak_MACS_622	622	-	ENSMUSG00000036529	89118666	89145742	inside	12347	12021	NearestStart	Sbf1	yes
chr15	73812554	73813120	567	peak_MACS_624	624	-	ENSMUSG00000075609	73910437	73911986	downstream	99149	97317	NearestStart	Gm7935
chr15	76001164	76002007	844	peak_MACS_625	625	-	ENSMUSG00000044361	75949946	75957026	upstream	-44560	44138	NearestStart	BC024139
chr15	27677367	27678120	754	peak_MACS_626	626	-	ENSMUSG00000056069	27584825	27611262	upstream	-66482	66105	NearestStart	Fam105a
chr15	73503559	73504206	648	peak_MACS_627	627	-	ENSMUSG00000079020	73407853	73476192	upstream	-27690	27367	NearestStart	Slc45a4
chr15	77825392	77826026	635	peak_MACS_628	628	-	ENSMUSG00000016554	77789427	77801254	upstream	-24455	24138	NearestStart	Eif3d
chr15	101269061	101269632	572	peak_MACS_630	630	-	ENSMUSG00000047641	101261920	101269235	overlapStart	-111	174	NearestStart	Krt83
chr15	77595971	77596672	702	peak_MACS_631	631	-	ENSMUSG00000056656	77578228	77585678	upstream	-10644	10293	NearestStart	Apol8	yes
chr15	101616544	101617070	527	peak_MACS_634	634	-	ENSMUSG00000056605	101606602	101616889	overlapStart	82	181	NearestStart	Krt72
chr15	83481771	83482641	871	peak_MACS_635	635	-	ENSMUSG00000016757	83405548	83425587	upstream	-56619	56184	NearestStart	Ttll12	yes
chr15	79083878	79084460	583	peak_MACS_636	636	-	ENSMUSG00000032988	79081443	79085191	inside	1022	731	NearestStart	Slc16a8	yes
chr15	27760790	27761323	534	peak_MACS_637	637	-	ENSMUSG00000056069	27584825	27611262	upstream	-149794	149528	NearestStart	Fam105a	yes
chr15	76013276	76014753	1478	peak_MACS_638	638	-	ENSMUSG00000022565	76001403	76063000	inside	48986	11873	NearestStart	Plec	yes		Decreased
chr15	101362631	101363219	589	peak_MACS_643	643	-	ENSMUSG00000044294	101355456	101363251	inside	326	32	NearestStart	Krt84	yes
chr15	83136508	83137092	585	peak_MACS_647	647	-	ENSMUSG00000054277	83130169	83180677	inside	43877	6339	NearestStart	Arfgap3			Decreased
chr15	83508232	83508859	628	peak_MACS_649	649	-	ENSMUSG00000016763	83433012	83555451	inside	46905	46592	NearestStart	Scube1	yes
chr15	92946140	92946544	405	peak_MACS_651	651	-	ENSMUSG00000036197	93070172	93105610	downstream	159268	123628	NearestStart	Gxylt1
chr15	76015707	76017510	1804	peak_MACS_652	652	-	ENSMUSG00000022565	76001403	76063000	inside	46392	14304	NearestStart	Plec	yes		Decreased	yes
chr15	99072115	99073226	1112	peak_MACS_653	653	-	ENSMUSG00000037570	99073248	99082392	downstream	9722	22	NearestStart	Mcrs1	yes
chr15	77996235	77997478	1244	peak_MACS_654	654	-	ENSMUSG00000016637	77989894	78004538	inside	7682	6341	NearestStart	Ift27	yes
chr15	89119922	89120543	622	peak_MACS_655	655	-	ENSMUSG00000036529	89118666	89145742	inside	25510	1256	NearestStart	Sbf1
chr15	88430584	88431786	1203	peak_MACS_658	658	-	ENSMUSG00000022387	88517729	88564663	downstream	133478	85943	NearestStart	Brd1
chr15	78994322	78994981	660	peak_MACS_660	660	-	ENSMUSG00000033006	78985342	78994920	overlapStart	268	61	NearestStart	Sox10	yes
chr15	99262095	99262878	784	peak_MACS_662	662	-	ENSMUSG00000023009	99252465	99288179	inside	25693	9630	NearestStart	Nckap5l				yes
chr15	44945582	44946487	906	peak_MACS_666	666	-	ENSMUSG00000022342	44937829	44946480	overlapStart	446	7	NearestStart	Kcnv1
chr15	78989434	78990150	717	peak_MACS_667	667	-	ENSMUSG00000033006	78985342	78994920	inside	5128	4092	NearestStart	Sox10
chr15	76002471	76013001	10531	peak_MACS_669	669	-	ENSMUSG00000044361	75949946	75957026	upstream	-50710	45445	NearestStart	BC024139	yes		Decreased
chr15	81525222	81525809	588	peak_MACS_670	670	-	ENSMUSG00000063765	81508725	81527717	inside	2201	1908	NearestStart	Chadl	yes			yes
chr15	25294369	25294989	621	peak_MACS_671	671	-	ENSMUSG00000045763	25293039	25343519	inside	48840	1330	NearestStart	Basp1				yes
chr15	88985900	88986646	747	peak_MACS_673	673	-	ENSMUSG00000053137	88972915	88980036	upstream	-6237	5864	NearestStart	Mapk11	yes		Decreased
chr15	102541241	102541983	743	peak_MACS_674	674	-	ENSMUSG00000023055	102537209	102552609	inside	10997	4032	NearestStart	Calcoco1	yes
chr15	75887587	75888613	1027	peak_MACS_675	675	-	ENSMUSG00000022568	75877587	75900214	inside	12114	10000	NearestStart	Scrib
chr15	82037490	82038498	1009	peak_MACS_676	676	-	ENSMUSG00000068105	82052173	82054790	downstream	16796	13675	NearestStart	Tnfrsf13c	yes
chr15	99255851	99258855	3005	peak_MACS_677	677	-	ENSMUSG00000023009	99252465	99288179	inside	30826	3386	NearestStart	Nckap5l	yes			yes
chr15	76018918	76019905	988	peak_MACS_678	678	-	ENSMUSG00000022565	76001403	76063000	inside	43588	17515	NearestStart	Plec			Decreased	yes
chr15	85955163	85955935	773	peak_MACS_683	683	-	ENSMUSG00000035891	85969558	86016571	downstream	61022	13623	NearestStart	Cerk	yes
chr15	77594393	77595067	675	peak_MACS_685	685	-	ENSMUSG00000056656	77578228	77585678	upstream	-9052	8715	NearestStart	Apol8	yes
chr15	85808853	85809618	766	peak_MACS_689	689	-	ENSMUSG00000016028	85729187	85864207	inside	54971	54589	NearestStart	Celsr1
chr15	79250674	79251483	810	peak_MACS_691	691	-	ENSMUSG00000009035	79191113	79233733	upstream	-17345	16941	NearestStart	Tmem184b
chr15	101769911	101770901	991	peak_MACS_692	692	-	ENSMUSG00000061397	101759762	101770755	overlapStart	349	146	NearestStart	Krt79	yes
chr15	75938509	75940277	1769	peak_MACS_693	693	-	ENSMUSG00000044361	75949946	75957026	downstream	17633	9669	NearestStart	BC024139	yes
chr15	98680234	98681558	1325	peak_MACS_695	695	-	ENSMUSG00000067713	98643228	98661939	upstream	-18957	18295	NearestStart	Prkag1	yes		Decreased	yes
chr15	81742395	81743025	631	peak_MACS_696	696	-	ENSMUSG00000022476	81745459	81756643	downstream	13933	2434	NearestStart	Polr3h
chr15	74407328	74408157	830	peak_MACS_698	698	-	ENSMUSG00000022603	74436458	74466691	downstream	58949	28301	NearestStart	Mroh4	yes
chr15	76741187	76742498	1312	peak_MACS_701	701	-	ENSMUSG00000054967	76741280	76748440	overlapEnd	6598	93	NearestStart	Zfp647
chr15	7412479	7412928	450	peak_MACS_703	703	-	ENSMUSG00000042961	7156119	7348395	upstream	-64309	64084	NearestStart	Egflam
chr15	76566754	76567860	1107	peak_MACS_704	704	-	ENSMUSG00000079002	76551895	76554275	upstream	-13032	12479	NearestStart	C030006K11Rik	yes
chr15	78369571	78371004	1434	peak_MACS_705	705	-	ENSMUSG00000044933	78367444	78374775	inside	4487	2127	NearestStart	Sstr3
chr15	27703514	27704024	511	peak_MACS_706	706	-	ENSMUSG00000056069	27584825	27611262	upstream	-92507	92252	NearestStart	Fam105a
chr15	98679510	98680145	636	peak_MACS_707	707	-	ENSMUSG00000067713	98643228	98661939	upstream	-17889	17571	NearestStart	Prkag1	yes		Decreased	yes
chr15	79082196	79082813	618	peak_MACS_708	708	-	ENSMUSG00000032988	79081443	79085191	inside	2687	753	NearestStart	Slc16a8
chr15	81670025	81670718	694	peak_MACS_710	710	-	ENSMUSG00000069439	81673772	81674129	downstream	3757	3054	NearestStart	Gm8444
chr15	77610213	77611086	874	peak_MACS_711	711	-	ENSMUSG00000056656	77578228	77585678	upstream	-24972	24535	NearestStart	Apol8
chr15	76423550	76426252	2703	peak_MACS_715	715	-	ENSMUSG00000034022	76426238	76438021	overlapEnd	13120	14	NearestStart	Cpsf1	yes
chr15	75878508	75879175	668	peak_MACS_720	720	-	ENSMUSG00000022568	75877587	75900214	inside	21372	921	NearestStart	Scrib
chr15	82782432	82783208	777	peak_MACS_722	722	-	ENSMUSG00000041852	82639058	82742564	upstream	-40256	39868	NearestStart	Tcf20			Decreased	yes
chr15	86019155	86019584	430	peak_MACS_723	723	-	ENSMUSG00000035891	85969558	86016571	upstream	-2799	2584	NearestStart	Cerk
chr15	98686322	98686822	501	peak_MACS_724	724	-	ENSMUSG00000048154	98662099	98701614	inside	15042	14792	NearestStart	Kmt2d			Decreased
chr15	101194459	101195054	596	peak_MACS_725	725	-	ENSMUSG00000037185	101177874	101200556	inside	5800	5502	NearestStart	Krt80
chr15	76535931	76537166	1236	peak_MACS_727	727	-	ENSMUSG00000033762	76533983	76540963	inside	4415	1948	NearestStart	Recql4
chr15	81514994	81516035	1042	peak_MACS_729	729	-	ENSMUSG00000063765	81508725	81527717	inside	12203	6269	NearestStart	Chadl	yes
chr15	84790717	84791451	735	peak_MACS_730	730	-	ENSMUSG00000036046	84774365	84818430	inside	27346	16352	NearestStart	5031439G07Rik	yes
chr15	79658405	79659746	1342	peak_MACS_601	601	+	ENSMUSG00000089715	79616782	79665118	inside	42294	5372	Overlapping	Cbx6	yes	Decreased
chr15	78833782	78834569	788	peak_MACS_602	602	-	ENSMUSG00000033088	78778153	78836299	inside	2123	1730	Overlapping	Triobp		Decreased		yes
chr15	75865003	75865767	765	peak_MACS_604	604	-	ENSMUSG00000075594	75839498	75865669	overlapStart	284	98	Overlapping
chr15	81613069	81613948	880	peak_MACS_605	605	-	ENSMUSG00000022390	81575277	81626699	inside	13191	12751	Overlapping	Zc3h7b		Increased
chr15	12314971	12315675	705	peak_MACS_607	607	+	ENSMUSG00000022197	12286808	12669679	inside	28515	28163	Overlapping	Pdzd2
chr15	25737398	25737893	496	peak_MACS_619	619	-	ENSMUSG00000022272	25552279	25743428	inside	5782	5535	Overlapping	Myo10
chr15	55043642	55044139	498	peak_MACS_620	620	-	ENSMUSG00000022419	54943871	55090826	inside	46936	46687	Overlapping	Deptor
chr15	80706656	80707153	498	peak_MACS_621	621	-	ENSMUSG00000047888	80590015	80771516	inside	64612	64363	Overlapping	Tnrc6b	yes	Decreased
chr15	76001164	76002007	844	peak_MACS_625	625	+	ENSMUSG00000022565	76001403	76063000	overlapStart	183	239	Overlapping	Plec
chr15	27677367	27678120	754	peak_MACS_626	626	+	ENSMUSG00000022263	27660406	27955603	inside	17338	16961	Overlapping	Trio		Decreased
chr15	77825392	77826026	635	peak_MACS_628	628	+	ENSMUSG00000019146	77822177	77950458	inside	3532	3215	Overlapping	Cacng2
chr15	77595971	77596672	702	peak_MACS_631	631	+	ENSMUSG00000022443	77591016	77672605	inside	5306	4955	Overlapping	Myh9	yes	Decreased
chr15	83481771	83482641	871	peak_MACS_635	635	+	ENSMUSG00000016763	83433012	83555451	inside	49194	48759	Overlapping	Scube1	yes
chr15	79083878	79084460	583	peak_MACS_636	636	-	ENSMUSG00000068206	79059602	79087104	inside	2935	2644	Overlapping	Pick1	yes
chr15	27760790	27761323	534	peak_MACS_637	637	+	ENSMUSG00000022263	27660406	27955603	inside	100650	100384	Overlapping	Trio	yes	Decreased
chr15	85369939	85370814	876	peak_MACS_640	640	+	ENSMUSG00000022382	85365868	85412251	inside	4508	4071	Overlapping	Wnt7b	yes
chr15	79990343	79991145	803	peak_MACS_642	642	-	ENSMUSG00000022414	79963583	79992131	inside	1387	986	Overlapping	Tab1				yes
chr15	84780768	84781768	1001	peak_MACS_645	645	+	ENSMUSG00000036046	84774365	84818430	inside	6903	6403	Overlapping	5031439G07Rik
chr15	31226706	31227848	1143	peak_MACS_646	646	+	ENSMUSG00000022237	31221233	31297514	inside	6044	5473	Overlapping	Ankrd33b
chr15	99072115	99073226	1112	peak_MACS_653	653	-	ENSMUSG00000037579	99055291	99073248	inside	578	22	Overlapping	Kcnh3	yes
chr15	79192454	79193539	1086	peak_MACS_657	657	+	ENSMUSG00000009035	79191113	79233733	inside	1883	1341	Overlapping	Tmem184b	yes		Decreased
chr15	84782994	84784456	1463	peak_MACS_659	659	+	ENSMUSG00000036046	84774365	84818430	inside	9360	8629	Overlapping	5031439G07Rik
chr15	78834570	78835733	1164	peak_MACS_664	664	-	ENSMUSG00000033088	78778153	78836299	inside	1147	566	Overlapping	Triobp		Decreased	Decreased
chr15	76002471	76013001	10531	peak_MACS_669	669	+	ENSMUSG00000022565	76001403	76063000	inside	6333	1068	Overlapping	Plec	yes		Decreased
chr15	88985900	88986646	747	peak_MACS_673	673	+	ENSMUSG00000036606	88985978	89011218	overlapStart	295	78	Overlapping	Plxnb2	yes		Decreased
chr15	78823273	78823941	669	peak_MACS_680	680	-	ENSMUSG00000033088	78778153	78836299	inside	12692	12358	Overlapping	Triobp	yes	Decreased
chr15	76258310	76259059	750	peak_MACS_681	681	-	ENSMUSG00000022558	76210942	76283468	inside	24784	24409	Overlapping	Mroh1			Decreased
chr15	78270534	78271239	706	peak_MACS_682	682	+	ENSMUSG00000016942	78270097	78299064	inside	789	437	Overlapping	Tmprss6				yes
chr15	85955163	85955935	773	peak_MACS_683	683	-	ENSMUSG00000035900	85888124	85968064	inside	12515	12129	Overlapping	Gramd4	yes
chr15	75832203	75835228	3026	peak_MACS_684	684	+	ENSMUSG00000046761	75831522	75844766	inside	2194	681	Overlapping	Fam83h	yes		Decreased	yes
chr15	77594393	77595067	675	peak_MACS_685	685	+	ENSMUSG00000022443	77591016	77672605	inside	3714	3377	Overlapping	Myh9	yes	Decreased
chr15	76114330	76115253	924	peak_MACS_687	687	-	ENSMUSG00000049653	76098518	76123002	inside	8210	7749	Overlapping	Spatc1	yes
chr15	79250674	79251483	810	peak_MACS_691	691	+	ENSMUSG00000022433	79248281	79274349	inside	2797	2393	Overlapping	Csnk1e
chr15	89388167	89388972	806	peak_MACS_694	694	-	ENSMUSG00000022623	89330053	89390692	inside	2122	1720	Overlapping	Shank3	yes
chr15	98680234	98681558	1325	peak_MACS_695	695	+	ENSMUSG00000048154	98662099	98701614	inside	18797	18135	Overlapping	Kmt2d	yes		Decreased	yes
chr15	81742395	81743025	631	peak_MACS_696	696	-	ENSMUSG00000022477	81702738	81745563	inside	2853	2538	Overlapping	Aco2
chr15	74407328	74408157	830	peak_MACS_698	698	-	ENSMUSG00000034730	74346625	74419873	inside	12131	11716	Overlapping	Bai1	yes
chr15	97631088	97631836	749	peak_MACS_699	699	+	ENSMUSG00000022475	97623094	97674933	inside	8368	7994	Overlapping	Hdac7	yes
chr15	76566754	76567860	1107	peak_MACS_704	704	+	ENSMUSG00000033697	76554414	76648600	inside	12893	12340	Overlapping	Arhgap39	yes
chr15	27703514	27704024	511	peak_MACS_706	706	+	ENSMUSG00000022263	27660406	27955603	inside	43363	43108	Overlapping	Trio		Decreased
chr15	98679510	98680145	636	peak_MACS_707	707	+	ENSMUSG00000048154	98662099	98701614	inside	17729	17411	Overlapping	Kmt2d	yes		Decreased	yes
chr15	79082196	79082813	618	peak_MACS_708	708	-	ENSMUSG00000068206	79059602	79087104	inside	4600	4291	Overlapping	Pick1
chr15	80846530	80847887	1358	peak_MACS_709	709	+	ENSMUSG00000042292	80842710	81021187	inside	4498	3820	Overlapping	Mkl1	yes
chr15	77610213	77611086	874	peak_MACS_711	711	+	ENSMUSG00000022443	77591016	77672605	inside	19634	19197	Overlapping	Myh9		Decreased
chr15	76423550	76426252	2703	peak_MACS_715	715	-	ENSMUSG00000022550	76406787	76426246	overlapStart	1345	6	Overlapping	Adck5	yes
chr15	76520649	76521793	1145	peak_MACS_718	718	-	ENSMUSG00000033819	76502044	76525349	inside	4128	3556	Overlapping	Ppp1r16a	yes
chr15	76276817	76277299	483	peak_MACS_721	721	-	ENSMUSG00000022558	76210942	76283468	inside	6410	6169	Overlapping	Mroh1
chr15	79199950	79201259	1310	peak_MACS_728	728	+	ENSMUSG00000009035	79191113	79233733	inside	9491	8837	Overlapping	Tmem184b
chr15	81514994	81516035	1042	peak_MACS_729	729	-	ENSMUSG00000022394	81494318	81518745	inside	3231	2710	Overlapping	L3mbtl2	yes
chr15	102331448	102332238	791	peak_MACS_731	731	+	ENSMUSG00000023050	102328079	102347495	inside	3764	3369	Overlapping	Map3k12	yes
chr15	76293994	76294463	470	peak_MACS_732	732	+	ENSMUSG00000022557	76283425	76307699	inside	10803	10569	Overlapping	Bop1		Increased		yes
chr16	5241086	5241632	547	peak_MACS_733	733	+	ENSMUSG00000039427	5233713	5245005	inside	7646	3373	NearestStart	Alg1
chr16	18776621	18778123	1503	peak_MACS_739	739	+	ENSMUSG00000041378	18776939	18778353	overlapStart	433	230	NearestStart	Cldn5	yes
chr16	20530766	20531875	1110	peak_MACS_740	740	+	ENSMUSG00000022841	20535550	20544982	upstream	-4230	3675	NearestStart	Ap2m1	yes
chr16	96502175	96502779	605	peak_MACS_747	747	+	ENSMUSG00000074892	96457407	96541466	inside	45070	38687	NearestStart	B3galt5		Increased
chr16	3935511	3936225	715	peak_MACS_748	748	+	ENSMUSG00000014232	3908800	3941147	inside	27068	4922	NearestStart	Cluap1	yes
chr16	5165472	5166221	750	peak_MACS_749	749	+	ENSMUSG00000091712	5147201	5184027	inside	18645	17806	NearestStart	Sec14l5	yes
chr16	96032328	96032648	321	peak_MACS_750	750	+	ENSMUSG00000022895	95923681	95942658	downstream	108807	89670	NearestStart	Ets2
chr16	33576459	33577456	998	peak_MACS_754	754	+	ENSMUSG00000035506	33517413	33664221	inside	59545	59046	NearestStart	Slc12a8	yes
chr16	16225831	16226493	663	peak_MACS_757	757	+	ENSMUSG00000041957	16213410	16272805	inside	12752	12421	NearestStart	Pkp2	yes	Decreased
chr16	4923158	4923660	503	peak_MACS_758	758	+	ENSMUSG00000022516	4939110	4941025	upstream	-15701	15450	NearestStart	Nudt16l1
chr16	22053351	22053934	584	peak_MACS_759	759	+	ENSMUSG00000022855	22009556	22049342	downstream	44086	4009	NearestStart	Senp2
chr16	36722015	36722707	693	peak_MACS_760	760	+	ENSMUSG00000022900	36694063	36726890	inside	28298	4183	NearestStart	Ildr1	yes
chr16	32679265	32681426	2162	peak_MACS_762	762	+	ENSMUSG00000022791	32644728	32683579	inside	35618	2153	NearestStart	Tnk2	yes
chr16	18151076	18152467	1392	peak_MACS_764	764	+	ENSMUSG00000043811	18127734	18152501	inside	24038	34	NearestStart	Rtn4r	yes		Decreased	yes
chr16	92605746	92606806	1061	peak_MACS_765	765	+	ENSMUSG00000022949	92485980	92541488	downstream	120296	64258	NearestStart	Clic6	yes
chr16	11517955	11518737	783	peak_MACS_766	766	+	ENSMUSG00000071669	11405740	11755565	inside	112606	112215	NearestStart	Snx29
chr16	13147537	13148420	884	peak_MACS_769	769	+	ENSMUSG00000022545	13109776	13150710	inside	38202	2290	NearestStart	Ercc4	yes
chr16	21513670	21514217	548	peak_MACS_771	771	+	ENSMUSG00000033653	21423190	21644753	inside	90754	90480	NearestStart	Vps8		Decreased
chr16	90229955	90230526	572	peak_MACS_774	774	+	ENSMUSG00000022982	90220986	90226567	downstream	9254	3388	NearestStart	Sod1
chr16	91828374	91828800	427	peak_MACS_778	778	+	ENSMUSG00000022957	91729525	91920842	inside	99062	92042	NearestStart	Itsn1	yes
chr16	18219815	18220536	722	peak_MACS_781	781	+	ENSMUSG00000090777	18218262	18219406	downstream	1914	409	NearestStart	Gm7873	yes			yes
chr16	29680548	29681344	797	peak_MACS_782	782	+	ENSMUSG00000038084	29579419	29654970	downstream	101527	25578	NearestStart	Opa1	yes
chr16	21339532	21340237	706	peak_MACS_785	785	+	ENSMUSG00000033653	21423190	21644753	upstream	-83306	82953	NearestStart	Vps8		Decreased
chr16	93766130	93766818	689	peak_MACS_786	786	+	ENSMUSG00000022946	93712151	93810830	inside	54323	44012	NearestStart	Dopey2
chr16	4648169	4650153	1985	peak_MACS_787	787	+	ENSMUSG00000039646	4639940	4650802	inside	9221	649	NearestStart	Vasn	yes
chr16	18144342	18144877	536	peak_MACS_788	788	+	ENSMUSG00000043811	18127734	18152501	inside	16876	7624	NearestStart	Rtn4r
chr16	9051466	9051949	484	peak_MACS_734	734	-	ENSMUSG00000090530	8996177	8996459	upstream	-55249	55007	NearestStart		yes
chr16	10788268	10788936	669	peak_MACS_735	735	-	ENSMUSG00000043050	10788028	10788748	overlapStart	146	188	NearestStart	Tnp2
chr16	5178415	5179114	700	peak_MACS_736	736	-	ENSMUSG00000023143	5195381	5204105	downstream	25341	16267	NearestStart	Nagpa	yes
chr16	90782141	90782704	564	peak_MACS_737	737	-	ENSMUSG00000039929	90751771	90810637	inside	28215	27933	NearestStart	Urb1	yes
chr16	17842532	17842973	442	peak_MACS_738	738	-	ENSMUSG00000090236	17835368	17838457	upstream	-4295	4075	NearestStart	Car15
chr16	30308325	30308856	532	peak_MACS_741	741	-	ENSMUSG00000047953	30307771	30310865	inside	2275	554	NearestStart	Gp5
chr16	42291724	42292388	665	peak_MACS_742	742	-	ENSMUSG00000047261	42248554	42340764	inside	48708	43170	NearestStart	Gap43	yes
chr16	10320019	10320686	668	peak_MACS_743	743	-	ENSMUSG00000022505	10281841	10314061	upstream	-6291	5958	NearestStart	Emp2	yes	Decreased
chr16	5198518	5199033	516	peak_MACS_744	744	-	ENSMUSG00000023143	5195381	5204105	inside	5329	3137	NearestStart	Nagpa
chr16	35660331	35660895	565	peak_MACS_745	745	-	ENSMUSG00000022848	35694147	35769442	downstream	108829	33252	NearestStart	Dirc2
chr16	98038268	98038799	532	peak_MACS_746	746	-	ENSMUSG00000014039	98013073	98073457	inside	34923	25195	NearestStart	Prdm15
chr16	20312279	20312762	484	peak_MACS_751	751	-	ENSMUSG00000033918	20279892	20302460	upstream	-10060	9819	NearestStart	Parl	yes
chr16	8737641	8738131	491	peak_MACS_752	752	-	ENSMUSG00000022710	8688814	8792401	inside	54515	48827	NearestStart	Usp7	yes		Decreased
chr16	5102278	5102778	501	peak_MACS_753	753	-	ENSMUSG00000039457	5086383	5132574	inside	30046	15895	NearestStart	Ppl
chr16	94489224	94490092	869	peak_MACS_755	755	-	ENSMUSG00000040820	94350487	94535170	inside	45512	45078	NearestStart	Hlcs		Decreased
chr16	94467165	94467834	670	peak_MACS_756	756	-	ENSMUSG00000040820	94350487	94535170	inside	67670	67336	NearestStart	Hlcs		Decreased
chr16	17528091	17529223	1133	peak_MACS_761	761	-	ENSMUSG00000022760	17528074	17531229	inside	2572	17	NearestStart	Thap7	yes
chr16	18227113	18228469	1357	peak_MACS_763	763	-	ENSMUSG00000060166	18220846	18235229	inside	7438	6267	NearestStart	Zdhhc8		Increased
chr16	10785580	10786236	657	peak_MACS_767	767	-	ENSMUSG00000038037	10783900	10785629	overlapStart	-279	49	NearestStart	Socs1
chr16	4551190	4551533	344	peak_MACS_768	768	-	ENSMUSG00000005718	4544660	4559720	inside	8358	6530	NearestStart	Tfap4
chr16	85802354	85802957	604	peak_MACS_770	770	-	ENSMUSG00000022893	85794071	85803358	inside	702	401	NearestStart	Adamts1	yes
chr16	90011773	90012411	639	peak_MACS_772	772	-	ENSMUSG00000002489	89787355	90144014	inside	131922	131603	NearestStart	Tiam1		Decreased		yes
chr16	22656517	22657256	740	peak_MACS_773	773	-	ENSMUSG00000022861	22468533	22657294	inside	408	38	NearestStart	Dgkg	yes
chr16	8312058	8312436	379	peak_MACS_775	775	-	ENSMUSG00000022715	8409368	8425229	downstream	112982	96932	NearestStart	Cldn26
chr16	23240460	23241109	650	peak_MACS_776	776	-	ENSMUSG00000045231	23220728	23225441	upstream	-15343	15019	NearestStart	BC106179
chr16	44499412	44499845	434	peak_MACS_777	777	-	ENSMUSG00000022687	44485157	44559010	inside	59382	14255	NearestStart	Boc
chr16	23927353	23927832	480	peak_MACS_779	779	-	ENSMUSG00000047531	23925633	23930873	inside	3281	1720	NearestStart	Rtp2
chr16	32832908	32833392	485	peak_MACS_780	780	-	ENSMUSG00000035638	32777504	32797521	upstream	-35629	35387	NearestStart	Muc20
chr16	30260501	30261097	597	peak_MACS_783	783	-	ENSMUSG00000023176	30256463	30267618	inside	6819	4038	NearestStart	Cpn2
chr16	10741656	10742403	748	peak_MACS_784	784	-	ENSMUSG00000038037	10783900	10785629	downstream	43599	41497	NearestStart	Socs1	yes
chr16	9992089	9992747	659	peak_MACS_789	789	-	ENSMUSG00000059003	9577802	9995014	inside	2596	2267	NearestStart	Grin2a
chr16	4084132	4086047	1916	peak_MACS_790	790	-	ENSMUSG00000005981	4039970	4078410	upstream	-6680	5722	NearestStart	Trap1	yes
chr16	5178415	5179114	700	peak_MACS_736	736	-	ENSMUSG00000091712	5147201	5184027	inside	5263	4913	Overlapping	Sec14l5	yes
chr16	17842532	17842973	442	peak_MACS_738	738	+	ENSMUSG00000092470	17835369	17891764	inside	7383	7163	Overlapping	Gm20518
chr16	20530766	20531875	1110	peak_MACS_740	740	-	ENSMUSG00000003233	20517054	20532593	inside	1273	718	Overlapping	Dvl3	yes
chr16	35660331	35660895	565	peak_MACS_745	745	-	ENSMUSG00000052133	35541447	35664818	inside	4205	3923	Overlapping	Sema5b
chr16	20312279	20312762	484	peak_MACS_751	751	+	ENSMUSG00000022818	20308459	20323138	inside	4061	3820	Overlapping	Cyp2ab1	yes
chr16	4923158	4923660	503	peak_MACS_758	758	-	ENSMUSG00000022517	4886251	4938296	inside	14887	14636	Overlapping	Mgrn1		Increased
chr16	92605746	92606806	1061	peak_MACS_765	765	+	ENSMUSG00000022952	92601711	92826311	inside	4565	4035	Overlapping	Runx1	yes
chr16	90229955	90230526	572	peak_MACS_774	774	+	ENSMUSG00000022983	90229201	90284670	inside	1039	754	Overlapping	Scaf4
chr16	23240460	23241109	650	peak_MACS_776	776	-	ENSMUSG00000022885	23224812	23360421	inside	119637	15648	Overlapping	St6gal1
chr16	91828374	91828800	427	peak_MACS_778	778	+	ENSMUSG00000022956	91684642	91931932	inside	143945	103132	Overlapping	Atp5o	yes
chr16	32832908	32833392	485	peak_MACS_780	780	+	ENSMUSG00000035629	32821792	32877852	inside	11358	11116	Overlapping	1700021K19Rik
chr16	10741656	10742403	748	peak_MACS_784	784	-	ENSMUSG00000068663	10545456	10744971	inside	2941	2568	Overlapping	Clec16a	yes
chr16	4648169	4650153	1985	peak_MACS_787	787	+	ENSMUSG00000039637	4626132	4679777	inside	23029	22037	Overlapping	Coro7	yes
chr16	4084132	4086047	1916	peak_MACS_790	790	+	ENSMUSG00000022521	4084047	4213404	inside	1043	85	Overlapping	Crebbp	yes
chr17	28257301	28257958	658	peak_MACS_795	795	+	ENSMUSG00000038677	28279260	28311797	upstream	-21630	21302	NearestStart	Scube3
chr17	29506060	29506607	548	peak_MACS_796	796	+	ENSMUSG00000024013	29497858	29516605	inside	8476	8202	NearestStart	Fgd2
chr17	34494869	34495387	519	peak_MACS_798	798	+	ENSMUSG00000024340	34491766	34506438	inside	3362	3103	NearestStart	Btnl2	yes
chr17	26568694	26569452	759	peak_MACS_801	801	+	ENSMUSG00000034413	26551909	26583283	inside	17164	13831	NearestStart	Neurl1b
chr17	57039082	57040032	951	peak_MACS_803	803	+	ENSMUSG00000024209	57014899	57028327	downstream	24658	10755	NearestStart	1700061G19Rik
chr17	56909532	56910155	624	peak_MACS_804	804	+	ENSMUSG00000090273	56909672	56911631	overlapStart	172	140	NearestStart	Prr22	yes
chr17	34706935	34707249	315	peak_MACS_806	806	+	ENSMUSG00000015468	34701212	34725448	inside	5880	5723	NearestStart	Notch4
chr17	34790545	34790940	396	peak_MACS_808	808	+	ENSMUSG00000015461	34784090	34792019	inside	6652	1079	NearestStart	Atf6b
chr17	14035884	14036663	780	peak_MACS_812	812	+	ENSMUSG00000067941	14085379	14087685	upstream	-49105	48716	NearestStart	Gm7168
chr17	55621608	55622253	646	peak_MACS_817	817	+	ENSMUSG00000024172	55584679	55653879	inside	37251	31626	NearestStart	St6gal2
chr17	34977282	34977706	425	peak_MACS_818	818	+	ENSMUSG00000040482	34973963	34976178	downstream	3531	1104	NearestStart	Dxo	yes	Increased
chr17	24837544	24838367	824	peak_MACS_819	819	+	ENSMUSG00000019320	24833178	24837474	downstream	4778	70	NearestStart	Noxo1	yes
chr17	23869346	23869831	486	peak_MACS_821	821	+	ENSMUSG00000023908	23863302	23873696	inside	6286	3865	NearestStart	Pkmyt1
chr17	25522279	25523106	828	peak_MACS_826	826	+	ENSMUSG00000033200	25506217	25511387	downstream	16475	10892	NearestStart	Tpsg1
chr17	37006617	37007443	827	peak_MACS_827	827	+	ENSMUSG00000073400	37006518	37014770	inside	512	99	NearestStart	Trim10	yes
chr17	27097927	27099166	1240	peak_MACS_830	830	+	ENSMUSG00000067629	27094362	27107590	inside	4184	3565	NearestStart	Syngap1	yes
chr17	24641040	24643040	2001	peak_MACS_832	832	+	ENSMUSG00000033597	24625727	24645850	inside	16313	2810	NearestStart	Caskin1	yes	Increased
chr17	26350076	26351037	962	peak_MACS_835	835	+	ENSMUSG00000024186	26339902	26348269	downstream	10654	1807	NearestStart	Rgs11
chr17	80637877	80638360	484	peak_MACS_836	836	+	ENSMUSG00000055760	80623780	80627837	downstream	14338	10040	NearestStart	Gemin6	yes
chr17	46792371	46793097	727	peak_MACS_838	838	+	ENSMUSG00000038545	46787285	46801313	inside	5449	5086	NearestStart	Cul7			Decreased	yes
chr17	44633695	44634172	478	peak_MACS_839	839	+	ENSMUSG00000038954	44914100	45256239	upstream	-280166	279928	NearestStart	Supt3
chr17	29458717	29459875	1159	peak_MACS_840	840	+	ENSMUSG00000024011	29455826	29466358	inside	3470	2891	NearestStart	Pi16
chr17	7385883	7386409	527	peak_MACS_841	841	+	ENSMUSG00000023809	7374463	7507662	inside	11683	11420	NearestStart	Rps6ka2	yes	Decreased
chr17	46394916	46396214	1299	peak_MACS_842	842	+	ENSMUSG00000071073	46391113	46394265	downstream	4452	651	NearestStart	Lrrc73	yes
chr17	26416771	26417217	447	peak_MACS_845	845	+	ENSMUSG00000024188	26389854	26422449	inside	27140	5232	NearestStart	Luc7l
chr17	34979616	34980034	419	peak_MACS_846	846	+	ENSMUSG00000040482	34973963	34976178	downstream	5862	3438	NearestStart	Dxo		Increased
chr17	24643235	24644710	1476	peak_MACS_848	848	+	ENSMUSG00000033597	24625727	24645850	inside	18245	1140	NearestStart	Caskin1		Increased
chr17	56923370	56924293	924	peak_MACS_849	849	+	ENSMUSG00000090273	56909672	56911631	downstream	14160	11739	NearestStart	Prr22	yes
chr17	89067813	89068198	386	peak_MACS_854	854	+	ENSMUSG00000024154	89067999	89114492	overlapStart	7	186	NearestStart	Gtf2a1l
chr17	25867167	25868117	951	peak_MACS_855	855	+	ENSMUSG00000041199	25864695	25868401	inside	2947	284	NearestStart	Rpusd1	yes
chr17	23802267	23803284	1018	peak_MACS_856	856	+	ENSMUSG00000043782	23797489	23805577	inside	5287	2293	NearestStart	Ccdc64b	yes
chr17	35665366	35666158	793	peak_MACS_857	857	+	ENSMUSG00000024409	35670145	35671592	upstream	-4383	3987	NearestStart	Psors1c2	yes
chr17	33665558	33666083	526	peak_MACS_859	859	+	ENSMUSG00000024299	33661148	33690713	inside	4672	4410	NearestStart	Adamts10
chr17	28968028	28968588	561	peak_MACS_861	861	+	ENSMUSG00000043286	28995355	29027253	upstream	-27047	26767	NearestStart	Pnpla1	yes
chr17	36019329	36020303	975	peak_MACS_863	863	+	ENSMUSG00000024422	36016763	36029615	inside	3053	2566	NearestStart	Dhx16				yes
chr17	27103529	27104270	742	peak_MACS_865	865	+	ENSMUSG00000079605	27110111	27113150	upstream	-6211	5841	NearestStart	Zbtb9
chr17	26344134	26345403	1270	peak_MACS_866	866	+	ENSMUSG00000024186	26339902	26348269	inside	4866	2866	NearestStart	Rgs11			Decreased
chr17	35688563	35689335	773	peak_MACS_868	868	+	ENSMUSG00000039518	35689072	35694125	overlapStart	-123	263	NearestStart	Cdsn	yes			yes
chr17	14509234	14509767	534	peak_MACS_872	872	+	ENSMUSG00000023886	14416512	14541797	inside	92988	32030	NearestStart	Smoc2
chr17	25346533	25346928	396	peak_MACS_873	873	+	ENSMUSG00000015127	25325341	25371388	inside	21389	21192	NearestStart	Unkl	yes
chr17	33685867	33686696	830	peak_MACS_881	881	+	ENSMUSG00000024300	33692663	33744707	upstream	-6381	5967	NearestStart	Myo1f
chr17	46446899	46447595	697	peak_MACS_882	882	+	ENSMUSG00000047428	46434369	46440220	downstream	12878	6679	NearestStart	Dlk2
chr17	25380339	25384853	4515	peak_MACS_885	885	+	ENSMUSG00000015126	25377114	25379743	downstream	5482	596	NearestStart	Tsr3	yes
chr17	29741390	29742269	880	peak_MACS_887	887	+	ENSMUSG00000090083	29751734	29840304	upstream	-9904	9465	NearestStart	Rnf8
chr17	34807608	34808829	1222	peak_MACS_889	889	+	ENSMUSG00000033327	34807479	34856760	inside	739	129	NearestStart	Tnxb	yes
chr17	25530146	25530998	853	peak_MACS_895	895	+	ENSMUSG00000033200	25506217	25511387	downstream	24355	18759	NearestStart	Tpsg1	yes
chr17	24633121	24633949	829	peak_MACS_896	896	+	ENSMUSG00000033597	24625727	24645850	inside	7808	7394	NearestStart	Caskin1	yes	Increased
chr17	46640267	46640881	615	peak_MACS_898	898	+	ENSMUSG00000040658	46633737	46636567	downstream	6837	3700	NearestStart	Dnph1
chr17	56528209	56529343	1135	peak_MACS_899	899	+	ENSMUSG00000024201	56465484	56542293	inside	63292	12950	NearestStart	Kdm4b	yes
chr17	28331598	28332512	915	peak_MACS_900	900	+	ENSMUSG00000002257	28344722	28365553	upstream	-12667	12210	NearestStart	Def6
chr17	56907041	56907979	939	peak_MACS_901	901	+	ENSMUSG00000090273	56909672	56911631	upstream	-2162	1693	NearestStart	Prr22	yes
chr17	87226655	87227362	708	peak_MACS_902	902	+	ENSMUSG00000024140	87153246	87232750	inside	73762	5388	NearestStart	Epas1
chr17	28434977	28436234	1258	peak_MACS_903	903	+	ENSMUSG00000007570	28450474	28463513	upstream	-14868	14240	NearestStart	Fance
chr17	56910246	56911819	1574	peak_MACS_905	905	+	ENSMUSG00000090273	56909672	56911631	overlapEnd	1360	188	NearestStart	Prr22	yes
chr17	34196319	34197699	1381	peak_MACS_907	907	+	ENSMUSG00000024330	34176381	34203630	inside	20628	5931	NearestStart	Col11a2	yes
chr17	29723629	29724331	703	peak_MACS_911	911	+	ENSMUSG00000090083	29751734	29840304	upstream	-27754	27403	NearestStart	Rnf8
chr17	31201107	31201749	643	peak_MACS_912	912	+	ENSMUSG00000024030	31194642	31252722	inside	6786	6465	NearestStart	Abcg1
chr17	34174880	34177341	2462	peak_MACS_918	918	+	ENSMUSG00000024330	34176381	34203630	overlapStart	-271	960	NearestStart	Col11a2	yes
chr17	33722791	33723274	484	peak_MACS_919	919	+	ENSMUSG00000024300	33692663	33744707	inside	30369	21433	NearestStart	Myo1f
chr17	46442016	46443375	1360	peak_MACS_922	922	+	ENSMUSG00000047428	46434369	46440220	downstream	8327	1796	NearestStart	Dlk2	yes
chr17	56538842	56539968	1127	peak_MACS_924	924	+	ENSMUSG00000024201	56465484	56542293	inside	73921	2325	NearestStart	Kdm4b	yes
chr17	35148840	35150024	1185	peak_MACS_925	925	+	ENSMUSG00000007030	35153523	35163686	upstream	-4091	3499	NearestStart	Vwa7	yes		Decreased	yes
chr17	66465745	66466583	839	peak_MACS_927	927	+	ENSMUSG00000024101	66460885	66469843	inside	5279	3260	NearestStart	Wash
chr17	30342904	30344461	1558	peak_MACS_928	928	+	ENSMUSG00000044477	30142031	30346964	inside	201651	2503	NearestStart	Zfand3
chr17	29538760	29539485	726	peak_MACS_929	929	+	ENSMUSG00000024013	29497858	29516605	downstream	41264	22155	NearestStart	Fgd2
chr17	86567566	86568570	1005	peak_MACS_930	930	+	ENSMUSG00000045038	86567124	87057259	inside	944	442	NearestStart	Prkce	yes			yes
chr17	46396606	46397402	797	peak_MACS_932	932	+	ENSMUSG00000071073	46391113	46394265	downstream	5891	2341	NearestStart	Lrrc73	yes			yes
chr17	25511517	25512021	505	peak_MACS_935	935	+	ENSMUSG00000033200	25506217	25511387	downstream	5552	130	NearestStart	Tpsg1
chr17	33687899	33688433	535	peak_MACS_936	936	+	ENSMUSG00000024300	33692663	33744707	upstream	-4497	4230	NearestStart	Myo1f	yes
chr17	5906413	5906821	409	peak_MACS_937	937	+	ENSMUSG00000023805	5941279	6044290	upstream	-34662	34458	NearestStart	Synj2	yes
chr17	29552784	29553559	776	peak_MACS_938	938	+	ENSMUSG00000024013	29497858	29516605	downstream	55314	36179	NearestStart	Fgd2	yes
chr17	32539719	32540483	765	peak_MACS_939	939	+	ENSMUSG00000053467	32539950	32541643	overlapStart	151	231	NearestStart	A530088E08Rik
chr17	32839643	32840150	508	peak_MACS_940	940	+	ENSMUSG00000073424	32822571	32840297	inside	17325	147	NearestStart	Cyp4f15	yes
chr17	47495760	47496330	571	peak_MACS_941	941	+	ENSMUSG00000034729	47505835	47515630	upstream	-9790	9505	NearestStart	Mrps10
chr17	15294665	15295172	508	peak_MACS_942	942	+	ENSMUSG00000036552	15178604	15201196	downstream	116314	93469	NearestStart	Ermard	yes	Decreased
chr17	26351692	26352261	570	peak_MACS_944	944	+	ENSMUSG00000024186	26339902	26348269	downstream	12074	3423	NearestStart	Rgs11
chr17	46302411	46303106	696	peak_MACS_945	945	+	ENSMUSG00000023952	46297980	46306319	inside	4778	3213	NearestStart	Gtpbp2	yes			yes
chr17	25608513	25609341	829	peak_MACS_949	949	+	ENSMUSG00000024175	25608534	25613539	overlapStart	393	21	NearestStart	Tekt4	yes
chr17	35277088	35278049	962	peak_MACS_951	951	+	ENSMUSG00000024392	35272122	35284265	inside	5446	4966	NearestStart	Bag6	yes			yes
chr17	24870123	24870915	793	peak_MACS_952	952	+	ENSMUSG00000075705	24873586	24879723	upstream	-3067	2671	NearestStart	Msrb1
chr17	33786461	33787364	904	peak_MACS_953	953	+	ENSMUSG00000032739	33775000	33782651	downstream	11912	3810	NearestStart	Pram1	yes
chr17	31433201	31433916	716	peak_MACS_956	956	+	ENSMUSG00000024036	31432427	31487641	inside	1131	774	NearestStart	Slc37a1	yes
chr17	25243553	25244388	836	peak_MACS_791	791	-	ENSMUSG00000024170	25236513	25252912	inside	8942	7040	NearestStart	Telo2
chr17	46603917	46604779	863	peak_MACS_792	792	-	ENSMUSG00000015599	46579396	46624624	inside	20276	19845	NearestStart	Ttbk1	yes	Increased
chr17	45798341	45799118	778	peak_MACS_793	793	-	ENSMUSG00000058626	45767152	45796274	upstream	-2456	2067	NearestStart	Capn11
chr17	56651270	56652004	735	peak_MACS_794	794	-	ENSMUSG00000044526	56650670	56651906	overlapStart	269	98	NearestStart	Znrf4				yes
chr17	17986894	17987676	783	peak_MACS_797	797	-	ENSMUSG00000003665	17980291	17992152	inside	4867	4476	NearestStart	Has1	yes
chr17	25247468	25247981	514	peak_MACS_799	799	-	ENSMUSG00000024170	25236513	25252912	inside	5188	4931	NearestStart	Telo2
chr17	32334062	32334771	710	peak_MACS_800	800	-	ENSMUSG00000037577	32320714	32326494	upstream	-7922	7568	NearestStart	Ephx3
chr17	12880578	12881189	612	peak_MACS_802	802	-	ENSMUSG00000023829	12841739	12868704	upstream	-12180	11874	NearestStart	Slc22a1	yes
chr17	26099695	26100593	899	peak_MACS_805	805	-	ENSMUSG00000025727	26083331	26089510	upstream	-10634	10185	NearestStart	A930017K11Rik
chr17	34910594	34911135	542	peak_MACS_807	807	-	ENSMUSG00000073418	34865324	34880827	upstream	-30037	29767	NearestStart	C4b	yes
chr17	72100485	72101471	987	peak_MACS_809	809	-	ENSMUSG00000044375	72092896	72102225	inside	1247	754	NearestStart	BC027072
chr17	24583937	24584467	531	peak_MACS_810	810	-	ENSMUSG00000024136	24577031	24580050	upstream	-4152	3887	NearestStart	Dnase1l2
chr17	24477033	24477544	512	peak_MACS_811	811	-	ENSMUSG00000035435	24401203	24487974	inside	10686	10430	NearestStart	Abca17	yes
chr17	86342703	86343293	591	peak_MACS_813	813	-	ENSMUSG00000024135	86384004	86544515	downstream	201517	40711	NearestStart	Srbd1
chr17	31634574	31635929	1356	peak_MACS_814	814	-	ENSMUSG00000024037	31631267	31656910	inside	21658	3307	NearestStart	Wdr4
chr17	57285332	57285990	659	peak_MACS_815	815	-	ENSMUSG00000019489	57285419	57289200	overlapEnd	3539	87	NearestStart	Cd70	yes
chr17	86281633	86282421	789	peak_MACS_816	816	-	ENSMUSG00000024134	86083607	86087614	upstream	-194413	194019	NearestStart	Six2
chr17	28244117	28244894	778	peak_MACS_820	820	-	ENSMUSG00000062859	28203691	28217584	upstream	-26922	26533	NearestStart	Tcp11			Decreased	yes
chr17	56239548	56240030	483	peak_MACS_822	822	-	ENSMUSG00000002831	56240013	56249225	overlapEnd	9436	17	NearestStart	Plin4
chr17	25119081	25120232	1152	peak_MACS_823	823	-	ENSMUSG00000024165	25079100	25097581	upstream	-22075	21500	NearestStart	Hn1l	yes
chr17	71681575	71682018	444	peak_MACS_824	824	-	ENSMUSG00000024053	71601513	71660896	upstream	-20900	20679	NearestStart	Emilin2
chr17	57204521	57205197	677	peak_MACS_825	825	-	ENSMUSG00000046329	57183133	57199286	upstream	-5573	5235	NearestStart	Slc25a23
chr17	46615425	46616222	798	peak_MACS_828	828	-	ENSMUSG00000015599	46579396	46624624	inside	8800	8402	NearestStart	Ttbk1	yes	Increased
chr17	34348674	34349467	794	peak_MACS_829	829	-	ENSMUSG00000081512	34348256	34351404	inside	2334	418	NearestStart	Gm15821	yes
chr17	27297831	27298264	434	peak_MACS_831	831	-	ENSMUSG00000024210	27280913	27304709	inside	6661	6445	NearestStart	Ip6k3	yes
chr17	25978254	25979070	817	peak_MACS_833	833	-	ENSMUSG00000093593	25971409	25978708	overlapStart	46	362	NearestStart	Gm20683			Decreased
chr17	26068885	26069402	518	peak_MACS_834	834	-	ENSMUSG00000025728	26063371	26081455	inside	12311	5514	NearestStart	Pigq
chr17	12934698	12935490	793	peak_MACS_837	837	-	ENSMUSG00000023830	12875271	12962530	inside	27436	27040	NearestStart	Igf2r		Decreased
chr17	26073657	26074182	526	peak_MACS_843	843	-	ENSMUSG00000025728	26063371	26081455	inside	7535	7273	NearestStart	Pigq
chr17	14332711	14334405	1695	peak_MACS_844	844	-	ENSMUSG00000048826	14332237	14340838	inside	7280	474	NearestStart	Dact2	yes
chr17	45978186	45978868	683	peak_MACS_847	847	-	ENSMUSG00000036026	45797119	45823854	upstream	-154673	154332	NearestStart	Tmem63b	yes
chr17	56135285	56136052	768	peak_MACS_850	850	-	ENSMUSG00000038781	56136503	56144993	downstream	9325	451	NearestStart	Stap2	yes
chr17	31983088	31983766	679	peak_MACS_851	851	-	ENSMUSG00000024042	31981192	31992737	inside	9310	1896	NearestStart	Sik1
chr17	37003434	37004353	920	peak_MACS_852	852	-	ENSMUSG00000050747	36997637	37004155	overlapStart	261	198	NearestStart	Trim15
chr17	27571361	27572789	1429	peak_MACS_853	853	-	ENSMUSG00000063239	27559331	27650286	inside	78211	12030	NearestStart	Grm4
chr17	26092928	26093959	1032	peak_MACS_858	858	-	ENSMUSG00000025727	26083331	26089510	upstream	-3934	3418	NearestStart	A930017K11Rik
chr17	86136729	86137151	423	peak_MACS_860	860	-	ENSMUSG00000024134	86083607	86087614	upstream	-49326	49115	NearestStart	Six2	yes
chr17	23694376	23695290	915	peak_MACS_862	862	-	ENSMUSG00000067882	23688039	23690455	upstream	-4378	3921	NearestStart	Casp16			Decreased
chr17	45862925	45863550	626	peak_MACS_864	864	-	ENSMUSG00000036026	45797119	45823854	upstream	-39384	39071	NearestStart	Tmem63b	yes
chr17	24816455	24817542	1088	peak_MACS_867	867	-	ENSMUSG00000007021	24822036	24826900	downstream	9902	4494	NearestStart	Syngr3	yes	Increased
chr17	25859408	25860552	1145	peak_MACS_869	869	-	ENSMUSG00000019214	25855870	25864364	inside	4384	3538	NearestStart	Chtf18	yes		Decreased
chr17	27248004	27249094	1091	peak_MACS_870	870	-	ENSMUSG00000024208	27259607	27270861	downstream	22312	10513	NearestStart	Uqcc2	yes
chr17	35780680	35781360	681	peak_MACS_871	871	-	ENSMUSG00000073408	35772696	35780640	upstream	-380	40	NearestStart	Dpcr1	yes
chr17	27582372	27583103	732	peak_MACS_874	874	-	ENSMUSG00000063239	27559331	27650286	inside	67548	23041	NearestStart	Grm4
chr17	31592235	31592744	510	peak_MACS_875	875	-	ENSMUSG00000024037	31631267	31656910	downstream	64420	38523	NearestStart	Wdr4
chr17	32258739	32259928	1190	peak_MACS_876	876	-	ENSMUSG00000038146	32257764	32303825	inside	44491	975	NearestStart	Notch3		Decreased
chr17	56326363	56327071	709	peak_MACS_877	877	-	ENSMUSG00000019579	56315166	56323343	upstream	-3374	3020	NearestStart	D17Wsu104e
chr17	27642112	27643186	1075	peak_MACS_878	878	-	ENSMUSG00000063239	27559331	27650286	inside	7637	7100	NearestStart	Grm4
chr17	29853629	29854147	519	peak_MACS_879	879	-	ENSMUSG00000024018	29826322	29853957	overlapStart	69	190	NearestStart	Ccdc167
chr17	10583000	10583916	917	peak_MACS_880	880	-	ENSMUSG00000044407	10512809	10513094	upstream	-70364	69906	NearestStart	Qk
chr17	56879416	56879968	553	peak_MACS_883	883	-	ENSMUSG00000039481	56890747	56896953	downstream	17261	10779	NearestStart	Nrtn	yes
chr17	32283777	32285031	1255	peak_MACS_884	884	-	ENSMUSG00000038146	32257764	32303825	inside	19421	18794	NearestStart	Notch3		Decreased
chr17	57161774	57162527	754	peak_MACS_886	886	-	ENSMUSG00000007670	57160480	57170930	inside	8780	1294	NearestStart	Khsrp	yes		Decreased
chr17	34750086	34752154	2069	peak_MACS_888	888	-	ENSMUSG00000015467	34750294	34752916	overlapEnd	1796	208	NearestStart	Egfl8	yes		Decreased	yes
chr17	56263860	56264503	644	peak_MACS_890	890	-	ENSMUSG00000037095	56259102	56261369	upstream	-2813	2491	NearestStart	Lrg1	yes		Decreased	yes
chr17	15360820	15361150	331	peak_MACS_891	891	-	ENSMUSG00000014773	15504317	15512940	downstream	151955	143167	NearestStart	Dll1
chr17	23382041	23382589	549	peak_MACS_892	892	-	ENSMUSG00000002617	23310835	23330219	upstream	-52096	51822	NearestStart	Zfp40
chr17	26627011	26627445	435	peak_MACS_893	893	-	ENSMUSG00000024190	26642534	26645464	downstream	18236	15089	NearestStart	Dusp1
chr17	27333621	27334379	759	peak_MACS_894	894	-	ENSMUSG00000044857	27326545	27341383	inside	7383	7004	NearestStart	Lemd2	yes		Decreased
chr17	24129765	24130293	529	peak_MACS_897	897	-	ENSMUSG00000045027	24130501	24135067	downstream	5038	208	NearestStart	Prss22	yes
chr17	56419118	56419667	550	peak_MACS_904	904	-	ENSMUSG00000047123	56408741	56416209	upstream	-3183	2909	NearestStart	Ticam1
chr17	24993452	24994023	572	peak_MACS_906	906	-	ENSMUSG00000045316	24985840	24987247	upstream	-6491	6205	NearestStart	Fahd1
chr17	56556233	56557238	1006	peak_MACS_908	908	-	ENSMUSG00000013236	56551850	56615906	inside	59170	4383	NearestStart	Ptprs
chr17	23712766	23714111	1346	peak_MACS_909	909	-	ENSMUSG00000071256	23693735	23701193	upstream	-12245	11573	NearestStart	Zfp213	yes
chr17	26100927	26102597	1671	peak_MACS_910	910	-	ENSMUSG00000025727	26083331	26089510	upstream	-12252	11417	NearestStart	A930017K11Rik	yes
chr17	26083355	26084216	862	peak_MACS_913	913	-	ENSMUSG00000090113	26079177	26081877	upstream	-1909	1478	NearestStart	Nhlrc4	yes
chr17	46680117	46680800	684	peak_MACS_914	914	-	ENSMUSG00000040327	46637553	46683337	inside	2879	2537	NearestStart	Cul9				yes
chr17	27502839	27503377	539	peak_MACS_915	915	-	ENSMUSG00000063239	27559331	27650286	downstream	147178	55954	NearestStart	Grm4
chr17	24581331	24582650	1320	peak_MACS_916	916	-	ENSMUSG00000024136	24577031	24580050	upstream	-1940	1281	NearestStart	Dnase1l2
chr17	25928841	25929561	721	peak_MACS_917	917	-	ENSMUSG00000057411	25927452	25929332	overlapStart	131	229	NearestStart	Fam173a				yes
chr17	86331917	86332473	557	peak_MACS_920	920	-	ENSMUSG00000024135	86384004	86544515	downstream	212320	51531	NearestStart	Srbd1	yes
chr17	23874400	23875246	847	peak_MACS_921	921	-	ENSMUSG00000023909	23873152	23877297	inside	2474	1248	NearestStart	Paqr4	yes		Decreased	yes
chr17	46583002	46584936	1935	peak_MACS_923	923	-	ENSMUSG00000091742	46576526	46577048	upstream	-6921	5954	NearestStart	Gm5093	yes
chr17	46765427	46766150	724	peak_MACS_926	926	-	ENSMUSG00000023972	46701399	46766453	inside	665	303	NearestStart	Ptk7	yes		Decreased
chr17	35818804	35819940	1137	peak_MACS_931	931	-	ENSMUSG00000001524	35804674	35810684	upstream	-8688	8120	NearestStart	Gtf2h4
chr17	5341550	5342727	1178	peak_MACS_933	933	-	ENSMUSG00000004945	5410863	5440260	downstream	98122	68136	NearestStart	Tmem242	yes
chr17	26014609	26016203	1595	peak_MACS_934	934	-	ENSMUSG00000071192	26014574	26017250	inside	1844	35	NearestStart	Wfikkn1			Decreased
chr17	25384891	25385581	691	peak_MACS_943	943	-	ENSMUSG00000047507	25379603	25393309	inside	8073	5288	NearestStart	Baiap3
chr17	48113023	48113873	851	peak_MACS_946	946	-	ENSMUSG00000023991	48004081	48061594	upstream	-51854	51429	NearestStart	Foxp4	yes
chr17	56558167	56558751	585	peak_MACS_947	947	-	ENSMUSG00000013236	56551850	56615906	inside	57447	6317	NearestStart	Ptprs	yes
chr17	27732202	27732741	540	peak_MACS_948	948	-	ENSMUSG00000024213	27716326	27760410	inside	27938	15876	NearestStart	Nudt3		Increased
chr17	66198580	66199678	1099	peak_MACS_950	950	-	ENSMUSG00000024096	66197784	66234634	inside	35505	796	NearestStart	Ralbp1	yes	Decreased		yes
chr17	31244718	31245522	805	peak_MACS_954	954	-	ENSMUSG00000024029	31262250	31266591	downstream	21471	16728	NearestStart	Tff3
chr17	56649446	56650135	690	peak_MACS_955	955	-	ENSMUSG00000044526	56650670	56651906	downstream	2116	535	NearestStart	Znrf4	yes			yes
chr17	35160933	35161669	737	peak_MACS_957	957	-	ENSMUSG00000036185	35162903	35164961	downstream	3660	1234	NearestStart	Sapcd1	yes		Decreased	yes
chr17	24731311	24732575	1265	peak_MACS_958	958	-	ENSMUSG00000002496	24732881	24769574	downstream	37631	306	NearestStart	Tsc2	yes
chr17	45798341	45799118	778	peak_MACS_793	793	+	ENSMUSG00000036026	45797119	45823854	inside	1611	1222	Overlapping	Tmem63b
chr17	32334062	32334771	710	peak_MACS_800	800	+	ENSMUSG00000024002	32333218	32421667	inside	1198	844	Overlapping	Brd4		Increased
chr17	12880578	12881189	612	peak_MACS_802	802	+	ENSMUSG00000023830	12875271	12962530	inside	5613	5307	Overlapping	Igf2r	yes	Decreased
chr17	57039082	57040032	951	peak_MACS_803	803	+	ENSMUSG00000024212	57032034	57074836	inside	7523	7048	Overlapping	Mllt1		Increased
chr17	26099695	26100593	899	peak_MACS_805	805	+	ENSMUSG00000037326	26095314	26122741	inside	4830	4381	Overlapping	Capn15
chr17	24583937	24584467	531	peak_MACS_810	810	+	ENSMUSG00000024137	24580736	24592256	inside	3466	3201	Overlapping	E4f1		Decreased
chr17	14035884	14036663	780	peak_MACS_812	812	-	ENSMUSG00000068036	13897545	14043157	inside	6883	6494	Overlapping	Mllt4		Decreased
chr17	34977282	34977706	425	peak_MACS_818	818	+	ENSMUSG00000040356	34976188	34987155	inside	1306	1094	Overlapping	Skiv2l	yes
chr17	24837544	24838367	824	peak_MACS_819	819	+	ENSMUSG00000040688	24834893	24844605	inside	3063	2651	Overlapping	Tbl3	yes
chr17	56239548	56240030	483	peak_MACS_822	822	-	ENSMUSG00000002833	56219056	56240019	overlapStart	230	11	Overlapping	Hdgfrp2
chr17	25119081	25120232	1152	peak_MACS_823	823	+	ENSMUSG00000038002	25098172	25152175	inside	21484	20909	Overlapping	Cramp1l	yes
chr17	57204521	57205197	677	peak_MACS_825	825	-	ENSMUSG00000044279	57198527	57205341	inside	482	144	Overlapping	Crb3
chr17	25522279	25523106	828	peak_MACS_826	826	+	ENSMUSG00000024112	25511229	25570728	inside	11463	11050	Overlapping	Cacna1h
chr17	34348674	34349467	794	peak_MACS_829	829	-	ENSMUSG00000024339	34340471	34353266	inside	4196	3799	Overlapping	Tap2	yes
chr17	26350076	26351037	962	peak_MACS_835	835	+	ENSMUSG00000024187	26348766	26381168	inside	1790	1310	Overlapping	Itfg3
chr17	80637877	80638360	484	peak_MACS_836	836	+	ENSMUSG00000035051	80637643	80689816	inside	475	234	Overlapping	Dhx57	yes
chr17	44633695	44634172	478	peak_MACS_839	839	+	ENSMUSG00000039153	44632935	44951746	inside	999	760	Overlapping	Runx2
chr17	46394916	46396214	1299	peak_MACS_842	842	+	ENSMUSG00000012296	46394824	46419962	inside	741	92	Overlapping	Tjap1	yes	Increased
chr17	34979616	34980034	419	peak_MACS_846	846	+	ENSMUSG00000040356	34976188	34987155	inside	3637	3428	Overlapping	Skiv2l
chr17	56923370	56924293	924	peak_MACS_849	849	+	ENSMUSG00000024206	56915319	56970431	inside	8513	8051	Overlapping	Rfx2	yes
chr17	56135285	56136052	768	peak_MACS_850	850	-	ENSMUSG00000011589	56125933	56136304	inside	636	252	Overlapping	Fsd1	yes
chr17	35665366	35666158	793	peak_MACS_857	857	-	ENSMUSG00000040312	35654044	35667960	inside	2198	1802	Overlapping	Cchcr1	yes
chr17	28968028	28968588	561	peak_MACS_861	861	-	ENSMUSG00000063952	28938034	28975491	inside	7183	6903	Overlapping	Brpf3	yes
chr17	23694376	23695290	915	peak_MACS_862	862	+	ENSMUSG00000071256	23693735	23701193	inside	1098	641	Overlapping	Zfp213			Decreased
chr17	27103529	27104270	742	peak_MACS_865	865	-	ENSMUSG00000067629	27094362	27107590	inside	3690	3320	Overlapping	Syngap1
chr17	24816455	24817542	1088	peak_MACS_867	867	-	ENSMUSG00000041130	24806696	24818960	inside	1962	1418	Overlapping	Zfp598	yes
chr17	27248004	27249094	1091	peak_MACS_870	870	-	ENSMUSG00000042644	27194248	27259168	inside	10619	10074	Overlapping	Itpr3	yes	Decreased
chr17	35780680	35781360	681	peak_MACS_871	871	-	ENSMUSG00000090509	35738493	35787516	inside	6496	6156	Overlapping	Sfta2	yes
chr17	31592235	31592744	510	peak_MACS_875	875	-	ENSMUSG00000041119	31523178	31613255	inside	20765	20511	Overlapping	Pde9a
chr17	56326363	56327071	709	peak_MACS_877	877	+	ENSMUSG00000001229	56326104	56358312	inside	613	259	Overlapping	Dpp9
chr17	33685867	33686696	830	peak_MACS_881	881	-	ENSMUSG00000024299	33661148	33690713	inside	4431	4017	Overlapping	Adamts10
chr17	46446899	46447595	697	peak_MACS_882	882	+	ENSMUSG00000032842	46440169	46464972	inside	7078	6730	Overlapping	Abcc10
chr17	25380339	25384853	4515	peak_MACS_885	885	+	ENSMUSG00000047507	25379603	25393309	inside	2993	736	Overlapping	Baiap3	yes
chr17	29741390	29742269	880	peak_MACS_887	887	-	ENSMUSG00000042203	29686732	29743840	inside	2010	1571	Overlapping	Tbc1d22b
chr17	34750086	34752154	2069	peak_MACS_888	888	-	ENSMUSG00000034254	34741206	34750394	overlapStart	-726	308	Overlapping	Agpat1	yes		Decreased	yes
chr17	56263860	56264503	644	peak_MACS_890	890	+	ENSMUSG00000001227	56262507	56279766	inside	1675	1353	Overlapping	Sema6b	yes		Decreased	yes
chr17	25530146	25530998	853	peak_MACS_895	895	+	ENSMUSG00000024112	25511229	25570728	inside	19343	18917	Overlapping	Cacna1h	yes
chr17	46640267	46640881	615	peak_MACS_898	898	+	ENSMUSG00000040327	46637553	46683337	inside	3021	2714	Overlapping	Cul9
chr17	28331598	28332512	915	peak_MACS_900	900	-	ENSMUSG00000024220	28314283	28342831	inside	10776	10319	Overlapping	Zfp523
chr17	56907041	56907979	939	peak_MACS_901	901	-	ENSMUSG00000007603	56904173	56909515	inside	2005	1536	Overlapping	Dus3l	yes
chr17	28434977	28436234	1258	peak_MACS_903	903	-	ENSMUSG00000002250	28369698	28438414	inside	2808	2180	Overlapping	Ppard
chr17	56419118	56419667	550	peak_MACS_904	904	+	ENSMUSG00000024197	56418384	56429934	inside	1008	734	Overlapping	Plin3
chr17	24993452	24994023	572	peak_MACS_906	906	-	ENSMUSG00000024158	24977087	25001395	inside	7657	7372	Overlapping	Hagh
chr17	23712766	23714111	1346	peak_MACS_909	909	+	ENSMUSG00000062012	23712810	23736454	overlapStart	628	44	Overlapping	Zfp13	yes
chr17	26100927	26102597	1671	peak_MACS_910	910	+	ENSMUSG00000037326	26095314	26122741	inside	6448	5613	Overlapping	Capn15	yes
chr17	29723629	29724331	703	peak_MACS_911	911	-	ENSMUSG00000042203	29686732	29743840	inside	19860	19509	Overlapping	Tbc1d22b
chr17	26083355	26084216	862	peak_MACS_913	913	+	ENSMUSG00000025727	26083331	26089510	inside	455	24	Overlapping	A930017K11Rik	yes
chr17	24581331	24582650	1320	peak_MACS_916	916	+	ENSMUSG00000024137	24580736	24592256	inside	1254	595	Overlapping	E4f1		Decreased
chr17	34174880	34177341	2462	peak_MACS_918	918	-	ENSMUSG00000039656	34168756	34175338	overlapStart	-772	458	Overlapping	Rxrb	yes
chr17	46442016	46443375	1360	peak_MACS_922	922	+	ENSMUSG00000032842	46440169	46464972	inside	2527	1847	Overlapping	Abcc10	yes
chr17	46583002	46584936	1935	peak_MACS_923	923	+	ENSMUSG00000015599	46579396	46624624	inside	4573	3606	Overlapping	Ttbk1	yes	Increased
chr17	35148840	35150024	1185	peak_MACS_925	925	-	ENSMUSG00000007029	35137931	35153267	inside	3835	3243	Overlapping	Vars	yes		Decreased	yes
chr17	35818804	35819940	1137	peak_MACS_931	931	+	ENSMUSG00000003534	35818511	35841566	inside	861	293	Overlapping	Ddr1
chr17	46396606	46397402	797	peak_MACS_932	932	+	ENSMUSG00000012296	46394824	46419962	inside	2180	1782	Overlapping	Tjap1	yes	Increased		yes
chr17	5341550	5342727	1178	peak_MACS_933	933	-	ENSMUSG00000069729	4994938	5347656	inside	5518	4929	Overlapping	Arid1b	yes
chr17	26014609	26016203	1595	peak_MACS_934	934	-	ENSMUSG00000025731	26012408	26022952	inside	7546	2201	Overlapping	0610011F06Rik			Decreased
chr17	25511517	25512021	505	peak_MACS_935	935	+	ENSMUSG00000024112	25511229	25570728	inside	540	288	Overlapping	Cacna1h
chr17	33687899	33688433	535	peak_MACS_936	936	-	ENSMUSG00000024299	33661148	33690713	inside	2547	2280	Overlapping	Adamts10	yes
chr17	5906413	5906821	409	peak_MACS_937	937	-	ENSMUSG00000002365	5841345	5931946	inside	25329	25125	Overlapping	Snx9	yes
chr17	32539719	32540483	765	peak_MACS_939	939	+	ENSMUSG00000052142	32527603	32540528	inside	12498	45	Overlapping	Rasal3
chr17	47495760	47496330	571	peak_MACS_941	941	-	ENSMUSG00000064043	47277890	47496407	inside	362	77	Overlapping	Trerf1
chr17	26351692	26352261	570	peak_MACS_944	944	+	ENSMUSG00000024187	26348766	26381168	inside	3210	2926	Overlapping	Itfg3
chr17	24870123	24870915	793	peak_MACS_952	952	-	ENSMUSG00000002500	24864773	24873094	inside	2575	2179	Overlapping	Rpl3l
chr17	33786461	33787364	904	peak_MACS_953	953	+	ENSMUSG00000059208	33783177	33823805	inside	3735	3284	Overlapping	Hnrnpm	yes
chr17	31244718	31245522	805	peak_MACS_954	954	-	ENSMUSG00000024030	31194642	31252722	inside	7602	7200	Overlapping	Abcg1
chr17	35160933	35161669	737	peak_MACS_957	957	-	ENSMUSG00000007030	35153523	35163686	inside	2385	2017	Overlapping	Vwa7	yes		Decreased	yes
chr17	24731311	24732575	1265	peak_MACS_958	958	-	ENSMUSG00000032855	24686894	24733459	inside	1516	884	Overlapping	Pkd1	yes
chr18	37596770	37597429	660	peak_MACS_961	961	+	ENSMUSG00000043458	37595274	37598308	inside	1826	879	NearestStart	Pcdhb12
chr18	84899238	84899874	637	peak_MACS_963	963	+	ENSMUSG00000047992	84889410	84909828	inside	10146	9828	NearestStart	Fam69c
chr18	67560667	67561555	889	peak_MACS_966	966	+	ENSMUSG00000001473	67550370	67562402	inside	10741	847	NearestStart	Tubb6	yes
chr18	61856712	61857466	755	peak_MACS_968	968	+	ENSMUSG00000024578	61847588	61852191	downstream	9501	4521	NearestStart	Il17b	yes
chr18	36054355	36054795	441	peak_MACS_971	971	+	ENSMUSG00000046668	35989471	36021341	downstream	65104	33014	NearestStart	Cxxc5				yes
chr18	37896672	37897219	548	peak_MACS_972	972	+	ENSMUSG00000023036	37833988	38001527	inside	62958	62684	NearestStart	Pcdhgc3
chr18	75594565	75595262	698	peak_MACS_973	973	+	ENSMUSG00000025880	75527182	75555589	downstream	67732	38976	NearestStart	Smad7
chr18	36019833	36020506	674	peak_MACS_978	978	+	ENSMUSG00000046668	35989471	36021341	inside	30699	835	NearestStart	Cxxc5			Decreased	yes
chr18	84379273	84379771	499	peak_MACS_980	980	+	ENSMUSG00000049090	84257549	84266906	downstream	121973	112367	NearestStart	Zadh2
chr18	83125975	83127053	1079	peak_MACS_981	981	+	ENSMUSG00000058881	83080270	83174706	inside	46244	45705	NearestStart	Zfp516	yes
chr18	12105655	12106106	452	peak_MACS_982	982	+	ENSMUSG00000040957	11997728	12104136	downstream	108152	1519	NearestStart	Cables1
chr18	35995695	35996366	672	peak_MACS_983	983	+	ENSMUSG00000046668	35989471	36021341	inside	6559	6224	NearestStart	Cxxc5	yes		Decreased	yes
chr18	20716174	20716574	401	peak_MACS_984	984	+	ENSMUSG00000044393	20716574	20763022	overlapStart	-200	0	NearestStart	Dsg2		Decreased
chr18	52928028	52928770	743	peak_MACS_986	986	+	ENSMUSG00000024534	52927362	53075585	inside	1037	666	NearestStart	Sncaip
chr18	64491941	64492816	876	peak_MACS_987	987	+	ENSMUSG00000045991	64500017	64558140	upstream	-7639	7201	NearestStart	Onecut2	yes			yes
chr18	12103018	12103632	615	peak_MACS_988	988	+	ENSMUSG00000040957	11997728	12104136	inside	105597	504	NearestStart	Cables1	yes
chr18	83504527	83505132	606	peak_MACS_990	990	+	ENSMUSG00000058881	83080270	83174706	downstream	424560	329821	NearestStart	Zfp516	yes
chr18	37456405	37456948	544	peak_MACS_992	992	+	ENSMUSG00000051599	37454493	37457267	inside	2183	319	NearestStart	Pcdhb2
chr18	75684944	75685482	539	peak_MACS_994	994	+	ENSMUSG00000025880	75527182	75555589	downstream	158031	129355	NearestStart	Smad7
chr18	37100166	37101098	933	peak_MACS_995	995	+	ENSMUSG00000091969	37105800	37108685	upstream	-5168	4702	NearestStart		yes
chr18	9858549	9859143	595	peak_MACS_996	996	+	ENSMUSG00000092039	9916892	9917753	upstream	-58046	57749	NearestStart	Gm5501
chr18	76916632	76917321	690	peak_MACS_998	998	+	ENSMUSG00000091519	77095143	77139081	upstream	-178167	177822	NearestStart	Skor2
chr18	61289689	61290339	651	peak_MACS_999	999	+	ENSMUSG00000024621	61265225	61291803	inside	24789	1464	NearestStart	Csf1r
chr18	37866773	37867316	544	peak_MACS_1000	1000	+	ENSMUSG00000023036	37833988	38001527	inside	33056	32785	NearestStart	Pcdhgc3
chr18	74379295	74379850	556	peak_MACS_1001	1001	+	ENSMUSG00000024560	74375784	74381145	inside	3788	1295	NearestStart	Cxxc1	yes
chr18	37121690	37122444	755	peak_MACS_1003	1003	+	ENSMUSG00000091969	37105800	37108685	downstream	16267	13005	NearestStart
chr18	37874350	37874911	562	peak_MACS_1004	1004	+	ENSMUSG00000023036	37833988	38001527	inside	40642	40362	NearestStart	Pcdhgc3	yes
chr18	64500432	64501392	961	peak_MACS_1005	1005	+	ENSMUSG00000045991	64500017	64558140	inside	895	415	NearestStart	Onecut2
chr18	12888509	12888874	366	peak_MACS_1010	1010	+	ENSMUSG00000024430	12899832	12913655	upstream	-11140	10958	NearestStart	Cabyr
chr18	37854009	37854568	560	peak_MACS_1011	1011	+	ENSMUSG00000023036	37833988	38001527	inside	20300	20021	NearestStart	Pcdhgc3	yes
chr18	12899658	12900211	554	peak_MACS_1012	1012	+	ENSMUSG00000024430	12899832	12913655	overlapStart	102	174	NearestStart	Cabyr	yes
chr18	75539837	75540452	616	peak_MACS_1013	1013	+	ENSMUSG00000025880	75527182	75555589	inside	12962	12655	NearestStart	Smad7				yes
chr18	10324922	10325788	867	peak_MACS_1014	1014	+	ENSMUSG00000042942	10325176	10562932	overlapStart	179	254	NearestStart	Greb1l	yes	Increased
chr18	34927811	34928683	873	peak_MACS_1015	1015	+	ENSMUSG00000038773	34936661	34999024	upstream	-8414	7978	NearestStart	Kdm3b	yes
chr18	74089707	74090983	1277	peak_MACS_1017	1017	+	ENSMUSG00000064036	74019038	74038384	downstream	71307	51323	NearestStart	Mro	yes
chr18	77218543	77219060	518	peak_MACS_1018	1018	+	ENSMUSG00000025421	77168864	77211641	downstream	49938	6902	NearestStart	Hdhd2	yes
chr18	67725979	67726607	629	peak_MACS_1021	1021	+	ENSMUSG00000091695	67722040	67722505	downstream	4253	3474	NearestStart	Gm17669
chr18	36924632	36925296	665	peak_MACS_959	959	-	ENSMUSG00000044595	36923326	36925852	inside	888	556	NearestStart	Dnd1	yes			yes
chr18	37181412	37182230	819	peak_MACS_960	960	-	ENSMUSG00000073594	37168522	37180333	upstream	-1488	1079	NearestStart	Gm10545	yes			yes
chr18	38149281	38150020	740	peak_MACS_962	962	-	ENSMUSG00000024451	38132277	38157228	inside	7578	7208	NearestStart	Arap3	yes
chr18	20160213	20160837	625	peak_MACS_964	964	-	ENSMUSG00000059898	20119430	20160598	overlapStart	73	239	NearestStart	Dsc3
chr18	36259946	36260447	502	peak_MACS_965	965	-	ENSMUSG00000060275	36177332	36357034	inside	96838	82614	NearestStart	Nrg2
chr18	38347854	38348323	470	peak_MACS_967	967	-	ENSMUSG00000051375	38345568	38371707	inside	23619	2286	NearestStart	Pcdh1	yes			yes
chr18	32047812	32049002	1191	peak_MACS_969	969	-	ENSMUSG00000044982	32068747	32071557	downstream	23150	19745	NearestStart	Sft2d3
chr18	38150070	38150766	697	peak_MACS_970	970	-	ENSMUSG00000024451	38132277	38157228	inside	6810	6462	NearestStart	Arap3
chr18	80645591	80646323	733	peak_MACS_974	974	-	ENSMUSG00000033323	80604697	80666434	inside	20477	20111	NearestStart	Ctdp1
chr18	84009016	84009597	582	peak_MACS_975	975	-	ENSMUSG00000046982	84181018	84255796	downstream	246490	171421	NearestStart	Tshz1
chr18	10541539	10542302	764	peak_MACS_976	976	-	ENSMUSG00000071868	10482679	10483544	upstream	-58376	57995	NearestStart		yes
chr18	34855072	34855643	572	peak_MACS_977	977	-	ENSMUSG00000024366	34849556	34880041	inside	24683	5516	NearestStart	Gfra3
chr18	60986461	60987190	730	peak_MACS_979	979	-	ENSMUSG00000024613	60973408	61008625	inside	21799	13053	NearestStart	Tcof1
chr18	38336728	38337274	547	peak_MACS_985	985	-	ENSMUSG00000051375	38345568	38371707	downstream	34706	8294	NearestStart	Pcdh1
chr18	13068301	13068833	533	peak_MACS_989	989	-	ENSMUSG00000044252	12913822	13100350	inside	31783	31517	NearestStart	Osbpl1a		Decreased
chr18	77695026	77695599	574	peak_MACS_991	991	-	ENSMUSG00000025427	77694851	77803875	inside	108563	175	NearestStart	Rnf165	yes
chr18	37159180	37159998	819	peak_MACS_993	993	-	ENSMUSG00000073594	37168522	37180333	downstream	20744	8524	NearestStart	Gm10545	yes
chr18	61978509	61979032	524	peak_MACS_997	997	-	ENSMUSG00000033032	61889914	61946356	upstream	-32414	32153	NearestStart	Afap1l1	yes
chr18	32106483	32107276	794	peak_MACS_1002	1002	-	ENSMUSG00000052229	32102650	32109290	inside	2410	2014	NearestStart	Gpr17	yes
chr18	61495345	61495957	613	peak_MACS_1006	1006	-	ENSMUSG00000033871	61457789	61560085	inside	64434	37556	NearestStart	Ppargc1b		Decreased
chr18	62339156	62339926	771	peak_MACS_1007	1007	-	ENSMUSG00000045730	62337470	62339613	overlapStart	72	313	NearestStart	Adrb2
chr18	32056174	32056780	607	peak_MACS_1008	1008	-	ENSMUSG00000044982	32068747	32071557	downstream	15080	11967	NearestStart	Sft2d3
chr18	25748805	25749279	475	peak_MACS_1009	1009	-	ENSMUSG00000024268	25636132	25912484	inside	163442	112673	NearestStart	Celf4	yes	Increased
chr18	68413574	68414242	669	peak_MACS_1016	1016	-	ENSMUSG00000038121	68419840	68459987	downstream	46079	5598	NearestStart	Fam210a
chr18	35658037	35658640	604	peak_MACS_1019	1019	-	ENSMUSG00000024357	35426053	35658579	overlapStart	241	61	NearestStart	Sil1	yes			yes
chr18	39153067	39153942	876	peak_MACS_1020	1020	-	ENSMUSG00000036585	38998326	39089058	upstream	-64446	64009	NearestStart	Fgf1	yes
chr18	37181412	37182230	819	peak_MACS_960	960	-	ENSMUSG00000007440	37089938	37347311	inside	165490	91474	Overlapping	Pcdha12	yes			yes
chr18	61856712	61857466	755	peak_MACS_968	968	+	ENSMUSG00000024579	61856490	61867289	inside	599	222	Overlapping	Pcyox1l	yes
chr18	32047812	32049002	1191	peak_MACS_969	969	-	ENSMUSG00000024400	31963710	32068641	inside	20234	19639	Overlapping	Wdr33
chr18	75594565	75595262	698	peak_MACS_973	973	+	ENSMUSG00000052928	75590877	75857350	inside	4037	3688	Overlapping	Ctif
chr18	10541539	10542302	764	peak_MACS_976	976	-	ENSMUSG00000042942	10325176	10562932	inside	21012	20630	Overlapping	Greb1l	yes	Increased
chr18	84379273	84379771	499	peak_MACS_980	980	+	ENSMUSG00000048410	84377095	84758896	inside	2427	2178	Overlapping	Zfp407
chr18	37159180	37159998	819	peak_MACS_993	993	-	ENSMUSG00000007440	37089938	37347311	inside	187722	69242	Overlapping	Pcdha12	yes
chr18	75684944	75685482	539	peak_MACS_994	994	+	ENSMUSG00000052928	75590877	75857350	inside	94336	94067	Overlapping	Ctif
chr18	37100166	37101098	933	peak_MACS_995	995	-	ENSMUSG00000007440	37089938	37347311	inside	246679	10228	Overlapping	Pcdha12	yes
chr18	9858549	9859143	595	peak_MACS_996	996	-	ENSMUSG00000036103	9707645	9877993	inside	19147	18850	Overlapping	Colec12
chr18	61978509	61979032	524	peak_MACS_997	997	+	ENSMUSG00000032735	61959048	62071506	inside	19722	19461	Overlapping	Ablim3	yes
chr18	32106483	32107276	794	peak_MACS_1002	1002	-	ENSMUSG00000024395	32091160	32118273	inside	11393	10997	Overlapping	Lims2	yes
chr18	37121690	37122444	755	peak_MACS_1003	1003	-	ENSMUSG00000007440	37089938	37347311	inside	225244	31752	Overlapping	Pcdha12
chr18	32056174	32056780	607	peak_MACS_1008	1008	-	ENSMUSG00000024400	31963710	32068641	inside	12164	11861	Overlapping	Wdr33
chr18	12888509	12888874	366	peak_MACS_1010	1010	-	ENSMUSG00000024424	12758434	12895559	inside	6867	6685	Overlapping	Ttc39c
chr18	34927811	34928683	873	peak_MACS_1015	1015	-	ENSMUSG00000034300	34918559	34933414	inside	5167	4731	Overlapping	Fam53c	yes	Increased
chr18	68413574	68414242	669	peak_MACS_1016	1016	-	ENSMUSG00000024544	68092910	68415203	inside	1295	961	Overlapping	Ldlrad4
chr18	74089707	74090983	1277	peak_MACS_1017	1017	+	ENSMUSG00000024558	74088139	74224603	inside	2206	1568	Overlapping	Mapk4	yes	Decreased
chr18	77218543	77219060	518	peak_MACS_1018	1018	+	ENSMUSG00000025420	77215886	77286047	inside	2916	2657	Overlapping	Katnal2	yes
chr18	39153067	39153942	876	peak_MACS_1020	1020	-	ENSMUSG00000036452	38836371	39535938	inside	382434	316696	Overlapping	Arhgap26	yes
chr18	67725979	67726607	629	peak_MACS_1021	1021	+	ENSMUSG00000024533	67647862	67770443	inside	78431	43836	Overlapping	Spire1
chr19	4083884	4084371	488	peak_MACS_1027	1027	+	ENSMUSG00000024857	4081577	4087340	inside	2551	2307	NearestStart	Cabp2
chr19	4734001	4735018	1018	peak_MACS_1032	1032	+	ENSMUSG00000033760	4756524	4765938	upstream	-22014	21506	NearestStart	Rbm4b	yes
chr19	5475561	5476188	628	peak_MACS_1033	1033	+	ENSMUSG00000024909	5473972	5481853	inside	1902	1589	NearestStart	Efemp2		Increased
chr19	3832839	3833333	495	peak_MACS_1034	1034	+	ENSMUSG00000024843	3851772	3894369	upstream	-18686	18439	NearestStart	Chka
chr19	4746553	4747119	567	peak_MACS_1035	1035	+	ENSMUSG00000033760	4756524	4765938	upstream	-9688	9405	NearestStart	Rbm4b	yes
chr19	47331741	47332598	858	peak_MACS_1037	1037	+	ENSMUSG00000006435	47253309	47333930	inside	78861	1332	NearestStart	Neurl1a		Increased
chr19	4104622	4105325	704	peak_MACS_1041	1041	+	ENSMUSG00000024851	4099997	4113965	inside	4977	4625	NearestStart	Pitpnm1	yes
chr19	3264469	3265660	1192	peak_MACS_1044	1044	+	ENSMUSG00000024829	3282900	3292837	upstream	-17836	17240	NearestStart	Mrpl21
chr19	45100446	45101468	1023	peak_MACS_1045	1045	+	ENSMUSG00000035342	45089665	45101594	inside	11292	126	NearestStart	Lzts2	yes		Decreased
chr19	4155547	4156614	1068	peak_MACS_1047	1047	+	ENSMUSG00000045826	4154605	4156751	inside	1475	137	NearestStart	Ptprcap	yes		Decreased
chr19	6317949	6318791	843	peak_MACS_1048	1048	+	ENSMUSG00000024769	6306455	6325652	inside	11915	6861	NearestStart	Cdc42bpg	yes	Decreased
chr19	4863013	4863684	672	peak_MACS_1052	1052	+	ENSMUSG00000083282	4855128	4860912	downstream	8220	2101	NearestStart	Ctsf	yes
chr19	58586296	58586905	610	peak_MACS_1056	1056	+	ENSMUSG00000025090	58586491	58627575	overlapStart	109	195	NearestStart	Ccdc172	yes
chr19	6247474	6248460	987	peak_MACS_1057	1057	+	ENSMUSG00000024773	6241667	6262335	inside	6300	5807	NearestStart	Atg2a
chr19	4006581	4007006	426	peak_MACS_1059	1059	+	ENSMUSG00000024871	4003335	4007005	overlapEnd	3459	1	NearestStart	Doc2g
chr19	3814745	3815468	724	peak_MACS_1060	1060	+	ENSMUSG00000024843	3851772	3894369	upstream	-36666	36304	NearestStart	Chka	yes
chr19	47342933	47343683	751	peak_MACS_1061	1061	+	ENSMUSG00000006435	47253309	47333930	downstream	89999	9003	NearestStart	Neurl1a		Increased
chr19	25480896	25481691	796	peak_MACS_1063	1063	+	ENSMUSG00000024837	25580107	25678819	upstream	-98813	98416	NearestStart	Dmrt1
chr19	45075584	45076255	672	peak_MACS_1065	1065	+	ENSMUSG00000025209	45080562	45087252	upstream	-4642	4307	NearestStart	Peo1	yes
chr19	46547484	46548455	972	peak_MACS_1071	1071	+	ENSMUSG00000025034	46576137	46590934	upstream	-28167	27682	NearestStart	Trim8	yes		Decreased
chr19	42108062	42109423	1362	peak_MACS_1074	1074	+	ENSMUSG00000025172	42110527	42119600	upstream	-1785	1104	NearestStart	Ankrd2
chr19	59309300	59309887	588	peak_MACS_1075	1075	+	ENSMUSG00000040901	59294137	59311860	inside	15457	1973	NearestStart	Kcnk18
chr19	6249586	6250357	772	peak_MACS_1077	1077	+	ENSMUSG00000024773	6241667	6262335	inside	8305	7919	NearestStart	Atg2a	yes
chr19	7355189	7355939	751	peak_MACS_1079	1079	+	ENSMUSG00000024968	7341814	7349715	downstream	13750	5474	NearestStart	Rcor2	yes		Decreased	yes
chr19	4003334	4004736	1403	peak_MACS_1082	1082	+	ENSMUSG00000024871	4003335	4007005	overlapStart	700	1	NearestStart	Doc2g				yes
chr19	11014510	11015860	1351	peak_MACS_1084	1084	+	ENSMUSG00000034117	11011649	11017001	inside	3536	1141	NearestStart	Gpr44	yes
chr19	6316306	6317935	1630	peak_MACS_1085	1085	+	ENSMUSG00000024769	6306455	6325652	inside	10665	7717	NearestStart	Cdc42bpg	yes	Decreased		yes
chr19	3269113	3269688	576	peak_MACS_1086	1086	+	ENSMUSG00000024829	3282900	3292837	upstream	-13500	13212	NearestStart	Mrpl21
chr19	23239124	23239657	534	peak_MACS_1087	1087	+	ENSMUSG00000033863	23215715	23241401	inside	23675	1744	NearestStart	Klf9		Decreased
chr19	6050993	6051670	678	peak_MACS_1089	1089	+	ENSMUSG00000024807	6046575	6053712	inside	4757	2042	NearestStart	Syvn1		Increased	Decreased
chr19	6184249	6184925	677	peak_MACS_1090	1090	+	ENSMUSG00000024786	6184387	6224225	overlapStart	200	138	NearestStart	1700123I01Rik
chr19	42134210	42134962	753	peak_MACS_1092	1092	+	ENSMUSG00000090369	42126737	42128117	downstream	7849	6093	NearestStart	4933411K16Rik	yes
chr19	10786998	10787643	646	peak_MACS_1095	1095	+	ENSMUSG00000048832	10763304	10788909	inside	24016	1266	NearestStart	Vps37c	yes
chr19	6315439	6316132	694	peak_MACS_1097	1097	+	ENSMUSG00000024769	6306455	6325652	inside	9331	8984	NearestStart	Cdc42bpg	yes	Decreased		yes
chr19	45323077	45323739	663	peak_MACS_1022	1022	-	ENSMUSG00000025216	45307177	45310301	upstream	-13107	12776	NearestStart	Lbx1
chr19	6070389	6071785	1397	peak_MACS_1023	1023	-	ENSMUSG00000024799	6062820	6068373	upstream	-2714	2016	NearestStart	Tm7sf2	yes			yes
chr19	37308114	37309041	928	peak_MACS_1024	1024	-	ENSMUSG00000039652	37095780	37283091	upstream	-25487	25023	NearestStart	Cpeb3
chr19	7779659	7780258	600	peak_MACS_1025	1025	-	ENSMUSG00000024757	7747550	7785800	inside	5842	5542	NearestStart	Slc22a19
chr19	42843986	42844540	555	peak_MACS_1026	1026	-	ENSMUSG00000025188	42829594	42854468	inside	10205	9928	NearestStart	Hps1
chr19	4612119	4612828	710	peak_MACS_1028	1028	-	ENSMUSG00000045045	4611784	4615667	inside	3193	335	NearestStart	Lrfn4	yes
chr19	5864739	5865365	627	peak_MACS_1029	1029	-	ENSMUSG00000024816	5849701	5875274	inside	10222	9909	NearestStart	Frmd8
chr19	4984290	4985119	830	peak_MACS_1030	1030	-	ENSMUSG00000045903	4984354	4989971	overlapEnd	5267	64	NearestStart	Npas4	yes
chr19	6531561	6532511	951	peak_MACS_1031	1031	-	ENSMUSG00000061742	6535844	6543019	downstream	10983	3333	NearestStart	Slc22a12
chr19	3908705	3909482	778	peak_MACS_1036	1036	-	ENSMUSG00000001750	3896049	3907133	upstream	-1961	1572	NearestStart	Tcirg1
chr19	10500359	10500995	637	peak_MACS_1038	1038	-	ENSMUSG00000090291	10530578	10531937	downstream	31260	29583	NearestStart	Lrrc10b	yes
chr19	40406257	40406784	528	peak_MACS_1039	1039	-	ENSMUSG00000055044	40296730	40346106	upstream	-60414	60151	NearestStart	Pdlim1
chr19	3612041	3612522	482	peak_MACS_1040	1040	-	ENSMUSG00000024908	3454932	3575749	upstream	-36533	36292	NearestStart	Ppp6r3
chr19	46107288	46107991	704	peak_MACS_1042	1042	-	ENSMUSG00000025223	46107082	46119704	inside	12064	206	NearestStart	Ldb1
chr19	41234846	41235393	548	peak_MACS_1043	1043	-	ENSMUSG00000025013	41158470	41281264	inside	46144	45871	NearestStart	Tll2	yes
chr19	5081461	5083182	1722	peak_MACS_1046	1046	-	ENSMUSG00000061451	5071034	5085531	inside	3209	2349	NearestStart	Tmem151a	yes
chr19	6480851	6481791	941	peak_MACS_1049	1049	-	ENSMUSG00000061742	6535844	6543019	downstream	61698	54053	NearestStart	Slc22a12
chr19	3602021	3602573	553	peak_MACS_1050	1050	-	ENSMUSG00000024908	3454932	3575749	upstream	-26548	26272	NearestStart	Ppp6r3
chr19	11067417	11068139	723	peak_MACS_1051	1051	-	ENSMUSG00000067571	11052796	11067740	overlapStart	-38	323	NearestStart	Ms4a15
chr19	47450418	47450861	444	peak_MACS_1053	1053	-	ENSMUSG00000053617	47334663	47538901	inside	88261	88040	NearestStart	Sh3pxd2a
chr19	6986793	6987404	612	peak_MACS_1054	1054	-	ENSMUSG00000024953	6981195	6984596	upstream	-2502	2197	NearestStart	Prdx5	yes		Decreased
chr19	10522609	10523650	1042	peak_MACS_1055	1055	-	ENSMUSG00000090291	10530578	10531937	downstream	8807	6928	NearestStart	Lrrc10b
chr19	47204112	47204938	827	peak_MACS_1058	1058	-	ENSMUSG00000033033	47179842	47212784	inside	8259	7846	NearestStart	Calhm2
chr19	24047548	24048285	738	peak_MACS_1062	1062	-	ENSMUSG00000071604	24047240	24105509	inside	57593	308	NearestStart	Fam189a2	yes
chr19	41948802	41949459	658	peak_MACS_1064	1064	-	ENSMUSG00000035049	41937341	41970643	inside	21513	11461	NearestStart	Rrp12
chr19	4803229	4804082	854	peak_MACS_1066	1066	-	ENSMUSG00000006456	4784298	4811634	inside	7978	7552	NearestStart	Rbm14
chr19	3597120	3597677	558	peak_MACS_1067	1067	-	ENSMUSG00000024908	3454932	3575749	upstream	-21649	21371	NearestStart	Ppp6r3
chr19	43976952	43977797	846	peak_MACS_1068	1068	-	ENSMUSG00000025195	43922456	43986882	inside	9508	9085	NearestStart	Dnmbp
chr19	10932109	10933124	1016	peak_MACS_1069	1069	-	ENSMUSG00000024736	10932311	10944430	overlapEnd	11814	202	NearestStart	Tmem132a	yes		Decreased
chr19	8999955	9000667	713	peak_MACS_1070	1070	-	ENSMUSG00000071648	9001871	9003846	downstream	3535	1204	NearestStart	Rom1	yes
chr19	7088422	7088974	553	peak_MACS_1072	1072	-	ENSMUSG00000024965	7073447	7093959	inside	5261	4985	NearestStart	Fermt3	yes
chr19	5660261	5661141	881	peak_MACS_1073	1073	-	ENSMUSG00000056917	5651184	5663707	inside	3006	2566	NearestStart	Sipa1	yes			yes
chr19	3923569	3924603	1035	peak_MACS_1076	1076	-	ENSMUSG00000024885	3913492	3929761	inside	5675	5158	NearestStart	Aldh3b1	yes		Decreased	yes
chr19	6516345	6517344	1000	peak_MACS_1078	1078	-	ENSMUSG00000061742	6535844	6543019	downstream	26175	18500	NearestStart	Slc22a12				yes
chr19	6985454	6986696	1243	peak_MACS_1080	1080	-	ENSMUSG00000024953	6981195	6984596	upstream	-1479	858	NearestStart	Prdx5	yes		Decreased
chr19	61333639	61334022	384	peak_MACS_1081	1081	-	ENSMUSG00000090416	61308685	61308793	upstream	-25037	24846	NearestStart
chr19	47971416	47972626	1211	peak_MACS_1083	1083	-	ENSMUSG00000079254	47969087	47993789	inside	21768	2329	NearestStart	Itprip
chr19	47726325	47727124	800	peak_MACS_1088	1088	-	ENSMUSG00000025064	47720833	47766584	inside	39860	5492	NearestStart	Col17a1	yes
chr19	41162960	41163634	675	peak_MACS_1091	1091	-	ENSMUSG00000050121	41136963	41151603	upstream	-11694	11357	NearestStart	Opalin
chr19	47226017	47226666	650	peak_MACS_1093	1093	-	ENSMUSG00000079258	47215524	47218664	upstream	-7678	7353	NearestStart	Calhm1
chr19	4272443	4273114	672	peak_MACS_1094	1094	-	ENSMUSG00000034616	4261667	4269172	upstream	-3606	3271	NearestStart	Ssh3	yes
chr19	5099321	5100603	1283	peak_MACS_1096	1096	-	ENSMUSG00000024873	5092870	5098418	upstream	-1544	903	NearestStart	Cnih2	yes	Increased	Decreased
chr19	4286649	4287383	735	peak_MACS_1098	1098	-	ENSMUSG00000005986	4270179	4283137	upstream	-3879	3512	NearestStart	Ankrd13d		Increased
chr19	6494425	6495165	741	peak_MACS_1099	1099	-	ENSMUSG00000061742	6535844	6543019	downstream	48224	40679	NearestStart	Slc22a12
chr19	6070389	6071785	1397	peak_MACS_1023	1023	+	ENSMUSG00000024797	6067841	6080324	inside	3246	2548	Overlapping	Vps51	yes			yes
chr19	4612119	4612828	710	peak_MACS_1028	1028	-	ENSMUSG00000024892	4510471	4621752	inside	9278	8924	Overlapping	Pcx	yes
chr19	6531561	6532511	951	peak_MACS_1031	1031	-	ENSMUSG00000033768	6418730	6544169	inside	12133	11658	Overlapping	Nrxn2
chr19	4734001	4735018	1018	peak_MACS_1032	1032	-	ENSMUSG00000067889	4711207	4752353	inside	17843	17335	Overlapping	Sptbn2	yes
chr19	4746553	4747119	567	peak_MACS_1035	1035	-	ENSMUSG00000067889	4711207	4752353	inside	5517	5234	Overlapping	Sptbn2	yes
chr19	3908705	3909482	778	peak_MACS_1036	1036	+	ENSMUSG00000059734	3908869	3912717	overlapStart	225	164	Overlapping	Ndufs8
chr19	10500359	10500995	637	peak_MACS_1038	1038	-	ENSMUSG00000024743	10463579	10527671	inside	26994	26676	Overlapping	Syt7	yes	Decreased
chr19	40406257	40406784	528	peak_MACS_1039	1039	+	ENSMUSG00000025006	40369538	40588269	inside	36982	36719	Overlapping	Sorbs1
chr19	3612041	3612522	482	peak_MACS_1040	1040	+	ENSMUSG00000024913	3584827	3686564	inside	27455	27214	Overlapping	Lrp5
chr19	3264469	3265660	1192	peak_MACS_1044	1044	+	ENSMUSG00000024831	3260923	3283017	inside	4141	3546	Overlapping	Ighmbp2
chr19	6480851	6481791	941	peak_MACS_1049	1049	-	ENSMUSG00000033768	6418730	6544169	inside	62848	62121	Overlapping	Nrxn2
chr19	3602021	3602573	553	peak_MACS_1050	1050	+	ENSMUSG00000024913	3584827	3686564	inside	17470	17194	Overlapping	Lrp5
chr19	4863013	4863684	672	peak_MACS_1052	1052	+	ENSMUSG00000006457	4861222	4877909	inside	2126	1791	Overlapping	Actn3	yes
chr19	6986793	6987404	612	peak_MACS_1054	1054	+	ENSMUSG00000024955	6985466	6996298	inside	1632	1327	Overlapping	Esrra	yes		Decreased
chr19	10522609	10523650	1042	peak_MACS_1055	1055	-	ENSMUSG00000024743	10463579	10527671	inside	4541	4021	Overlapping	Syt7		Decreased
chr19	47204112	47204938	827	peak_MACS_1058	1058	-	ENSMUSG00000025047	47165255	47205633	inside	1108	695	Overlapping	Pdcd11
chr19	3814745	3815468	724	peak_MACS_1060	1060	-	ENSMUSG00000045098	3767420	3818303	inside	3197	2835	Overlapping	Suv420h1	yes
chr19	47342933	47343683	751	peak_MACS_1061	1061	+	ENSMUSG00000053617	47334663	47538901	inside	8645	8270	Overlapping	Sh3pxd2a
chr19	25480896	25481691	796	peak_MACS_1063	1063	-	ENSMUSG00000032702	25311464	25508987	inside	27693	27296	Overlapping	Kank1
chr19	45075584	45076255	672	peak_MACS_1065	1065	-	ENSMUSG00000025207	45063590	45077887	inside	1967	1632	Overlapping	Sema4g	yes
chr19	3597120	3597677	558	peak_MACS_1067	1067	+	ENSMUSG00000024913	3584827	3686564	inside	12571	12293	Overlapping	Lrp5
chr19	10932109	10933124	1016	peak_MACS_1069	1069	-	ENSMUSG00000024737	10917033	10932405	overlapStart	-211	296	Overlapping	Slc15a3	yes		Decreased
chr19	8999955	9000667	713	peak_MACS_1070	1070	-	ENSMUSG00000071649	8994863	9001724	inside	1413	1057	Overlapping	B3gat3	yes
chr19	46547484	46548455	972	peak_MACS_1071	1071	-	ENSMUSG00000025231	46471385	46563294	inside	15324	14839	Overlapping	Sufu	yes	Increased	Decreased
chr19	42108062	42109423	1362	peak_MACS_1074	1074	-	ENSMUSG00000025171	42056252	42109131	overlapStart	389	292	Overlapping	Ubtd1
chr19	6516345	6517344	1000	peak_MACS_1078	1078	-	ENSMUSG00000033768	6418730	6544169	inside	27325	26825	Overlapping	Nrxn2				yes
chr19	7355189	7355939	751	peak_MACS_1079	1079	+	ENSMUSG00000024969	7349885	7416350	inside	5679	5304	Overlapping	Mark2	yes		Decreased	yes
chr19	6985454	6986696	1243	peak_MACS_1080	1080	-	ENSMUSG00000038812	6984187	6985539	overlapStart	-536	85	Overlapping	Trmt112	yes		Decreased
chr19	4003334	4004736	1403	peak_MACS_1082	1082	-	ENSMUSG00000024869	4000579	4005816	inside	1781	1080	Overlapping	Nudt8				yes
chr19	3269113	3269688	576	peak_MACS_1086	1086	+	ENSMUSG00000024831	3260923	3283017	inside	8477	8190	Overlapping	Ighmbp2
chr19	41162960	41163634	675	peak_MACS_1091	1091	+	ENSMUSG00000025013	41158470	41281264	inside	4827	4490	Overlapping	Tll2
chr19	42134210	42134962	753	peak_MACS_1092	1092	-	ENSMUSG00000025176	42120281	42145443	inside	10857	10481	Overlapping	Hoga1	yes
chr19	4272443	4273114	672	peak_MACS_1094	1094	+	ENSMUSG00000005986	4270179	4283137	inside	2599	2264	Overlapping	Ankrd13d	yes	Increased
chr19	5099321	5100603	1283	peak_MACS_1096	1096	+	ENSMUSG00000024870	5099206	5107019	inside	756	115	Overlapping	Rab1b	yes		Decreased
chr19	4286649	4287383	735	peak_MACS_1098	1098	+	ENSMUSG00000024858	4286000	4306222	inside	1016	649	Overlapping	Adrbk1
chr19	6494425	6495165	741	peak_MACS_1099	1099	-	ENSMUSG00000033768	6418730	6544169	inside	49374	49004	Overlapping	Nrxn2
chr2	157385693	157386374	682	peak_MACS_1100	1100	+	ENSMUSG00000067786	157385813	157388258	overlapStart	221	120	NearestStart	Nnat		Increased
chr2	151532159	151532705	547	peak_MACS_1102	1102	+	ENSMUSG00000044364	151527743	151537893	inside	4689	4416	NearestStart	Tmem74b
chr2	25143524	25144355	832	peak_MACS_1103	1103	+	ENSMUSG00000026963	25143664	25144707	overlapStart	276	140	NearestStart	Tmem210	yes		Decreased
chr2	30873241	30874000	760	peak_MACS_1104	1104	+	ENSMUSG00000026854	30837798	30879106	inside	35822	5106	NearestStart	Usp20	yes
chr2	167586092	167587434	1343	peak_MACS_1108	1108	+	ENSMUSG00000056501	167514414	167515918	downstream	72349	70174	NearestStart	Cebpb	yes
chr2	91757417	91757896	480	peak_MACS_1109	1109	+	ENSMUSG00000040495	91762345	91769986	upstream	-4689	4449	NearestStart	Chrm4
chr2	31964871	31965678	808	peak_MACS_1111	1111	+	ENSMUSG00000051373	31951047	31966340	inside	14227	662	NearestStart	Ppapdc3
chr2	174123348	174123901	554	peak_MACS_1112	1112	+	ENSMUSG00000027523	174109820	174172245	inside	13804	13528	NearestStart	Gnas	yes	Decreased
chr2	32777281	32777923	643	peak_MACS_1114	1114	+	ENSMUSG00000038900	32817078	32820016	upstream	-39476	39155	NearestStart	Rpl12
chr2	119866521	119867506	986	peak_MACS_1115	1115	+	ENSMUSG00000033852	119853218	119868769	inside	13796	1263	NearestStart	Pla2g4b
chr2	32423119	32424090	972	peak_MACS_1116	1116	+	ENSMUSG00000026810	32426377	32429099	upstream	-2773	2287	NearestStart	Dpm2	yes
chr2	162733880	162734434	555	peak_MACS_1124	1124	+	ENSMUSG00000016921	162757263	162762857	upstream	-23106	22829	NearestStart	Srsf6	yes
chr2	31087062	31087553	492	peak_MACS_1125	1125	+	ENSMUSG00000062661	31101342	31151509	upstream	-14034	13789	NearestStart	Ncs1
chr2	18688397	18688867	471	peak_MACS_1127	1127	+	ENSMUSG00000037708	18620627	18672040	downstream	68005	16357	NearestStart	BC061194	yes
chr2	27052953	27053389	437	peak_MACS_1128	1128	+	ENSMUSG00000000889	27020752	27038720	downstream	32419	14233	NearestStart	Dbh	yes			yes
chr2	19351537	19352190	654	peak_MACS_1130	1130	+	ENSMUSG00000026735	19367289	19369128	upstream	-15425	15099	NearestStart	Ptf1a				yes
chr2	70956013	70956769	757	peak_MACS_1132	1132	+	ENSMUSG00000027015	70955979	70980983	inside	412	34	NearestStart	Cybrd1
chr2	172858833	172860182	1350	peak_MACS_1134	1134	+	ENSMUSG00000027510	172845998	172860235	inside	13510	53	NearestStart	Rbm38	yes	Increased
chr2	93517280	93518174	895	peak_MACS_1136	1136	+	ENSMUSG00000040310	93482540	93521496	inside	35187	3322	NearestStart	Alx4	yes
chr2	35583475	35584321	847	peak_MACS_1141	1141	+	ENSMUSG00000026883	35413785	35586514	inside	170113	2193	NearestStart	Dab2ip	yes
chr2	177877274	177877812	539	peak_MACS_1145	1145	+	ENSMUSG00000027525	177853679	178073197	inside	23864	23595	NearestStart	Phactr3
chr2	155899110	155899795	686	peak_MACS_1148	1148	+	ENSMUSG00000038180	155890979	155895237	downstream	8473	3873	NearestStart	Spag4	yes
chr2	167632265	167632851	587	peak_MACS_1150	1150	+	ENSMUSG00000056501	167514414	167515918	downstream	118144	116347	NearestStart	Cebpb	yes
chr2	28607955	28609040	1086	peak_MACS_1153	1153	+	ENSMUSG00000026807	28555683	28668685	inside	52815	52272	NearestStart	Ak8	yes
chr2	151874547	151875363	817	peak_MACS_1154	1154	+	ENSMUSG00000060257	151907264	151921538	upstream	-32309	31901	NearestStart	Scrt2	yes
chr2	37656140	37656824	685	peak_MACS_1156	1156	+	ENSMUSG00000035403	37631768	37654623	downstream	24714	1517	NearestStart	Crb2		Increased	Decreased
chr2	153511904	153512434	531	peak_MACS_1157	1157	+	ENSMUSG00000027478	153475185	153513466	inside	36984	1032	NearestStart	Dnmt3b		Decreased
chr2	33095383	33095786	404	peak_MACS_1158	1158	+	ENSMUSG00000004105	33071588	33103237	inside	23996	7451	NearestStart	Angptl2		Decreased
chr2	31135578	31136518	941	peak_MACS_1159	1159	+	ENSMUSG00000055632	31169934	31316258	upstream	-33886	33416	NearestStart	Hmcn2
chr2	167932168	167932935	768	peak_MACS_1161	1161	+	ENSMUSG00000044641	167906503	167926703	downstream	26049	5465	NearestStart	Pard6b	yes
chr2	130380747	130381183	437	peak_MACS_1163	1163	+	ENSMUSG00000037740	130389477	130394431	upstream	-8512	8294	NearestStart	Mrps26	yes
chr2	156491759	156492591	833	peak_MACS_1164	1164	+	ENSMUSG00000061689	156439440	156590099	inside	52735	52319	NearestStart	Dlgap4
chr2	167574316	167574826	511	peak_MACS_1167	1167	+	ENSMUSG00000056501	167514414	167515918	downstream	60157	58398	NearestStart	Cebpb
chr2	31288340	31289084	745	peak_MACS_1168	1168	+	ENSMUSG00000076441	31325726	31376192	upstream	-37014	36642	NearestStart	Ass1	yes	Decreased
chr2	32800738	32801635	898	peak_MACS_1170	1170	+	ENSMUSG00000038900	32817078	32820016	upstream	-15892	15443	NearestStart	Rpl12
chr2	30865600	30867216	1617	peak_MACS_1171	1171	+	ENSMUSG00000026854	30837798	30879106	inside	28610	11890	NearestStart	Usp20
chr2	25298147	25299321	1175	peak_MACS_1172	1172	+	ENSMUSG00000015093	25312357	25314296	upstream	-13623	13036	NearestStart	Clic3	yes
chr2	154372352	154372961	610	peak_MACS_1173	1173	+	ENSMUSG00000038523	154374623	154375739	upstream	-1967	1662	NearestStart	1700003F12Rik
chr2	167275048	167275912	865	peak_MACS_1174	1174	+	ENSMUSG00000039463	167247211	167302500	inside	28269	26588	NearestStart	Slc9a8		Decreased
chr2	158464185	158465369	1185	peak_MACS_1175	1175	+	ENSMUSG00000037761	158450623	158464947	overlapEnd	14154	422	NearestStart	Actr5				yes
chr2	27437276	27438177	902	peak_MACS_1176	1176	+	ENSMUSG00000026917	27370676	27392055	downstream	67050	45221	NearestStart	Wdr5	yes
chr2	25152584	25153537	954	peak_MACS_1177	1177	+	ENSMUSG00000026961	25145434	25146700	downstream	7626	5884	NearestStart	Lrrc26			Decreased
chr2	164616914	164617882	969	peak_MACS_1178	1178	+	ENSMUSG00000050373	164611322	164619310	inside	6076	1428	NearestStart	Snx21	yes
chr2	30236869	30237884	1016	peak_MACS_1179	1179	+	ENSMUSG00000026856	30247773	30256049	upstream	-10397	9889	NearestStart	Dolpp1	yes
chr2	32076231	32077062	832	peak_MACS_1182	1182	+	ENSMUSG00000039254	32092109	32110525	upstream	-15463	15047	NearestStart	Pomt1			Decreased
chr2	155453999	155455159	1161	peak_MACS_1183	1183	+	ENSMUSG00000074652	155436947	155460043	inside	17632	4884	NearestStart	Myh7b	yes	Decreased
chr2	32806162	32806937	776	peak_MACS_1184	1184	+	ENSMUSG00000038900	32817078	32820016	upstream	-10528	10141	NearestStart	Rpl12
chr2	35575208	35576324	1117	peak_MACS_1186	1186	+	ENSMUSG00000026883	35413785	35586514	inside	161981	10190	NearestStart	Dab2ip	yes
chr2	152460039	152460638	600	peak_MACS_1187	1187	+	ENSMUSG00000000359	152452686	152460930	inside	7652	292	NearestStart	Rem1	yes
chr2	101518622	101519302	681	peak_MACS_1190	1190	+	ENSMUSG00000027164	101518596	101541826	inside	366	26	NearestStart	Traf6		Decreased
chr2	153768108	153768771	664	peak_MACS_1191	1191	+	ENSMUSG00000074665	153763956	153789837	inside	4484	4152	NearestStart	Bpifb4	yes
chr2	25766402	25767080	679	peak_MACS_1192	1192	+	ENSMUSG00000058740	25719373	25773793	inside	47368	6713	NearestStart	Kcnt1
chr2	151419035	151420286	1252	peak_MACS_1193	1193	+	ENSMUSG00000027456	151398357	151415741	downstream	21303	3294	NearestStart	Sdcbp2	yes
chr2	152452753	152453526	774	peak_MACS_1194	1194	+	ENSMUSG00000000359	152452686	152460930	inside	454	67	NearestStart	Rem1
chr2	27614368	27615399	1032	peak_MACS_1196	1196	+	ENSMUSG00000015846	27531959	27618477	inside	82925	3078	NearestStart	Rxra
chr2	157495232	157495750	519	peak_MACS_1199	1199	+	ENSMUSG00000027649	157563136	157717350	upstream	-67645	67386	NearestStart	Ctnnbl1
chr2	29666324	29667121	798	peak_MACS_1201	1201	+	ENSMUSG00000059316	29658153	29673042	inside	8569	5921	NearestStart	Slc27a4
chr2	92226587	92228047	1461	peak_MACS_1202	1202	+	ENSMUSG00000044916	92223074	92225865	downstream	4243	722	NearestStart	1700029I15Rik	yes			yes
chr2	158587053	158587767	715	peak_MACS_1205	1205	+	ENSMUSG00000027654	158593828	158612373	upstream	-6418	6061	NearestStart	Fam83d
chr2	19373522	19374432	911	peak_MACS_1206	1206	+	ENSMUSG00000026735	19367289	19369128	downstream	6688	4394	NearestStart	Ptf1a				yes
chr2	174469523	174470861	1339	peak_MACS_1207	1207	+	ENSMUSG00000050600	174469034	174536333	inside	1158	489	NearestStart	Zfp831	yes
chr2	166853203	166854224	1022	peak_MACS_1208	1208	+	ENSMUSG00000017999	166840692	166860447	inside	13022	6223	NearestStart	Ddx27	yes
chr2	25289773	25290201	429	peak_MACS_1209	1209	+	ENSMUSG00000026944	25284222	25304060	inside	5765	5551	NearestStart	Abca2
chr2	180198437	180199605	1169	peak_MACS_1210	1210	+	ENSMUSG00000038963	180190949	180209572	inside	8072	7488	NearestStart	Slco4a1	yes
chr2	151736871	151737647	777	peak_MACS_1211	1211	+	ENSMUSG00000027460	151736942	151771073	overlapStart	317	71	NearestStart	Angpt4
chr2	22629609	22630276	668	peak_MACS_1212	1212	+	ENSMUSG00000026786	22629613	22731173	overlapStart	329	4	NearestStart	Apbb1ip
chr2	31255441	31255964	524	peak_MACS_1213	1213	+	ENSMUSG00000076441	31325726	31376192	upstream	-70024	69762	NearestStart	Ass1		Decreased
chr2	31775749	31776522	774	peak_MACS_1217	1217	+	ENSMUSG00000001864	31805779	31828962	upstream	-29643	29257	NearestStart	Aif1l
chr2	31280513	31281137	625	peak_MACS_1219	1219	+	ENSMUSG00000076441	31325726	31376192	upstream	-44901	44589	NearestStart	Ass1	yes	Decreased
chr2	32068829	32070972	2144	peak_MACS_1220	1220	+	ENSMUSG00000039254	32092109	32110525	upstream	-22209	21137	NearestStart	Pomt1	yes		Decreased
chr2	32189860	32190711	852	peak_MACS_1222	1222	+	ENSMUSG00000039205	32207846	32235746	upstream	-17560	17135	NearestStart	Ciz1	yes
chr2	37710873	37711408	536	peak_MACS_1224	1224	+	ENSMUSG00000035403	37631768	37654623	downstream	79372	56250	NearestStart	Crb2		Increased
chr2	181227735	181228726	992	peak_MACS_1226	1226	+	ENSMUSG00000055882	181227910	181229685	overlapStart	320	175	NearestStart	Abhd16b
chr2	31800538	31801025	488	peak_MACS_1230	1230	+	ENSMUSG00000001864	31805779	31828962	upstream	-4997	4754	NearestStart	Aif1l	yes
chr2	151830921	151831842	922	peak_MACS_1235	1235	+	ENSMUSG00000027463	151822246	151834994	inside	9136	3152	NearestStart	Slc52a3	yes
chr2	118741390	118742953	1564	peak_MACS_1236	1236	+	ENSMUSG00000074916	118752232	118754321	upstream	-10060	9279	NearestStart	Chst14	yes			yes
chr2	179925292	179927181	1890	peak_MACS_1238	1238	+	ENSMUSG00000039041	179906189	179910991	downstream	20047	14301	NearestStart	Adrm1	yes
chr2	31865560	31866313	754	peak_MACS_1243	1243	+	ENSMUSG00000001855	31829955	31909495	inside	35981	35605	NearestStart	Nup214
chr2	32778013	32779934	1922	peak_MACS_1244	1244	+	ENSMUSG00000038900	32817078	32820016	upstream	-38104	37144	NearestStart	Rpl12	yes
chr2	35621639	35622440	802	peak_MACS_1245	1245	+	ENSMUSG00000026883	35413785	35586514	downstream	208255	35125	NearestStart	Dab2ip			Decreased
chr2	156478550	156479174	625	peak_MACS_1246	1246	+	ENSMUSG00000061689	156439440	156590099	inside	39422	39110	NearestStart	Dlgap4	yes
chr2	25290316	25290901	586	peak_MACS_1248	1248	+	ENSMUSG00000026944	25284222	25304060	inside	6386	6094	NearestStart	Abca2
chr2	29170683	29171191	509	peak_MACS_1251	1251	+	ENSMUSG00000026799	29202338	29380313	upstream	-31401	31147	NearestStart	Med27	yes
chr2	30468962	30469495	534	peak_MACS_1252	1252	+	ENSMUSG00000047363	30450559	30464463	downstream	18669	4499	NearestStart	Cstad	yes
chr2	32270705	32272098	1394	peak_MACS_1254	1254	+	ENSMUSG00000026820	32251415	32258259	downstream	19987	12446	NearestStart	Ptges2	yes
chr2	167658853	167659625	773	peak_MACS_1258	1258	+	ENSMUSG00000027540	167757826	167804885	upstream	-98587	98201	NearestStart	Ptpn1	yes
chr2	165339872	165341042	1171	peak_MACS_1259	1259	+	ENSMUSG00000027661	165329286	165345417	inside	11171	4375	NearestStart	Slc2a10	yes
chr2	25417053	25418251	1199	peak_MACS_1260	1260	+	ENSMUSG00000015092	25413366	25417602	overlapEnd	4286	549	NearestStart	Edf1				yes
chr2	25028127	25029127	1001	peak_MACS_1261	1261	+	ENSMUSG00000078202	25036277	25038850	upstream	-7650	7150	NearestStart	Nrarp	yes			yes
chr2	29700723	29701780	1058	peak_MACS_1264	1264	+	ENSMUSG00000069020	29682861	29700522	downstream	18391	201	NearestStart	Urm1	yes		Decreased
chr2	31072041	31072727	687	peak_MACS_1267	1267	+	ENSMUSG00000062661	31101342	31151509	upstream	-28958	28615	NearestStart	Ncs1			Decreased
chr2	163850857	163851486	630	peak_MACS_1268	1268	+	ENSMUSG00000054582	163851185	163876274	overlapStart	-13	301	NearestStart	Pabpc1l
chr2	156526011	156527336	1326	peak_MACS_1269	1269	+	ENSMUSG00000067818	156601155	156607394	upstream	-74481	73819	NearestStart	Myl9		Increased
chr2	26877101	26877648	548	peak_MACS_1101	1101	-	ENSMUSG00000036067	26876882	26883518	inside	6144	219	NearestStart	Slc2a6		Increased
chr2	155635891	155636425	535	peak_MACS_1105	1105	-	ENSMUSG00000027613	155645567	155652661	downstream	16503	9142	NearestStart	Eif6				yes
chr2	93795993	93796829	837	peak_MACS_1106	1106	-	ENSMUSG00000040174	93820706	93850964	downstream	54553	23877	NearestStart	Alkbh3	yes
chr2	33419911	33420903	993	peak_MACS_1107	1107	-	ENSMUSG00000038765	33416484	33496031	inside	75624	3427	NearestStart	Lmx1b	yes
chr2	155811140	155812032	893	peak_MACS_1110	1110	-	ENSMUSG00000074646	155799014	155833713	inside	22127	12126	NearestStart	6430550D23Rik
chr2	31920210	31920838	629	peak_MACS_1113	1113	-	ENSMUSG00000050592	31905574	31940189	inside	19665	14636	NearestStart	Fam78a
chr2	26326167	26326990	824	peak_MACS_1117	1117	-	ENSMUSG00000026924	26264950	26300736	upstream	-25842	25431	NearestStart	Sec16a
chr2	25432001	25432882	882	peak_MACS_1118	1118	-	ENSMUSG00000036504	25428949	25430744	upstream	-1698	1257	NearestStart	Phpt1	yes
chr2	168093878	168094817	940	peak_MACS_1119	1119	-	ENSMUSG00000074575	168085616	168107236	inside	12888	8262	NearestStart	Kcng1
chr2	17018949	17019793	845	peak_MACS_1120	1120	-	ENSMUSG00000053702	17265535	17652670	downstream	633299	245742	NearestStart	Nebl
chr2	119916702	119917471	770	peak_MACS_1121	1121	-	ENSMUSG00000074899	119901949	119911508	upstream	-5578	5194	NearestStart	Sptbn5	yes
chr2	25050526	25051301	776	peak_MACS_1122	1122	-	ENSMUSG00000059555	25048485	25052406	inside	1492	1105	NearestStart	Tor4a	yes		Decreased
chr2	27309547	27310216	670	peak_MACS_1123	1123	-	ENSMUSG00000009621	27117623	27282553	upstream	-27329	26994	NearestStart	Vav2	yes
chr2	163145640	163146359	720	peak_MACS_1126	1126	-	ENSMUSG00000017817	163161977	163223729	downstream	77729	15618	NearestStart	Jph2		Increased
chr2	121148789	121149224	436	peak_MACS_1129	1129	-	ENSMUSG00000033526	121136296	121181132	inside	32126	12493	NearestStart	Ppip5k1
chr2	27872362	27873039	678	peak_MACS_1131	1131	-	ENSMUSG00000026835	27931897	27940405	downstream	67705	58858	NearestStart	Fcnb
chr2	168429989	168430836	848	peak_MACS_1133	1133	-	ENSMUSG00000027544	168301909	168427157	upstream	-3255	2832	NearestStart	Nfatc2	yes
chr2	163725380	163725869	490	peak_MACS_1135	1135	-	ENSMUSG00000035226	163685486	163744419	inside	18795	18550	NearestStart	Rims4
chr2	167808084	167808976	893	peak_MACS_1137	1137	-	ENSMUSG00000074577	167805665	167836118	inside	27588	2419	NearestStart	Fam65c
chr2	119596496	119597269	774	peak_MACS_1138	1138	-	ENSMUSG00000027297	119577055	119586167	upstream	-10715	10329	NearestStart	Ltk	yes
chr2	155817241	155818133	893	peak_MACS_1139	1139	-	ENSMUSG00000074646	155799014	155833713	inside	16026	15580	NearestStart	6430550D23Rik	yes
chr2	179933035	179934087	1053	peak_MACS_1140	1140	-	ENSMUSG00000015647	179911077	179960564	inside	27003	21958	NearestStart	Lama5	yes	Decreased
chr2	4524512	4525380	869	peak_MACS_1142	1142	-	ENSMUSG00000039449	4543103	4573159	downstream	48213	17723	NearestStart	Prpf18	yes
chr2	164218638	164219357	720	peak_MACS_1143	1143	-	ENSMUSG00000017002	164179805	164214831	upstream	-4167	3807	NearestStart	Slpi
chr2	24647114	24647926	813	peak_MACS_1144	1144	-	ENSMUSG00000004113	24459406	24618672	upstream	-28848	28442	NearestStart	Cacna1b	yes
chr2	167805471	167806330	860	peak_MACS_1146	1146	-	ENSMUSG00000074577	167805665	167836118	overlapEnd	30218	194	NearestStart	Fam65c	yes
chr2	178148069	178148606	538	peak_MACS_1147	1147	-	ENSMUSG00000049999	178145910	178149177	inside	839	571	NearestStart	Ppp1r3d
chr2	164967422	164968253	832	peak_MACS_1149	1149	-	ENSMUSG00000078935	164904192	164916250	upstream	-51588	51172	NearestStart	1700025C18Rik	yes		Decreased
chr2	168426582	168427288	707	peak_MACS_1151	1151	-	ENSMUSG00000027544	168301909	168427157	overlapStart	222	131	NearestStart	Nfatc2	yes
chr2	180988295	180989139	845	peak_MACS_1152	1152	-	ENSMUSG00000027580	180962319	180976732	upstream	-11985	11563	NearestStart	Helz2		Increased
chr2	166273285	166273852	568	peak_MACS_1155	1155	-	ENSMUSG00000039621	166391841	166539332	downstream	265764	117989	NearestStart	Prex1
chr2	168719165	168720198	1034	peak_MACS_1160	1160	-	ENSMUSG00000027551	168718830	168781087	inside	61405	335	NearestStart	Zfp64
chr2	26322916	26324350	1435	peak_MACS_1162	1162	-	ENSMUSG00000026924	26264950	26300736	upstream	-22897	22180	NearestStart	Sec16a	yes
chr2	165205503	165206425	923	peak_MACS_1165	1165	-	ENSMUSG00000017667	165199763	165213759	inside	7795	5740	NearestStart	Zfp334
chr2	163148461	163149113	653	peak_MACS_1166	1166	-	ENSMUSG00000017817	163161977	163223729	downstream	74942	12864	NearestStart	Jph2	yes	Increased
chr2	180119806	180120572	767	peak_MACS_1169	1169	-	ENSMUSG00000015627	180059837	180069404	upstream	-50785	50402	NearestStart	Gata5	yes
chr2	130509985	130510953	969	peak_MACS_1180	1180	-	ENSMUSG00000074796	130509848	130523255	inside	12786	137	NearestStart	Slc4a11
chr2	101711340	101711641	302	peak_MACS_1181	1181	-	ENSMUSG00000032841	101554441	101723171	inside	11681	11530	NearestStart	Prr5l
chr2	166414860	166415527	668	peak_MACS_1185	1185	-	ENSMUSG00000039621	166391841	166539332	inside	124138	23019	NearestStart	Prex1			Decreased
chr2	163993403	163993983	581	peak_MACS_1188	1188	-	ENSMUSG00000040164	163989354	163996849	inside	3156	2866	NearestStart	Kcns1		Decreased
chr2	26747560	26748431	872	peak_MACS_1189	1189	-	ENSMUSG00000036160	26745954	26758399	inside	10403	1606	NearestStart	Surf6	yes
chr2	30678726	30680200	1475	peak_MACS_1195	1195	-	ENSMUSG00000039483	30678616	30685853	inside	6390	110	NearestStart	Asb6	yes		Decreased
chr2	30203674	30206199	2526	peak_MACS_1197	1197	-	ENSMUSG00000026860	30200328	30214857	inside	9921	3346	NearestStart	Sh3glb2	yes
chr2	119871834	119873029	1196	peak_MACS_1198	1198	-	ENSMUSG00000074899	119871892	119883233	overlapEnd	10801	58	NearestStart	Sptbn5	yes
chr2	168524514	168525193	680	peak_MACS_1200	1200	-	ENSMUSG00000027546	168459937	168567909	inside	43055	42716	NearestStart	Atp9a	yes
chr2	181406162	181406622	461	peak_MACS_1203	1203	-	ENSMUSG00000046470	181404540	181406345	overlapStart	-47	183	NearestStart	Sox18	yes		Decreased
chr2	155542941	155543360	420	peak_MACS_1204	1204	-	ENSMUSG00000038312	155527412	155555211	inside	12061	11851	NearestStart	Edem2		Increased
chr2	25374525	25375127	603	peak_MACS_1214	1214	-	ENSMUSG00000015083	25354170	25357239	upstream	-17587	17286	NearestStart	C8g
chr2	152149667	152150461	795	peak_MACS_1215	1215	-	ENSMUSG00000027466	152142069	152158389	inside	8325	7598	NearestStart	Rbck1	yes
chr2	32828476	32829268	793	peak_MACS_1216	1216	-	ENSMUSG00000026791	32828509	32837602	overlapEnd	8730	33	NearestStart	Slc2a8
chr2	166455477	166456185	709	peak_MACS_1218	1218	-	ENSMUSG00000039621	166391841	166539332	inside	83501	63636	NearestStart	Prex1
chr2	29966203	29966859	657	peak_MACS_1221	1221	-	ENSMUSG00000039686	29952802	29980102	inside	13571	13243	NearestStart	Zer1	yes
chr2	164724664	164725099	436	peak_MACS_1223	1223	-	ENSMUSG00000039834	164717381	164737257	inside	12375	7283	NearestStart	Zfp335
chr2	166517610	166518156	547	peak_MACS_1225	1225	-	ENSMUSG00000039621	166391841	166539332	inside	21449	21176	NearestStart	Prex1	yes		Decreased
chr2	168343855	168344438	584	peak_MACS_1227	1227	-	ENSMUSG00000027544	168301909	168427157	inside	83011	41946	NearestStart	Nfatc2
chr2	56963706	56964405	700	peak_MACS_1228	1228	-	ENSMUSG00000026826	56959240	56976414	inside	12358	4466	NearestStart	Nr4a2	yes			yes
chr2	32992030	32992602	573	peak_MACS_1229	1229	-	ENSMUSG00000038860	32841885	32987170	upstream	-5146	4860	NearestStart	Garnl3
chr2	35949307	35950038	732	peak_MACS_1231	1231	-	ENSMUSG00000026890	35937469	35960928	inside	11256	10890	NearestStart	Lhx6				yes
chr2	25422221	25423285	1065	peak_MACS_1232	1232	-	ENSMUSG00000026941	25418634	25426878	inside	4125	3587	NearestStart	Mamdc4	yes
chr2	31665519	31666136	618	peak_MACS_1233	1233	-	ENSMUSG00000043102	31661685	31666100	overlapStart	272	36	NearestStart	Qrfp				yes
chr2	167802485	167804793	2309	peak_MACS_1234	1234	-	ENSMUSG00000074577	167805665	167836118	downstream	32479	872	NearestStart	Fam65c	yes
chr2	30674424	30675507	1084	peak_MACS_1237	1237	-	ENSMUSG00000039483	30678616	30685853	downstream	10887	3109	NearestStart	Asb6
chr2	58176730	58177217	488	peak_MACS_1239	1239	-	ENSMUSG00000026834	58119863	58210306	inside	33332	33089	NearestStart	Acvr1c	yes
chr2	180024136	180024930	795	peak_MACS_1240	1240	-	ENSMUSG00000038980	180012350	180024584	overlapStart	51	346	NearestStart	Rbbp8nl
chr2	26131321	26132042	722	peak_MACS_1241	1241	-	ENSMUSG00000048038	26127165	26150077	inside	18395	4156	NearestStart	4932418E24Rik
chr2	27308294	27309497	1204	peak_MACS_1242	1242	-	ENSMUSG00000009621	27117623	27282553	upstream	-26343	25741	NearestStart	Vav2	yes
chr2	168395989	168397330	1342	peak_MACS_1247	1247	-	ENSMUSG00000027544	168301909	168427157	inside	30497	29827	NearestStart	Nfatc2	yes
chr2	26220793	26221746	954	peak_MACS_1249	1249	-	ENSMUSG00000026928	26207695	26216438	upstream	-4832	4355	NearestStart	Card9
chr2	28400183	28400846	664	peak_MACS_1250	1250	-	ENSMUSG00000026818	28411314	28418882	downstream	18368	10468	NearestStart	Cel	yes
chr2	31676601	31677510	910	peak_MACS_1253	1253	-	ENSMUSG00000043102	31661685	31666100	upstream	-10956	10501	NearestStart	Qrfp
chr2	125566267	125566721	455	peak_MACS_1255	1255	-	ENSMUSG00000035109	125453182	125549123	upstream	-17371	17144	NearestStart	Shc4
chr2	152757619	152759069	1451	peak_MACS_1256	1256	-	ENSMUSG00000074676	152757633	152758944	includeFeature	600	14	NearestStart	Foxs1
chr2	165609970	165610756	787	peak_MACS_1257	1257	-	ENSMUSG00000039671	165609653	165724516	inside	114153	317	NearestStart	Zmynd8
chr2	33731961	33732825	865	peak_MACS_1262	1262	-	ENSMUSG00000038740	33585472	33743466	inside	11073	10641	NearestStart	Mvb12b		Decreased
chr2	6021454	6022402	949	peak_MACS_1263	1263	-	ENSMUSG00000045319	6021070	6051257	inside	29329	384	NearestStart	Proser2	yes
chr2	26879414	26880640	1227	peak_MACS_1265	1265	-	ENSMUSG00000036067	26876882	26883518	inside	3491	2532	NearestStart	Slc2a6		Increased	Decreased
chr2	30141068	30141810	743	peak_MACS_1266	1266	-	ENSMUSG00000075419	30139748	30141874	inside	435	64	NearestStart	Dolk
chr2	165102664	165104075	1412	peak_MACS_1270	1270	-	ENSMUSG00000017664	165102053	165113369	inside	9999	611	NearestStart	Slc35c2				yes
chr2	157385693	157386374	682	peak_MACS_1100	1100	+	ENSMUSG00000067787	157382097	157397010	inside	3937	3596	Overlapping	Blcap		Decreased
chr2	155635891	155636425	535	peak_MACS_1105	1105	-	ENSMUSG00000027612	155601077	155644102	inside	7944	7677	Overlapping	Mmp24				yes
chr2	91757417	91757896	480	peak_MACS_1109	1109	-	ENSMUSG00000040506	91570290	91759006	inside	1350	1110	Overlapping	Ambra1
chr2	155811140	155812032	893	peak_MACS_1110	1110	-	ENSMUSG00000038241	155782293	155824636	inside	13050	12604	Overlapping	Cep250
chr2	32777281	32777923	643	peak_MACS_1114	1114	-	ENSMUSG00000026796	32731633	32780774	inside	3172	2851	Overlapping	Fam129b
chr2	32423119	32424090	972	peak_MACS_1116	1116	-	ENSMUSG00000039157	32390852	32425276	inside	1672	1186	Overlapping	Fam102a	yes
chr2	26326167	26326990	824	peak_MACS_1117	1117	+	ENSMUSG00000026923	26313422	26372183	inside	13156	12745	Overlapping	Notch1
chr2	25432001	25432882	882	peak_MACS_1118	1118	+	ENSMUSG00000029419	25430935	25435619	inside	1507	1066	Overlapping	Gm996	yes
chr2	119916702	119917471	770	peak_MACS_1121	1121	+	ENSMUSG00000027293	119914910	119980342	inside	2176	1792	Overlapping	Ehd4	yes	Increased
chr2	27309547	27310216	670	peak_MACS_1123	1123	+	ENSMUSG00000026918	27301098	27363182	inside	8784	8449	Overlapping	Brd3	yes
chr2	163145640	163146359	720	peak_MACS_1126	1126	-	ENSMUSG00000074607	163028860	163149906	inside	3906	3547	Overlapping	Tox2
chr2	27052953	27053389	437	peak_MACS_1128	1128	+	ENSMUSG00000009614	27043912	27103857	inside	9259	9041	Overlapping	Sardh	yes			yes
chr2	27872362	27873039	678	peak_MACS_1131	1131	-	ENSMUSG00000026837	27741944	27895034	inside	22334	21995	Overlapping	Col5a1
chr2	119596496	119597269	774	peak_MACS_1138	1138	+	ENSMUSG00000034032	119589039	119613273	inside	7843	7457	Overlapping	Rpap1	yes
chr2	155817241	155818133	893	peak_MACS_1139	1139	-	ENSMUSG00000038241	155782293	155824636	inside	6949	6503	Overlapping	Cep250	yes
chr2	4524512	4525380	869	peak_MACS_1142	1142	-	ENSMUSG00000026657	3938789	4535089	inside	10143	9709	Overlapping	Frmd4a	yes
chr2	164218638	164219357	720	peak_MACS_1143	1143	+	ENSMUSG00000016995	164215128	164230660	inside	3870	3510	Overlapping	Matn4
chr2	24647114	24647926	813	peak_MACS_1144	1144	+	ENSMUSG00000036893	24646288	24775129	inside	1232	826	Overlapping	Ehmt1	yes
chr2	155899110	155899795	686	peak_MACS_1148	1148	+	ENSMUSG00000074643	155897582	155937695	inside	1870	1528	Overlapping	Cpne1	yes
chr2	164967422	164968253	832	peak_MACS_1149	1149	+	ENSMUSG00000053166	164937006	165060353	inside	30832	30416	Overlapping	Cdh22	yes		Decreased
chr2	180988295	180989139	845	peak_MACS_1152	1152	+	ENSMUSG00000038705	180986153	181022740	inside	2564	2142	Overlapping	Gmeb2
chr2	37656140	37656824	685	peak_MACS_1156	1156	+	ENSMUSG00000035392	37654509	38142910	inside	1973	1631	Overlapping	Dennd1a			Decreased
chr2	33095383	33095786	404	peak_MACS_1158	1158	+	ENSMUSG00000038831	32988940	33227006	inside	106644	106443	Overlapping	Ralgps1
chr2	31135578	31136518	941	peak_MACS_1159	1159	-	ENSMUSG00000062661	31101342	31151509	inside	15461	14991	Overlapping	Ncs1
chr2	26322916	26324350	1435	peak_MACS_1162	1162	+	ENSMUSG00000026923	26313422	26372183	inside	10211	9494	Overlapping	Notch1	yes
chr2	163148461	163149113	653	peak_MACS_1166	1166	-	ENSMUSG00000074607	163028860	163149906	inside	1119	793	Overlapping	Tox2	yes
chr2	31288340	31289084	745	peak_MACS_1168	1168	-	ENSMUSG00000055632	31169934	31316258	inside	27546	27174	Overlapping	Hmcn2	yes
chr2	32800738	32801635	898	peak_MACS_1170	1170	+	ENSMUSG00000026792	32780739	32817134	inside	20447	15499	Overlapping	Lrsam1
chr2	25298147	25299321	1175	peak_MACS_1172	1172	-	ENSMUSG00000026944	25284222	25304060	inside	5326	4739	Overlapping	Abca2	yes
chr2	154372352	154372961	610	peak_MACS_1173	1173	+	ENSMUSG00000027489	154370134	154384626	inside	2522	2218	Overlapping	Necab3
chr2	25152584	25153537	954	peak_MACS_1177	1177	+	ENSMUSG00000026959	25146700	25174707	inside	6360	5884	Overlapping	Grin1		Decreased	Decreased
chr2	30236869	30237884	1016	peak_MACS_1179	1179	-	ENSMUSG00000026858	30219752	30241041	inside	3665	3157	Overlapping	Fam73b	yes
chr2	32076231	32077062	832	peak_MACS_1182	1182	-	ENSMUSG00000039262	32006601	32090057	inside	13411	12995	Overlapping	Prrc2b			Decreased
chr2	32806162	32806937	776	peak_MACS_1184	1184	+	ENSMUSG00000026792	32780739	32817134	inside	25811	10197	Overlapping	Lrsam1
chr2	151419035	151420286	1252	peak_MACS_1193	1193	+	ENSMUSG00000027457	151416284	151458329	inside	3376	2751	Overlapping	Snph	yes
chr2	92226587	92228047	1461	peak_MACS_1202	1202	+	ENSMUSG00000027223	92223832	92241420	inside	3485	2755	Overlapping	Mapk8ip1	yes			yes
chr2	158587053	158587767	715	peak_MACS_1205	1205	-	ENSMUSG00000037754	158491133	158592070	inside	4660	4303	Overlapping	Ppp1r16b
chr2	31255441	31255964	524	peak_MACS_1213	1213	-	ENSMUSG00000055632	31169934	31316258	inside	60556	60294	Overlapping	Hmcn2
chr2	25374525	25375127	603	peak_MACS_1214	1214	+	ENSMUSG00000026942	25373501	25402460	inside	1325	1024	Overlapping	Traf2
chr2	31775749	31776522	774	peak_MACS_1217	1217	-	ENSMUSG00000026840	31742810	31802059	inside	25923	25537	Overlapping	Lamc3
chr2	31280513	31281137	625	peak_MACS_1219	1219	-	ENSMUSG00000055632	31169934	31316258	inside	35433	35121	Overlapping	Hmcn2	yes
chr2	32068829	32070972	2144	peak_MACS_1220	1220	-	ENSMUSG00000039262	32006601	32090057	inside	20157	19085	Overlapping	Prrc2b	yes		Decreased
chr2	32189860	32190711	852	peak_MACS_1222	1222	+	ENSMUSG00000026825	32163990	32208849	inside	26296	18138	Overlapping	Dnm1	yes
chr2	37710873	37711408	536	peak_MACS_1224	1224	+	ENSMUSG00000035392	37654509	38142910	inside	56631	56364	Overlapping	Dennd1a
chr2	32992030	32992602	573	peak_MACS_1229	1229	+	ENSMUSG00000038831	32988940	33227006	inside	3376	3090	Overlapping	Ralgps1
chr2	31800538	31801025	488	peak_MACS_1230	1230	-	ENSMUSG00000026840	31742810	31802059	inside	1277	1034	Overlapping	Lamc3	yes
chr2	167802485	167804793	2309	peak_MACS_1234	1234	-	ENSMUSG00000027540	167757826	167804885	inside	1246	92	Overlapping	Ptpn1	yes
chr2	118741390	118742953	1564	peak_MACS_1236	1236	-	ENSMUSG00000040007	118726112	118750264	inside	8092	7311	Overlapping	Bahd1	yes			yes
chr2	30674424	30675507	1084	peak_MACS_1237	1237	-	ENSMUSG00000026857	30663345	30678553	inside	3587	3046	Overlapping	Ntmt1
chr2	179925292	179927181	1890	peak_MACS_1238	1238	+	ENSMUSG00000015647	179911077	179960564	inside	15159	14215	Overlapping	Lama5	yes	Decreased
chr2	27308294	27309497	1204	peak_MACS_1242	1242	+	ENSMUSG00000026918	27301098	27363182	inside	7798	7196	Overlapping	Brd3	yes
chr2	32778013	32779934	1922	peak_MACS_1244	1244	-	ENSMUSG00000026796	32731633	32780774	inside	1800	840	Overlapping	Fam129b	yes
chr2	35621639	35622440	802	peak_MACS_1245	1245	+	ENSMUSG00000026885	35606760	35835286	inside	15280	14879	Overlapping	Ttll11			Decreased
chr2	26220793	26221746	954	peak_MACS_1249	1249	+	ENSMUSG00000036281	26218284	26236169	inside	2986	2509	Overlapping	Snapc4
chr2	28400183	28400846	664	peak_MACS_1250	1250	-	ENSMUSG00000026821	28368644	28408601	inside	8087	7755	Overlapping	Ralgds	yes
chr2	31676601	31677510	910	peak_MACS_1253	1253	+	ENSMUSG00000026841	31668809	31701525	inside	8247	7792	Overlapping	Fibcd1		Decreased
chr2	32270705	32272098	1394	peak_MACS_1254	1254	+	ENSMUSG00000026819	32270006	32306965	inside	1396	699	Overlapping	Slc25a25	yes
chr2	125566267	125566721	455	peak_MACS_1255	1255	+	ENSMUSG00000035093	125562721	125608606	inside	3773	3546	Overlapping	Secisbp2l
chr2	30141068	30141810	743	peak_MACS_1266	1266	-	ENSMUSG00000079484	30121722	30156600	inside	15161	14790	Overlapping	Phyhd1
chr2	31072041	31072727	687	peak_MACS_1267	1267	-	ENSMUSG00000000194	31007835	31074295	inside	1911	1568	Overlapping	Gpr107			Decreased
chr2	156526011	156527336	1326	peak_MACS_1269	1269	-	ENSMUSG00000061689	156439440	156590099	inside	63425	62763	Overlapping	Dlgap4
chr3	101239196	101239774	579	peak_MACS_1271	1271	+	ENSMUSG00000042035	101181047	101266983	inside	58438	27209	NearestStart	Igsf3	yes
chr3	89013020	89013655	636	peak_MACS_1272	1272	+	ENSMUSG00000028047	89019101	89030759	upstream	-5763	5446	NearestStart	Thbs3
chr3	51493748	51494818	1071	peak_MACS_1275	1275	+	ENSMUSG00000074603	51497692	51499012	upstream	-3409	2874	NearestStart	Gm10729
chr3	145812746	145813351	606	peak_MACS_1277	1277	+	ENSMUSG00000011008	145812796	145858477	overlapStart	252	50	NearestStart	Mcoln2
chr3	89036761	89037781	1021	peak_MACS_1278	1278	+	ENSMUSG00000042784	89032978	89037303	overlapEnd	4293	478	NearestStart	Muc1	yes
chr3	87961796	87962496	701	peak_MACS_1279	1279	+	ENSMUSG00000001419	87946293	87976008	inside	15853	13512	NearestStart	Mef2d	yes
chr3	30994472	30994895	424	peak_MACS_1280	1280	+	ENSMUSG00000027660	30993979	31021499	inside	705	493	NearestStart	Skil		Decreased
chr3	89014575	89015232	658	peak_MACS_1284	1284	+	ENSMUSG00000028047	89019101	89030759	upstream	-4197	3869	NearestStart	Thbs3	yes
chr3	88990608	88991702	1095	peak_MACS_1286	1286	+	ENSMUSG00000032657	88987064	88993217	inside	4091	1515	NearestStart	Fam189b	yes		Decreased	yes
chr3	10366660	10367335	676	peak_MACS_1288	1288	+	ENSMUSG00000027536	10366906	10391005	overlapStart	92	246	NearestStart	Chmp4c	yes
chr3	33868812	33869413	602	peak_MACS_1289	1289	+	ENSMUSG00000027680	33919000	33968264	upstream	-49888	49587	NearestStart	Fxr1
chr3	157229900	157230500	601	peak_MACS_1292	1292	+	ENSMUSG00000040016	157229855	157307722	inside	345	45	NearestStart	Ptger3
chr3	34555923	34556453	531	peak_MACS_1294	1294	+	ENSMUSG00000074637	34548926	34551383	downstream	7262	4540	NearestStart	Sox2
chr3	107879135	107879630	496	peak_MACS_1295	1295	+	ENSMUSG00000056411	107888893	107890927	upstream	-9511	9263	NearestStart	Gm12500	yes
chr3	107424583	107425043	461	peak_MACS_1298	1298	+	ENSMUSG00000078604	107434239	107436008	upstream	-9426	9196	NearestStart	Gm10961	yes
chr3	54985987	54986705	719	peak_MACS_1302	1302	+	ENSMUSG00000027794	54985949	55013879	inside	397	38	NearestStart	Sohlh2		Increased
chr3	89150639	89151527	889	peak_MACS_1273	1273	-	ENSMUSG00000028041	89142463	89153932	inside	2849	2405	NearestStart	Adam15	yes		Decreased
chr3	96814380	96814802	423	peak_MACS_1274	1274	-	ENSMUSG00000049908	96722785	96729943	upstream	-84648	84437	NearestStart	Gja8
chr3	89744629	89745814	1186	peak_MACS_1276	1276	-	ENSMUSG00000060671	89743402	89767430	inside	22208	1227	NearestStart	Atp8b2	yes	Increased
chr3	88199507	88200307	801	peak_MACS_1281	1281	-	ENSMUSG00000074483	88187422	88188355	upstream	-11552	11152	NearestStart	Bglap	yes
chr3	36569770	36570615	846	peak_MACS_1282	1282	-	ENSMUSG00000027716	36519403	36589089	inside	18897	18474	NearestStart	Trpc3
chr3	107273957	107274629	673	peak_MACS_1283	1283	-	ENSMUSG00000027895	107241220	107261816	upstream	-12477	12141	NearestStart	Kcnc4
chr3	53434948	53435440	493	peak_MACS_1285	1285	-	ENSMUSG00000037016	53317860	53461277	inside	26083	25837	NearestStart	Frem2		Decreased
chr3	87546293	87547170	878	peak_MACS_1287	1287	-	ENSMUSG00000023084	87540844	87552545	inside	5813	5375	NearestStart	Lrrc71	yes	Increased
chr3	97692262	97692924	663	peak_MACS_1290	1290	-	ENSMUSG00000038170	97493746	97692630	overlapStart	37	294	NearestStart	Pde4dip	yes
chr3	102739219	102740066	848	peak_MACS_1291	1291	-	ENSMUSG00000027855	102622421	102740023	overlapStart	381	43	NearestStart	Sycp1
chr3	88285881	88286863	983	peak_MACS_1293	1293	-	ENSMUSG00000028064	88239880	88265104	upstream	-21268	20777	NearestStart	Sema4a	yes		Decreased
chr3	100880986	100881492	507	peak_MACS_1296	1296	-	ENSMUSG00000027864	100844154	100914201	inside	32962	32709	NearestStart	Ptgfrn	yes
chr3	88224382	88225207	826	peak_MACS_1297	1297	-	ENSMUSG00000050144	88214419	88229061	inside	4267	3854	NearestStart	Slc25a44
chr3	151828336	151829092	757	peak_MACS_1299	1299	-	ENSMUSG00000039131	151756802	151829194	inside	480	102	NearestStart	Gipc2	yes
chr3	89564528	89565126	599	peak_MACS_1300	1300	-	ENSMUSG00000027950	89557369	89568554	inside	3727	3428	NearestStart	Chrnb2	yes
chr3	87549211	87550131	921	peak_MACS_1301	1301	-	ENSMUSG00000023084	87540844	87552545	inside	2874	2414	NearestStart	Lrrc71	yes	Increased
chr3	89013020	89013655	636	peak_MACS_1272	1272	+	ENSMUSG00000064068	89013002	89030974	inside	336	18	Overlapping	Mtx1
chr3	96814380	96814802	423	peak_MACS_1274	1274	-	ENSMUSG00000057123	96708615	96881339	inside	66748	66537	Overlapping	Gja5
chr3	51493748	51494818	1071	peak_MACS_1275	1275	+	ENSMUSG00000061143	51491532	51908813	inside	2751	2216	Overlapping	Maml3
chr3	88199507	88200307	801	peak_MACS_1281	1281	+	ENSMUSG00000028066	88198060	88214238	inside	1847	1447	Overlapping	Pmf1	yes
chr3	107273957	107274629	673	peak_MACS_1283	1283	+	ENSMUSG00000027894	107270460	107320936	inside	3833	3497	Overlapping	Slc6a17
chr3	89014575	89015232	658	peak_MACS_1284	1284	+	ENSMUSG00000064068	89013002	89030974	inside	1902	1573	Overlapping	Mtx1	yes
chr3	88285881	88286863	983	peak_MACS_1293	1293	+	ENSMUSG00000028063	88285069	88313878	inside	1303	812	Overlapping	Lmna	yes		Decreased
chr3	107879135	107879630	496	peak_MACS_1295	1295	+	ENSMUSG00000027889	107876979	107889569	inside	2403	2156	Overlapping	Ampd2	yes
chr3	107424583	107425043	461	peak_MACS_1298	1298	+	ENSMUSG00000014601	107415449	107434628	inside	9364	9134	Overlapping	Strip1	yes
chr4	139224546	139225556	1011	peak_MACS_1305	1305	+	ENSMUSG00000028738	139209452	139226195	inside	15599	639	NearestStart	Tas1r2
chr4	126537001	126537817	817	peak_MACS_1308	1308	+	ENSMUSG00000028830	126430787	126547314	inside	106622	9497	NearestStart	AU040320	yes
chr4	137239653	137240313	661	peak_MACS_1310	1310	+	ENSMUSG00000041351	137220682	137285782	inside	19301	18971	NearestStart	Rap1gap
chr4	140547770	140548704	935	peak_MACS_1312	1312	+	ENSMUSG00000036622	140542787	140563245	inside	5450	4983	NearestStart	Atp13a2
chr4	128577557	128578144	588	peak_MACS_1313	1313	+	ENSMUSG00000041000	128560823	128588572	inside	17027	10428	NearestStart	Trim62	yes			yes
chr4	133628615	133629602	988	peak_MACS_1314	1314	+	ENSMUSG00000012123	133621826	133648419	inside	7282	6789	NearestStart	Aim1l			Decreased
chr4	154155261	154156148	888	peak_MACS_1315	1315	+	ENSMUSG00000046637	154230308	154241234	upstream	-74604	74160	NearestStart	Ttc34
chr4	106887143	106887684	542	peak_MACS_1318	1318	+	ENSMUSG00000070877	106881784	106890665	inside	5630	2981	NearestStart	Ldlrad1	yes
chr4	95294082	95294662	581	peak_MACS_1320	1320	+	ENSMUSG00000028573	95224197	95593630	inside	70175	69885	NearestStart	Fggy	yes
chr4	120369920	120370949	1030	peak_MACS_1321	1321	+	ENSMUSG00000070803	120339167	120340425	downstream	31267	29495	NearestStart	Cited4	yes
chr4	151749946	151750514	569	peak_MACS_1322	1322	+	ENSMUSG00000005045	151712759	151764303	inside	37471	13789	NearestStart	Chd5
chr4	153219202	153219880	679	peak_MACS_1325	1325	+	ENSMUSG00000047613	153331345	153336034	upstream	-111804	111465	NearestStart	A430005L14Rik	yes
chr4	147318603	147319582	980	peak_MACS_1326	1326	+	ENSMUSG00000044496	147315003	147321423	inside	4089	1841	NearestStart	2510039O18Rik
chr4	140572641	140574392	1752	peak_MACS_1327	1327	+	ENSMUSG00000060572	140566332	140571899	downstream	7184	742	NearestStart	Mfap2	yes
chr4	141005132	141005866	735	peak_MACS_1329	1329	+	ENSMUSG00000006215	141000568	141023140	inside	4931	4564	NearestStart	Zbtb17
chr4	135343291	135344343	1053	peak_MACS_1330	1330	+	ENSMUSG00000037139	135315629	135371479	inside	28188	27136	NearestStart	Myom3
chr4	47124122	47124642	521	peak_MACS_1331	1331	+	ENSMUSG00000039774	47104780	47135942	inside	19602	11300	NearestStart	Galnt12	yes
chr4	123573671	123574283	613	peak_MACS_1333	1333	+	ENSMUSG00000028647	123582074	123589512	upstream	-8097	7791	NearestStart	Mycbp
chr4	140239983	140240513	531	peak_MACS_1341	1341	+	ENSMUSG00000040945	140256455	140279135	upstream	-16207	15942	NearestStart	Rcc2	yes
chr4	148234166	148234913	748	peak_MACS_1344	1344	+	ENSMUSG00000028977	148178537	148328998	inside	56003	55629	NearestStart	Casz1	yes
chr4	151652989	151654333	1345	peak_MACS_1345	1345	+	ENSMUSG00000042804	151648340	151659446	inside	5321	4649	NearestStart	Gpr153	yes
chr4	106599022	106599507	486	peak_MACS_1350	1350	+	ENSMUSG00000061887	106584074	106722299	inside	15190	14948	NearestStart	Ssbp3	yes	Increased	Decreased
chr4	132617492	132622294	4803	peak_MACS_1351	1351	+	ENSMUSG00000037692	132567420	132634025	inside	52473	11731	NearestStart	Ahdc1	yes		Decreased	yes
chr4	149506728	149507289	562	peak_MACS_1352	1352	+	ENSMUSG00000028976	149493391	149518278	inside	13617	10989	NearestStart	Slc2a5
chr4	139215746	139216523	778	peak_MACS_1354	1354	+	ENSMUSG00000028738	139209452	139226195	inside	6682	6294	NearestStart	Tas1r2
chr4	146034402	146034823	422	peak_MACS_1356	1356	+	ENSMUSG00000066009	146064712	146094022	upstream	-30100	29889	NearestStart	Gm13051
chr4	6086357	6086868	512	peak_MACS_1358	1358	+	ENSMUSG00000028243	6118244	6148835	upstream	-31632	31376	NearestStart	Ubxn2b	yes
chr4	141302505	141303347	843	peak_MACS_1360	1360	+	ENSMUSG00000040706	141302586	141315178	overlapStart	340	81	NearestStart	Agmat
chr4	129669213	129670945	1733	peak_MACS_1361	1361	+	ENSMUSG00000028782	129662113	129699877	inside	7966	7100	NearestStart	Bai2	yes	Increased		yes
chr4	151898148	151899216	1069	peak_MACS_1363	1363	+	ENSMUSG00000039577	151852250	151937292	inside	46432	38076	NearestStart	Nphp4
chr4	137067665	137068821	1157	peak_MACS_1364	1364	+	ENSMUSG00000028763	137024633	137126545	inside	43610	43032	NearestStart	Hspg2				yes
chr4	140775555	140776256	702	peak_MACS_1365	1365	+	ENSMUSG00000073733	140769870	140776063	overlapEnd	6036	193	NearestStart	Rsg1	yes
chr4	150386269	150387082	814	peak_MACS_1366	1366	+	ENSMUSG00000028963	150371205	150375919	downstream	15471	10350	NearestStart	Uts2
chr4	129985694	129986480	787	peak_MACS_1367	1367	+	ENSMUSG00000028773	129985838	129992707	overlapStart	249	144	NearestStart	Fabp3	yes
chr4	151910088	151910724	637	peak_MACS_1369	1369	+	ENSMUSG00000039577	151852250	151937292	inside	58156	26568	NearestStart	Nphp4
chr4	151934234	151935680	1447	peak_MACS_1372	1372	+	ENSMUSG00000039577	151852250	151937292	inside	82707	1612	NearestStart	Nphp4
chr4	136811477	136812017	541	peak_MACS_1375	1375	+	ENSMUSG00000036856	136833403	136855641	upstream	-21656	21386	NearestStart	Wnt4	yes
chr4	8792790	8793508	719	peak_MACS_1376	1376	+	ENSMUSG00000041235	8617616	8794806	inside	175533	1298	NearestStart	Chd7
chr4	153389529	153390369	841	peak_MACS_1378	1378	+	ENSMUSG00000029028	153385839	153395622	inside	4110	3690	NearestStart	Lrrc47	yes
chr4	128539487	128540117	631	peak_MACS_1379	1379	+	ENSMUSG00000041000	128560823	128588572	upstream	-21021	20706	NearestStart	Trim62	yes
chr4	129752253	129752855	603	peak_MACS_1380	1380	+	ENSMUSG00000028779	129779801	129805379	upstream	-27247	26946	NearestStart	Pef1			Decreased	yes
chr4	154384648	154385385	738	peak_MACS_1382	1382	+	ENSMUSG00000073686	154416154	154419531	upstream	-31138	30769	NearestStart	Gm10564
chr4	125385085	125385859	775	peak_MACS_1385	1385	+	ENSMUSG00000001985	125167943	125391417	inside	217529	5558	NearestStart	Grik3		Decreased
chr4	109066478	109067195	718	peak_MACS_1386	1386	+	ENSMUSG00000028555	109079227	109117350	upstream	-12391	12032	NearestStart	Ttc39a	yes			yes
chr4	133109068	133109997	930	peak_MACS_1387	1387	+	ENSMUSG00000037583	133109290	133112451	overlapStart	242	222	NearestStart	Nr0b2
chr4	134637324	134637761	438	peak_MACS_1388	1388	+	ENSMUSG00000070691	134676566	134733905	upstream	-39024	38805	NearestStart	Runx3		Decreased
chr4	135081207	135081957	751	peak_MACS_1390	1390	+	ENSMUSG00000028801	135051901	135093720	inside	29681	11763	NearestStart	Stpg1
chr4	151928019	151929245	1227	peak_MACS_1393	1393	+	ENSMUSG00000039577	151852250	151937292	inside	76382	8047	NearestStart	Nphp4
chr4	140590954	140591367	414	peak_MACS_1396	1396	+	ENSMUSG00000060572	140566332	140571899	downstream	24828	19055	NearestStart	Mfap2	yes		Decreased
chr4	135367279	135367899	621	peak_MACS_1397	1397	+	ENSMUSG00000028676	135411661	135425823	upstream	-44072	43762	NearestStart	Srsf10
chr4	137994771	137995650	880	peak_MACS_1398	1398	+	ENSMUSG00000041241	137990585	137998180	inside	4625	2530	NearestStart	Mul1
chr4	119861233	119861871	639	peak_MACS_1399	1399	+	ENSMUSG00000028635	119833810	119839965	downstream	27742	21268	NearestStart	Edn2	yes
chr4	106294991	106295837	847	peak_MACS_1400	1400	+	ENSMUSG00000034919	106295036	106312794	overlapStart	378	45	NearestStart	Ttc22	yes
chr4	151641504	151642459	956	peak_MACS_1403	1403	+	ENSMUSG00000042804	151648340	151659446	upstream	-6358	5881	NearestStart	Gpr153	yes
chr4	119769213	119770439	1227	peak_MACS_1404	1404	+	ENSMUSG00000028635	119833810	119839965	upstream	-63984	63371	NearestStart	Edn2	yes
chr4	140558270	140559192	923	peak_MACS_1406	1406	+	ENSMUSG00000060572	140566332	140571899	upstream	-7601	7140	NearestStart	Mfap2	yes
chr4	155227584	155228195	612	peak_MACS_1407	1407	+	ENSMUSG00000029071	155221510	155233412	inside	6380	5217	NearestStart	Dvl1	yes
chr4	150459874	150460551	678	peak_MACS_1408	1408	+	ENSMUSG00000078491	150463678	150465558	upstream	-3466	3127	NearestStart	Gm13090
chr4	47531660	47532185	526	peak_MACS_1410	1410	+	ENSMUSG00000053317	47487529	47496114	downstream	44393	35546	NearestStart	Sec61b	yes
chr4	139111060	139111394	335	peak_MACS_1411	1411	+	ENSMUSG00000041025	139086462	139176297	inside	24765	24598	NearestStart	Iffo2
chr4	140267694	140268555	862	peak_MACS_1412	1412	+	ENSMUSG00000040945	140256455	140279135	inside	11669	10580	NearestStart	Rcc2	yes		Decreased	yes
chr4	107448005	107448534	530	peak_MACS_1414	1414	+	ENSMUSG00000028613	107474865	107549445	upstream	-26595	26331	NearestStart	Lrp8	yes
chr4	140877641	140878710	1070	peak_MACS_1415	1415	+	ENSMUSG00000006445	140857154	140885299	inside	21022	6589	NearestStart	Epha2	yes		Decreased
chr4	42969165	42970026	862	peak_MACS_1416	1416	+	ENSMUSG00000036052	42962685	42972297	inside	6911	2271	NearestStart	Dnajb5		Increased
chr4	140581227	140581808	582	peak_MACS_1419	1419	+	ENSMUSG00000060572	140566332	140571899	downstream	15186	9328	NearestStart	Mfap2	yes
chr4	134617721	134618236	516	peak_MACS_1423	1423	+	ENSMUSG00000070691	134676566	134733905	upstream	-58588	58330	NearestStart	Runx3		Decreased
chr4	150568442	150569754	1313	peak_MACS_1424	1424	+	ENSMUSG00000078491	150463678	150465558	downstream	105420	102884	NearestStart	Gm13090
chr4	107193349	107193784	436	peak_MACS_1426	1426	+	ENSMUSG00000034762	107107221	107307666	inside	86345	86128	NearestStart	Glis1
chr4	136848440	136849122	683	peak_MACS_1427	1427	+	ENSMUSG00000036856	136833403	136855641	inside	15378	6519	NearestStart	Wnt4	yes
chr4	154514734	154515464	731	peak_MACS_1428	1428	+	ENSMUSG00000029049	154460685	154519614	inside	54414	4150	NearestStart	Morn1
chr4	129699064	129699866	803	peak_MACS_1433	1433	+	ENSMUSG00000040690	129725083	129776527	upstream	-25618	25217	NearestStart	Col16a1	yes		Decreased
chr4	140584900	140585400	501	peak_MACS_1434	1434	+	ENSMUSG00000060572	140566332	140571899	downstream	18818	13001	NearestStart	Mfap2	yes
chr4	47549590	47550097	508	peak_MACS_1435	1435	+	ENSMUSG00000053317	47487529	47496114	downstream	62315	53476	NearestStart	Sec61b	yes
chr4	141025685	141026801	1117	peak_MACS_1436	1436	+	ENSMUSG00000006215	141000568	141023140	downstream	25675	2545	NearestStart	Zbtb17	yes
chr4	140759326	140760145	820	peak_MACS_1439	1439	+	ENSMUSG00000073733	140769870	140776063	upstream	-10134	9725	NearestStart	Rsg1	yes
chr4	124344599	124345429	831	peak_MACS_1440	1440	+	ENSMUSG00000078236	124334049	124337899	downstream	10965	6700	NearestStart		yes		Decreased
chr4	124515536	124516066	531	peak_MACS_1441	1441	+	ENSMUSG00000028889	124527922	124532486	upstream	-12121	11856	NearestStart	Yrdc
chr4	43561799	43562379	581	peak_MACS_1442	1442	+	ENSMUSG00000028466	43575203	43579932	upstream	-13114	12824	NearestStart	Creb3	yes
chr4	151890817	151891651	835	peak_MACS_1444	1444	+	ENSMUSG00000039577	151852250	151937292	inside	38984	38567	NearestStart	Nphp4
chr4	124562648	124563656	1009	peak_MACS_1448	1448	+	ENSMUSG00000028876	124558142	124595044	inside	5010	4506	NearestStart	Epha10
chr4	155165526	155166437	912	peak_MACS_1449	1449	+	ENSMUSG00000078487	155164547	155173612	inside	1435	979	NearestStart	Ankrd65
chr4	153236183	153236944	762	peak_MACS_1450	1450	+	ENSMUSG00000047613	153331345	153336034	upstream	-94781	94401	NearestStart	A430005L14Rik
chr4	8678793	8679553	761	peak_MACS_1451	1451	+	ENSMUSG00000041235	8617616	8794806	inside	61557	61177	NearestStart	Chd7				yes
chr4	44053067	44053725	659	peak_MACS_1453	1453	+	ENSMUSG00000028478	44017323	44045718	downstream	36073	7349	NearestStart	Clta
chr4	132973593	132974197	605	peak_MACS_1454	1454	+	ENSMUSG00000028854	132925620	132979617	inside	48275	5420	NearestStart	Slc9a1		Increased	Decreased
chr4	119684112	119685010	899	peak_MACS_1455	1455	+	ENSMUSG00000028635	119833810	119839965	upstream	-149249	148800	NearestStart	Edn2
chr4	154442593	154443215	623	peak_MACS_1456	1456	+	ENSMUSG00000029047	154441124	154446542	inside	1780	1469	NearestStart	Pex10	yes
chr4	147384662	147385340	679	peak_MACS_1457	1457	+	ENSMUSG00000041616	147374830	147376188	downstream	10171	8474	NearestStart	Nppa	yes
chr4	154517816	154518464	649	peak_MACS_1458	1458	+	ENSMUSG00000029049	154460685	154519614	inside	57455	1150	NearestStart	Morn1
chr4	140868389	140869216	828	peak_MACS_1459	1459	+	ENSMUSG00000006445	140857154	140885299	inside	11648	11235	NearestStart	Epha2	yes		Decreased	yes
chr4	100808537	100808946	410	peak_MACS_1461	1461	+	ENSMUSG00000035275	100741587	100824975	inside	67155	16029	NearestStart	Raver2	yes
chr4	122781779	122782689	911	peak_MACS_1462	1462	+	ENSMUSG00000002384	122782407	122803334	overlapStart	-173	282	NearestStart	Bmp8b	yes
chr4	150253924	150254339	416	peak_MACS_1463	1463	+	ENSMUSG00000028967	150228027	150243001	downstream	26105	10923	NearestStart	Errfi1
chr4	83242985	83243484	500	peak_MACS_1464	1464	+	ENSMUSG00000052407	83171448	83510574	inside	71786	71537	NearestStart	Ccdc171
chr4	83647567	83647995	429	peak_MACS_1467	1467	+	ENSMUSG00000052407	83171448	83510574	downstream	476333	136993	NearestStart	Ccdc171
chr4	115980279	115981168	890	peak_MACS_1470	1470	+	ENSMUSG00000028698	115894222	115975661	downstream	86502	4618	NearestStart	Pik3r3	yes	Increased
chr4	148306643	148307527	885	peak_MACS_1471	1471	+	ENSMUSG00000028977	148178537	148328998	inside	128548	21471	NearestStart	Casz1	yes
chr4	128900077	128901854	1778	peak_MACS_1475	1475	+	ENSMUSG00000028811	128867003	128896851	downstream	33963	3226	NearestStart	Yars	yes		Decreased	yes
chr4	137494281	137494891	611	peak_MACS_1480	1480	+	ENSMUSG00000028760	137548936	137764423	upstream	-54350	54045	NearestStart	Eif4g3
chr4	123913665	123914109	445	peak_MACS_1481	1481	+	ENSMUSG00000028646	123594688	123614240	downstream	319199	299425	NearestStart	Rragc		Decreased
chr4	134062660	134064003	1344	peak_MACS_1482	1482	+	ENSMUSG00000078521	134066913	134079842	upstream	-3581	2910	NearestStart	Aunip	yes
chr4	151758307	151758932	626	peak_MACS_1484	1484	+	ENSMUSG00000005045	151712759	151764303	inside	45861	5371	NearestStart	Chd5
chr4	135303870	135304630	761	peak_MACS_1486	1486	+	ENSMUSG00000054579	135308093	135311298	upstream	-3843	3463	NearestStart
chr4	116777220	116778281	1062	peak_MACS_1487	1487	+	ENSMUSG00000028681	116768679	116787988	inside	9071	8541	NearestStart	Ptch2	yes	Increased		yes
chr4	106770179	106770917	739	peak_MACS_1490	1490	+	ENSMUSG00000047636	106769495	106780353	inside	1053	684	NearestStart	Cdcp2
chr4	135472261	135473176	916	peak_MACS_1495	1495	+	ENSMUSG00000028673	135476649	135496226	upstream	-3931	3473	NearestStart	Fuca1
chr4	62531345	62531996	652	peak_MACS_1496	1496	+	ENSMUSG00000028358	62626606	62800742	upstream	-94936	94610	NearestStart	Zfp618	yes	Increased
chr4	134589193	134589768	576	peak_MACS_1499	1499	+	ENSMUSG00000070691	134676566	134733905	upstream	-87086	86798	NearestStart	Runx3		Decreased
chr4	138435886	138436740	855	peak_MACS_1501	1501	+	ENSMUSG00000028751	138433856	138438732	inside	2457	1992	NearestStart	Pla2g2e		Increased
chr4	43459348	43459978	631	peak_MACS_1504	1504	+	ENSMUSG00000028458	43454810	43460936	inside	4853	958	NearestStart	Tesk1
chr4	151868110	151869089	980	peak_MACS_1505	1505	+	ENSMUSG00000039577	151852250	151937292	inside	16350	15860	NearestStart	Nphp4
chr4	151945277	151945841	565	peak_MACS_1506	1506	+	ENSMUSG00000039577	151852250	151937292	downstream	93309	7985	NearestStart	Nphp4
chr4	151921832	151923959	2128	peak_MACS_1507	1507	+	ENSMUSG00000039577	151852250	151937292	inside	70646	13333	NearestStart	Nphp4	yes
chr4	140864278	140865217	940	peak_MACS_1510	1510	+	ENSMUSG00000006445	140857154	140885299	inside	7594	7124	NearestStart	Epha2			Decreased	yes
chr4	134730955	134731816	862	peak_MACS_1512	1512	+	ENSMUSG00000070691	134676566	134733905	inside	54820	2089	NearestStart	Runx3	yes	Decreased
chr4	139185009	139185862	854	peak_MACS_1513	1513	+	ENSMUSG00000028737	139178780	139205605	inside	6656	6229	NearestStart	Aldh4a1
chr4	43644325	43645882	1558	peak_MACS_1514	1514	+	ENSMUSG00000028469	43644806	43664116	overlapStart	298	481	NearestStart	Npr2	yes
chr4	134635665	134636676	1012	peak_MACS_1515	1515	+	ENSMUSG00000070691	134676566	134733905	upstream	-40396	39890	NearestStart	Runx3	yes	Decreased
chr4	5724947	5726561	1615	peak_MACS_1518	1518	+	ENSMUSG00000049119	5571267	5728248	inside	154487	1687	NearestStart	Fam110b
chr4	151864231	151865104	874	peak_MACS_1520	1520	+	ENSMUSG00000039577	151852250	151937292	inside	12418	11981	NearestStart	Nphp4
chr4	155113343	155114896	1554	peak_MACS_1523	1523	+	ENSMUSG00000084845	155108908	155114673	overlapEnd	5212	223	NearestStart	Tmem240	yes
chr4	136254433	136255185	753	peak_MACS_1524	1524	+	ENSMUSG00000036921	136166351	136169141	downstream	88458	85292	NearestStart	4930549C01Rik	yes
chr4	147558416	147559208	793	peak_MACS_1525	1525	+	ENSMUSG00000041556	147534729	147540533	downstream	24083	17883	NearestStart	Fbxo2	yes			yes
chr4	43048688	43049510	823	peak_MACS_1303	1303	-	ENSMUSG00000028455	43040561	43044582	upstream	-4517	4106	NearestStart	Stoml2
chr4	136349091	136349713	623	peak_MACS_1304	1304	-	ENSMUSG00000028664	136203453	136391903	inside	42501	42190	NearestStart	Ephb2		Decreased
chr4	128266605	128267290	686	peak_MACS_1306	1306	-	ENSMUSG00000061894	128260784	128287342	inside	20394	5821	NearestStart	Zscan20	yes
chr4	126137371	126138087	717	peak_MACS_1307	1307	-	ENSMUSG00000041530	126112255	126145827	inside	8098	7740	NearestStart	2001-08-01				yes
chr4	43715533	43716188	656	peak_MACS_1309	1309	-	ENSMUSG00000050215	43707871	43713679	upstream	-2181	1854	NearestStart	Olfr70
chr4	140070832	140071522	691	peak_MACS_1311	1311	-	ENSMUSG00000040964	140070399	140221927	inside	150750	433	NearestStart	Arhgef10l	yes
chr4	155231767	155232743	977	peak_MACS_1316	1316	-	ENSMUSG00000029072	155233376	155237471	downstream	5216	633	NearestStart	Tas1r3	yes
chr4	140017102	140017809	708	peak_MACS_1317	1317	-	ENSMUSG00000052098	139876570	139879217	upstream	-138239	137885	NearestStart	Gm9867
chr4	108078773	108079565	793	peak_MACS_1319	1319	-	ENSMUSG00000028597	108072994	108079566	inside	397	1	NearestStart	Gpx7
chr4	45355414	45355834	421	peak_MACS_1323	1323	-	ENSMUSG00000028322	45329484	45355604	overlapStart	-20	190	NearestStart	Exosc3
chr4	153955000	153955558	559	peak_MACS_1324	1324	-	ENSMUSG00000039410	153690233	154010982	inside	55703	55424	NearestStart	Prdm16
chr4	118152106	118152807	702	peak_MACS_1328	1328	-	ENSMUSG00000033191	118143795	118162666	inside	10210	8311	NearestStart	Tie1	yes
chr4	135524213	135525120	908	peak_MACS_1332	1332	-	ENSMUSG00000028670	135524138	135528541	inside	3875	75	NearestStart	Lypla2	yes	Increased	Decreased
chr4	141186930	141188383	1454	peak_MACS_1334	1334	-	ENSMUSG00000040740	141174738	141179736	upstream	-7920	7194	NearestStart	Slc25a34
chr4	128128123	128128597	475	peak_MACS_1335	1335	-	ENSMUSG00000061894	128260784	128287342	downstream	158982	132187	NearestStart	Zscan20	yes
chr4	155032851	155034019	1169	peak_MACS_1336	1336	-	ENSMUSG00000029061	155024763	155027493	upstream	-5942	5358	NearestStart	Mmp23
chr4	140043609	140044059	451	peak_MACS_1337	1337	-	ENSMUSG00000052098	139876570	139879217	upstream	-164617	164392	NearestStart	Gm9867
chr4	120381228	120381784	557	peak_MACS_1338	1338	-	ENSMUSG00000028631	120368742	120419853	inside	38347	12486	NearestStart	Kcnq4		Decreased
chr4	47043229	47043933	705	peak_MACS_1339	1339	-	ENSMUSG00000066191	47028540	47070178	inside	26597	14689	NearestStart	Anks6	yes
chr4	126409166	126409871	706	peak_MACS_1340	1340	-	ENSMUSG00000042477	126393249	126413484	inside	3966	3613	NearestStart	Tfap2e
chr4	117882025	117882620	596	peak_MACS_1342	1342	-	ENSMUSG00000033326	117809561	117852648	upstream	-29674	29377	NearestStart	Kdm4a	yes
chr4	117898344	117899232	889	peak_MACS_1343	1343	-	ENSMUSG00000033326	117809561	117852648	upstream	-46140	45696	NearestStart	Kdm4a
chr4	128636847	128637453	607	peak_MACS_1346	1346	-	ENSMUSG00000028789	128607476	128639683	inside	2533	2230	NearestStart	Adc	yes	Decreased	Decreased
chr4	125987803	125989571	1769	peak_MACS_1347	1347	-	ENSMUSG00000042558	125993290	125998947	downstream	10260	3719	NearestStart	Adprhl2			Decreased
chr4	43551968	43552991	1024	peak_MACS_1348	1348	-	ENSMUSG00000028464	43527582	43536637	upstream	-15843	15331	NearestStart	Tpm2	yes
chr4	149355699	149356824	1126	peak_MACS_1349	1349	-	ENSMUSG00000028980	149353583	149383132	inside	26870	2116	NearestStart	H6pd
chr4	151116481	151117131	651	peak_MACS_1353	1353	-	ENSMUSG00000014592	150433632	151235985	inside	119179	118854	NearestStart	Camta1	yes
chr4	139583824	139584519	696	peak_MACS_1355	1355	-	ENSMUSG00000078234	139516134	139523941	upstream	-60231	59883	NearestStart	Klhdc7a	yes
chr4	148331559	148331996	438	peak_MACS_1357	1357	-	ENSMUSG00000028975	148334643	148473985	downstream	142207	2647	NearestStart	Pex14
chr4	47028724	47029297	574	peak_MACS_1359	1359	-	ENSMUSG00000039809	46675189	47004745	upstream	-24265	23979	NearestStart	Gabbr2
chr4	116489216	116490520	1305	peak_MACS_1362	1362	-	ENSMUSG00000043155	116492511	116494113	downstream	4245	1991	NearestStart	Hpdl	yes
chr4	149030424	149031120	697	peak_MACS_1368	1368	-	ENSMUSG00000039936	149023276	149076680	inside	45908	7148	NearestStart	Pik3cd		Decreased
chr4	154531128	154531776	649	peak_MACS_1370	1370	-	ENSMUSG00000029050	154528183	154596701	inside	65249	2945	NearestStart	Ski
chr4	43716780	43717380	601	peak_MACS_1371	1371	-	ENSMUSG00000050215	43707871	43713679	upstream	-3401	3101	NearestStart	Olfr70
chr4	138616997	138617789	793	peak_MACS_1373	1373	-	ENSMUSG00000028747	138617022	138631485	overlapEnd	14092	25	NearestStart	Htr6	yes
chr4	149033639	149034431	793	peak_MACS_1374	1374	-	ENSMUSG00000039936	149023276	149076680	inside	42645	10363	NearestStart	Pik3cd		Decreased
chr4	140225925	140226600	676	peak_MACS_1377	1377	-	ENSMUSG00000040964	140070399	140221927	upstream	-4335	3998	NearestStart	Arhgef10l
chr4	141472036	141472736	701	peak_MACS_1381	1381	-	ENSMUSG00000040659	141414056	141430835	upstream	-41551	41201	NearestStart	Efhd2	yes		Decreased
chr4	140032368	140033084	717	peak_MACS_1383	1383	-	ENSMUSG00000052098	139876570	139879217	upstream	-153509	153151	NearestStart	Gm9867	yes
chr4	154528973	154529544	572	peak_MACS_1384	1384	-	ENSMUSG00000029050	154528183	154596701	inside	67443	790	NearestStart	Ski
chr4	118214208	118214940	733	peak_MACS_1389	1389	-	ENSMUSG00000050854	118213545	118216649	inside	2075	663	NearestStart	Tmem125	yes
chr4	137114455	137115262	808	peak_MACS_1391	1391	-	ENSMUSG00000070666	137126790	137130558	downstream	15700	11528	NearestStart
chr4	137095789	137096362	574	peak_MACS_1392	1392	-	ENSMUSG00000070666	137126790	137130558	downstream	34482	30428	NearestStart
chr4	153714636	153716316	1681	peak_MACS_1394	1394	-	ENSMUSG00000029032	153652594	153675785	upstream	-39691	38851	NearestStart	Arhgef16	yes
chr4	107307037	107307611	575	peak_MACS_1395	1395	-	ENSMUSG00000028610	107348894	107356835	downstream	49511	41283	NearestStart	Dmrtb1
chr4	138822254	138822784	531	peak_MACS_1401	1401	-	ENSMUSG00000028744	138849943	138866623	downstream	44104	27159	NearestStart	Pqlc2
chr4	155030105	155032171	2067	peak_MACS_1402	1402	-	ENSMUSG00000029061	155024763	155027493	upstream	-3645	2612	NearestStart	Mmp23	yes		Decreased
chr4	138457431	138458117	687	peak_MACS_1405	1405	-	ENSMUSG00000041161	138451293	138469915	inside	12141	6138	NearestStart	Otud3	yes
chr4	118062910	118063615	706	peak_MACS_1409	1409	-	ENSMUSG00000033253	118035347	118081878	inside	18616	18263	NearestStart	Szt2	yes
chr4	152806129	152807191	1063	peak_MACS_1413	1413	-	ENSMUSG00000039546	152747329	152856939	inside	50279	49748	NearestStart	Ajap1
chr4	124639720	124640229	510	peak_MACS_1417	1417	-	ENSMUSG00000028873	124595708	124616555	upstream	-23419	23165	NearestStart	Cdca8	yes
chr4	131344085	131344675	591	peak_MACS_1418	1418	-	ENSMUSG00000028909	131324371	131394203	inside	49823	19714	NearestStart	Ptpru
chr4	154036617	154037193	577	peak_MACS_1420	1420	-	ENSMUSG00000051276	154040536	154041976	downstream	5071	3343	NearestStart	Actrt2	yes
chr4	154269134	154269579	446	peak_MACS_1421	1421	-	ENSMUSG00000029059	154270507	154273244	downstream	3888	928	NearestStart	Fam213b
chr4	117709541	117710133	593	peak_MACS_1422	1422	-	ENSMUSG00000028538	117604758	117807519	inside	97682	97386	NearestStart	St3gal3	yes
chr4	139340222	139340803	582	peak_MACS_1425	1425	-	ENSMUSG00000028736	139292976	139389445	inside	48933	47246	NearestStart	Pax7	yes
chr4	149990780	149991616	837	peak_MACS_1429	1429	-	ENSMUSG00000039838	150002680	150026283	downstream	35085	11064	NearestStart	Slc45a1	yes	Increased
chr4	137107645	137108305	661	peak_MACS_1430	1430	-	ENSMUSG00000070666	137126790	137130558	downstream	22583	18485	NearestStart
chr4	140960202	140960786	585	peak_MACS_1431	1431	-	ENSMUSG00000033770	140940524	140954639	upstream	-5855	5563	NearestStart	Clcnka	yes
chr4	141416180	141416889	710	peak_MACS_1432	1432	-	ENSMUSG00000062478	141370876	141402274	upstream	-14260	13906	NearestStart	Ctrc			Decreased
chr4	117884318	117885230	913	peak_MACS_1437	1437	-	ENSMUSG00000033326	117809561	117852648	upstream	-32126	31670	NearestStart	Kdm4a
chr4	147631761	147632505	745	peak_MACS_1438	1438	-	ENSMUSG00000041544	147614372	147662074	inside	29941	17389	NearestStart	Ptchd2	yes
chr4	131355177	131355862	686	peak_MACS_1443	1443	-	ENSMUSG00000028909	131324371	131394203	inside	38683	30806	NearestStart	Ptpru
chr4	126427161	126428183	1023	peak_MACS_1445	1445	-	ENSMUSG00000028833	126420993	126430671	inside	2999	2488	NearestStart	Ncdn	yes		Decreased
chr4	153812507	153813070	564	peak_MACS_1446	1446	-	ENSMUSG00000029032	153652594	153675785	upstream	-137003	136722	NearestStart	Arhgef16	yes
chr4	106157489	106158236	748	peak_MACS_1447	1447	-	ENSMUSG00000025418	106156060	106164888	inside	7026	1429	NearestStart	Bsnd
chr4	153664888	153665724	837	peak_MACS_1452	1452	-	ENSMUSG00000029032	153652594	153675785	inside	10479	10061	NearestStart	Arhgef16	yes
chr4	153526350	153527444	1095	peak_MACS_1460	1460	-	ENSMUSG00000029030	153531593	153534775	downstream	7878	4149	NearestStart	Tprgl
chr4	136498667	136499401	735	peak_MACS_1465	1465	-	ENSMUSG00000028661	136485333	136512731	inside	13697	13330	NearestStart	Epha8	yes
chr4	153639088	153639936	849	peak_MACS_1466	1466	-	ENSMUSG00000029032	153652594	153675785	downstream	36273	12658	NearestStart	Arhgef16
chr4	119031980	119032524	545	peak_MACS_1468	1468	-	ENSMUSG00000060288	118972614	118993151	upstream	-39101	38829	NearestStart	Ppih		Increased
chr4	129324937	129325366	430	peak_MACS_1469	1469	-	ENSMUSG00000053841	129303326	129318309	upstream	-6843	6628	NearestStart	Txlna		Increased
chr4	154718637	154720308	1672	peak_MACS_1472	1472	-	ENSMUSG00000029053	154634237	154735470	inside	15998	15162	NearestStart	Prkcz
chr4	141400739	141401260	522	peak_MACS_1473	1473	-	ENSMUSG00000062478	141370876	141402274	inside	1274	1014	NearestStart	Ctrc
chr4	117904006	117904526	521	peak_MACS_1474	1474	-	ENSMUSG00000033326	117809561	117852648	upstream	-51618	51358	NearestStart	Kdm4a
chr4	137085038	137085645	608	peak_MACS_1476	1476	-	ENSMUSG00000070666	137126790	137130558	downstream	45216	41145	NearestStart
chr4	120567579	120568179	601	peak_MACS_1477	1477	-	ENSMUSG00000028629	120593800	120597622	downstream	29743	25621	NearestStart	Exo5
chr4	140036210	140036673	464	peak_MACS_1478	1478	-	ENSMUSG00000052098	139876570	139879217	upstream	-157225	156993	NearestStart	Gm9867
chr4	134226014	134226678	665	peak_MACS_1479	1479	-	ENSMUSG00000037306	134117604	134260205	inside	33859	33527	NearestStart	Man1c1
chr4	154264751	154265239	489	peak_MACS_1483	1483	-	ENSMUSG00000029059	154270507	154273244	downstream	8249	5268	NearestStart	Fam213b
chr4	154008530	154009640	1111	peak_MACS_1485	1485	-	ENSMUSG00000039410	153690233	154010982	inside	1897	1342	NearestStart	Prdm16	yes
chr4	62793708	62794808	1101	peak_MACS_1488	1488	-	ENSMUSG00000028356	62804308	62815833	downstream	21575	9500	NearestStart	Ambp	yes
chr4	136485238	136487839	2602	peak_MACS_1489	1489	-	ENSMUSG00000028661	136485333	136512731	overlapEnd	26193	95	NearestStart	Epha8	yes
chr4	141457549	141458329	781	peak_MACS_1491	1491	-	ENSMUSG00000040659	141414056	141430835	upstream	-27104	26714	NearestStart	Efhd2	yes
chr4	151046522	151047045	524	peak_MACS_1492	1492	-	ENSMUSG00000014592	150433632	151235985	inside	189201	188940	NearestStart	Camta1	yes
chr4	45071128	45071764	637	peak_MACS_1493	1493	-	ENSMUSG00000048232	45047118	45097476	inside	26030	24010	NearestStart	Fbxo10
chr4	119331126	119331679	554	peak_MACS_1494	1494	-	ENSMUSG00000032978	119329211	119331559	overlapStart	157	120	NearestStart	Guca2b
chr4	128609137	128609870	734	peak_MACS_1497	1497	-	ENSMUSG00000028789	128607476	128639683	inside	30179	1661	NearestStart	Adc		Decreased
chr4	132341577	132342313	737	peak_MACS_1498	1498	-	ENSMUSG00000037731	132337757	132352302	inside	10357	3820	NearestStart	Themis2	yes
chr4	136466971	136467701	731	peak_MACS_1500	1500	-	ENSMUSG00000036887	136451831	136454718	upstream	-12618	12253	NearestStart	C1qa	yes
chr4	138629603	138630782	1180	peak_MACS_1502	1502	-	ENSMUSG00000028747	138617022	138631485	inside	1293	703	NearestStart	Htr6
chr4	139889412	139890126	715	peak_MACS_1503	1503	-	ENSMUSG00000052098	139876570	139879217	upstream	-10552	10195	NearestStart	Gm9867	yes
chr4	141197644	141198885	1242	peak_MACS_1508	1508	-	ENSMUSG00000040740	141174738	141179736	upstream	-18528	17908	NearestStart	Slc25a34	yes
chr4	140601660	140603292	1633	peak_MACS_1509	1509	-	ENSMUSG00000040860	140572551	140616465	inside	13989	13173	NearestStart	Crocc	yes		Decreased
chr4	153721697	153722613	917	peak_MACS_1511	1511	-	ENSMUSG00000029032	153652594	153675785	upstream	-46370	45912	NearestStart	Arhgef16	yes
chr4	138465076	138465906	831	peak_MACS_1516	1516	-	ENSMUSG00000041161	138451293	138469915	inside	4424	4009	NearestStart	Otud3	yes
chr4	141183622	141184554	933	peak_MACS_1517	1517	-	ENSMUSG00000040740	141174738	141179736	upstream	-4352	3886	NearestStart	Slc25a34	yes
chr4	41610363	41611245	883	peak_MACS_1519	1519	-	ENSMUSG00000028444	41604528	41644121	inside	33317	5835	NearestStart	Cntfr	yes		Decreased	yes
chr4	43718604	43719395	792	peak_MACS_1521	1521	-	ENSMUSG00000046450	43718499	43723103	inside	4103	105	NearestStart	Olfr71	yes
chr4	136470469	136471147	679	peak_MACS_1522	1522	-	ENSMUSG00000036887	136451831	136454718	upstream	-16090	15751	NearestStart	C1qa	yes
chr4	137077300	137078113	814	peak_MACS_1526	1526	-	ENSMUSG00000070666	137126790	137130558	downstream	52852	48677	NearestStart		yes
chr4	43048688	43049510	823	peak_MACS_1303	1303	+	ENSMUSG00000036002	43045285	43059092	inside	3814	3403	Overlapping	Fam214b		Increased
chr4	155231767	155232743	977	peak_MACS_1316	1316	-	ENSMUSG00000029071	155221510	155233412	inside	1157	669	Overlapping	Dvl1	yes
chr4	120369920	120370949	1030	peak_MACS_1321	1321	+	ENSMUSG00000028631	120368742	120419853	inside	1692	1178	Overlapping	Kcnq4	yes	Decreased
chr4	140572641	140574392	1752	peak_MACS_1327	1327	+	ENSMUSG00000040860	140572551	140616465	inside	965	90	Overlapping	Crocc	yes
chr4	141186930	141188383	1454	peak_MACS_1334	1334	+	ENSMUSG00000028917	141181648	141220814	inside	6008	5282	Overlapping	Plekhm2
chr4	128128123	128128597	475	peak_MACS_1335	1335	-	ENSMUSG00000028804	127736205	128244903	inside	116543	116306	Overlapping	Csmd2	yes
chr4	155032851	155034019	1169	peak_MACS_1336	1336	+	ENSMUSG00000029060	155028790	155043307	inside	4645	4061	Overlapping	Mib2
chr4	117882025	117882620	596	peak_MACS_1342	1342	+	ENSMUSG00000033295	117880817	117964010	inside	1505	1208	Overlapping	Ptprf	yes
chr4	117898344	117899232	889	peak_MACS_1343	1343	+	ENSMUSG00000033295	117880817	117964010	inside	17971	17527	Overlapping	Ptprf
chr4	125987803	125989571	1769	peak_MACS_1347	1347	-	ENSMUSG00000056174	125964036	125991574	inside	2887	2003	Overlapping	Col8a2			Decreased
chr4	43551968	43552991	1024	peak_MACS_1348	1348	+	ENSMUSG00000028465	43544390	43575294	inside	8090	7578	Overlapping	Tln1	yes
chr4	139583824	139584519	696	peak_MACS_1355	1355	+	ENSMUSG00000040972	139582760	139802699	inside	1412	1064	Overlapping	Igsf21	yes
chr4	47028724	47029297	574	peak_MACS_1359	1359	+	ENSMUSG00000066191	47028540	47070178	inside	470	184	Overlapping	Anks6
chr4	116489216	116490520	1305	peak_MACS_1362	1362	-	ENSMUSG00000028687	116480327	116492036	inside	2168	1516	Overlapping	Mutyh	yes
chr4	150386269	150387082	814	peak_MACS_1366	1366	+	ENSMUSG00000028957	150377760	150418774	inside	8916	8509	Overlapping	Per3		Decreased
chr4	129985694	129986480	787	peak_MACS_1367	1367	+	ENSMUSG00000073752	129985405	129985918	overlapEnd	682	224	Overlapping	Gm10570	yes
chr4	129752253	129752855	603	peak_MACS_1380	1380	-	ENSMUSG00000040690	129725083	129776527	inside	23973	23672	Overlapping	Col16a1			Decreased	yes
[truncated: 1,213 more rows]
