# Supplementary material for: Rebalancing gene haploinsufficiency in vivo by targeting chromatin
Source: Nat Commun. 2016 Jun 3;7:11688. doi: 10.1038/ncomms11688 (PMC4895808; doi:10.1038/ncomms11688)
Supplement: Supplementary Data 3 — Differentially expressed Genes Tbx1 SiRNA vs NT SiRNA [file ncomms11688-s5.xls]

## Sheet: DE_genes_Tbx1_vs_NT_SiRNA_peaks
Differentially expressed Genes Tbx1 SiRNA vs NT SiRNA
Ensembl ID	Symbol	logFC	logCPM	PValue	FDR	Tbx1 golden peak	CuffDiff
ENSMUSG00000039735	Fnbp1l	-1.8678	7.34866	8.99777e-220	1.30225e-215	no	yes
ENSMUSG00000024472	Dcp2	-0.908191	7.51213	2.59232e-61	1.87594e-57	no	yes
ENSMUSG00000063972	Nr6a1	-0.919367	7.14094	1.18454e-54	5.71462e-51	no	yes
ENSMUSG00000005656	Snx6	-0.793444	6.93439	2.3854e-42	8.63096e-39	no	yes
ENSMUSG00000066643	Wdr35	-0.955846	6.04991	5.45633e-42	1.57939e-38	no	yes
ENSMUSG00000009097	Tbx1	-2.93676	2.75435	1.03903e-39	2.50631e-36	no	yes
ENSMUSG00000031796	Gtl3	-0.95343	5.75461	1.4712e-38	3.04181e-35	no	yes
ENSMUSG00000021427	Ssr1	-0.691431	7.91531	2.38226e-37	4.30981e-34	no	yes
ENSMUSG00000029730	Mcm7	-0.608351	8.60969	5.49708e-34	8.83991e-31	no	yes
ENSMUSG00000027944	Hax1	-0.831018	6.2134	1.34503e-33	1.94667e-30	no	yes
ENSMUSG00000052310	Slc39a1	-0.858067	5.75113	3.50609e-32	4.61306e-29	no	yes
ENSMUSG00000004317	Clcn5	-0.759499	6.8169	8.02828e-32	9.68278e-29	no	yes
ENSMUSG00000050966	Lin28a	0.581076	9.62914	1.01594e-31	1.13105e-28	no	yes
ENSMUSG00000020176	Grb10	-1.06062	5.34941	1.79189e-31	1.85243e-28	no	no
ENSMUSG00000079477	Rab7	-0.621365	7.77918	2.03282e-31	1.9614e-28	no	yes
ENSMUSG00000005892	Trh	-0.626834	8.13915	2.8604e-28	2.58741e-25	no	yes
ENSMUSG00000005125	Ndrg1	-0.947277	6.74768	4.30314e-28	3.66349e-25	no	no
ENSMUSG00000030256	Bhlhe41	-0.998543	5.5669	2.12294e-26	1.70696e-23	no	yes
ENSMUSG00000016619	Nup50	-0.594983	7.70126	3.1815e-26	2.42347e-23	yes	yes
ENSMUSG00000043252	Tmem64	-0.985896	4.8981	4.25123e-26	3.0764e-23	no	yes
ENSMUSG00000031657	Heatr3	-0.682236	6.42794	6.47961e-26	4.46569e-23	no	yes
ENSMUSG00000006494	Pdk1	-0.647717	7.5099	1.42456e-25	9.37168e-23	no	yes
ENSMUSG00000030103	Bhlhe40	-0.935332	5.85705	1.44113e-24	9.06848e-22	no	yes
ENSMUSG00000070348	Ccnd1	0.714941	5.86263	4.72102e-24	2.84697e-21	no	yes
ENSMUSG00000000078	Klf6	-0.573506	7.1017	1.20121e-23	6.95402e-21	no	yes
ENSMUSG00000028878	Fam76a	-0.667202	5.98771	2.36003e-23	1.31372e-20	no	no
ENSMUSG00000031667	Aktip	-0.782153	5.59749	9.08445e-23	4.8696e-20	no	yes
ENSMUSG00000020790	Ankfy1	-0.553735	7.33752	5.94045e-22	3.07058e-19	no	yes
ENSMUSG00000023883	Phf10	-0.590684	7.93201	9.73266e-22	4.85727e-19	no	yes
ENSMUSG00000009092	Derl3	0.895984	5.68409	7.09371e-21	3.42224e-18	no	yes
ENSMUSG00000004665	Cnn2	0.520779	7.46735	1.88156e-20	8.78444e-18	no	yes
ENSMUSG00000054364	Rhob	-0.693129	5.89047	2.11889e-20	9.58333e-18	no	yes
ENSMUSG00000061273	Mmgt1	-0.688579	5.8252	4.41036e-20	1.93428e-17	no	yes
ENSMUSG00000027365	Trpm7	-0.485603	8.07423	6.47025e-20	2.75423e-17	no	no
ENSMUSG00000050473	Slc35d3	-1.21875	3.69525	1.33974e-19	5.54003e-17	no	yes
ENSMUSG00000015305	Sash1	-0.64953	5.77596	9.18746e-19	3.69362e-16	no	yes
ENSMUSG00000022964	Tmem50b	0.852258	4.52913	3.44001e-18	1.3242e-15	no	yes
ENSMUSG00000042686	Jph1	-0.880416	4.58655	3.47678e-18	1.3242e-15	no	yes
ENSMUSG00000059246	Foxb1	1.57046	2.68934	3.5878e-18	1.33144e-15	no	yes
ENSMUSG00000020413	Hus1	-0.61655	5.76171	5.68511e-18	2.05702e-15	no	yes
ENSMUSG00000030268	Bcat1	-0.471126	8.02623	7.88918e-18	2.78488e-15	no	no
ENSMUSG00000058325	Dock1	-0.803582	4.74608	1.43359e-17	4.94008e-15	no	yes
ENSMUSG00000016477	E2f3	-0.556914	6.45948	1.50402e-17	5.06226e-15	no	no
ENSMUSG00000049866	Arl4c	-0.518383	7.63413	1.60849e-17	5.29083e-15	no	yes
ENSMUSG00000028527	Ak4	-0.603776	7.6459	1.69697e-17	5.45783e-15	no	yes
ENSMUSG00000026764	Kif5c	0.524993	6.51945	2.60024e-17	8.18115e-15	no	no
ENSMUSG00000042363	Lgalsl	0.531635	6.58626	3.42841e-17	1.05573e-14	no	yes
ENSMUSG00000027523	Gnas	-0.425352	8.57475	4.36477e-17	1.31607e-14	yes	no
ENSMUSG00000049504	Proser1	-0.548929	6.76599	5.00599e-17	1.4786e-14	no	yes
ENSMUSG00000021728	Emb	-0.456624	7.47831	5.40767e-17	1.5653e-14	no	yes
ENSMUSG00000052429	Prmt1	-0.418687	8.51223	1.97317e-16	5.59954e-14	no	yes
ENSMUSG00000026773	Pfkfb3	-0.675189	6.98587	2.35448e-16	6.55314e-14	no	yes
ENSMUSG00000015599	Ttbk1	1.22808	3.16236	2.92179e-16	7.97868e-14	yes	yes
ENSMUSG00000025764	Jade1	-0.496917	6.47463	3.57929e-16	9.59317e-14	no	yes
ENSMUSG00000025203	Scd2	0.383244	10.631	1.20265e-15	3.16472e-13	no	no
ENSMUSG00000024383	Map3k2	-0.597265	5.85892	1.2485e-15	3.2267e-13	no	yes
ENSMUSG00000001687	Ubl3	-0.653229	5.18729	1.78421e-15	4.52399e-13	no	yes
ENSMUSG00000024769	Cdc42bpg	-0.527879	6.42779	1.83313e-15	4.52399e-13	yes	yes
ENSMUSG00000024687	Osbp	0.551523	6.16953	1.85277e-15	4.52399e-13	no	yes
ENSMUSG00000036450	Hif1an	-0.473809	6.76083	1.87549e-15	4.52399e-13	no	yes
ENSMUSG00000024346	Pfdn1	-0.587904	6.00936	2.4158e-15	5.73177e-13	no	yes
ENSMUSG00000014813	Stc1	-0.704118	5.33256	3.02702e-15	7.06615e-13	no	yes
ENSMUSG00000001552	Jup	-0.651143	5.35312	3.80943e-15	8.75141e-13	no	yes
ENSMUSG00000027506	Tpd52	-0.470546	6.84407	4.04565e-15	9.14885e-13	no	no
ENSMUSG00000022048	Dpysl2	0.475136	6.63835	5.11486e-15	1.13888e-12	no	yes
ENSMUSG00000028385	Snx30	-0.558141	5.75361	5.45365e-15	1.19592e-12	no	yes
ENSMUSG00000010392	Gosr1	-0.608044	5.55246	5.72929e-15	1.22184e-12	no	yes
ENSMUSG00000032085	Tagln	1.13922	3.05659	5.74069e-15	1.22184e-12	no	no
ENSMUSG00000032193	Ldlr	0.493567	6.64949	7.05722e-15	1.48028e-12	yes	yes
ENSMUSG00000039740	Alg2	0.558025	5.80226	8.21684e-15	1.69889e-12	no	no
ENSMUSG00000021669	Col4a3bp	-0.53009	6.40825	1.51841e-14	3.06261e-12	no	yes
ENSMUSG00000027091	Zc3h15	-0.435153	7.45712	1.52358e-14	3.06261e-12	no	yes
ENSMUSG00000028417	Tal2	1.47938	2.41724	1.56205e-14	3.09692e-12	no	yes
ENSMUSG00000000901	Mmp11	-0.738031	4.5571	2.54708e-14	4.9816e-12	no	no
ENSMUSG00000032244	Fem1b	-0.372306	8.89066	2.73478e-14	5.2774e-12	no	no
ENSMUSG00000062327	T	0.862439	6.10942	2.78124e-14	5.29644e-12	no	yes
ENSMUSG00000028480	Glipr2	0.46597	6.81753	2.94006e-14	5.52616e-12	no	yes
ENSMUSG00000020644	Id2	0.808619	4.27313	3.2942e-14	6.11243e-12	no	yes
ENSMUSG00000021973	Micu2	-0.623528	5.05094	4.65168e-14	8.46789e-12	yes	yes
ENSMUSG00000028698	Pik3r3	0.519481	5.86906	4.68066e-14	8.46789e-12	yes	yes
ENSMUSG00000004267	Eno2	-0.558933	6.72233	5.31268e-14	9.49264e-12	no	no
ENSMUSG00000052609	Plekhg3	-0.666082	4.9203	5.62185e-14	9.92257e-12	yes	yes
ENSMUSG00000031987	Egln1	-0.671163	7.12557	6.52457e-14	1.13771e-11	no	yes
ENSMUSG00000089901	Gm8113	0.614668	5.60728	6.95409e-14	1.19817e-11	no	yes
ENSMUSG00000026878	Rab14	-0.414498	7.51579	8.5455e-14	1.45505e-11	no	no
ENSMUSG00000000184	Ccnd2	0.442733	6.76148	1.09203e-13	1.83779e-11	yes	yes
ENSMUSG00000040675	Mthfd1l	-0.530681	6.33819	1.11074e-13	1.84779e-11	no	yes
ENSMUSG00000032231	Anxa2	-0.470215	6.90997	1.13245e-13	1.86249e-11	no	no
ENSMUSG00000032437	Stt3b	-0.378455	8.23497	1.49136e-13	2.42523e-11	no	no
ENSMUSG00000003153	Slc2a3	-0.458611	10.4701	1.85196e-13	2.97815e-11	no	no
ENSMUSG00000067787	Blcap	-0.716432	4.91539	2.05606e-13	3.27003e-11	yes	yes
ENSMUSG00000022707	Gbe1	-0.804512	4.57959	2.50628e-13	3.94277e-11	no	yes
ENSMUSG00000049647		-0.459328	6.33674	2.69275e-13	4.19056e-11	no	yes
ENSMUSG00000049764	Zfp280b	0.426156	6.92966	3.22586e-13	4.91659e-11	no	no
ENSMUSG00000087166	L1td1	-0.443741	7.80464	3.22722e-13	4.91659e-11	no	no
ENSMUSG00000017548	Suz12	-0.399686	8.29813	3.40621e-13	5.09079e-11	no	no
ENSMUSG00000032939	Nup93	-0.468845	6.78722	3.43776e-13	5.09079e-11	no	yes
ENSMUSG00000032307	Ube2q2	-0.591527	5.46634	3.44709e-13	5.09079e-11	no	yes
ENSMUSG00000026779	Mastl	-0.493455	6.09754	3.66341e-13	5.35561e-11	no	yes
ENSMUSG00000029458	Brap	0.575248	5.27939	4.85662e-13	7.02899e-11	yes	yes
ENSMUSG00000029580	Actb	-0.358215	11.0767	6.55761e-13	9.39686e-11	no	no
ENSMUSG00000020130	Tbc1d15	-0.470589	6.74048	7.20746e-13	1.02268e-10	no	yes
ENSMUSG00000037533	Rapgef6	-0.425894	6.83931	8.20969e-13	1.15358e-10	no	no
ENSMUSG00000040943	Tet2	-0.560601	5.42761	8.36461e-13	1.16405e-10	no	yes
ENSMUSG00000056268	Dennd1b	-0.539112	5.50721	9.27097e-13	1.27789e-10	no	no
ENSMUSG00000031202	Rab39b	0.66423	4.58238	9.60213e-13	1.3001e-10	no	yes
ENSMUSG00000033065	Pfkm	-0.450871	6.24235	9.61176e-13	1.3001e-10	no	no
ENSMUSG00000032802	Srxn1	0.550404	5.54602	1.08052e-12	1.44799e-10	no	yes
ENSMUSG00000031530	Dusp4	-0.428639	6.55867	1.24e-12	1.64587e-10	no	yes
ENSMUSG00000032547	Ryk	0.406625	6.80209	1.25092e-12	1.64587e-10	no	no
ENSMUSG00000030782	Tgfb1i1	0.702791	4.57318	1.3161e-12	1.71602e-10	yes	yes
ENSMUSG00000040195	Tmem194	-0.412815	7.15314	1.51381e-12	1.95619e-10	no	no
ENSMUSG00000031297	Slc7a3	-0.414253	7.37762	2.45925e-12	3.13414e-10	no	no
ENSMUSG00000030934	Oat	0.383781	7.60643	2.46868e-12	3.13414e-10	no	no
ENSMUSG00000031770	Herpud1	-0.603613	6.33069	2.53889e-12	3.19525e-10	no	yes
ENSMUSG00000027087	Itgav	-0.482794	6.11806	2.86584e-12	3.57563e-10	no	no
ENSMUSG00000026827	Gpd2	-0.464329	6.07119	3.1274e-12	3.86862e-10	no	yes
ENSMUSG00000023027	Atf1	-0.527298	5.99513	3.58112e-12	4.39233e-10	no	no
ENSMUSG00000022664	Slc35a5	-0.878656	3.71403	4.38107e-12	5.32834e-10	no	yes
ENSMUSG00000035105	Egln3	-0.592607	6.02859	4.62686e-12	5.58038e-10	yes	yes
ENSMUSG00000006930	Hap1	0.612515	5.01081	4.82892e-12	5.77595e-10	no	no
ENSMUSG00000029090	Gpr125	-0.430888	6.48824	4.99819e-12	5.92941e-10	no	yes
ENSMUSG00000039988	Ankrd13c	-0.483562	5.98001	5.25772e-12	6.18659e-10	no	yes
ENSMUSG00000034560	A230046K03Rik	-0.386056	7.54866	6.85206e-12	7.99757e-10	no	no
ENSMUSG00000024665	Fads2	0.421562	6.61698	7.15107e-12	8.27979e-10	no	no
ENSMUSG00000043885	Slc36a4	-0.791666	4.16253	8.59068e-12	9.86769e-10	no	yes
ENSMUSG00000041488	Stx3	-0.439386	6.21518	1.12813e-11	1.28562e-09	no	no
ENSMUSG00000045394	Epcam	-0.389732	7.32076	1.15185e-11	1.3024e-09	no	no
ENSMUSG00000016349	Eef1a2	1.79206	1.46237	1.19015e-11	1.33527e-09	no	yes
ENSMUSG00000051159	Cited1	-0.409437	6.73514	1.44652e-11	1.61042e-09	no	no
ENSMUSG00000048756	Foxo3	-0.377185	7.43968	1.70023e-11	1.87843e-09	no	no
ENSMUSG00000057069	Ero1lb	0.706221	4.87683	1.81831e-11	1.99366e-09	no	yes
ENSMUSG00000022865	Cxadr	-0.374664	7.18579	1.87923e-11	2.04497e-09	no	no
ENSMUSG00000040681	Hmgn1	-0.356037	8.71592	1.90433e-11	2.05682e-09	no	no
ENSMUSG00000043629	1700019D03Rik	-0.540705	5.21065	2.02872e-11	2.17494e-09	no	yes
ENSMUSG00000025791	Pgm2	-0.513708	7.24426	2.8601e-11	3.0437e-09	no	yes
ENSMUSG00000022553	Maf1	-0.442547	6.03274	2.90459e-11	3.06848e-09	no	no
ENSMUSG00000045294	Insig1	-0.464007	6.43186	2.98886e-11	3.13463e-09	no	yes
ENSMUSG00000034640	Tiparp	-0.510374	5.54023	3.21764e-11	3.33201e-09	no	no
ENSMUSG00000001507	Itga3	-0.702382	4.21344	3.22312e-11	3.33201e-09	no	yes
ENSMUSG00000005161	Prdx2	-0.410985	7.64679	3.28681e-11	3.37376e-09	no	no
ENSMUSG00000026005	Rpe	-0.478466	5.76213	3.90537e-11	3.98045e-09	no	no
ENSMUSG00000025608	Podxl	-0.412359	7.66139	4.84747e-11	4.90611e-09	yes	no
ENSMUSG00000022246	Rai14	-0.390333	6.85467	5.02049e-11	5.04594e-09	no	no
ENSMUSG00000027109	Sp3	-0.358213	7.37458	5.18782e-11	5.17816e-09	no	no
ENSMUSG00000054889	Dsp	-0.593069	4.81664	6.65365e-11	6.59577e-09	no	yes
ENSMUSG00000033352	Map2k4	0.395272	6.82896	7.07431e-11	6.96507e-09	no	no
ENSMUSG00000035293	G2e3	-0.412506	7.67388	7.78259e-11	7.61063e-09	no	no
ENSMUSG00000025959	Klf7	-0.443913	5.99006	8.38215e-11	8.14194e-09	no	no
ENSMUSG00000032238	Rora	-0.455375	5.91046	8.61177e-11	8.26997e-09	no	no
ENSMUSG00000026278	Bok	-0.79124	4.10552	8.62824e-11	8.26997e-09	no	yes
ENSMUSG00000031438	Rnf128	-0.584551	4.92732	9.60425e-11	9.14488e-09	no	yes
ENSMUSG00000037474	Dtl	-0.384357	6.6771	1.25138e-10	1.18374e-08	no	yes
ENSMUSG00000028645	Slc2a1	-0.433492	9.27007	1.59916e-10	1.5029e-08	no	yes
ENSMUSG00000022604	Cep97	-0.427615	6.38468	1.64294e-10	1.53408e-08	no	no
ENSMUSG00000054604	Cggbp1	-0.372965	6.834	1.65955e-10	1.53966e-08	no	no
ENSMUSG00000034336	Ina	0.458003	5.88045	1.67797e-10	1.54683e-08	no	no
ENSMUSG00000005469	Prkaca	-0.430492	6.03772	1.70947e-10	1.5659e-08	no	yes
ENSMUSG00000023964	Calcr	-0.612213	5.08494	1.77673e-10	1.61727e-08	no	yes
ENSMUSG00000000753	Serpinf1	0.961861	3.10264	1.93101e-10	1.74671e-08	no	yes
ENSMUSG00000052707	Tnrc6a	0.355901	7.93273	1.96114e-10	1.76296e-08	no	no
ENSMUSG00000055653	Gpc3	-0.523702	5.11381	1.99865e-10	1.78559e-08	no	yes
ENSMUSG00000006599	Gtf2h1	-0.360819	7.05339	2.01855e-10	1.79229e-08	no	no
ENSMUSG00000031557	Plekha2	-0.465082	6.40517	2.04402e-10	1.80384e-08	no	no
ENSMUSG00000047751	Utf1	-0.405305	7.77878	2.10381e-10	1.84536e-08	no	yes
ENSMUSG00000051554		-0.498245	5.30919	2.2887e-10	1.99545e-08	no	yes
ENSMUSG00000020888	Dvl2	-0.411265	6.378	2.4554e-10	2.12797e-08	no	no
ENSMUSG00000027132	Katnbl1	-0.487666	5.59875	3.04643e-10	2.62447e-08	no	no
ENSMUSG00000022044	Stmn4	3.21167	-0.255936	4.03775e-10	3.45789e-08	no	yes
ENSMUSG00000030790	Adm	-1.06457	3.61867	4.08915e-10	3.48131e-08	no	yes
ENSMUSG00000024924	Vldlr	-0.39725	6.63653	4.53976e-10	3.84233e-08	no	no
ENSMUSG00000031367	Ap1s2	-0.515937	5.10802	4.57251e-10	3.84756e-08	no	yes
ENSMUSG00000004558	Ndrg2	-0.570159	5.4882	5.08459e-10	4.25372e-08	no	yes
ENSMUSG00000039501	Znfx1	-0.483565	5.55691	5.3546e-10	4.45386e-08	no	no
ENSMUSG00000017776	Crk	0.334319	7.82535	6.51639e-10	5.38924e-08	no	no
ENSMUSG00000041329	Atp1b2	0.52521	5.69334	6.66777e-10	5.4831e-08	no	no
ENSMUSG00000024807	Syvn1	0.426472	6.75839	7.18752e-10	5.87712e-08	yes	no
ENSMUSG00000027309	4930402H24Rik	-0.521894	5.26223	7.39294e-10	6.01113e-08	no	no
ENSMUSG00000024583	Txnl1	-0.344025	7.2774	8.13479e-10	6.57736e-08	no	no
ENSMUSG00000042750	Bex2	0.436759	6.28859	8.70631e-10	7.00035e-08	no	no
ENSMUSG00000027805	Pfn2	-0.501296	5.2879	8.85064e-10	7.07709e-08	no	no
ENSMUSG00000066357	Wdr6	0.38117	7.57454	9.53588e-10	7.58312e-08	no	no
ENSMUSG00000053897	Slc39a8	-0.518757	5.38741	9.73296e-10	7.69755e-08	no	yes
ENSMUSG00000032409	Atr	-0.360026	6.70738	1.10768e-09	8.71275e-08	no	no
ENSMUSG00000026483	Fam129a	-0.492268	5.27983	1.15552e-09	9.03993e-08	no	no
ENSMUSG00000006740	Kif5b	-0.31367	8.72685	1.25493e-09	9.76483e-08	no	no
ENSMUSG00000034993	Vat1	-0.343098	7.31001	1.5099e-09	1.1686e-07	no	no
ENSMUSG00000027797	Dclk1	-0.539545	4.80991	1.53597e-09	1.18245e-07	no	yes
ENSMUSG00000058706	0610030E20Rik	-0.401182	6.124	1.57336e-09	1.20483e-07	no	no
ENSMUSG00000028991	Mtor	-0.356961	6.55144	1.66536e-09	1.26857e-07	no	no
ENSMUSG00000040669	Phc1	-0.287738	9.934	1.84505e-09	1.39808e-07	no	no
ENSMUSG00000034586	Hid1	0.55835	4.90576	1.85888e-09	1.40123e-07	no	no
ENSMUSG00000026848	Tor1b	0.391848	6.18892	1.92161e-09	1.44101e-07	no	no
ENSMUSG00000021217	Tshz3	-0.853219	3.53404	2.20653e-09	1.64614e-07	yes	yes
ENSMUSG00000037643	Prkci	-0.323367	7.43982	2.27573e-09	1.68906e-07	no	no
ENSMUSG00000021775	Nr1d2	-0.414768	5.84	2.34582e-09	1.73219e-07	no	no
ENSMUSG00000030101	Sumf1	-0.558557	4.7157	2.40317e-09	1.76554e-07	no	no
ENSMUSG00000021068	Nin	-0.505665	5.30395	2.43066e-09	1.77671e-07	no	no
ENSMUSG00000032288	Imp3	-0.485547	5.47812	2.73634e-09	1.99011e-07	no	yes
ENSMUSG00000020541	Tom1l1	-0.409079	6.00487	2.8589e-09	2.06884e-07	no	no
ENSMUSG00000040728	Esrp1	-0.497604	5.34759	2.88067e-09	2.07422e-07	no	yes
ENSMUSG00000005506	Celf1	-0.296753	8.9711	3.57473e-09	2.56124e-07	no	no
ENSMUSG00000027615	Hps3	-0.406205	5.81305	4.32847e-09	3.08601e-07	no	no
ENSMUSG00000026211	Obsl1	-0.384852	6.74376	4.55816e-09	3.23383e-07	yes	no
ENSMUSG00000041859	Mcm3	-0.322899	8.24517	5.04359e-09	3.56078e-07	no	no
ENSMUSG00000041957	Pkp2	-0.379399	6.5259	5.47463e-09	3.84632e-07	yes	no
ENSMUSG00000027254	Map1a	0.426859	5.71767	5.53386e-09	3.86916e-07	no	no
ENSMUSG00000009470	Tnpo1	-0.274562	9.93437	6.58055e-09	4.56162e-07	no	no
ENSMUSG00000026617	Bpnt1	0.45538	5.3211	6.58729e-09	4.56162e-07	no	no
ENSMUSG00000034958	Atcay	0.759308	3.58024	6.79428e-09	4.68256e-07	no	yes
ENSMUSG00000000303	Cdh1	-0.394847	6.33887	8.47894e-09	5.81542e-07	no	no
ENSMUSG00000040097	Flywch1	0.347423	7.01107	8.52144e-09	5.81542e-07	no	no
ENSMUSG00000046873	Mbtps2	-0.414755	5.81661	8.55859e-09	5.81542e-07	no	no
ENSMUSG00000032232	Cgnl1	-0.479337	5.1069	8.67011e-09	5.84172e-07	no	yes
ENSMUSG00000042078	Svop	-1.23296	2.00987	8.67801e-09	5.84172e-07	no	yes
ENSMUSG00000025986	Slc39a10	-0.30993	7.81187	9.03388e-09	6.05311e-07	no	no
ENSMUSG00000074221	Zfp568	-0.340588	7.8049	1.027e-08	6.82418e-07	no	no
ENSMUSG00000041020	Map7d2	0.506388	4.96266	1.02789e-08	6.82418e-07	no	no
ENSMUSG00000021610	Clptm1l	0.377688	6.38206	1.07965e-08	7.13506e-07	no	no
ENSMUSG00000001089	Luzp1	-0.346133	7.38326	1.17697e-08	7.74288e-07	no	no
ENSMUSG00000045667	Smtnl2	-0.529888	5.92273	1.27599e-08	8.35627e-07	no	yes
ENSMUSG00000006262	Mob1b	-0.3444	6.44604	1.29702e-08	8.45573e-07	no	no
ENSMUSG00000039748	Exo1	-0.35525	6.41572	1.35427e-08	8.78937e-07	no	no
ENSMUSG00000025025	Mxi1	-0.611741	4.66443	1.49298e-08	9.64635e-07	no	yes
ENSMUSG00000089774	Slc5a3	0.451333	5.2198	1.53669e-08	9.88469e-07	no	no
ENSMUSG00000037235	Mxd4	0.458493	5.34859	1.58164e-08	1.01288e-06	no	yes
ENSMUSG00000052298	Cdc42se2	0.321987	7.30546	1.61036e-08	1.02673e-06	yes	no
ENSMUSG00000019564	Arid3a	0.387087	6.53305	1.71567e-08	1.08907e-06	yes	no
ENSMUSG00000019927	Ube2d1	0.419382	5.74132	1.75189e-08	1.10721e-06	no	no
ENSMUSG00000020422	Tns3	-0.32065	7.21164	1.7658e-08	1.11115e-06	no	no
ENSMUSG00000021094	Dhrs7	-0.462876	5.38859	1.87294e-08	1.17347e-06	no	yes
ENSMUSG00000054256	Msi1	-0.356207	6.59645	1.92132e-08	1.19859e-06	yes	no
ENSMUSG00000003464	Pex19	0.355468	6.3004	2.11828e-08	1.31579e-06	no	no
ENSMUSG00000038156	Spon1	-0.6177	4.11067	2.22561e-08	1.37655e-06	yes	yes
ENSMUSG00000020303	Stc2	-0.365962	7.48018	2.31303e-08	1.42453e-06	no	no
ENSMUSG00000021608	Lpcat1	0.371149	6.30961	2.4321e-08	1.49152e-06	no	no
ENSMUSG00000002985	Apoe	-0.332312	7.36262	2.95882e-08	1.80688e-06	no	no
ENSMUSG00000021806	Nid2	-0.317046	7.1377	2.99211e-08	1.81953e-06	no	no
ENSMUSG00000028211	Trp53inp1	0.286553	8.93439	3.11723e-08	1.88768e-06	no	no
ENSMUSG00000032601	Prkar2a	0.316754	6.74932	3.80595e-08	2.29514e-06	yes	no
ENSMUSG00000042428	Mgat3	-0.691006	3.91412	3.84606e-08	2.30971e-06	yes	yes
ENSMUSG00000028955	Vamp3	-0.351552	6.38499	3.86362e-08	2.31067e-06	no	no
ENSMUSG00000007039	Ddah2	-0.382048	5.92664	3.88966e-08	2.31667e-06	no	no
ENSMUSG00000041703	Zic5	-0.404411	5.87151	3.98109e-08	2.3614e-06	no	no
ENSMUSG00000020598	Nrcam	-0.5028	4.81186	4.15865e-08	2.45666e-06	no	yes
ENSMUSG00000039936	Pik3cd	-0.518463	4.57003	4.35532e-08	2.55586e-06	yes	no
ENSMUSG00000049800	Sertad2	0.35547	6.1168	4.3619e-08	2.55586e-06	no	no
ENSMUSG00000034974	Dapk3	0.399075	5.61015	4.54569e-08	2.65281e-06	no	no
ENSMUSG00000074794	Arrdc3	-0.442226	5.47353	4.64826e-08	2.70178e-06	no	no
ENSMUSG00000031327	Chic1	-0.428966	5.43335	4.89813e-08	2.83562e-06	no	no
ENSMUSG00000037071	Scd1	0.285698	8.44845	5.00884e-08	2.88452e-06	no	no
ENSMUSG00000059263	Usp47	-0.302237	8.03087	5.02244e-08	2.88452e-06	no	no
ENSMUSG00000028552	Eps15	-0.323974	6.76365	5.18155e-08	2.96414e-06	no	no
ENSMUSG00000022280	Rnf19a	-0.34516	6.4013	5.3927e-08	3.07277e-06	no	no
ENSMUSG00000090625	Gm20721	-1.23714	2.49943	5.65476e-08	3.20946e-06	no	no
ENSMUSG00000034263	Vwa9	0.394426	5.61275	6.53984e-08	3.69731e-06	no	no
ENSMUSG00000033792	Atp7a	-0.461543	5.32897	6.86642e-08	3.86684e-06	no	yes
ENSMUSG00000026389	Steap3	-0.744416	3.41191	7.27413e-08	4.08056e-06	no	yes
ENSMUSG00000007594	Hapln4	0.459549	5.39213	7.4231e-08	4.14116e-06	yes	no
ENSMUSG00000009549	Srp14	0.362205	6.13663	7.43937e-08	4.14116e-06	no	no
ENSMUSG00000013089	Etv5	-0.286501	8.02178	8.0185e-08	4.44e-06	no	no
ENSMUSG00000021096	Ppm1a	-0.284931	7.79009	8.03758e-08	4.44e-06	no	no
ENSMUSG00000030870	Ubfd1	0.298917	7.92396	8.07451e-08	4.44344e-06	no	no
ENSMUSG00000028381	Ugcg	0.321585	6.80809	8.28058e-08	4.53958e-06	no	no
ENSMUSG00000003410	Elavl3	0.543399	4.5368	8.40671e-08	4.59133e-06	yes	yes
ENSMUSG00000021929	Kpna3	-0.296525	7.76872	8.76722e-08	4.77022e-06	no	no
ENSMUSG00000010663	Fads1	0.284444	7.70643	8.84547e-08	4.79478e-06	no	no
ENSMUSG00000022892	App	-0.390327	5.53078	8.90172e-08	4.80726e-06	no	no
ENSMUSG00000021196	Pfkp	-0.368122	6.95905	9.10425e-08	4.89835e-06	no	no
ENSMUSG00000029482	Aacs	0.460433	5.05517	9.56421e-08	5.12677e-06	no	yes
ENSMUSG00000031734	Irx3	0.642305	4.3645	9.61658e-08	5.13582e-06	no	yes
ENSMUSG00000045302	Preb	0.36505	6.94641	9.70539e-08	5.16419e-06	no	no
ENSMUSG00000078566	Bnip3	-0.304187	8.73711	1.1013e-07	5.83849e-06	no	no
ENSMUSG00000026094	Stk17b	-0.359895	5.90954	1.23296e-07	6.51262e-06	no	no
ENSMUSG00000034300	Fam53c	0.308613	6.97122	1.27218e-07	6.69539e-06	yes	no
ENSMUSG00000070327	Rnf213	-0.416968	5.42815	1.2784e-07	6.70375e-06	yes	no
ENSMUSG00000055240	Zfp101	0.445586	5.22001	1.31823e-07	6.88766e-06	no	no
ENSMUSG00000033530	Ttc7b	-0.442615	5.21167	1.40711e-07	7.32558e-06	no	no
ENSMUSG00000041708	Mpped1	1.0317	2.38767	1.41934e-07	7.36274e-06	no	no
ENSMUSG00000028161	Ppp3ca	-0.66843	3.90742	1.44851e-07	7.48726e-06	no	no
ENSMUSG00000005354	Txn2	-0.326366	6.40989	1.50311e-07	7.74183e-06	no	no
ENSMUSG00000037795	N4bp2	0.281683	7.55223	1.52869e-07	7.84567e-06	no	no
ENSMUSG00000033542	Arhgef5	-0.593297	4.13852	1.54159e-07	7.88391e-06	no	yes
ENSMUSG00000027361	Gabpb1	-0.324806	6.40069	1.55464e-07	7.89598e-06	no	no
ENSMUSG00000037339	Fam53a	0.403149	5.37812	1.55486e-07	7.89598e-06	yes	no
ENSMUSG00000005533	Igf1r	-0.486032	4.71057	1.61654e-07	8.18049e-06	no	no
ENSMUSG00000029330	Cds1	-0.4925	4.64962	1.71029e-07	8.62477e-06	no	yes
ENSMUSG00000000838	Fmr1	-0.305877	7.34945	1.71775e-07	8.63231e-06	no	no
ENSMUSG00000021103	Mnat1	-0.394014	5.43255	1.73694e-07	8.64421e-06	no	no
ENSMUSG00000060671	Atp8b2	0.298307	7.16507	1.7373e-07	8.64421e-06	yes	no
ENSMUSG00000013663	Pten	-0.271221	8.68795	1.73804e-07	8.64421e-06	no	no
ENSMUSG00000075304	Sp5	0.760676	3.59161	1.83572e-07	9.09877e-06	no	yes
ENSMUSG00000040511	Pvr	-0.470829	4.83281	1.8899e-07	9.33534e-06	no	no
ENSMUSG00000003348	Mob3a	0.516504	4.50958	1.91464e-07	9.42537e-06	no	yes
ENSMUSG00000020483	Dynll2	0.29943	7.42678	1.93629e-07	9.49729e-06	no	no
ENSMUSG00000037337	Map4k1	-0.484799	4.9629	1.94237e-07	9.49729e-06	yes	yes
ENSMUSG00000037016	Frem2	-0.312802	6.81929	1.97288e-07	9.61397e-06	yes	no
ENSMUSG00000068923	Syt11	0.4116	5.70092	2.02263e-07	9.79309e-06	no	no
ENSMUSG00000016252	Atp5e	-0.368635	5.80336	2.02882e-07	9.79309e-06	no	no
ENSMUSG00000038025	Phf2	0.445662	5.04866	2.02994e-07	9.79309e-06	yes	no
ENSMUSG00000042644	Itpr3	-0.532372	4.55106	2.05337e-07	9.87323e-06	yes	yes
ENSMUSG00000028223	Decr1	-0.529736	4.80073	2.16804e-07	1.03641e-05	no	yes
ENSMUSG00000027828	Ssr3	0.299184	9.2734	2.16979e-07	1.03641e-05	no	no
ENSMUSG00000052512	Nav2	-0.614174	4.79069	2.3366e-07	1.11242e-05	yes	yes
ENSMUSG00000017929	B4galt5	0.452066	5.29002	2.38281e-07	1.1307e-05	no	no
ENSMUSG00000040661	Rad54l2	0.273548	7.62553	2.40397e-07	1.13702e-05	yes	no
ENSMUSG00000029426	Scarb2	-0.409311	5.49084	2.45766e-07	1.15862e-05	no	no
ENSMUSG00000048528	Nkx1-2	0.630523	4.59206	2.53009e-07	1.18889e-05	no	no
ENSMUSG00000024558	Mapk4	-0.41989	5.11026	2.59103e-07	1.21359e-05	yes	no
ENSMUSG00000061665	Cd2ap	-0.286553	7.41417	2.64914e-07	1.23681e-05	no	no
ENSMUSG00000016409	Nkap	-0.405503	5.49048	2.75171e-07	1.28056e-05	no	no
ENSMUSG00000021831	Ero1l	-0.33574	8.62089	2.82055e-07	1.30839e-05	no	no
ENSMUSG00000029992	Gfpt1	0.372583	7.02435	2.86655e-07	1.32548e-05	no	no
ENSMUSG00000027602	Map1lc3a	0.47003	5.07068	2.8771e-07	1.32612e-05	no	no
ENSMUSG00000024998	Plce1	-0.506419	4.92903	2.92257e-07	1.3428e-05	no	yes
ENSMUSG00000024232	Bambi	0.448918	4.93406	3.08044e-07	1.41086e-05	no	no
ENSMUSG00000056124	B4galt6	0.42476	5.38005	3.14628e-07	1.43647e-05	no	no
ENSMUSG00000028082	Sh3d19	-0.442665	4.96528	3.17594e-07	1.44101e-05	no	no
ENSMUSG00000072568	Fam84b	-0.558596	4.86324	3.17614e-07	1.44101e-05	no	yes
ENSMUSG00000021589	Rhobtb3	0.30342	6.85993	3.21514e-07	1.45415e-05	no	no
ENSMUSG00000056870	Gulp1	-0.694958	3.60079	3.27706e-07	1.47754e-05	no	no
ENSMUSG00000021408	Ripk1	-0.691519	3.52046	3.38871e-07	1.52313e-05	no	no
ENSMUSG00000031995	St14	-0.505769	4.69541	3.40196e-07	1.52435e-05	no	no
ENSMUSG00000024565	Sall3	0.505367	4.65427	3.52784e-07	1.57588e-05	no	yes
ENSMUSG00000020788	Atp2a3	-0.555241	4.4779	3.56351e-07	1.58283e-05	yes	yes
ENSMUSG00000032115	Hyou1	0.30355	9.84555	3.56527e-07	1.58283e-05	no	no
ENSMUSG00000032715	Trib3	-0.3484	6.48351	3.61157e-07	1.59848e-05	no	no
ENSMUSG00000022325	Pop1	0.369465	6.06121	3.87816e-07	1.71124e-05	no	no
ENSMUSG00000036208	BC027231	-0.322923	6.43731	4.02811e-07	1.772e-05	no	no
ENSMUSG00000066621	Tecpr1	0.504365	4.46326	4.31804e-07	1.89379e-05	yes	no
ENSMUSG00000020593	Lpin1	0.343448	5.79508	4.48921e-07	1.96291e-05	no	no
ENSMUSG00000056758	Hmga2	-0.451091	4.99791	4.58412e-07	1.99837e-05	no	no
ENSMUSG00000028042	Zbtb7b	-0.416993	5.28126	4.73296e-07	2.05356e-05	no	no
ENSMUSG00000033752	Mnd1	-0.57919	4.32344	4.7391e-07	2.05356e-05	no	yes
ENSMUSG00000023845	Lnpep	-0.353001	6.16427	4.85065e-07	2.09563e-05	no	no
ENSMUSG00000066456	Hmgn3	0.815986	2.88472	5.0558e-07	2.17709e-05	no	no
ENSMUSG00000050619	Zscan29	0.45067	4.76452	5.06929e-07	2.17709e-05	no	no
ENSMUSG00000019873	Reep3	-0.358991	5.75627	5.10292e-07	2.18505e-05	yes	no
ENSMUSG00000020794	Ube2g1	-0.314843	6.99265	5.17941e-07	2.20552e-05	no	no
ENSMUSG00000022564	Grina	-0.354099	5.76055	5.1812e-07	2.20552e-05	no	no
ENSMUSG00000031985	Gnpat	-0.30627	7.49579	5.35612e-07	2.27329e-05	no	no
ENSMUSG00000029304	Spp1	-0.710132	3.77416	5.37743e-07	2.27566e-05	no	no
ENSMUSG00000027490	E2f1	-0.378637	5.45605	5.65903e-07	2.38784e-05	no	yes
ENSMUSG00000042608	Stk40	0.320745	7.30396	5.79645e-07	2.43872e-05	no	no
ENSMUSG00000022263	Trio	-0.305861	6.90824	5.85299e-07	2.45537e-05	yes	no
ENSMUSG00000029648	Flt1	-0.314524	6.54924	5.90743e-07	2.47105e-05	no	no
ENSMUSG00000066438	Plekhd1	0.676657	3.2615	6.3999e-07	2.66933e-05	no	yes
ENSMUSG00000031004	Mki67	-0.300583	8.61353	6.55405e-07	2.72577e-05	no	no
ENSMUSG00000026434	Nucks1	-0.241735	9.87685	6.74336e-07	2.79647e-05	no	no
ENSMUSG00000032120	C2cd2l	0.746567	3.01189	7.09178e-07	2.93255e-05	no	yes
ENSMUSG00000031532	Tmem66	0.372947	6.33221	7.1511e-07	2.94866e-05	no	no
ENSMUSG00000032827	Ppp1r9a	-0.378352	5.7826	7.38085e-07	3.03475e-05	no	no
ENSMUSG00000034330	Plcg2	-0.397397	5.77729	7.94585e-07	3.2578e-05	yes	no
ENSMUSG00000053477	Tcf4	0.32334	6.17968	8.02771e-07	3.28206e-05	no	no
ENSMUSG00000029249	Rest	-0.250304	8.34444	8.12586e-07	3.31283e-05	no	no
ENSMUSG00000062075	Lmnb2	0.301971	6.40296	8.19303e-07	3.33083e-05	no	no
ENSMUSG00000025950	Idh1	0.305262	7.0748	8.28579e-07	3.35911e-05	no	no
ENSMUSG00000023004	Tuba1b	-0.350133	7.61001	8.89594e-07	3.59639e-05	no	no
ENSMUSG00000044393	Dsg2	-0.385508	5.46329	9.3202e-07	3.75742e-05	yes	no
ENSMUSG00000023951	Vegfa	-0.2947	6.94208	9.36841e-07	3.76505e-05	no	no
ENSMUSG00000007872	Id3	0.441316	5.18047	9.39116e-07	3.76505e-05	no	no
ENSMUSG00000033629	Ptplad1	0.302064	6.78647	9.46379e-07	3.78e-05	no	no
ENSMUSG00000059824	Dbp	-0.612518	3.58977	9.48069e-07	3.78e-05	no	no
ENSMUSG00000047888	Tnrc6b	-0.262045	7.59329	9.90365e-07	3.93779e-05	yes	no
ENSMUSG00000003541	Ier3	-0.648957	3.89739	1.00483e-06	3.98436e-05	no	yes
ENSMUSG00000005374	Tbl2	-0.333182	6.85185	1.06983e-06	4.2305e-05	yes	no
ENSMUSG00000044528	Tram1l1	0.89666	2.58392	1.09052e-06	4.30055e-05	no	yes
ENSMUSG00000020640	Itsn2	-0.333505	5.98891	1.09485e-06	4.30593e-05	yes	no
ENSMUSG00000004319	Clcn3	-0.273656	8.16236	1.10516e-06	4.33467e-05	no	no
ENSMUSG00000045103	Dmd	-0.420098	4.90221	1.10863e-06	4.33653e-05	no	no
ENSMUSG00000021716	Srek1ip1	-0.476351	4.74568	1.12475e-06	4.38774e-05	no	no
ENSMUSG00000028641	Lepre1	0.354243	5.81575	1.15647e-06	4.49936e-05	no	no
ENSMUSG00000061313	Ddhd2	0.344724	5.86875	1.19465e-06	4.63542e-05	no	no
ENSMUSG00000021866	Anxa11	-0.398959	5.10563	1.2026e-06	4.6538e-05	no	no
ENSMUSG00000050708	Ftl1	-0.257923	9.35279	1.21199e-06	4.65923e-05	yes	no
ENSMUSG00000024502	Jakmip2	0.60347	4.34064	1.21263e-06	4.65923e-05	no	no
ENSMUSG00000038886	Man2a2	0.355879	5.88028	1.21366e-06	4.65923e-05	yes	no
ENSMUSG00000019978	Epb4.1l2	-0.315749	6.386	1.23101e-06	4.71335e-05	no	no
ENSMUSG00000022270	Fam134b	-0.59235	4.31347	1.25426e-06	4.78969e-05	yes	yes
ENSMUSG00000030411	Nova2	0.446748	5.02662	1.28284e-06	4.88592e-05	no	yes
ENSMUSG00000040998	Npnt	-0.847531	2.8231	1.34643e-06	5.11467e-05	no	yes
ENSMUSG00000009216	Fam163b	-0.80083	2.7202	1.36932e-06	5.18799e-05	no	yes
ENSMUSG00000075376	Rc3h2	-0.267152	8.03221	1.37718e-06	5.20417e-05	no	no
ENSMUSG00000048922	Cdca2	-0.287682	6.73484	1.45618e-06	5.48836e-05	no	no
ENSMUSG00000026511	Srp9	0.310125	6.42065	1.4633e-06	5.50087e-05	no	no
ENSMUSG00000028847	Trappc3	0.351847	5.64175	1.48988e-06	5.58626e-05	no	no
ENSMUSG00000075595	Zfp652	-0.270963	7.07893	1.59871e-06	5.97883e-05	no	no
ENSMUSG00000028127	Abcd3	0.301864	6.26067	1.64066e-06	6.10038e-05	no	no
ENSMUSG00000021938	Pspc1	0.273044	7.06686	1.64307e-06	6.10038e-05	no	no
ENSMUSG00000030275	Etnk1	0.268304	7.60225	1.64385e-06	6.10038e-05	no	no
ENSMUSG00000028603	Scp2	0.34821	5.70251	1.66041e-06	6.14606e-05	no	no
ENSMUSG00000038023	Atp6v0a2	0.315846	6.13162	1.72262e-06	6.36008e-05	no	no
ENSMUSG00000031207	Msn	-0.288979	7.36158	1.8482e-06	6.79419e-05	no	no
ENSMUSG00000034708	Grn	-0.296164	6.34298	1.84959e-06	6.79419e-05	no	no
ENSMUSG00000035064	Eef2k	-0.475937	4.55142	1.87371e-06	6.86535e-05	no	no
ENSMUSG00000013921	Clip3	0.32852	6.04246	1.9077e-06	6.97225e-05	no	no
ENSMUSG00000024212	Mllt1	0.353633	5.99066	1.93248e-06	7.04503e-05	yes	no
ENSMUSG00000032126	Hmbs	-0.305483	6.23302	1.94422e-06	7.07004e-05	no	no
ENSMUSG00000049929	Lpar4	0.333886	5.92332	1.96157e-06	7.1017e-05	no	no
ENSMUSG00000029186	Pi4k2b	0.282204	6.59041	1.96275e-06	7.1017e-05	no	no
ENSMUSG00000045896	Paip2b	0.27793	7.31695	1.97534e-06	7.12947e-05	no	no
ENSMUSG00000030134	Rasgef1a	-1.49598	1.00638	1.98096e-06	7.13194e-05	no	yes
ENSMUSG00000020700	Map3k3	0.305979	6.29955	2.00236e-06	7.19109e-05	no	no
ENSMUSG00000052726	Kcnt2	-0.629391	3.48567	2.0805e-06	7.45323e-05	no	no
ENSMUSG00000033540	Idua	-0.770557	2.84254	2.16931e-06	7.7522e-05	no	no
ENSMUSG00000021676	Iqgap2	-0.432661	4.75794	2.30637e-06	8.22168e-05	no	no
ENSMUSG00000027478	Dnmt3b	-0.234077	9.07397	2.32784e-06	8.27785e-05	yes	no
ENSMUSG00000002844	Adprh	0.338969	5.74924	2.48364e-06	8.81021e-05	no	no
ENSMUSG00000038181	Chpf2	0.436011	4.77041	2.5076e-06	8.87348e-05	yes	no
ENSMUSG00000021665	Hexb	-0.359752	5.76517	2.53462e-06	8.94721e-05	no	no
ENSMUSG00000024104	Fam21	-0.258393	7.31021	2.57354e-06	9.05424e-05	no	no
ENSMUSG00000020189	Osbpl8	-0.343199	5.80305	2.57745e-06	9.05424e-05	no	no
ENSMUSG00000034471	Caskin2	0.444483	4.83348	2.6087e-06	9.14183e-05	yes	no
ENSMUSG00000029528	Pxn	-0.399042	5.06947	2.64881e-06	9.25995e-05	yes	no
ENSMUSG00000029591	Ung	0.357274	5.60852	2.67082e-06	9.31442e-05	no	no
ENSMUSG00000030035	Wbp1	0.436965	4.77888	2.70049e-06	9.37724e-05	no	yes
ENSMUSG00000027589	Pcmtd2	0.329339	6.01487	2.7018e-06	9.37724e-05	no	no
ENSMUSG00000024423	Impact	-0.240957	8.68642	2.70827e-06	9.37724e-05	no	no
ENSMUSG00000030407	Qpctl	0.629312	3.55977	2.74791e-06	9.49176e-05	yes	yes
ENSMUSG00000036093	Arl5a	0.267285	6.92337	2.78025e-06	9.58061e-05	no	no
ENSMUSG00000037656	Slc20a2	-0.271776	6.89567	2.8027e-06	9.63502e-05	yes	no
ENSMUSG00000018932	Map2k3	0.347614	5.5399	2.82074e-06	9.67407e-05	no	no
ENSMUSG00000044022	Pcdhb21	1.42487	0.790728	2.85068e-06	9.75364e-05	no	yes
ENSMUSG00000019894	Slc6a15	-0.52632	4.26048	2.8743e-06	9.81125e-05	no	yes
ENSMUSG00000031278	Acsl4	-0.325506	6.88699	3.06458e-06	0.000104362	no	no
ENSMUSG00000032267	Usp28	-0.300647	6.83613	3.10011e-06	0.000105324	no	no
ENSMUSG00000027808	Serp1	0.272993	8.0278	3.30683e-06	0.000112084	no	no
ENSMUSG00000030104	Edem1	0.298713	7.66785	3.32548e-06	0.000112452	no	no
ENSMUSG00000038280	Ostm1	-0.341958	5.58195	3.33849e-06	0.000112629	no	no
ENSMUSG00000032434	Cmtm6	0.310583	6.47387	3.4185e-06	0.00011506	no	no
ENSMUSG00000051578		-0.433951	4.70619	3.44587e-06	0.000115712	no	no
ENSMUSG00000022808	Snx4	0.285474	6.61519	3.45716e-06	0.000115823	no	no
ENSMUSG00000049288	Lix1l	0.413464	4.90553	3.55101e-06	0.000118692	no	no
ENSMUSG00000042997	Nhlrc3	-0.374579	5.59523	3.59157e-06	0.000119772	no	no
ENSMUSG00000039838	Slc45a1	0.914945	2.25929	3.61465e-06	0.000120264	yes	yes
ENSMUSG00000021939	Ctsb	-0.271598	6.90628	3.62303e-06	0.000120266	no	no
ENSMUSG00000035671	Zswim4	0.296238	6.25805	3.63339e-06	0.000120334	yes	no
ENSMUSG00000022124	Fbxl3	-0.372098	5.49387	3.7314e-06	0.000123298	no	no
ENSMUSG00000000730	Dnmt3l	0.659232	3.13201	3.81619e-06	0.000125813	no	no
ENSMUSG00000025422	Agap2	0.664679	3.37882	3.92631e-06	0.000128867	no	yes
ENSMUSG00000037098	Rab11fip3	0.325797	6.26399	3.92665e-06	0.000128867	no	no
ENSMUSG00000055373	Fut9	-0.470787	4.8971	3.95181e-06	0.000129371	no	no
ENSMUSG00000040537	Adam22	0.578546	3.99183	3.97043e-06	0.000129371	no	no
ENSMUSG00000022673	Mcm4	0.24259	7.98827	3.97049e-06	0.000129371	no	no
ENSMUSG00000020572	Nampt	-0.240662	8.86131	3.97777e-06	0.000129371	no	no
ENSMUSG00000041124	Msantd4	-0.270962	6.87574	4.07448e-06	0.00013222	no	no
ENSMUSG00000021009	Ptpn21	-0.395534	5.07233	4.28532e-06	0.000138751	yes	no
ENSMUSG00000021820	Camk2g	-0.313488	5.98283	4.30486e-06	0.000139072	no	no
ENSMUSG00000028334	Nans	0.29147	6.63364	4.37418e-06	0.000140997	no	no
ENSMUSG00000026956	Uap1l1	-0.306384	6.06406	4.43337e-06	0.000142587	no	no
ENSMUSG00000031853	BC021891	-1.28287	1.25226	4.47118e-06	0.000143365	no	yes
ENSMUSG00000059923	Grb2	-0.31761	6.03718	4.47736e-06	0.000143365	no	no
ENSMUSG00000032666	1700025G04Rik	-0.493698	4.43659	4.59457e-06	0.00014672	no	no
ENSMUSG00000021585	Cast	-0.405583	5.11507	4.60243e-06	0.00014672	no	yes
ENSMUSG00000001700	Gramd3	0.515426	4.11718	4.64766e-06	0.000147836	no	no
ENSMUSG00000063801	Ap3s2	-0.276068	6.50567	4.75415e-06	0.000150624	no	no
ENSMUSG00000020135	Apc2	0.58089	4.06552	4.7561e-06	0.000150624	yes	no
ENSMUSG00000040464	Gtpbp10	-0.318262	5.90367	4.78096e-06	0.00015108	no	no
ENSMUSG00000000823	Znf512b	0.298751	6.69754	4.80667e-06	0.000151562	no	no
ENSMUSG00000007989	Fzd3	0.422935	5.38258	4.8671e-06	0.000153134	no	no
ENSMUSG00000074802	Gas2l3	-0.339619	6.33489	4.89242e-06	0.000153469	no	no
ENSMUSG00000029022	Miip	-0.395932	4.98307	4.89896e-06	0.000153469	no	no
ENSMUSG00000030536	Iqgap1	-0.239748	8.29298	4.92157e-06	0.000153844	no	no
ENSMUSG00000008932	Slc1a7	-6.4028	-1.68406	4.95218e-06	0.000154448	no	no
ENSMUSG00000026466	Tor1aip1	0.371129	5.23186	4.96223e-06	0.000154448	no	no
ENSMUSG00000028782	Bai2	0.341911	5.64071	4.98937e-06	0.000154499	yes	no
ENSMUSG00000071369	Map3k5	-0.491323	4.22782	4.99152e-06	0.000154499	no	no
ENSMUSG00000027957	Slc35a3	-0.351308	5.39591	4.9959e-06	0.000154499	no	no
ENSMUSG00000021493	Pdlim7	0.361229	5.7247	5.04403e-06	0.000155655	no	no
ENSMUSG00000006345	Ggt1	-0.837797	2.67204	5.1363e-06	0.000158165	no	no
ENSMUSG00000043542	Zc2hc1a	-0.383112	5.00461	5.20057e-06	0.000159562	no	no
ENSMUSG00000035901	Dennd5a	0.253033	7.20784	5.20371e-06	0.000159562	no	no
ENSMUSG00000029161	Cgref1	-0.559946	4.0806	5.28122e-06	0.000161596	no	yes
ENSMUSG00000003955	Fam162a	-0.281821	6.81978	5.32127e-06	0.000162478	no	no
ENSMUSG00000030722	Nfatc2ip	0.323208	5.78995	5.39153e-06	0.000164277	no	no
ENSMUSG00000000149	Gna12	0.313906	5.93603	5.45743e-06	0.000165936	yes	no
ENSMUSG00000027660	Skil	-0.23707	8.53597	5.55166e-06	0.000168447	yes	no
ENSMUSG00000046707	Csnk2a2	-0.330514	6.29268	5.62701e-06	0.000170376	no	no
ENSMUSG00000042129	Rassf4	-0.571505	3.93051	5.75109e-06	0.000173769	no	yes
ENSMUSG00000044408	Sptssa	-0.301648	6.03143	5.87614e-06	0.000177178	no	no
ENSMUSG00000032309	Fbxo22	-0.2984	6.43442	5.93128e-06	0.000178469	no	no
ENSMUSG00000040859	Bsdc1	0.366089	5.39742	6.07811e-06	0.000182507	no	no
ENSMUSG00000032727	Mier3	-0.277409	6.50414	6.18545e-06	0.000185346	no	no
ENSMUSG00000021054	Sgpp1	0.411726	4.7938	6.28529e-06	0.000187948	no	no
ENSMUSG00000004270	Lpcat3	0.30359	5.87136	6.56223e-06	0.000195825	no	no
ENSMUSG00000025153	Fasn	0.247128	8.79361	6.61463e-06	0.000196982	yes	no
ENSMUSG00000036067	Slc2a6	0.60079	3.81783	6.64413e-06	0.000197455	yes	yes
ENSMUSG00000020745	Pafah1b1	-0.24215	8.51639	6.69488e-06	0.000198555	no	no
ENSMUSG00000044952	Kctd21	-0.918066	2.39627	6.71869e-06	0.000198854	no	yes
ENSMUSG00000005410	Mcm5	0.23193	8.51061	6.90228e-06	0.000203871	no	no
ENSMUSG00000042873	Lhfpl4	0.447622	4.49483	7.17845e-06	0.000211596	no	no
ENSMUSG00000046532	Ar	-0.965423	2.31992	7.30443e-06	0.000214872	no	yes
ENSMUSG00000024413	Npc1	-0.291965	6.12591	7.52101e-06	0.000220794	no	no
ENSMUSG00000068267	Cenpb	0.27541	6.68618	7.74659e-06	0.000226956	no	no
ENSMUSG00000032192	Gnb5	0.61327	3.29223	7.80378e-06	0.00022817	no	no
ENSMUSG00000028646	Rragc	-0.279051	6.7369	7.82373e-06	0.000228292	yes	no
ENSMUSG00000033943	Mga	-0.243114	8.73855	7.9481e-06	0.000231455	no	no
ENSMUSG00000044433	Camsap3	-0.283378	6.27667	8.0179e-06	0.000233018	yes	no
ENSMUSG00000024290	Rock1	-0.272671	7.23339	8.17416e-06	0.000236696	no	no
ENSMUSG00000048078	Tenm4	-0.754829	3.47455	8.17717e-06	0.000236696	no	no
ENSMUSG00000035783	Acta2	1.72334	0.210043	8.24379e-06	0.000238149	no	yes
ENSMUSG00000024456	Diap1	-0.250554	7.17234	8.93488e-06	0.000257599	no	no
ENSMUSG00000022769	Sdf2l1	0.423762	6.73058	9.05029e-06	0.000260407	no	no
ENSMUSG00000041264	Uspl1	-0.306312	6.17569	9.11739e-06	0.000261818	no	no
ENSMUSG00000060240	Cend1	0.800942	2.54821	9.16219e-06	0.000262583	no	yes
ENSMUSG00000038520	Tbc1d17	-0.314589	5.89598	9.28305e-06	0.000265044	no	no
ENSMUSG00000022849	Hspbap1	-0.324753	5.68655	9.28468e-06	0.000265044	no	no
ENSMUSG00000019916	P4ha1	-0.275147	7.1443	9.3527e-06	0.00026646	no	no
ENSMUSG00000087141	Plcxd2	-0.473339	4.30587	9.42645e-06	0.000268033	no	no
ENSMUSG00000000711	Rab5b	0.269281	6.63902	9.4913e-06	0.000269348	no	no
ENSMUSG00000029163	Emilin1	0.656034	3.25019	9.63107e-06	0.00027278	yes	yes
ENSMUSG00000030880	Polr3e	-0.288996	6.27715	9.70604e-06	0.000274366	no	no
ENSMUSG00000022174	Dad1	0.30515	5.88157	9.87691e-06	0.000278652	no	no
ENSMUSG00000048118	Arid4a	-0.409857	4.93948	9.91992e-06	0.000279321	no	no
ENSMUSG00000055148	Klf2	-0.705076	3.50016	1.0004e-05	0.000281141	no	yes
ENSMUSG00000040687	Madd	0.406305	4.80355	1.0465e-05	0.000293527	no	no
ENSMUSG00000026782	Abi2	-0.243543	7.40032	1.06583e-05	0.000298369	no	no
ENSMUSG00000040463	Mybbp1a	-0.239803	9.08525	1.07407e-05	0.000300096	no	no
ENSMUSG00000029636	Wasf3	0.311053	5.72581	1.0965e-05	0.000305772	no	no
ENSMUSG00000041633	Kctd12b	-0.618502	3.3027	1.09898e-05	0.000305877	no	yes
ENSMUSG00000047022	Mipol1	-0.633787	3.44359	1.11174e-05	0.000308833	no	no
ENSMUSG00000048490	Nrip1	-0.285104	6.2537	1.13516e-05	0.000314696	no	no
ENSMUSG00000058997	Vwa8	-0.674765	3.44125	1.13719e-05	0.000314696	no	no
ENSMUSG00000000628	Hk2	-0.27836	8.53067	1.15259e-05	0.000318349	no	no
ENSMUSG00000042763	Maneal	0.643142	3.27349	1.15534e-05	0.000318499	no	no
ENSMUSG00000018209	Stk4	-0.262307	7.17478	1.1638e-05	0.000320075	no	no
ENSMUSG00000027177	Hipk3	-0.311927	6.12666	1.16548e-05	0.000320075	no	no
ENSMUSG00000024947	Men1	0.29382	6.48461	1.17851e-05	0.000323042	no	no
ENSMUSG00000039478	Micu3	-0.451905	4.52828	1.18839e-05	0.000325134	no	no
ENSMUSG00000022292	Rrm2b	-0.721649	3.0791	1.2136e-05	0.000331404	no	no
ENSMUSG00000026600	Soat1	-0.230191	7.92305	1.24719e-05	0.000339935	no	no
ENSMUSG00000033166	Dis3	-0.330821	6.39286	1.25827e-05	0.000342312	no	no
ENSMUSG00000021366	Hivep1	-0.306449	5.84502	1.30122e-05	0.000353332	no	no
ENSMUSG00000024083	Pja2	0.275457	6.81466	1.3107e-05	0.000355239	no	no
ENSMUSG00000034723	Tmx4	-0.287083	6.09571	1.35556e-05	0.00036671	no	no
ENSMUSG00000063531	Sema3e	-1.15041	1.38997	1.3599e-05	0.000367198	no	no
ENSMUSG00000034903	Cobll1	-0.56506	3.71713	1.36709e-05	0.000368206	no	no
ENSMUSG00000032652	Crebl2	-0.622033	3.38272	1.36872e-05	0.000368206	no	yes
ENSMUSG00000032097	Ddx6	0.213673	9.39916	1.46537e-05	0.000393475	no	no
ENSMUSG00000024856	Cdk2ap2	0.472155	4.57	1.49467e-05	0.000400599	no	no
ENSMUSG00000036339	Tmem260	-0.542706	3.74972	1.5183e-05	0.000406181	no	no
ENSMUSG00000024120	Lrpprc	-0.243709	7.41768	1.53269e-05	0.000409273	no	no
ENSMUSG00000048249	Crebrf	-0.27712	6.74019	1.55681e-05	0.000414948	no	no
ENSMUSG00000051234	Rnf7	0.252306	6.67091	1.57386e-05	0.000417932	no	no
ENSMUSG00000033186	Mzt1	-0.467289	4.95371	1.57665e-05	0.000417932	no	no
ENSMUSG00000073643	Wdfy1	-0.267395	6.57284	1.57666e-05	0.000417932	no	no
ENSMUSG00000025326	Ube3a	-0.26889	7.52433	1.59575e-05	0.000422218	no	no
ENSMUSG00000015932	Dstn	0.227775	8.38096	1.60475e-05	0.000423824	no	no
ENSMUSG00000021782	Dlg5	-0.250229	6.79314	1.62124e-05	0.000427355	yes	no
ENSMUSG00000053046	Brsk2	0.648236	3.0771	1.62403e-05	0.000427355	yes	no
ENSMUSG00000020277		-0.276874	8.59979	1.63221e-05	0.000428728	yes	no
ENSMUSG00000036241	Ube2r2	0.248625	7.1613	1.64788e-05	0.000431717	no	no
ENSMUSG00000025231	Sufu	0.276689	6.30478	1.64955e-05	0.000431717	yes	no
ENSMUSG00000030180	Kdm5a	-0.245848	7.52862	1.65719e-05	0.000432934	no	no
ENSMUSG00000039031	Arhgap18	-0.62688	3.49631	1.69938e-05	0.000442577	no	no
ENSMUSG00000007589	Tinf2	0.267397	6.40309	1.70022e-05	0.000442577	no	no
ENSMUSG00000031700	Gpt2	0.300055	6.60212	1.7089e-05	0.00044327	no	no
ENSMUSG00000018846	Pank3	-0.252565	8.05058	1.70901e-05	0.00044327	yes	no
ENSMUSG00000024798	Htr7	-0.368053	5.10447	1.72617e-05	0.00044692	no	no
ENSMUSG00000003623	Crot	0.302659	5.81599	1.73841e-05	0.000449285	no	no
ENSMUSG00000051285	Pcmtd1	-0.280063	6.52655	1.75791e-05	0.000453515	no	no
ENSMUSG00000027162	Lin7c	0.226481	7.85705	1.78456e-05	0.000459572	no	no
ENSMUSG00000021765	Fst	-0.313655	6.43158	1.82831e-05	0.000470001	no	no
ENSMUSG00000046572	Zfp518b	-0.256337	6.79996	1.85612e-05	0.000476305	no	no
ENSMUSG00000038112	AW551984	-0.245003	8.3703	1.87136e-05	0.000479365	no	no
ENSMUSG00000035299	Mid1	-0.227077	7.91514	1.90238e-05	0.000486451	no	no
ENSMUSG00000055003	Lrtm2	-0.986952	2.08499	1.90753e-05	0.000486909	no	no
ENSMUSG00000066877	Nck2	-0.474135	4.1128	1.92503e-05	0.000490384	no	no
ENSMUSG00000056481	Cd248	1.12079	1.20582	1.92987e-05	0.000490384	no	yes
ENSMUSG00000032932	Hspa13	0.276461	6.30677	1.93131e-05	0.000490384	no	no
ENSMUSG00000062963	Ufc1	0.296902	6.19751	1.94083e-05	0.000491936	no	no
ENSMUSG00000039428	Tmem135	-0.451409	4.24629	1.947e-05	0.000492639	no	no
ENSMUSG00000030284	Creld1	0.330016	5.73384	1.97048e-05	0.000497709	yes	no
ENSMUSG00000021540	Smad5	0.247068	7.2449	2.01324e-05	0.000507624	no	no
ENSMUSG00000030447	Cyfip1	-0.274026	6.5808	2.01746e-05	0.000507803	no	no
ENSMUSG00000026749	Nek6	-0.487686	4.06955	2.05906e-05	0.000516579	no	no
ENSMUSG00000071470	Ccnb1ip1	-0.311906	5.55739	2.06224e-05	0.000516579	no	no
ENSMUSG00000025981	Coq10b	0.453652	4.17724	2.06303e-05	0.000516579	no	no
ENSMUSG00000039329	Tex19.1	0.455887	4.80417	2.13266e-05	0.000533092	no	no
ENSMUSG00000026080	Chst10	0.581719	3.6549	2.14651e-05	0.000535628	no	yes
ENSMUSG00000000567	Sox9	0.971052	1.77927	2.15439e-05	0.000536669	no	no
ENSMUSG00000034292	Traf3ip1	0.335117	5.32737	2.19787e-05	0.000545772	no	no
ENSMUSG00000024970	AI846148	0.324354	5.65483	2.19848e-05	0.000545772	no	no
ENSMUSG00000041096	Tspyl2	0.33322	5.89479	2.20542e-05	0.000546559	no	no
ENSMUSG00000021048	Mthfd1	-0.227249	7.62859	2.2139e-05	0.000547723	no	no
ENSMUSG00000041974	Spidr	-0.320565	5.61399	2.22659e-05	0.000549923	no	no
ENSMUSG00000040188	Scamp2	0.324705	5.3841	2.24687e-05	0.000553987	no	no
ENSMUSG00000053965	Pde5a	-0.376446	5.05964	2.29071e-05	0.000563775	no	no
ENSMUSG00000030695	Aldoa	-0.26252	10.4495	2.29436e-05	0.000563775	no	no
ENSMUSG00000031007	Atp6ap2	-0.276936	6.92376	2.30663e-05	0.000565683	no	no
ENSMUSG00000043015	Tmem194b	-0.443263	4.58891	2.30995e-05	0.000565683	no	no
ENSMUSG00000026198	Abcb6	0.338385	5.86034	2.31657e-05	0.000566345	no	no
ENSMUSG00000058569	Tmed9	0.299022	7.57836	2.33148e-05	0.000569032	no	no
ENSMUSG00000061086	Myl4	1.3675	0.791345	2.36736e-05	0.000576814	no	yes
ENSMUSG00000003166	Dgcr2	0.264139	6.59264	2.38605e-05	0.000580391	no	no
ENSMUSG00000020472	Zkscan17	-0.239342	7.74952	2.39887e-05	0.00058253	no	no
ENSMUSG00000039456	Morc3	-0.267682	7.2993	2.41797e-05	0.000586185	no	no
ENSMUSG00000030029	Lrig1	0.541688	3.62223	2.48575e-05	0.00060161	no	no
ENSMUSG00000029233	Srd5a3	-0.563176	3.81025	2.51357e-05	0.000607328	no	yes
ENSMUSG00000021745	Ptprg	-0.318531	5.39485	2.53091e-05	0.000610497	yes	no
ENSMUSG00000002741	Ykt6	0.24003	7.73893	2.54054e-05	0.000611438	no	no
ENSMUSG00000038375	Trp53inp2	0.288431	5.76449	2.54402e-05	0.000611438	no	no
ENSMUSG00000067023		-1.2669	1.30185	2.54748e-05	0.000611438	no	yes
ENSMUSG00000022802	Lmln	-0.432603	4.65131	2.5574e-05	0.000612803	no	no
ENSMUSG00000043336	Filip1l	1.11229	1.37669	2.61754e-05	0.000626177	no	no
ENSMUSG00000024213	Nudt3	0.307534	6.05807	2.64353e-05	0.000631351	yes	no
ENSMUSG00000004947	Dtx2	0.33832	5.26037	2.64819e-05	0.000631421	no	no
ENSMUSG00000032609	Klhdc8b	0.466439	4.03796	2.65296e-05	0.000631518	no	no
ENSMUSG00000022677	Fopnl	0.367661	5.00756	2.6884e-05	0.000638902	no	no
ENSMUSG00000021870	Slmap	-0.245727	7.07494	2.71614e-05	0.000644437	yes	no
ENSMUSG00000022312	Eif3h	-0.227736	7.98135	2.75849e-05	0.000653415	no	no
ENSMUSG00000062542	Syt9	-0.520281	3.75287	2.77608e-05	0.000656507	no	yes
ENSMUSG00000044254	Pcsk9	0.856466	2.61348	2.78867e-05	0.000658407	no	yes
ENSMUSG00000060802	B2m	0.395992	4.78938	2.80798e-05	0.000661887	no	no
ENSMUSG00000026142	Rhbdd1	-0.36796	4.99879	2.83995e-05	0.000668334	no	no
ENSMUSG00000026385	Dbi	0.300116	5.57886	2.8756e-05	0.000675627	no	no
ENSMUSG00000030704	Rab6a	-0.246001	7.4664	2.89436e-05	0.000678931	no	no
ENSMUSG00000090689		-1.17238	1.29152	2.9112e-05	0.000681778	no	yes
ENSMUSG00000027030	Stk39	-0.435591	4.47187	2.97066e-05	0.000694578	no	no
ENSMUSG00000050310	Rictor	-0.243162	6.91793	3.00124e-05	0.000700596	no	no
ENSMUSG00000039231	Suv39h1	-0.287558	6.32308	3.06048e-05	0.000711966	yes	no
ENSMUSG00000020612	Prkar1a	-0.21433	8.10539	3.06197e-05	0.000711966	no	no
ENSMUSG00000018906	P4ha2	-0.265338	6.26951	3.06616e-05	0.000711966	no	no
ENSMUSG00000018166	Erbb3	-0.368903	4.95689	3.06963e-05	0.000711966	no	no
ENSMUSG00000041057	Wdr43	-0.230182	8.46292	3.08807e-05	0.000715016	no	no
ENSMUSG00000027304	Rtf1	0.238976	6.86424	3.09265e-05	0.000715016	no	no
ENSMUSG00000025278	Flnb	-0.236191	6.983	3.16593e-05	0.000730236	no	no
ENSMUSG00000002475	Abhd3	1.12292	1.31424	3.16858e-05	0.000730236	no	yes
ENSMUSG00000016756	Cmah	-0.631624	8.20931	3.18012e-05	0.000731731	no	no
ENSMUSG00000032262	Elovl4	0.317795	5.5652	3.18558e-05	0.000731824	no	no
ENSMUSG00000025867	Cplx2	-0.484646	3.91551	3.23262e-05	0.000741452	no	no
ENSMUSG00000042079	Hnrnpf	-0.226532	8.01095	3.26393e-05	0.000747449	no	no
ENSMUSG00000028670	Lypla2	0.300717	5.78029	3.27261e-05	0.000747662	yes	no
ENSMUSG00000040274	Cdk6	-0.361235	5.01294	3.27519e-05	0.000747662	no	no
ENSMUSG00000048970	C1galt1c1	0.498111	3.9128	3.31527e-05	0.000755622	no	no
ENSMUSG00000026608	Kctd3	-0.238044	7.01424	3.3989e-05	0.000773464	no	no
ENSMUSG00000033382	Trappc8	-0.246886	7.18808	3.42743e-05	0.000778731	no	no
ENSMUSG00000035403	Crb2	0.384489	4.97788	3.45254e-05	0.000783208	yes	no
ENSMUSG00000024431	Nr3c1	-0.446259	4.6497	3.52023e-05	0.000797313	no	no
ENSMUSG00000028035	Dnajb4	0.627805	3.04737	3.54201e-05	0.000799764	no	yes
ENSMUSG00000069833	Ahnak	-0.299127	6.5112	3.5421e-05	0.000799764	no	no
ENSMUSG00000034295	Fhod3	-0.643628	3.17937	3.55061e-05	0.000800436	no	no
ENSMUSG00000042742	B630005N14Rik	-0.280095	5.97785	3.68051e-05	0.000828429	no	no
ENSMUSG00000021951	N6amt2	0.386552	4.60182	3.73782e-05	0.000840023	no	no
ENSMUSG00000028943	Espn	-0.50242	4.39531	3.75599e-05	0.000842798	no	no
ENSMUSG00000007812	Zfp655	-0.242505	6.71492	3.79234e-05	0.000849636	no	no
ENSMUSG00000007097	Atp1a2	1.49614	0.468308	3.84867e-05	0.000860923	no	no
ENSMUSG00000024059	Clip4	0.624279	3.13749	3.91126e-05	0.000873574	no	no
ENSMUSG00000040711	Sh3pxd2b	-0.305173	6.19592	3.95492e-05	0.000881594	no	no
ENSMUSG00000020250	Txnrd1	-0.211604	8.68097	3.95935e-05	0.000881594	no	no
ENSMUSG00000027940	Tpm3	-0.222081	7.48628	3.99254e-05	0.000887621	no	no
ENSMUSG00000052949	Rnf157	-0.537418	3.57877	4.02579e-05	0.000893638	no	no
ENSMUSG00000067928	Zfp760	0.359546	4.86807	4.0785e-05	0.000903954	no	no
ENSMUSG00000040865	Ino80d	-0.24577	7.40116	4.2359e-05	0.000937403	no	no
ENSMUSG00000059743	Fdps	0.272742	6.30342	4.25861e-05	0.000940991	no	no
ENSMUSG00000021360	Gcnt2	0.59854	3.22773	4.26781e-05	0.000941586	no	no
ENSMUSG00000022517	Mgrn1	0.265173	6.28999	4.31861e-05	0.000951343	yes	no
ENSMUSG00000050668	Gpatch11	0.482145	3.76844	4.3419e-05	0.000955019	no	no
ENSMUSG00000078503	Gm13225	-0.283387	6.55862	4.40625e-05	0.000967704	no	no
ENSMUSG00000022544	Fam86	-0.496061	3.99393	4.43649e-05	0.000972141	no	no
ENSMUSG00000024378	Stard4	0.27458	6.32812	4.43989e-05	0.000972141	no	no
ENSMUSG00000027423	Snx5	-0.24947	9.20574	4.48977e-05	0.000981579	no	no
ENSMUSG00000027580	Helz2	0.421114	4.51593	4.50469e-05	0.000983353	yes	no
ENSMUSG00000036862	Dchs1	0.44149	4.97596	4.51386e-05	0.000983872	no	no
ENSMUSG00000022425	Enpp2	-0.757724	3.4394	4.53923e-05	0.000987913	no	yes
ENSMUSG00000027104	Atf2	0.223828	7.2234	4.62946e-05	0.00100604	no	no
ENSMUSG00000027465	Tbc1d20	0.258405	6.37964	4.64152e-05	0.00100715	no	no
ENSMUSG00000036427	Gpi1	-0.275451	9.13281	4.65514e-05	0.00100859	no	no
ENSMUSG00000021536	Adcy2	-1.10319	1.30809	4.75672e-05	0.00102906	no	yes
ENSMUSG00000030555	Ttc23	-0.375495	4.84472	4.78501e-05	0.00103363	no	no
ENSMUSG00000042055	Wdr11	-0.268531	6.45839	4.85348e-05	0.00104686	no	no
ENSMUSG00000034480	Diap2	-0.415467	4.27223	4.99517e-05	0.00107582	no	no
ENSMUSG00000041355	Ssr2	0.25663	7.38547	5.04261e-05	0.00108413	no	no
ENSMUSG00000031838	Ifi30	-0.317663	5.27	5.04872e-05	0.00108413	no	no
ENSMUSG00000060288	Ppih	0.301171	5.55458	5.13523e-05	0.00110107	yes	no
ENSMUSG00000049422	Chchd10	-0.23553	6.90402	5.14675e-05	0.0011014	no	no
ENSMUSG00000040219	Ttc12	-0.42687	4.23648	5.15201e-05	0.0011014	no	no
ENSMUSG00000004328	Hif3a	-0.312756	5.7933	5.16144e-05	0.00110179	yes	no
ENSMUSG00000057181	5730455P16Rik	-0.340728	5.35515	5.18302e-05	0.00110477	no	no
ENSMUSG00000034394	Lif	-0.552841	3.40199	5.25869e-05	0.00111778	no	yes
ENSMUSG00000028766	Alpl	-0.591665	3.30133	5.25952e-05	0.00111778	no	yes
ENSMUSG00000030042	Pole4	0.302909	5.67371	5.36019e-05	0.00113751	yes	no
ENSMUSG00000031647	Mfap3l	-0.523965	3.58542	5.38079e-05	0.00114021	no	no
ENSMUSG00000022781	Pak2	-0.222619	7.49391	5.40695e-05	0.00114408	no	no
ENSMUSG00000020634	Ubxn2a	0.349756	5.23055	5.48313e-05	0.0011585	no	no
ENSMUSG00000022771	Ppil2	0.265857	6.24309	5.55759e-05	0.00117252	no	no
ENSMUSG00000032220	Myo1e	0.355906	4.82289	5.57121e-05	0.00117368	no	no
ENSMUSG00000020923	Ubtf	-0.202247	8.50413	5.63064e-05	0.00118448	no	no
ENSMUSG00000062901	Klhl24	-0.221401	7.58195	5.64582e-05	0.00118582	no	no
ENSMUSG00000068699	Flnc	0.264204	6.60677	5.65341e-05	0.00118582	no	no
ENSMUSG00000051790	Nlgn2	0.239816	6.57095	5.76444e-05	0.00120736	yes	no
ENSMUSG00000026497	Mixl1	0.886856	2.0132	5.78693e-05	0.00121032	no	yes
ENSMUSG00000052566	Hook2	-0.298226	5.55132	5.82128e-05	0.00121575	no	no
ENSMUSG00000003865	Gys1	-0.319744	6.90745	5.86378e-05	0.00122286	yes	no
ENSMUSG00000019173	Rab5c	0.258611	6.53021	5.89337e-05	0.00122726	no	no
ENSMUSG00000020649	Rrm2	0.208243	8.2195	5.92374e-05	0.00123181	no	no
ENSMUSG00000039114	Nrn1	-1.53773	0.279952	5.94085e-05	0.0012336	no	yes
ENSMUSG00000033249	Hsf4	-0.874942	2.15164	5.96264e-05	0.00123558	no	yes
ENSMUSG00000013736	Trnt1	-0.282662	6.66268	5.96747e-05	0.00123558	no	no
ENSMUSG00000044816	D630023F18Rik	0.671227	2.7931	6.00757e-05	0.00124066	no	no
ENSMUSG00000026103	Gls	-0.229041	7.7628	6.00916e-05	0.00124066	no	no
ENSMUSG00000010592	Dazl	0.415133	4.47854	6.05944e-05	0.00124777	no	no
ENSMUSG00000029063	Nadk	0.233684	7.08251	6.06083e-05	0.00124777	no	no
ENSMUSG00000022415	Syngr1	-0.445206	3.98018	6.09454e-05	0.00125293	no	no
ENSMUSG00000019539	Rcn3	0.332715	5.60933	6.12241e-05	0.00125533	no	no
ENSMUSG00000026705	Klhl20	-0.343398	4.91909	6.12358e-05	0.00125533	no	no
ENSMUSG00000039720	Got1l1	-0.732863	2.5508	6.16214e-05	0.00126145	no	no
ENSMUSG00000036330	Slc18a1	-1.0551	1.85203	6.22246e-05	0.001272	no	no
ENSMUSG00000020948	Klhl28	-0.508776	3.8281	6.3478e-05	0.00129559	no	no
ENSMUSG00000025491	Ifitm1	1.1915	1.08665	6.35577e-05	0.00129559	no	no
ENSMUSG00000045205	Dpy19l4	-0.272104	6.12164	6.45751e-05	0.00131448	no	no
ENSMUSG00000025283	Sat1	-0.374575	4.71527	6.48747e-05	0.00131872	no	no
ENSMUSG00000039126	Prune2	-0.438258	4.36873	6.57619e-05	0.00133488	no	no
ENSMUSG00000034173	2410018M08Rik	0.6024	3.06418	6.60215e-05	0.00133828	no	no
ENSMUSG00000028759	Hp1bp3	-0.25432	6.20496	6.61928e-05	0.00133987	no	no
ENSMUSG00000071235	Vrtn	0.288315	5.82248	6.68717e-05	0.00135172	no	no
ENSMUSG00000061666	Gdpd1	0.370194	4.81461	6.73325e-05	0.00135914	no	no
ENSMUSG00000025232	Hexa	-0.574365	3.22321	6.89528e-05	0.00138991	no	no
ENSMUSG00000010517	Faf1	-0.245137	6.69786	6.90635e-05	0.0013902	no	no
ENSMUSG00000031537	Ikbkb	0.28633	5.64988	6.94085e-05	0.00139521	no	no
ENSMUSG00000026563	Tada1	0.443407	4.44953	7.07842e-05	0.00141935	no	no
ENSMUSG00000045752	Tssc4	0.321552	5.0659	7.08403e-05	0.00141935	no	no
ENSMUSG00000035247	Hectd1	-0.23222	8.87642	7.0904e-05	0.00141935	no	no
ENSMUSG00000030557	Mef2a	-0.317789	5.72398	7.11109e-05	0.00142153	no	no
ENSMUSG00000032575	Manf	0.291208	8.52664	7.20483e-05	0.00143731	yes	no
ENSMUSG00000055436	Srsf11	-0.240627	8.15897	7.20989e-05	0.00143731	no	no
ENSMUSG00000036333	Kidins220	-0.237005	6.60973	7.23548e-05	0.00144043	no	no
ENSMUSG00000028333	Anp32b	-0.244362	8.72332	7.2508e-05	0.0014415	no	no
ENSMUSG00000036617	Etl4	-0.355819	5.10944	7.39003e-05	0.00146716	no	yes
ENSMUSG00000058454	Dhcr7	0.298874	6.21919	7.41725e-05	0.00147055	no	no
ENSMUSG00000029467	Atp2a2	0.220722	9.17938	7.43463e-05	0.00147059	no	no
ENSMUSG00000030022	Adamts9	-0.5096	3.68714	7.4378e-05	0.00147059	no	yes
ENSMUSG00000027111	Itga6	-0.224399	7.60475	7.49147e-05	0.0014778	no	no
ENSMUSG00000027430	Dtd1	-0.443794	4.16128	7.49981e-05	0.0014778	no	no
ENSMUSG00000050192	Eif5a2	-0.298307	5.84481	7.50491e-05	0.0014778	no	no
ENSMUSG00000017499	Cdc6	0.247602	6.58414	7.52608e-05	0.00147996	no	no
ENSMUSG00000039463	Slc9a8	-0.328893	5.47094	7.53791e-05	0.00148027	yes	no
ENSMUSG00000026994	Galnt3	-0.946998	1.63272	7.59136e-05	0.00148875	no	yes
ENSMUSG00000011179	Odc1	-0.225091	8.78966	7.7163e-05	0.0015112	no	no
ENSMUSG00000025871	4833439L19Rik	0.226388	7.26142	8.03488e-05	0.00157147	no	no
ENSMUSG00000028751	Pla2g2e	2.04905	-0.528405	8.14294e-05	0.00159046	yes	no
ENSMUSG00000001441	Npepps	-0.235109	8.01515	8.22949e-05	0.00160519	yes	no
ENSMUSG00000039068	Zzz3	-0.222002	7.25478	8.28114e-05	0.00161309	no	no
ENSMUSG00000030105	Arl8b	-0.239224	7.22604	8.29703e-05	0.00161402	no	no
ENSMUSG00000023068	Nus1	-0.24278	7.40478	8.35397e-05	0.00162291	no	no
ENSMUSG00000066595	Mfsd7b	0.421118	4.65989	8.38376e-05	0.00162652	no	no
ENSMUSG00000024661	Fth1	0.221059	7.72344	8.65564e-05	0.00167702	no	no
ENSMUSG00000018415	Gid4	-0.238315	6.99779	8.72699e-05	0.00168858	no	no
ENSMUSG00000029387	Gtf2h3	0.268163	6.21897	8.86751e-05	0.00171348	no	no
ENSMUSG00000002489	Tiam1	-0.530708	3.57419	9.045e-05	0.00174515	yes	yes
ENSMUSG00000005481	Ddx39	-0.223996	7.17513	9.05556e-05	0.00174515	yes	no
ENSMUSG00000044037	Als2cl	-0.459473	3.91492	9.16349e-05	0.00176361	yes	no
ENSMUSG00000019880	Rspo3	0.794151	2.24465	9.19379e-05	0.0017652	no	yes
ENSMUSG00000029922	Mkrn1	-0.23335	7.43929	9.19616e-05	0.0017652	no	no
ENSMUSG00000024646	Cyb5	0.333183	5.69261	9.24855e-05	0.0017729	no	no
ENSMUSG00000034349	Smc4	-0.245534	8.99494	9.27255e-05	0.00177515	no	no
ENSMUSG00000036686	Cc2d1a	0.394522	4.93576	9.29817e-05	0.00177705	yes	no
ENSMUSG00000049659	Aftph	-0.224034	7.10456	9.30703e-05	0.00177705	no	no
ENSMUSG00000020280	Pus10	0.237866	6.61585	9.35085e-05	0.00178307	no	no
ENSMUSG00000055850	Rnf181	0.272098	6.0718	9.40066e-05	0.00178876	no	no
ENSMUSG00000023885	Thbs2	-1.0892	1.45684	9.40542e-05	0.00178876	no	no
ENSMUSG00000020380	Rad50	-0.234639	7.0556	9.43006e-05	0.00179039	no	no
ENSMUSG00000054611	Kdm2a	-0.228718	7.83363	9.43874e-05	0.00179039	no	no
ENSMUSG00000009628	Tex15	0.304504	5.72538	9.48093e-05	0.00179604	no	no
ENSMUSG00000038252	Ncapd2	-0.229286	7.75685	9.69651e-05	0.0018329	no	no
ENSMUSG00000024642	Tle4	-0.238238	7.10229	9.70085e-05	0.0018329	no	no
ENSMUSG00000031447	Lamp1	-0.205678	8.5036	9.88017e-05	0.00186194	yes	no
ENSMUSG00000039765	Cc2d2a	-0.394754	4.35714	9.88026e-05	0.00186194	no	no
ENSMUSG00000025724	Sec11a	0.253867	6.74649	9.94203e-05	0.00187114	no	no
ENSMUSG00000021811	Dnajc9	0.257848	6.08618	9.97561e-05	0.00187286	no	no
ENSMUSG00000029470	P2rx4	-0.614953	3.14307	9.98961e-05	0.00187286	yes	no
ENSMUSG00000026959	Grin1	-0.697341	3.08924	9.98998e-05	0.00187286	yes	yes
ENSMUSG00000024359	Hspa9	-0.218333	10.4522	0.000101618	0.00190262	no	no
ENSMUSG00000040822	1700123O20Rik	0.349369	4.94184	0.000103185	0.00192946	no	no
ENSMUSG00000028708	Mknk1	0.402081	4.50716	0.000105124	0.00196317	no	no
ENSMUSG00000061983	Rps12	-0.193555	9.4043	0.000107591	0.00200666	no	no
ENSMUSG00000029647	Pan3	-0.233625	6.61531	0.000108102	0.00201359	no	no
ENSMUSG00000042216	Sgsm1	0.301747	5.23203	0.000108441	0.00201731	no	no
ENSMUSG00000039252	Lgi2	-0.453628	3.84185	0.000108732	0.00202012	no	no
ENSMUSG00000035992	Fnip1	-0.193379	8.42686	0.00011004	0.00204181	no	no
ENSMUSG00000003660	Snrnp200	-0.200726	8.55697	0.000110303	0.00204407	no	no
ENSMUSG00000060147	Serpinb6a	-0.30201	5.58924	0.000111196	0.00205799	no	no
ENSMUSG00000056486	Chn1	-0.335979	4.86601	0.000111642	0.00206359	no	no
ENSMUSG00000091359		0.515446	3.71188	0.000112349	0.00207401	no	no
ENSMUSG00000029348	Asphd2	0.551649	3.20118	0.000112547	0.00207503	yes	no
ENSMUSG00000025239	Limd1	0.254959	6.29974	0.000112875	0.00207822	no	no
ENSMUSG00000032481	Smarcc1	-0.194541	9.00711	0.000113008	0.00207822	no	no
ENSMUSG00000041920	Slc16a6	-0.627295	2.9159	0.000113603	0.00208383	no	no
ENSMUSG00000000420	Galnt1	0.219784	7.01829	0.000113739	0.00208383	no	no
ENSMUSG00000024571	Gm16286	-0.227064	6.98626	0.000113745	0.00208383	no	no
ENSMUSG00000056131	Pgm3	0.306751	5.33982	0.000114826	0.00210098	no	no
ENSMUSG00000015341	Golga7	-0.242038	6.46112	0.000117724	0.00215128	no	no
ENSMUSG00000003452	Bicd1	-0.338428	5.07285	0.000118188	0.00215705	no	no
ENSMUSG00000038587	Akap12	-0.199847	8.3268	0.000120209	0.00219116	no	no
ENSMUSG00000032352	Lrrc1	-0.406859	4.38126	0.000120476	0.00219327	no	no
ENSMUSG00000019158	Tmem160	0.451346	4.52313	0.000121061	0.00220114	no	no
ENSMUSG00000034686	Prr7	0.514678	3.61086	0.000121821	0.00221219	no	no
ENSMUSG00000020228	Helb	-0.28332	5.91109	0.000122439	0.00221818	no	no
ENSMUSG00000028337	Coro2a	-0.204213	7.64799	0.000122458	0.00221818	no	no
ENSMUSG00000064370	mt-Cytb	0.209939	10.707	0.000122935	0.00222405	no	no
ENSMUSG00000032216	Nedd4	-0.189424	10.3889	0.000126343	0.00228286	no	no
ENSMUSG00000027293	Ehd4	0.278095	5.58363	0.000127659	0.00230376	yes	no
ENSMUSG00000029165	Agbl5	-0.3338	4.97323	0.000128582	0.00231753	no	no
ENSMUSG00000001627	Ifrd1	-0.216162	7.04782	0.000128966	0.00232154	no	no
ENSMUSG00000034462	Pkd2	-0.228448	6.77489	0.000133741	0.00240451	no	no
ENSMUSG00000055319	Sec23ip	0.246232	6.79846	0.000135494	0.00243302	no	no
ENSMUSG00000022066	Gm21685	-0.368205	4.56666	0.00013585	0.00243637	no	no
ENSMUSG00000025192	Entpd7	0.344487	4.88388	0.000137047	0.00245408	no	no
ENSMUSG00000028995	Fam126a	-0.261192	6.10694	0.000137176	0.00245408	no	no
ENSMUSG00000055407	Map6	0.706982	2.44955	0.000137682	0.00246009	no	no
ENSMUSG00000021707	Dhfr	0.240337	6.32958	0.000138801	0.00247703	no	no
ENSMUSG00000029189	Sel1l3	-0.781282	2.07014	0.000139016	0.00247781	no	yes
ENSMUSG00000032086	Bace1	-0.319783	5.09853	0.000139624	0.00248558	no	no
ENSMUSG00000050565	Tor1aip2	-0.294866	5.51577	0.000144069	0.00256157	no	no
ENSMUSG00000075701	Vimp	0.284018	6.57762	0.00014486	0.00257246	no	no
ENSMUSG00000026478	Lamc1	-0.242518	6.92283	0.00014607	0.00259078	no	no
ENSMUSG00000022884	Eif4a2	-0.183921	9.47551	0.00014729	0.00260922	no	no
ENSMUSG00000030231	Plekha5	-0.237569	6.51825	0.000147785	0.00261478	no	no
ENSMUSG00000023456	Tpi1	-0.218391	9.57236	0.000148496	0.00262416	no	no
ENSMUSG00000063229	Ldha	-0.208016	10.7936	0.000149784	0.00264368	no	no
ENSMUSG00000022472	Desi1	0.264075	6.09705	0.00015166	0.00267355	no	no
ENSMUSG00000022020	Naa16	-0.257545	6.15344	0.000151947	0.00267534	no	no
ENSMUSG00000053580	Tanc2	-0.316757	5.10429	0.000153092	0.00269222	no	no
ENSMUSG00000073436	Eme2	0.440594	3.99825	0.000156019	0.00273768	no	no
ENSMUSG00000022744	Cldn25	0.256791	6.0348	0.000156055	0.00273768	no	no
ENSMUSG00000079111	Kdelr2	0.231636	6.86644	0.000157633	0.00276202	yes	no
ENSMUSG00000020024	Ccdc41	-0.25629	6.06809	0.00015948	0.002791	no	no
ENSMUSG00000026790	Odf2	-0.207985	8.0758	0.000160115	0.00279872	no	no
ENSMUSG00000081683	Fzd10	0.60135	2.98818	0.000160479	0.0028017	no	no
ENSMUSG00000032340	Neo1	-0.224821	6.76033	0.000162707	0.00283713	no	no
ENSMUSG00000044340	Phlpp1	-0.377449	4.6349	0.000162988	0.00283713	no	no
ENSMUSG00000040270	Bach2	-0.677636	2.51865	0.000163096	0.00283713	no	no
ENSMUSG00000052040	Klf13	-0.221508	6.69367	0.000163468	0.00284018	no	no
ENSMUSG00000022359	Wdyhv1	0.442362	3.76592	0.000167713	0.00291045	no	no
ENSMUSG00000027303	Ptpra	0.250485	6.02517	0.000168534	0.00292119	no	no
ENSMUSG00000020672	Sntg2	-2.92272	-1.23472	0.000169131	0.00292803	no	no
ENSMUSG00000005505	Kbtbd4	0.31397	5.37592	0.000169639	0.00293331	no	no
ENSMUSG00000030706	Mrpl48	-0.36204	4.5273	0.000170131	0.00293494	no	no
ENSMUSG00000005225	Plekha8	0.221213	6.71992	0.000170138	0.00293494	no	no
ENSMUSG00000060227	Casc4	0.242249	6.35559	0.000170812	0.00294305	no	no
ENSMUSG00000063904	Dpp3	0.224148	7.33177	0.000171662	0.00295206	no	no
ENSMUSG00000036863	Syde2	-0.271817	5.81268	0.000171743	0.00295206	no	no
ENSMUSG00000026672	Optn	-0.38055	4.50686	0.000172149	0.00295554	no	no
ENSMUSG00000020988	L2hgdh	-0.268501	5.89817	0.000176368	0.00302062	no	no
ENSMUSG00000034765	Dusp5	0.520277	3.39753	0.000176485	0.00302062	no	no
ENSMUSG00000025571	Tnrc6c	-0.218107	6.89514	0.000176566	0.00302062	yes	no
ENSMUSG00000003923	Tfam	0.208915	7.12623	0.000177575	0.0030343	no	no
ENSMUSG00000040204	2810417H13Rik	0.218759	7.37464	0.000178248	0.0030422	no	no
ENSMUSG00000032359	Ctsh	0.697081	2.43258	0.000180277	0.00307321	no	yes
ENSMUSG00000068740	Celsr2	0.288241	5.38155	0.00018052	0.00307372	no	no
ENSMUSG00000027737	Slc7a11	-0.285032	5.93674	0.000181053	0.00307918	no	no
ENSMUSG00000026339	Ccdc93	-0.244083	6.26804	0.000182168	0.0030945	no	no
ENSMUSG00000000028	Cdc45	0.243548	6.21052	0.000183552	0.00311436	no	no
ENSMUSG00000029291	Rufy3	-0.387898	4.47715	0.000184443	0.00312581	yes	no
ENSMUSG00000042851	Zc3h6	-0.620418	2.89421	0.000184924	0.00313029	no	no
ENSMUSG00000026003	Acadl	-0.258541	5.87823	0.000185169	0.00313079	no	no
ENSMUSG00000026380	Tfcp2l1	-0.422599	4.14812	0.00018552	0.00313305	no	no
ENSMUSG00000033871	Ppargc1b	-0.639406	2.94624	0.000186805	0.00315108	yes	no
ENSMUSG00000020590	Snx13	-0.274854	6.05362	0.000187718	0.00316279	no	no
ENSMUSG00000043061	Tmem18	-0.329458	5.02879	0.000188012	0.00316407	no	no
ENSMUSG00000025792	Slc25a10	0.347823	4.75274	0.000189101	0.00317871	no	no
ENSMUSG00000028247	Coq3	-0.45183	4.05454	0.000193272	0.00324505	no	no
ENSMUSG00000040268	Plekha1	-0.202018	8.1558	0.000194188	0.00325486	no	no
ENSMUSG00000032807	Alox12b	2.3016	-0.823174	0.000194306	0.00325486	yes	no
ENSMUSG00000022261	Sdc2	-0.323672	5.12575	0.000194817	0.00325963	no	no
ENSMUSG00000069763	Tmem100	-0.89307	1.73045	0.000196675	0.00328684	no	no
ENSMUSG00000007613	Tgfbr1	0.20759	7.25471	0.000196897	0.00328684	no	no
ENSMUSG00000005986	Ankrd13d	0.435919	3.85897	0.000199344	0.00332385	yes	no
ENSMUSG00000018697	Aatf	-0.308088	5.02044	0.000201254	0.00335018	no	no
ENSMUSG00000008206	Cers4	-0.336997	4.72533	0.000201386	0.00335018	no	no
ENSMUSG00000018973	Hoxb1	1.71776	-0.30451	0.000201785	0.00335205	no	no
ENSMUSG00000038256	Bcl9	0.221214	7.09281	0.000201961	0.00335205	no	no
ENSMUSG00000021466	Ptch1	-0.265975	5.84268	0.000203379	0.0033669	yes	no
ENSMUSG00000001729	Akt1	0.283029	5.57855	0.000203517	0.0033669	yes	no
ENSMUSG00000029560	Snx8	-0.272321	5.72742	0.000203554	0.0033669	yes	no
ENSMUSG00000020536	Llgl1	0.217561	7.76564	0.000204666	0.00337823	yes	no
ENSMUSG00000057329	Bcl2	-0.315778	4.91723	0.000204706	0.00337823	no	no
ENSMUSG00000043895	S1pr2	-0.387274	4.30286	0.00020713	0.00341435	no	no
ENSMUSG00000026004	Kansl1l	-0.568488	3.48615	0.000209002	0.00344129	no	no
ENSMUSG00000028069	Gpatch4	-0.278826	5.6463	0.000210538	0.00346263	no	no
ENSMUSG00000024150	Mcfd2	0.259718	6.48041	0.000215453	0.00353945	no	no
ENSMUSG00000024743	Syt7	-0.345083	4.61241	0.000215871	0.00354229	yes	no
ENSMUSG00000030878	Cdr2	0.296042	5.32142	0.00021759	0.00356296	no	no
ENSMUSG00000031214	Ophn1	-0.263643	6.0328	0.000217623	0.00356296	no	no
ENSMUSG00000070284	Gmppb	0.446506	4.33719	0.000219424	0.00358838	no	no
ENSMUSG00000028412	Slc44a1	-0.403788	4.46581	0.000220119	0.00359568	no	no
ENSMUSG00000052534	Pbx1	0.261929	6.54955	0.000221481	0.00361387	no	no
ENSMUSG00000054387	Mdm4	-0.207618	7.39612	0.000224542	0.00365968	no	no
ENSMUSG00000022464	Slc38a4	0.225869	6.56974	0.000225167	0.00366574	no	no
ENSMUSG00000038539	Atf5	-0.219794	7.96635	0.000226431	0.00368217	yes	no
ENSMUSG00000030788	Rnf141	-0.291253	5.66385	0.000227672	0.0036982	no	no
ENSMUSG00000028654	Mycl	0.280922	5.54357	0.000234298	0.00380156	no	no
ENSMUSG00000078584	AU022252	0.241305	6.09594	0.000234883	0.00380649	no	no
ENSMUSG00000040848	Sft2d2	-0.213064	7.15932	0.000235298	0.00380649	no	no
ENSMUSG00000031245	Hmgn5	-0.27987	6.26374	0.00023539	0.00380649	no	no
ENSMUSG00000035354	Uvrag	-0.320838	5.01059	0.000236234	0.00381586	yes	no
ENSMUSG00000045193	Cirbp	0.323374	4.89424	0.000237192	0.00382707	no	no
ENSMUSG00000090602	Gm5611	-0.322769	6.56944	0.000238662	0.00384485	no	no
ENSMUSG00000022021	Diap3	-0.305173	5.20923	0.000238826	0.00384485	no	no
ENSMUSG00000037072	Sep15	0.203065	7.68856	0.000239818	0.00385653	no	no
ENSMUSG00000079614	Seh1l	-0.193061	9.33989	0.000241635	0.00388145	no	no
ENSMUSG00000032375	Aph1b	0.483505	3.8722	0.000243431	0.00390361	no	no
ENSMUSG00000028631	Kcnq4	-0.838631	1.93105	0.000243554	0.00390361	yes	yes
ENSMUSG00000015217	Hmgb3	0.327973	5.41448	0.000246008	0.00393858	no	no
ENSMUSG00000024981	Acsl5	-0.473206	4.23816	0.000246379	0.00394016	no	no
ENSMUSG00000019832	Rab32	-1.05422	1.18392	0.000247667	0.00395639	no	no
ENSMUSG00000024268	Celf4	0.437213	3.91085	0.000249929	0.00398812	yes	no
ENSMUSG00000023460	Rab12	-0.296026	5.22398	0.000250248	0.00398881	no	no
ENSMUSG00000090847		0.298572	5.41558	0.000253083	0.00402894	no	no
ENSMUSG00000044835	Ankrd45	0.617305	2.67325	0.000253399	0.00402894	no	no
ENSMUSG00000029208	Guf1	-0.262163	5.80658	0.000253601	0.00402894	no	no
ENSMUSG00000020173	Cobl	-0.855619	1.76808	0.000255525	0.00405506	no	no
ENSMUSG00000032417	Rwdd2a	0.814402	1.98161	0.000256474	0.00406566	no	no
ENSMUSG00000002006	Pdzd4	-0.202295	7.41664	0.000258195	0.00408847	no	no
ENSMUSG00000022570	Tsta3	-0.331562	4.83517	0.000260338	0.0041179	no	no
ENSMUSG00000019647	Sema6a	-0.251406	6.11015	0.000264223	0.00417477	no	no
ENSMUSG00000037674	Rfx7	0.21878	7.40157	0.00026477	0.00417886	no	no
ENSMUSG00000028879	Stx12	-0.239436	6.12349	0.000271036	0.0042731	no	no
ENSMUSG00000037784	Dzip1l	0.294643	5.49386	0.000275846	0.00434421	yes	no
ENSMUSG00000047879	Usp14	-0.202348	7.57299	0.000276417	0.00434572	no	no
ENSMUSG00000029634	Rnf6	-0.277982	5.9362	0.000276543	0.00434572	no	no
ENSMUSG00000028358	Zfp618	0.332893	4.7715	0.000278081	0.00436515	yes	no
ENSMUSG00000049658	Bdp1	-0.213668	7.42298	0.00028291	0.00443614	no	no
ENSMUSG00000030982	9030624J02Rik	-0.281811	5.7301	0.00028371	0.00444386	no	no
ENSMUSG00000030161	Gabarapl1	0.28315	5.86048	0.000285094	0.00446072	no	no
ENSMUSG00000031146	Plp2	-0.297721	5.32383	0.000288205	0.00450452	no	no
ENSMUSG00000070424	Art5	1.20917	0.556013	0.000289151	0.00451444	no	yes
ENSMUSG00000030056	Isy1	0.230016	6.4667	0.000289539	0.00451562	no	no
ENSMUSG00000003949	Hlf	-0.979004	1.49376	0.000291201	0.00453666	no	no
ENSMUSG00000024462	Gabbr1	-0.386504	4.40815	0.000293844	0.00457291	no	no
ENSMUSG00000061755	Bod1l	-0.207119	7.23859	0.000294939	0.00458502	no	no
ENSMUSG00000029726	Mepce	0.247039	5.8537	0.000297001	0.00460728	no	no
ENSMUSG00000021819	Zswim8	0.225228	6.79789	0.000297008	0.00460728	yes	no
ENSMUSG00000064061	Dzip3	-0.310226	5.05823	0.000299637	0.00463904	no	no
ENSMUSG00000025597	Klhl4	-1.28042	1.09602	0.000299696	0.00463904	no	yes
ENSMUSG00000007035	Msh5	-0.855619	1.76513	0.00030108	0.00465548	no	no
ENSMUSG00000025925	Terf1	-0.214842	6.87634	0.000303069	0.00468123	no	no
ENSMUSG00000027722	Spata5	-0.244702	5.8993	0.000304987	0.00470584	no	no
ENSMUSG00000037815	Ctnna1	-0.194016	7.97845	0.000307236	0.00473549	no	no
ENSMUSG00000003810	Mast2	0.237065	6.19518	0.000308473	0.00474949	yes	no
ENSMUSG00000027555	Car13	-0.294527	5.20267	0.000310396	0.00477402	no	no
ENSMUSG00000038072	Galnt11	0.247383	5.7937	0.000311001	0.00477826	no	no
ENSMUSG00000014245	Pigl	-0.395217	4.48955	0.000312394	0.00479457	no	no
ENSMUSG00000056708	Ier5	0.444042	3.84759	0.000314512	0.00482196	no	no
ENSMUSG00000076441	Ass1	-0.296294	5.19975	0.000317088	0.00485632	yes	no
ENSMUSG00000000787	Ddx3x	0.170405	10.2906	0.000317937	0.00486416	no	no
ENSMUSG00000022106	Rcbtb2	-0.283042	5.34386	0.000318882	0.00487285	no	no
ENSMUSG00000064363	mt-Nd4	0.183638	10.1215	0.000319178	0.00487285	no	no
ENSMUSG00000020650	Bcap29	0.473176	3.51184	0.000323188	0.0049242	no	no
ENSMUSG00000029472	Anapc5	-0.198367	7.95589	0.000323222	0.0049242	no	no
ENSMUSG00000025178	Pi4k2a	0.248409	6.18073	0.000324641	0.00494061	no	no
ENSMUSG00000040029	Ipo8	-0.204658	7.71141	0.000325739	0.00495212	no	no
ENSMUSG00000029094	Afap1	0.274767	5.67008	0.000326549	0.00495922	yes	no
ENSMUSG00000038371	Sbf2	-0.211479	6.93605	0.000328586	0.00498493	no	no
ENSMUSG00000054752	Fsd1l	0.386422	4.38378	0.000329822	0.00499341	no	no
ENSMUSG00000053141	Ptprt	-0.915084	1.43281	0.000329835	0.00499341	no	no
ENSMUSG00000027122	Arl14ep	-0.193683	7.42	0.00033179	0.00501776	no	no
ENSMUSG00000027678	Ncoa3	-0.221016	7.18493	0.000333191	0.00503369	no	no
ENSMUSG00000002190	Clgn	0.638364	2.78068	0.00033656	0.00507928	no	yes
ENSMUSG00000038412	Higd1a	-0.247656	5.9107	0.000337085	0.0050819	no	no
ENSMUSG00000041263	Rusc1	0.376016	4.3524	0.000341804	0.00514769	no	no
ENSMUSG00000005202	Shbg	3.83576	-2.0214	0.000342482	0.00515233	no	no
ENSMUSG00000028893	Sesn2	-0.187358	7.80758	0.000342824	0.00515233	no	no
ENSMUSG00000091264	Smim13	-0.2859	5.23315	0.000345389	0.0051855	no	no
ENSMUSG00000047749	Zc3hav1l	-0.22635	6.43058	0.000348208	0.00522239	no	no
ENSMUSG00000031881	Cdh16	2.92018	-1.47098	0.000350608	0.00525243	yes	no
ENSMUSG00000011831	Evi5	0.214554	6.5163	0.000350936	0.00525243	no	no
ENSMUSG00000029131	Dnajb6	0.22115	6.8487	0.000354263	0.00529675	no	no
ENSMUSG00000040548	Tex2	0.397034	4.74056	0.000354906	0.00530089	no	no
ENSMUSG00000025982	Sf3b1	-0.18373	9.22986	0.000356887	0.00532498	no	no
ENSMUSG00000051316	Taf7	0.226443	6.87688	0.000359638	0.00536049	no	no
ENSMUSG00000021754	Map3k1	-0.242925	6.4387	0.00036065	0.00537004	no	no
ENSMUSG00000041375	Ccdc9	-0.284551	5.21532	0.000361182	0.00537245	no	no
ENSMUSG00000004105	Angptl2	-0.632825	2.78928	0.000361903	0.00537765	yes	no
ENSMUSG00000000555	Itga5	0.262065	5.4583	0.000362854	0.00538624	no	no
ENSMUSG00000037679	Inf2	-0.306284	4.87285	0.00036417	0.00539827	yes	no
ENSMUSG00000028675	Pnrc2	0.198677	7.79293	0.00036441	0.00539827	no	no
ENSMUSG00000018401	Mtmr4	0.200352	7.17554	0.000364892	0.00539988	no	no
ENSMUSG00000064329	Scn1a	0.787502	1.9945	0.000366263	0.00541463	no	no
ENSMUSG00000062444	Ap3b2	0.581576	2.81095	0.000367724	0.00543068	no	no
ENSMUSG00000023147	Wrb	0.245029	5.91784	0.000368729	0.00543997	no	no
ENSMUSG00000027263	Tubgcp4	0.235252	6.11933	0.000371432	0.00547427	no	no
ENSMUSG00000026421	Csrp1	-0.253556	5.67475	0.000372168	0.00547954	no	no
ENSMUSG00000028456	Unc13b	0.231743	6.28837	0.000375108	0.00551072	no	no
ENSMUSG00000031028	Tub	0.273496	5.48894	0.000375155	0.00551072	no	no
ENSMUSG00000072294	Klf12	-0.666948	2.42583	0.000375679	0.00551072	no	no
ENSMUSG00000028251	Tstd3	0.503127	3.78355	0.000375809	0.00551072	no	no
ENSMUSG00000025758	Plk4	0.202293	7.09504	0.000381032	0.00558165	no	no
ENSMUSG00000039191	Rbpj	-0.211424	6.64729	0.000384528	0.00562718	no	no
ENSMUSG00000024975	Pdcd4	0.234932	6.02681	0.000385025	0.00562875	no	no
ENSMUSG00000036372	Tmem258	0.296363	5.75113	0.000387715	0.00566236	no	no
ENSMUSG00000023832	Acat2	0.265808	5.87864	0.00039011	0.0056916	no	no
ENSMUSG00000026209	Dnpep	0.237404	6.5196	0.000391833	0.00570294	no	no
ENSMUSG00000039607	Rbms3	-1.29001	0.470836	0.000392045	0.00570294	no	no
ENSMUSG00000020974	Pole2	0.279092	5.57351	0.00039207	0.00570294	no	no
ENSMUSG00000026824	Kcnj3	-0.244167	5.96341	0.000395501	0.00574707	no	no
ENSMUSG00000005836	Gata6	-1.27598	0.515351	0.00040271	0.00584596	no	no
ENSMUSG00000067924	Cxx1b	0.727626	3.09216	0.000404387	0.00586442	no	yes
ENSMUSG00000044098	Rsbn1	-0.222242	6.84475	0.000405733	0.00587805	no	no
ENSMUSG00000004891	Nes	0.20363	7.24995	0.00040621	0.00587908	no	no
ENSMUSG00000031379	Pir	-0.38608	4.34389	0.000410625	0.00593197	no	no
ENSMUSG00000074359	Psg23	0.325397	4.87883	0.000410684	0.00593197	no	no
ENSMUSG00000032745	Gpbp1	0.199671	7.64477	0.000412898	0.005958	no	no
ENSMUSG00000054160	Nkx2-4	-1.07663	0.933813	0.000413916	0.00596673	no	no
ENSMUSG00000055809		0.509539	3.32469	0.00041454	0.00596979	no	no
ENSMUSG00000024096	Ralbp1	-0.228898	6.25908	0.000416495	0.00599197	yes	no
ENSMUSG00000028173	Wls	-0.218844	6.30328	0.000420008	0.00603652	no	no
ENSMUSG00000047669	Msl3l2	1.005	1.10304	0.000421529	0.00605237	no	no
ENSMUSG00000046230	Vps13a	-0.258155	5.88238	0.000422997	0.00606743	no	no
ENSMUSG00000021277	Traf3	0.28477	5.48812	0.000425847	0.00610226	no	no
ENSMUSG00000032294	Pkm	-0.184921	11.9684	0.000426535	0.00610608	no	no
ENSMUSG00000024448	H2-M10.1	1.19817	0.862707	0.000427969	0.00611545	no	no
ENSMUSG00000005501	Usp40	0.276588	5.58952	0.00042811	0.00611545	no	no
ENSMUSG00000048988	Elfn1	-1.08121	1.01356	0.000428644	0.00611545	yes	no
ENSMUSG00000015944	Gatsl2	0.286614	5.58693	0.00042888	0.00611545	no	no
ENSMUSG00000074890	Lcmt2	0.394697	4.52605	0.000431498	0.00614673	no	no
ENSMUSG00000022443	Myh9	-0.195724	8.42499	0.000432833	0.00615968	yes	no
ENSMUSG00000010110	Stx5a	0.235519	6.2795	0.000435368	0.00618966	no	no
ENSMUSG00000037503	Fam168b	-0.18833	7.84032	0.000437199	0.0062096	no	no
ENSMUSG00000019302	Atp6v0a1	0.271686	5.50391	0.000438309	0.00621926	no	no
ENSMUSG00000031820	Babam1	0.263992	5.87708	0.0004412	0.00625124	no	no
ENSMUSG00000033237	Arid2	-0.187391	7.91594	0.000441427	0.00625124	yes	no
ENSMUSG00000031428	Zcchc18	0.322567	4.63071	0.000442247	0.00625518	no	no
ENSMUSG00000024594	Prrc1	0.26208	6.32884	0.000442569	0.00625518	no	no
ENSMUSG00000020155	Kcnmb1	1.50545	-0.0194398	0.000450197	0.00635677	no	no
ENSMUSG00000064179	Tnnt1	0.448001	3.61219	0.000451504	0.00636903	no	no
ENSMUSG00000021823	Vcl	0.179066	8.29488	0.000453219	0.00638699	no	no
ENSMUSG00000038143	Stox2	0.217502	6.34439	0.000453711	0.0063877	no	no
ENSMUSG00000020230	Prmt2	0.381231	4.7107	0.000455054	0.00640039	no	no
ENSMUSG00000051243	Islr2	-1.0715	0.964489	0.000466386	0.0065534	no	no
ENSMUSG00000034648	Lrrn1	-0.419402	3.90458	0.000469104	0.00658519	no	no
ENSMUSG00000022962	Gart	-0.200974	8.05284	0.000470288	0.00659542	no	no
ENSMUSG00000034158	Lrrc58	-0.173716	8.69595	0.000472465	0.00661954	no	no
ENSMUSG00000053841	Txlna	0.180221	8.06625	0.000473095	0.00662195	yes	no
ENSMUSG00000028423	Nfx1	-0.192016	7.86633	0.000477385	0.00667126	no	no
ENSMUSG00000034673	Pbx2	-0.207759	6.82246	0.000477539	0.00667126	no	no
ENSMUSG00000001542	Ell2	-0.221919	6.45992	0.000480693	0.00669985	no	no
ENSMUSG00000025351	Cd63	-0.207471	7.14986	0.000480905	0.00669985	no	no
ENSMUSG00000027968	Larp7	-0.211225	7.1927	0.000480975	0.00669985	no	no
ENSMUSG00000002249	Tead3	0.335569	4.55397	0.000483033	0.00671297	no	no
ENSMUSG00000042606	Hirip3	-0.214672	7.13295	0.000483126	0.00671297	yes	no
ENSMUSG00000025235	Bbs4	0.283087	5.25508	0.000483702	0.00671297	no	no
ENSMUSG00000029998	Pcyox1	0.21768	6.39579	0.000483772	0.00671297	no	no
ENSMUSG00000057914	Cacnb2	-0.394496	4.07399	0.000487766	0.00676192	no	no
ENSMUSG00000026771	Spopl	-0.248554	5.67096	0.000490899	0.00678724	no	no
ENSMUSG00000033965	Slc16a2	-0.32819	4.80054	0.000490931	0.00678724	no	no
ENSMUSG00000048429	1810026J23Rik	0.267432	5.92998	0.000491	0.00678724	no	no
ENSMUSG00000028757	Ddost	0.194412	7.64138	0.000492073	0.00679559	no	no
ENSMUSG00000022051	Bnip3l	-0.190838	8.29132	0.000495462	0.00683587	no	no
ENSMUSG00000022353	Mtss1	-0.256334	5.66585	0.000500515	0.00689265	no	no
ENSMUSG00000005470	Asf1b	0.310828	4.86659	0.000500886	0.00689265	no	no
ENSMUSG00000029201	Ugdh	0.202974	7.38943	0.000501007	0.00689265	yes	no
ENSMUSG00000021758	Ddx4	0.536232	3.15472	0.000502408	0.00690536	no	yes
ENSMUSG00000061374	Fiz1	-0.204287	6.7211	0.000504097	0.006922	yes	no
ENSMUSG00000070939	Tgfbrap1	0.287651	5.14596	0.000507005	0.0069489	no	no
ENSMUSG00000074305	Peak1	-0.252718	5.8659	0.000507016	0.0069489	no	no
ENSMUSG00000002297	Dbf4	-0.200212	7.82903	0.000514476	0.00704447	yes	no
ENSMUSG00000066440	Zfyve26	-0.228637	6.06023	0.000519113	0.00710126	no	no
ENSMUSG00000032092	Mpzl2	-0.303249	5.17137	0.000525224	0.00717807	no	no
ENSMUSG00000039983	Ccdc32	0.420135	3.72119	0.000525853	0.00717987	no	no
ENSMUSG00000021636	Marveld2	-0.375336	4.24242	0.000527714	0.0071985	no	no
ENSMUSG00000048878	Hexim1	0.22467	6.5133	0.000528522	0.00720273	no	no
ENSMUSG00000061838	Suclg2	-0.250626	5.92806	0.000532493	0.00725002	no	no
ENSMUSG00000053293	Pom121	0.184999	7.77263	0.000538659	0.00732707	yes	no
ENSMUSG00000067818	Myl9	0.601653	2.52622	0.000540154	0.00734052	yes	no
ENSMUSG00000038497	Tmco3	0.399191	4.21127	0.000542709	0.0073629	no	no
ENSMUSG00000064127	Med14	-0.222548	6.83895	0.000542819	0.0073629	no	no
ENSMUSG00000020271	Fbxw11	-0.188607	7.70463	0.000543658	0.00736739	no	no
ENSMUSG00000030232	Aebp2	-0.193703	7.14022	0.000546174	0.00739069	no	no
ENSMUSG00000060708	Bloc1s4	0.498113	3.34041	0.0005464	0.00739069	no	no
ENSMUSG00000052397	Ezr	-0.18302	7.75052	0.000548592	0.00741342	no	no
ENSMUSG00000042744	Gm15800	-0.227751	6.17345	0.00054971	0.0074216	yes	no
ENSMUSG00000060935	AI597468	0.221276	6.50853	0.000553794	0.00746312	no	no
ENSMUSG00000026173	Plcd4	-0.44196	3.54847	0.000553817	0.00746312	no	no
ENSMUSG00000039089	L3mbtl3	-0.250771	5.65417	0.000555008	0.00747221	yes	no
ENSMUSG00000038126	Mphosph9	0.251006	5.87948	0.000557898	0.00750414	no	no
ENSMUSG00000022498	Txndc11	0.261723	6.07705	0.000561626	0.00754728	no	no
ENSMUSG00000038872	Zfhx3	-0.269361	5.61284	0.000565408	0.00759105	yes	no
ENSMUSG00000022100	Xpo7	-0.192131	7.82944	0.000569494	0.00763881	no	no
ENSMUSG00000079184	Mphosph8	-0.205406	7.44161	0.000570132	0.0076403	no	no
ENSMUSG00000048379	Socs4	-0.226373	6.26932	0.000574181	0.00768744	no	no
ENSMUSG00000061778	Mospd2	-0.255786	5.40836	0.000576299	0.00769582	no	no
ENSMUSG00000003070	Efna2	0.323568	4.62424	0.00057678	0.00769582	no	no
ENSMUSG00000042271	Nxt2	-0.41546	3.95074	0.000576934	0.00769582	no	no
ENSMUSG00000044452	Zfp507	-0.212311	6.53095	0.000576941	0.00769582	yes	no
ENSMUSG00000024597	Slc12a2	-0.256996	6.06424	0.000577466	0.00769582	no	no
ENSMUSG00000073411	H2-D1	0.363363	4.1589	0.00058402	0.00776946	no	no
ENSMUSG00000079470	Utp14b	0.240091	5.88636	0.000584065	0.00776946	no	no
ENSMUSG00000036030	Prtg	0.189274	7.88885	0.000584848	0.00777273	no	no
ENSMUSG00000028382	Ptbp3	0.191501	7.37644	0.000586089	0.00778208	no	no
ENSMUSG00000026179	Pnkd	0.263882	5.68617	0.000588047	0.00780092	no	no
ENSMUSG00000028397	Kdm4c	-0.227583	6.31708	0.0005927	0.00785544	no	no
ENSMUSG00000062773	Tex101	0.718234	2.02849	0.000595898	0.00787817	no	no
ENSMUSG00000029838	Ptn	-1.305	0.423853	0.00059628	0.00787817	no	no
ENSMUSG00000018593	Sparc	-0.176226	8.19802	0.000596479	0.00787817	no	no
ENSMUSG00000032741	Tpcn1	-0.280933	5.10698	0.000596592	0.00787817	yes	no
ENSMUSG00000037149	Ddx1	-0.190635	8.61043	0.000599516	0.00790956	no	no
ENSMUSG00000037995	Igsf9	-0.266653	6.08589	0.000605193	0.0079772	no	no
ENSMUSG00000006435	Neurl1a	0.424004	4.06296	0.000610925	0.00804542	yes	no
ENSMUSG00000022637	Cblb	0.231366	5.98787	0.000612644	0.00806072	no	no
ENSMUSG00000030122	Ptms	0.188637	7.39267	0.00062053	0.00815707	no	no
ENSMUSG00000022010	Tsc22d1	0.197414	7.43527	0.000622494	0.00817508	no	no
ENSMUSG00000034801	Sos2	-0.273634	5.63578	0.00062303	0.00817508	yes	no
ENSMUSG00000009248	Ascl2	-0.613328	2.8006	0.000623754	0.00817717	no	no
ENSMUSG00000063146	Clip2	0.354647	4.63486	0.000630731	0.00826114	no	no
ENSMUSG00000033644	Piwil2	0.42263	3.78964	0.000631747	0.00826697	no	no
ENSMUSG00000000579	Dynlt1c	-0.293203	5.1062	0.000633266	0.00827937	no	no
ENSMUSG00000004661	Arid3b	0.199327	6.77363	0.00063729	0.00831954	no	no
ENSMUSG00000023960	Enpp5	-0.406441	3.88209	0.000637488	0.00831954	no	no
ENSMUSG00000025860	Xiap	-0.205915	7.33267	0.000639348	0.00833629	no	no
ENSMUSG00000000142	Axin2	0.305019	5.33922	0.000642833	0.00837419	yes	no
ENSMUSG00000033054	Npat	-0.225309	7.1293	0.00064543	0.00840046	no	no
ENSMUSG00000034484	Snx2	-0.204865	7.08221	0.000647438	0.00841902	no	no
ENSMUSG00000001173	Ocrl	0.242479	5.81367	0.00064826	0.00842214	no	no
ENSMUSG00000026817	Ak1	0.246481	6.18308	0.00065024	0.00844029	no	no
ENSMUSG00000026933	Camsap1	0.198311	6.96986	0.000652908	0.00846733	no	no
ENSMUSG00000003234	Abcf3	0.247664	5.88834	0.000654189	0.00847635	no	no
ENSMUSG00000055296	Tmem245	-0.208205	7.08984	0.000659785	0.00854121	no	no
ENSMUSG00000031805	Jak3	-0.400609	3.77742	0.00066393	0.00858718	no	no
ENSMUSG00000046201	Scaf8	-0.195941	7.07814	0.000666803	0.00861664	no	no
ENSMUSG00000032849	Abcc4	-0.428838	3.58258	0.000673019	0.00868149	no	no
ENSMUSG00000028034	Fubp1	-0.179949	8.42117	0.000673021	0.00868149	no	no
ENSMUSG00000026880	Stom	-0.348524	4.84659	0.000674161	0.00868846	no	no
ENSMUSG00000031174	Rpgr	0.305638	4.92805	0.000675069	0.00869242	no	no
ENSMUSG00000036764	Dnajc12	0.44675	3.66679	0.000682639	0.00877771	no	no
ENSMUSG00000041144	Dnah7b	-0.837387	1.75502	0.000682995	0.00877771	no	no
ENSMUSG00000019312	Grb7	-0.368919	4.32214	0.00068422	0.00877771	no	no
ENSMUSG00000054135	A430110L20Rik	-2.13317	-0.738927	0.000684227	0.00877771	no	no
ENSMUSG00000035557	Krt17	2.78421	-1.5899	0.000684725	0.00877771	yes	no
ENSMUSG00000030894	Tpp1	-0.197865	6.91134	0.00068857	0.00881918	no	no
ENSMUSG00000070436	Serpinh1	0.187519	8.7535	0.00069546	0.00889956	yes	no
ENSMUSG00000009418	Nav1	-0.300898	5.06826	0.000697576	0.00891875	no	no
ENSMUSG00000029223	Uchl1	0.251044	5.46814	0.000700222	0.00894468	no	no
ENSMUSG00000023830	Igf2r	-0.229252	6.642	0.000701755	0.00895635	yes	no
ENSMUSG00000063659	Zbtb18	-0.240743	6.12836	0.000702669	0.00896011	no	no
ENSMUSG00000041912	Tdrkh	0.27198	5.62137	0.000704832	0.00897978	no	no
ENSMUSG00000036052	Dnajb5	0.255717	5.70621	0.00070677	0.00899656	yes	no
ENSMUSG00000041712	Ubr7	-0.175859	7.93143	0.000709273	0.00902048	no	no
ENSMUSG00000026439	Rbbp5	-0.216395	6.6172	0.000715098	0.00908658	no	no
ENSMUSG00000020098	Pcbd1	-0.256719	5.42558	0.000723319	0.00918298	no	no
ENSMUSG00000027428	Rbbp9	0.245337	5.82545	0.000724322	0.00918765	no	no
ENSMUSG00000012017	Scarf2	-0.584929	3.15281	0.000727792	0.00922358	no	no
ENSMUSG00000050029	Rap2c	-0.223051	6.02056	0.000729942	0.00924273	no	no
ENSMUSG00000028195	Cyr61	-0.345167	4.44101	0.000731179	0.00925031	no	no
ENSMUSG00000014602	Kif1a	-0.21633	7.44059	0.000732279	0.009253	yes	no
ENSMUSG00000024528	Srfbp1	-0.257488	5.60171	0.000732671	0.009253	no	no
ENSMUSG00000019851	Perp	-0.306422	5.13643	0.000734533	0.00926843	no	no
ENSMUSG00000029512	Ulk1	0.234023	5.89392	0.000736149	0.00928074	yes	no
ENSMUSG00000024002	Brd4	0.178439	8.16056	0.000738013	0.00929614	yes	no
ENSMUSG00000029093	Sorcs2	-0.442773	3.84523	0.00074027	0.00931646	yes	no
ENSMUSG00000050390	C77080	-0.243917	5.62513	0.000741418	0.00932145	yes	no
ENSMUSG00000001280	Sp1	-0.180665	8.3846	0.000741954	0.00932145	no	no
ENSMUSG00000033671	Cep350	-0.245626	6.37189	0.000749441	0.00940624	no	no
ENSMUSG00000003131	Pafah1b2	0.18933	7.64426	0.000750003	0.00940624	no	no
ENSMUSG00000067786	Nnat	0.81257	1.64544	0.000752015	0.0094233	yes	no
ENSMUSG00000038151	Prdm1	0.444884	3.48889	0.000758314	0.00949401	no	no
ENSMUSG00000037287	Tbcel	-0.244585	5.56314	0.000760091	0.00950096	no	no
ENSMUSG00000028669	Pithd1	0.217803	6.15816	0.000760182	0.00950096	no	no
ENSMUSG00000029826	Zc3hav1	-0.21266	6.57123	0.000761281	0.00950649	no	no
ENSMUSG00000046449	C77370	-0.32308	4.79172	0.000768549	0.00958898	no	no
ENSMUSG00000031904	Slc7a6	0.187655	7.08425	0.000771457	0.00961696	no	no
ENSMUSG00000067377	Tspan6	0.822961	1.56361	0.000772499	0.00962167	no	no
ENSMUSG00000011158	Brf1	0.27258	5.12957	0.000773886	0.00963066	no	no
ENSMUSG00000047632	Fgfbp3	0.577502	2.65066	0.000774639	0.00963175	no	no
ENSMUSG00000049421	Zfp260	0.195805	6.91905	0.000782331	0.00971904	no	no
ENSMUSG00000023075	Akirin1	0.215445	6.27355	0.000785671	0.00975216	no	no
ENSMUSG00000019996	Map7	-0.402598	3.81222	0.000794076	0.0098402	no	no
ENSMUSG00000025616	Usp16	-0.2327	5.91115	0.000794124	0.0098402	no	no
ENSMUSG00000040084	Bub1b	-0.211988	7.85449	0.00079914	0.00989389	no	no
ENSMUSG00000003518	Dusp3	-0.229299	6.05686	0.000802787	0.00993055	no	no
ENSMUSG00000033585	Ndn	0.297129	5.38968	0.000807525	0.00997754	no	no
ENSMUSG00000024873	Cnih2	0.851214	1.50377	0.000807965	0.00997754	yes	no
ENSMUSG00000047098	Rnf31	-0.271817	5.3352	0.000812773	0.0100231	yes	no
ENSMUSG00000052563	D930048N14Rik	-0.340668	4.3578	0.000813042	0.0100231	no	no
ENSMUSG00000023186	Vwa5a	-0.299045	5.02177	0.000820077	0.0101012	no	no
ENSMUSG00000040596	Pogk	0.267671	5.60471	0.000824351	0.0101378	no	no
ENSMUSG00000059142	Zfp945	0.262998	5.23382	0.000824444	0.0101378	no	no
ENSMUSG00000032607	Amt	0.302549	5.03705	0.000827826	0.0101707	no	no
ENSMUSG00000028271	Gtf2b	0.271587	5.11187	0.000830168	0.0101871	no	no
ENSMUSG00000033306	Lpp	0.261206	5.31128	0.000830564	0.0101871	no	no
ENSMUSG00000024678	Ms4a4d	0.854494	1.30187	0.000838019	0.0102698	no	no
ENSMUSG00000028796	Phc2	0.244873	6.71507	0.000845596	0.0103539	no	no
ENSMUSG00000035183	Slc24a5	-1.17873	1.18077	0.00084781	0.0103722	no	no
ENSMUSG00000057132	Rpgrip1	-1.37949	0.288842	0.000849125	0.0103795	no	no
ENSMUSG00000035372	1810055G02Rik	0.353151	4.2456	0.00085216	0.0104079	no	no
ENSMUSG00000043445	Pgp	0.299647	4.72098	0.00086074	0.0105038	no	no
ENSMUSG00000037876	Jmjd1c	-0.172838	8.58818	0.000861692	0.0105066	no	no
ENSMUSG00000033653	Vps8	-0.333774	4.54648	0.000868317	0.0105766	yes	no
ENSMUSG00000022571	Pycrl	0.273943	5.04007	0.000868902	0.0105766	no	no
ENSMUSG00000024997	Prdx3	0.232774	5.9245	0.000870905	0.0105921	no	no
ENSMUSG00000049401	Ogfr	0.220147	6.36491	0.000874433	0.0106261	no	no
ENSMUSG00000013418	B4galnt2	-0.816028	1.60422	0.00087823	0.0106633	no	no
ENSMUSG00000029575	Mmab	0.383345	3.94888	0.000879975	0.0106755	no	no
ENSMUSG00000039166	Akap7	-0.493295	3.19711	0.00088451	0.0107215	no	no
ENSMUSG00000065952	C330021F23Rik	-0.611304	2.42161	0.000890023	0.0107748	no	no
ENSMUSG00000020034	Tcp11l2	1.08981	0.721102	0.000890419	0.0107748	no	no
ENSMUSG00000026558	Uck2	-0.193919	6.78072	0.000891139	0.0107748	no	no
ENSMUSG00000038502	Ptov1	0.240288	6.85088	0.000892348	0.0107804	yes	no
ENSMUSG00000020231	Dip2a	0.276001	5.27768	0.000893567	0.0107861	yes	no
ENSMUSG00000030057	Cnbp	-0.165649	9.10447	0.000897229	0.0108124	no	no
ENSMUSG00000049339	Fam134a	-0.237723	5.61903	0.000897395	0.0108124	no	no
ENSMUSG00000072235	Tuba1a	0.183645	7.99852	0.000897985	0.0108124	no	no
ENSMUSG00000041193	Pla2g5	1.36294	0.0139365	0.000903376	0.0108683	no	no
ENSMUSG00000054693	Adam10	0.207145	6.33254	0.000904968	0.0108784	no	no
ENSMUSG00000061887	Ssbp3	0.204121	7.31951	0.000908302	0.0109094	yes	no
ENSMUSG00000028249	Sdcbp	0.197181	6.64331	0.000910329	0.0109247	no	no
ENSMUSG00000048175	Asb8	0.327666	4.39163	0.000911757	0.0109328	no	no
ENSMUSG00000051855	Mest	0.161822	8.93303	0.000916997	0.0109865	no	no
ENSMUSG00000046879	Irgm1	0.501126	2.99998	0.000931187	0.0111473	no	no
ENSMUSG00000033066	Gas7	-0.563608	2.64227	0.000938131	0.0112211	no	no
ENSMUSG00000001416	Cct3	-0.185446	8.90017	0.000940077	0.0112351	no	no
ENSMUSG00000028961	Pgd	0.189409	7.06373	0.000943375	0.0112652	no	no
ENSMUSG00000024122	Pdpk1	-0.182821	7.30813	0.000944419	0.0112684	no	no
ENSMUSG00000049038	Mterfd3	0.442158	3.62249	0.000946671	0.0112829	no	no
ENSMUSG00000027244	Atg13	0.270032	5.93956	0.000947191	0.0112829	no	no
ENSMUSG00000029407	Uso1	0.211699	7.7718	0.000950565	0.0113091	no	no
ENSMUSG00000037369	Kdm6a	-0.196881	7.08793	0.000950956	0.0113091	no	no
ENSMUSG00000030265	Kras	-0.179858	7.77729	0.000957298	0.0113752	no	no
ENSMUSG00000068036	Mllt4	-0.183617	8.06277	0.000958241	0.011377	yes	no
ENSMUSG00000042700	Sipa1l1	0.204785	6.36988	0.00096506	0.0114486	yes	no
ENSMUSG00000006005	Tpr	-0.201714	8.80473	0.000971233	0.0115124	no	no
ENSMUSG00000002107	Celf2	-0.355942	4.52461	0.000975068	0.0115484	no	no
ENSMUSG00000060548	Tnfrsf19	-0.268595	5.47549	0.000977233	0.0115646	no	no
ENSMUSG00000031983	2310022B05Rik	-0.219312	6.03792	0.0009819	0.0116087	yes	no
ENSMUSG00000044197	Gpr146	-0.77537	1.94509	0.000982567	0.0116087	no	no
ENSMUSG00000053470	Kdm3a	-0.207072	7.99746	0.000987091	0.0116527	no	no
ENSMUSG00000053334	Ficd	0.561003	2.8567	0.000988576	0.0116604	yes	no
ENSMUSG00000079555	Haus3	0.226369	5.91766	0.000989357	0.0116604	no	no
ENSMUSG00000051451	Crebzf	-0.208384	6.95565	0.000992145	0.0116837	no	no
ENSMUSG00000074704	Rad21l	0.977479	0.850288	0.000996264	0.0117227	no	no
ENSMUSG00000029148	Nrbp1	0.18975	7.02596	0.00100871	0.0118595	no	no
ENSMUSG00000001985	Grik3	-0.323156	5.13755	0.00101093	0.0118759	yes	no
ENSMUSG00000074364	Ehd2	0.417383	3.64685	0.00101649	0.0119253	yes	no
ENSMUSG00000027996	Sfrp2	-0.292596	5.17	0.00101678	0.0119253	no	no
ENSMUSG00000028910	Mecr	-0.409826	3.64471	0.00102602	0.012024	no	no
ENSMUSG00000006699	Cdc42	0.166703	8.56094	0.00102687	0.0120242	no	no
ENSMUSG00000031314	Taf1	0.196393	7.02585	0.00103408	0.0120988	no	no
ENSMUSG00000062070	Pgk1	-0.169843	10.1668	0.00104028	0.012157	no	no
ENSMUSG00000048930	Tada3	0.268532	5.08906	0.00104073	0.012157	no	no
ENSMUSG00000042502	Cd2bp2	-0.179483	7.37864	0.00104412	0.0121868	no	no
ENSMUSG00000031119	Gpc4	-0.349628	4.45003	0.0010475	0.0122163	no	no
ENSMUSG00000035529	Prdm4	-0.230026	6.32959	0.00105123	0.01225	no	no
ENSMUSG00000035725	Prkx	-0.283451	4.94109	0.00106152	0.0123599	no	no
ENSMUSG00000022829	Stxbp5l	1.16896	0.340343	0.00106288	0.0123658	no	no
ENSMUSG00000040152	Thbs1	-0.594663	2.45166	0.0010647	0.012377	no	no
ENSMUSG00000042942	Greb1l	0.294578	5.31742	0.0010706	0.0124357	yes	no
ENSMUSG00000031545	Agpat6	0.184623	7.29259	0.00107756	0.0125065	no	no
ENSMUSG00000043207	Zmpste24	0.198681	6.43074	0.001079	0.0125131	no	no
ENSMUSG00000050967	Creg2	1.37278	0.153274	0.00109052	0.0126328	no	no
ENSMUSG00000031847	1700030J22Rik	0.5367	2.7238	0.00109107	0.0126328	no	no
ENSMUSG00000074227	Spint2	-0.242136	5.69918	0.001092	0.0126335	no	no
ENSMUSG00000044447	Dock5	-0.332326	4.6054	0.00110873	0.0128169	no	no
ENSMUSG00000035521	Gnptg	0.374575	4.00278	0.00111243	0.0128443	no	no
ENSMUSG00000026443	Lrrn2	-0.814606	1.54581	0.00111316	0.0128443	no	no
ENSMUSG00000031425	Plp1	-0.594663	2.45621	0.00111377	0.0128443	no	no
ENSMUSG00000015647	Lama5	-0.193923	7.66894	0.00111652	0.0128658	yes	no
ENSMUSG00000039220	Ppp1r10	0.187133	7.09417	0.00112274	0.0129272	no	no
ENSMUSG00000031776	Arl2bp	0.209798	6.48002	0.00113046	0.0130057	no	no
ENSMUSG00000090841	Myl6	0.192564	6.77084	0.0011331	0.0130257	yes	no
ENSMUSG00000036699	Zcchc12	0.425616	3.60158	0.0011345	0.0130314	no	no
ENSMUSG00000018865	Sult4a1	0.264959	5.30469	0.00113804	0.0130576	no	no
ENSMUSG00000003200	Sh3gl1	0.213765	6.37191	0.00113858	0.0130576	no	no
ENSMUSG00000028378	Ptgr1	0.307804	4.65641	0.00114423	0.013112	no	no
ENSMUSG00000030111	A2m	-0.351051	5.05957	0.00114584	0.01312	no	no
ENSMUSG00000028868	Wasf2	-0.182881	7.41994	0.00114706	0.0131223	no	no
ENSMUSG00000029385	Ccng2	-0.241055	6.47906	0.00114785	0.0131223	no	no
ENSMUSG00000013275	Slc41a1	0.245267	5.51195	0.00115006	0.0131372	no	no
ENSMUSG00000037486	Asxl2	-0.190707	7.09068	0.00115131	0.013141	no	no
ENSMUSG00000020528	Prpsap2	0.1969	6.54405	0.00115362	0.0131571	no	no
ENSMUSG00000022940	Pigp	0.276669	4.96507	0.00115665	0.0131812	no	no
ENSMUSG00000059554	Ccdc28a	0.406955	3.74138	0.0011577	0.0131829	no	no
ENSMUSG00000037513	Samd4b	0.197143	7.24288	0.00116907	0.0133019	yes	no
ENSMUSG00000030584	Dpf1	0.385001	4.20095	0.00117085	0.0133117	yes	no
ENSMUSG00000042155	Klhl23	0.257217	5.26833	0.0011736	0.0133325	no	no
ENSMUSG00000025980	Hspd1	-0.183443	9.04274	0.0011746	0.0133334	no	no
ENSMUSG00000031732	Phlpp2	0.288205	5.31619	0.00117638	0.0133352	no	no
ENSMUSG00000021236	Entpd5	0.365798	4.00939	0.00117723	0.0133352	no	no
ENSMUSG00000032113	Chek1	0.190159	6.91145	0.00117753	0.0133352	no	no
ENSMUSG00000001228	Uhrf1	0.173247	8.07585	0.00118419	0.0134001	no	no
ENSMUSG00000037395	Rcor3	-0.409826	3.64431	0.00118638	0.0134145	no	no
ENSMUSG00000035934	Pknox2	-0.38437	4.39011	0.00118903	0.0134339	no	no
ENSMUSG00000002870	Mcm2	0.171053	8.31042	0.00120669	0.0136229	no	no
ENSMUSG00000016918	Sulf1	-0.194754	7.41331	0.00120897	0.0136379	no	no
ENSMUSG00000021288	Klc1	0.231295	5.8673	0.00121667	0.0137141	yes	no
ENSMUSG00000032374	Plod2	-0.192003	7.60335	0.00121776	0.0137157	no	no
ENSMUSG00000049073	Olfr985	-1.75063	-0.544586	0.00122585	0.0137884	no	no
ENSMUSG00000004460	Dnajb11	0.23836	7.46144	0.00122613	0.0137884	no	no
ENSMUSG00000075297	H60b	-1.23604	0.478168	0.00122794	0.0137981	no	no
ENSMUSG00000003198	Zfp959	0.411795	3.58243	0.00123181	0.0138309	no	no
ENSMUSG00000001288	Rarg	-0.231939	5.88928	0.00123721	0.0138808	no	no
ENSMUSG00000033813	Tcea1	-0.217761	7.63152	0.00123984	0.0138919	no	no
ENSMUSG00000025480	Syce1	0.904417	1.24551	0.00124013	0.0138919	yes	no
ENSMUSG00000025358	Cdk2	0.196572	6.66332	0.00124367	0.0139208	no	no
ENSMUSG00000020782	Llgl2	-0.288322	4.83955	0.00124579	0.0139337	yes	no
ENSMUSG00000029695	Aass	-0.331604	4.5134	0.00125542	0.0140306	no	no
ENSMUSG00000030759	Far1	0.191675	7.807	0.00126275	0.0141017	no	no
ENSMUSG00000032308	Ulk3	-0.357162	4.13132	0.00126966	0.0141679	no	no
ENSMUSG00000028016	Ints12	0.2416	5.55599	0.00127494	0.0142158	no	no
ENSMUSG00000055041	Commd5	0.399292	3.96571	0.00127633	0.0142204	no	no
ENSMUSG00000018765	Fxr2	0.173255	7.87937	0.00128082	0.0142595	no	no
ENSMUSG00000028664	Ephb2	-0.35997	4.24574	0.00128261	0.0142685	yes	no
ENSMUSG00000028149	Rap1gds1	-0.227283	5.98173	0.00128507	0.0142848	no	no
ENSMUSG00000020747	2310067B10Rik	-0.22496	5.74801	0.00129465	0.0143803	yes	no
ENSMUSG00000002147	Stat6	-0.219224	6.01156	0.00129769	0.0144029	no	no
ENSMUSG00000025340	Rabgef1	-0.303797	4.95499	0.00130686	0.0144767	no	no
ENSMUSG00000034612	Chst11	-0.347543	4.16904	0.00130725	0.0144767	no	no
ENSMUSG00000028933	Xrcc2	0.270496	5.40972	0.00130733	0.0144767	no	no
ENSMUSG00000037353	Letmd1	0.354926	4.03162	0.00131401	0.0145395	no	no
ENSMUSG00000027993	Trim2	0.274236	5.23129	0.00132858	0.0146895	no	no
ENSMUSG00000036138	Acaa1a	0.454717	3.48203	0.00133469	0.0147458	no	no
ENSMUSG00000016541	Atxn10	-0.197345	7.05628	0.00133746	0.0147651	no	no
ENSMUSG00000030031	Kbtbd8	-0.261077	5.79786	0.00133905	0.0147714	no	no
ENSMUSG00000030064	Frmd4b	-0.426995	3.487	0.00134265	0.014789	yes	no
ENSMUSG00000028609	Magoh	0.182887	6.86406	0.00134269	0.014789	no	no
ENSMUSG00000002341	Ncan	0.351296	4.76539	0.00134646	0.0148192	no	no
ENSMUSG00000032625	Thsd7a	-0.507603	3.06358	0.00135574	0.01491	no	no
ENSMUSG00000029534	St7	0.465724	3.33441	0.0013577	0.0149138	no	no
ENSMUSG00000020451	Limk2	-0.205544	6.24604	0.00135814	0.0149138	no	no
ENSMUSG00000028256	Odf2l	-0.267307	5.3399	0.00136091	0.0149328	no	no
ENSMUSG00000038615	Nfe2l1	-0.17046	8.3603	0.00136819	0.0149956	no	no
ENSMUSG00000039716	Dock3	0.369868	3.89438	0.0013687	0.0149956	yes	no
ENSMUSG00000031570	Ppapdc1b	0.343524	4.83402	0.00137002	0.0149987	no	no
ENSMUSG00000006736	Tspan31	0.19978	6.33813	0.00137239	0.0150133	no	no
ENSMUSG00000003778	Brd8	-0.176592	8.18518	0.00137869	0.0150708	no	no
ENSMUSG00000003039	Fam32a	0.221881	5.9815	0.00137991	0.0150728	no	no
ENSMUSG00000022439	Parvg	0.855451	2.08215	0.00138167	0.0150806	yes	no
ENSMUSG00000019338	Zfp687	0.20933	6.7158	0.00138303	0.0150841	no	no
ENSMUSG00000033149	Phldb2	0.268833	5.16112	0.00138425	0.015086	no	no
ENSMUSG00000061353	Cxcl12	-0.396676	4.16009	0.00139394	0.0151802	no	no
ENSMUSG00000040795	Iqcc	0.333541	4.20807	0.00140359	0.0152738	no	no
ENSMUSG00000038415	Foxq1	-0.452324	3.30092	0.00141125	0.0153456	no	no
ENSMUSG00000055817	Mta3	-0.262344	5.0557	0.00141373	0.0153611	no	no
ENSMUSG00000019731	Slc35e1	0.1935	6.50914	0.00141706	0.0153776	no	no
ENSMUSG00000058446	Znrf2	0.235783	6.04812	0.00141737	0.0153776	no	no
ENSMUSG00000010277	2610507B11Rik	0.156302	8.77002	0.00143358	0.0155417	no	no
ENSMUSG00000033863	Klf9	-0.274963	5.80122	0.00143996	0.0155992	yes	no
ENSMUSG00000019823	Mical1	-0.234269	5.65284	0.00144267	0.0156169	no	no
ENSMUSG00000030137	Tuba8	5.56793	-2.65762	0.00144788	0.0156616	no	no
ENSMUSG00000020836	Coro6	0.846073	1.32092	0.00145142	0.0156881	yes	no
ENSMUSG00000017817	Jph2	1.44236	-0.229646	0.00145385	0.0156957	yes	no
ENSMUSG00000062152	Rpl21-ps14	-5.54247	-2.54453	0.00145429	0.0156957	no	yes
ENSMUSG00000020329	Polrmt	0.261614	5.59823	0.00146046	0.0157441	no	no
ENSMUSG00000024498	Tcerg1	-0.180507	8.16929	0.00146095	0.0157441	no	no
ENSMUSG00000002227	Mov10	-0.361454	4.14205	0.00146567	0.0157832	no	no
ENSMUSG00000020407	Upp1	-0.523143	2.82663	0.00147351	0.0158458	no	no
ENSMUSG00000043670	Diras1	0.829848	1.24162	0.00147367	0.0158458	yes	no
ENSMUSG00000031488	Rab11fip1	-0.225712	6.03637	0.00147709	0.0158636	no	no
ENSMUSG00000042650	Alkbh5	-0.189628	8.55451	0.00147789	0.0158636	no	no
ENSMUSG00000008475	Arpc5	-0.193613	6.57385	0.00147861	0.0158636	no	no
ENSMUSG00000027080	Med19	0.208493	6.27436	0.00148145	0.0158822	no	no
ENSMUSG00000036721	Zscan12	0.351231	4.33677	0.00148396	0.0158974	no	no
ENSMUSG00000026748	Plxdc2	-0.334438	4.38591	0.0014913	0.0159642	no	no
ENSMUSG00000020523	Fam114a2	-0.171006	7.46016	0.00149542	0.0159965	no	no
ENSMUSG00000074582	Arfgef2	-0.20216	6.54144	0.00150362	0.0160723	no	no
ENSMUSG00000047342	Zfp286	0.358025	3.99262	0.00150607	0.0160866	no	no
ENSMUSG00000044847	Lsm11	-0.268098	5.17468	0.00150982	0.0161148	no	no
ENSMUSG00000041439	Mfsd6	-0.497296	3.09942	0.00151588	0.0161675	no	no
ENSMUSG00000029103	Lrpap1	-0.215385	5.9015	0.00151794	0.0161775	no	no
ENSMUSG00000062309	Rpp25	-0.34067	4.11909	0.00152132	0.0162017	yes	no
ENSMUSG00000051678	Pcdhb6	1.10253	0.526468	0.00153743	0.0163612	no	no
ENSMUSG00000057666	Gapdh	-0.155881	9.4851	0.00155424	0.016528	no	no
ENSMUSG00000030513	Pcsk6	-0.641896	2.14509	0.00155863	0.0165625	no	no
ENSMUSG00000029314	Agpat9	-0.724399	1.80161	0.00156044	0.0165695	no	no
ENSMUSG00000037622	Wdtc1	0.229019	5.85673	0.00156387	0.0165937	no	no
ENSMUSG00000024393	Prrc2a	0.169567	9.26804	0.00158467	0.0168021	no	no
ENSMUSG00000024294	Mib1	0.162298	8.45697	0.0015912	0.016859	no	no
ENSMUSG00000061111	Fam195b	0.237174	5.57027	0.00159406	0.016877	no	no
ENSMUSG00000020818	Mfsd11	-0.313758	4.66384	0.00159551	0.01688	no	no
ENSMUSG00000033088	Triobp	-0.229021	6.52062	0.00160838	0.0169957	yes	no
ENSMUSG00000035021	Baz1a	-0.226266	6.02828	0.00160879	0.0169957	no	no
ENSMUSG00000047242	Taf9b	0.527931	2.80324	0.0016258	0.0171603	no	no
ENSMUSG00000026841	Fibcd1	-1.05397	0.72507	0.00162675	0.0171603	yes	no
ENSMUSG00000026670	Uap1	0.238087	6.23154	0.00163712	0.0172571	no	no
ENSMUSG00000033707	Lrrc24	1.30311	-0.0301604	0.00165086	0.0173814	no	no
ENSMUSG00000074578	1500012F01Rik	-0.177833	7.54475	0.00165245	0.0173814	no	no
ENSMUSG00000042032	Mat2b	-0.198313	7.17422	0.00165251	0.0173814	no	no
ENSMUSG00000025068	Gsto1	0.251818	5.34345	0.00166383	0.0174877	no	no
ENSMUSG00000047459	Dynlrb1	0.227589	6.04314	0.00166831	0.0175182	no	no
ENSMUSG00000018446	C1qbp	-0.184584	8.01506	0.00166915	0.0175182	no	no
ENSMUSG00000040146	Rgl3	-0.601529	2.55924	0.00167519	0.0175689	no	no
ENSMUSG00000001120	Pcbp3	0.280345	4.75891	0.00167836	0.0175893	no	no
ENSMUSG00000030120	Mlf2	0.177756	7.66425	0.00168098	0.0176041	no	no
ENSMUSG00000027939	Nup210l	1.14464	0.37499	0.00169256	0.0177125	no	no
ENSMUSG00000022205	Sub1	-0.178401	7.70865	0.0017003	0.0177807	no	no
ENSMUSG00000030036	Mogs	0.199463	6.33359	0.00170223	0.0177809	no	no
ENSMUSG00000026812	Tsc1	-0.180682	7.24387	0.00170456	0.0177809	no	no
ENSMUSG00000028681	Ptch2	0.330746	4.23076	0.00170498	0.0177809	yes	no
ENSMUSG00000019179	Mdh2	0.176824	7.74027	0.00170523	0.0177809	no	no
ENSMUSG00000036552	Ermard	-0.287644	4.87422	0.0017122	0.0178403	yes	no
ENSMUSG00000026021	Sumo1	0.179638	7.47948	0.0017135	0.0178403	no	no
ENSMUSG00000040430	Pitpnc1	-0.318555	4.50932	0.00171463	0.0178403	no	no
ENSMUSG00000057469	E2f6	0.204953	6.41799	0.00172188	0.0178924	no	no
ENSMUSG00000038990	Cables2	0.315202	4.70975	0.00172211	0.0178924	no	no
ENSMUSG00000023022	Lima1	-0.236456	5.54896	0.00172337	0.0178927	no	no
ENSMUSG00000021803	Cdhr1	-0.705526	1.87213	0.00172727	0.0179203	no	no
ENSMUSG00000021678	F2rl1	-0.669697	2.73211	0.0017409	0.0180488	no	no
ENSMUSG00000020964	Sel1l	0.181047	7.73996	0.00176438	0.0182773	no	no
ENSMUSG00000038400	Pmepa1	-0.371865	4.20551	0.00176578	0.0182773	no	no
ENSMUSG00000030917	Tmem159	-0.533969	2.73744	0.00176777	0.0182773	no	no
ENSMUSG00000022488	Nckap1l	0.578454	2.53113	0.001768	0.0182773	no	no
ENSMUSG00000055675	Kbtbd11	-0.365651	4.57724	0.00177153	0.0183007	no	no
ENSMUSG00000040820	Hlcs	-0.449309	3.25679	0.00177495	0.018323	yes	no
ENSMUSG00000014426	Map3k4	-0.184095	6.58877	0.0017819	0.0183816	no	no
ENSMUSG00000038777	Sema6c	0.304224	4.51332	0.00179048	0.018457	no	no
ENSMUSG00000032577	Mapkapk3	-0.232923	5.67783	0.00179207	0.0184589	no	no
ENSMUSG00000020142	Slc1a4	-0.172437	7.37894	0.00179321	0.0184589	no	no
ENSMUSG00000026355	Mcm6	0.17264	8.16707	0.00179681	0.0184828	no	no
ENSMUSG00000028232	Tmem68	-0.364229	4.21258	0.00180259	0.0185191	no	no
ENSMUSG00000044252	Osbpl1a	-0.307971	4.65398	0.00180382	0.0185191	yes	no
ENSMUSG00000056498	Tmem154	-0.821732	1.3451	0.00180418	0.0185191	no	no
ENSMUSG00000005514	Por	0.257418	5.69942	0.00180742	0.0185391	yes	no
ENSMUSG00000022773	Ypel1	0.337133	4.487	0.00181267	0.0185798	no	no
ENSMUSG00000077450	Rab11b	0.295021	5.35381	0.00182328	0.0186754	no	no
ENSMUSG00000000253	Gmpr	0.632453	2.06124	0.00183297	0.0187614	yes	no
ENSMUSG00000067279	Ppp1r3c	-0.534045	3.06672	0.00183494	0.0187636	no	no
ENSMUSG00000024251	Thada	-0.188865	7.42972	0.00183578	0.0187636	no	no
ENSMUSG00000032295	Man2c1	-0.221463	5.70342	0.00184188	0.0188127	no	no
ENSMUSG00000020701	Tmem132e	0.532303	2.69391	0.00184328	0.0188137	yes	no
ENSMUSG00000037148	Arhgap10	-0.394649	3.87642	0.00184952	0.018862	yes	no
ENSMUSG00000031701	Dnaja2	-0.162783	7.92243	0.00185062	0.018862	no	no
ENSMUSG00000027581	Stmn3	0.436235	3.22532	0.00185645	0.0189015	no	no
ENSMUSG00000033597	Caskin1	0.359052	4.53266	0.00185711	0.0189015	yes	no
ENSMUSG00000024260	Sap130	0.182281	6.66141	0.00186237	0.0189418	no	no
ENSMUSG00000024909	Efemp2	0.290499	4.84241	0.00186787	0.0189843	yes	no
ENSMUSG00000021460	Auh	0.338598	4.11519	0.00187132	0.019006	no	no
ENSMUSG00000024952	Rps6ka4	-0.439512	3.43011	0.00187581	0.0190383	no	no
ENSMUSG00000044712	Slc38a6	-0.28966	5.34868	0.00191254	0.0193975	no	no
ENSMUSG00000027227	Sord	-0.252681	5.48142	0.00191753	0.0194344	no	no
ENSMUSG00000042622	Maff	-0.312288	4.37589	0.00193366	0.0195712	yes	no
ENSMUSG00000028837	Psmb2	0.192152	6.93944	0.0019339	0.0195712	no	no
ENSMUSG00000032834	Pwp2	-0.195662	6.44143	0.00193508	0.0195712	no	no
ENSMUSG00000026960	Arl6ip6	0.206549	6.41711	0.00193828	0.0195899	no	no
ENSMUSG00000034278	Dnajc17	-0.407168	3.5739	0.00195174	0.0197115	no	no
ENSMUSG00000027956	Tmem144	-0.424747	3.61417	0.00195304	0.0197115	no	no
ENSMUSG00000042489	Clspn	0.197054	6.89727	0.00196025	0.0197706	no	no
ENSMUSG00000034902	Pip5k1c	0.238013	6.07644	0.00196461	0.0198007	yes	no
ENSMUSG00000061175	Fnip2	-0.194641	6.82298	0.0019697	0.0198329	no	no
ENSMUSG00000038665	Dgki	1.95069	-0.7539	0.00197055	0.0198329	no	no
ENSMUSG00000021013	Ttc8	-0.369521	3.8357	0.00197436	0.0198575	no	no
ENSMUSG00000056258	Kcnq3	-1.04123	0.68408	0.00198193	0.0199198	no	no
ENSMUSG00000045287	Rtn4rl1	-0.342702	4.11836	0.00200748	0.0201625	yes	no
ENSMUSG00000031453	Rasa3	-0.386711	4.14212	0.00202494	0.0203112	no	no
ENSMUSG00000027187	Cat	0.21574	6.04597	0.00202508	0.0203112	no	no
ENSMUSG00000021365	Nedd9	0.641309	1.94415	0.00203274	0.0203739	no	no
ENSMUSG00000022479	Vdr	-1.86072	-0.612605	0.00204566	0.0204892	no	no
ENSMUSG00000005262	Ufd1l	0.206427	6.03883	0.00205621	0.0205806	no	no
ENSMUSG00000019917	Sept10	-0.230311	5.81238	0.00206091	0.0206134	no	no
ENSMUSG00000042046	Dstyk	0.261292	5.22655	0.00206816	0.0206632	no	no
ENSMUSG00000030417	Pdcd5	0.249484	5.46196	0.00206875	0.0206632	no	no
ENSMUSG00000026547	Tagln2	-0.189264	6.72083	0.00208228	0.020784	no	no
ENSMUSG00000020668	Kif3c	0.290343	4.70306	0.00209357	0.0208824	no	no
ENSMUSG00000017119	Nbr1	0.164457	7.68328	0.00210361	0.020968	no	no
ENSMUSG00000033577	Myo6	-0.320518	4.55218	0.00211177	0.0210348	no	no
ENSMUSG00000071636	Rimbp3	0.65584	1.96337	0.00211356	0.0210374	no	no
ENSMUSG00000018999	Slc35b4	0.213292	6.085	0.00211494	0.0210374	no	no
ENSMUSG00000021338	Lrrc16a	-0.296638	4.82856	0.0021204	0.0210773	no	no
ENSMUSG00000038047	Haus6	-0.183599	6.87499	0.00212276	0.0210863	no	no
ENSMUSG00000024084	Qpct	-1.30367	-0.128738	0.00212634	0.0211074	no	no
ENSMUSG00000038116	Phf20	0.166819	7.53021	0.00213866	0.0212151	no	no
ENSMUSG00000004071	Cdip1	0.188962	6.50777	0.00214765	0.0212897	no	no
ENSMUSG00000023067	Cdkn1a	0.186069	6.85027	0.00215311	0.0213292	no	no
ENSMUSG00000000792	Slc5a5	-0.286451	4.7395	0.00216184	0.0213944	no	no
ENSMUSG00000000538	Tom1l2	0.281293	4.65894	0.00216265	0.0213944	no	no
ENSMUSG00000064341	mt-Nd1	0.16243	10.1593	0.00216857	0.0214383	no	no
ENSMUSG00000055884	Fancm	0.204288	6.06238	0.00218234	0.0215597	no	no
ENSMUSG00000018654	Ikzf1	-1.65286	-0.773769	0.00219408	0.0216572	no	no
ENSMUSG00000020570	Sypl	-0.174339	7.0874	0.0021952	0.0216572	no	no
ENSMUSG00000031292	Cdkl5	-0.472693	3.04746	0.00219792	0.0216693	no	no
ENSMUSG00000041168	Lonp1	-0.173897	7.63005	0.00220026	0.0216776	no	no
ENSMUSG00000036377	C530008M17Rik	-0.282367	4.59568	0.00220405	0.0216904	yes	no
ENSMUSG00000007817	Zmiz1	-0.220487	6.17277	0.00220456	0.0216904	yes	no
ENSMUSG00000027351	Spred1	0.174671	7.73969	0.00221359	0.0217645	no	no
ENSMUSG00000040785	Ttc3	0.152619	8.59605	0.00221802	0.0217932	no	no
ENSMUSG00000042726	Trafd1	0.263512	5.23028	0.00222749	0.0218715	yes	no
ENSMUSG00000027510	Rbm38	0.243235	5.70444	0.0022329	0.0219097	yes	no
ENSMUSG00000025407	Gli1	0.527825	2.73319	0.00223695	0.0219299	yes	no
ENSMUSG00000024247	Pkdcc	-0.22927	5.73534	0.00223959	0.0219299	no	no
ENSMUSG00000032757	Bet1	0.233005	5.3831	0.00223996	0.0219299	no	no
ENSMUSG00000027698	Nceh1	-0.269816	4.72145	0.00224102	0.0219299	no	no
ENSMUSG00000044617	Zbtb39	0.195528	6.32629	0.00224561	0.02196	no	no
ENSMUSG00000079716	Map3k4	-1.44433	0.429572	0.00225877	0.0220737	no	no
ENSMUSG00000016495	Plgrkt	0.320609	4.29516	0.00226616	0.022131	no	no
ENSMUSG00000089715	Cbx6	-0.192392	6.73824	0.00227022	0.0221557	yes	no
ENSMUSG00000056204	Pgpep1	-0.300592	4.3989	0.00228961	0.0223299	no	no
ENSMUSG00000052415	Tchh	-0.481132	2.9813	0.00229542	0.0223715	no	no
ENSMUSG00000029616	Erp29	0.198402	6.49839	0.00229735	0.0223752	no	no
ENSMUSG00000041445	Mmrn2	0.75123	1.6599	0.00230058	0.0223916	no	no
ENSMUSG00000028957	Per3	-0.310619	4.45622	0.00231343	0.0225015	yes	no
ENSMUSG00000043131	Mob1a	0.179229	7.32464	0.00232822	0.0226255	no	no
ENSMUSG00000035851	Ythdc1	-0.191189	7.82152	0.00233038	0.0226255	no	no
ENSMUSG00000028468	Rgp1	0.179509	6.59139	0.00233086	0.0226255	no	no
ENSMUSG00000048222	Mfap1b	0.560304	2.68516	0.00233843	0.0226777	no	no
ENSMUSG00000026204	Ptprn	0.333457	3.97701	0.00233938	0.0226777	no	no
ENSMUSG00000067702	Tuba3a	-0.411332	3.55938	0.00234354	0.0227029	yes	no
ENSMUSG00000042286	Stab1	2.63409	-1.71015	0.00234965	0.0227468	yes	no
ENSMUSG00000038740	Mvb12b	-0.383188	3.81671	0.00235461	0.0227796	yes	no
ENSMUSG00000030766	Arhgap17	0.227393	5.54157	0.00236138	0.0228298	no	no
ENSMUSG00000079481	Nhsl2	-0.408092	3.53999	0.00238116	0.0229952	no	no
ENSMUSG00000029621	Arpc1a	0.198226	6.40325	0.00238344	0.0229952	no	no
ENSMUSG00000030609	Aen	-0.172909	7.36579	0.00238464	0.0229952	no	no
ENSMUSG00000067215	Usp51	-0.378141	3.6753	0.00238484	0.0229952	no	no
ENSMUSG00000004902	Slc25a18	1.71273	-0.644786	0.00239119	0.0230411	no	no
ENSMUSG00000072693	Gm10401	-2.42441	-1.30605	0.00239989	0.0231016	no	no
ENSMUSG00000032076	Cadm1	-0.255354	5.03673	0.00240066	0.0231016	no	no
ENSMUSG00000037217	Syn1	0.475633	2.82089	0.00241624	0.023236	no	no
ENSMUSG00000027459	Fam110a	0.38658	3.91296	0.00243289	0.0233806	no	no
ENSMUSG00000024137	E4f1	-0.261144	4.98566	0.00244277	0.02346	yes	no
ENSMUSG00000012282	Wnt8a	0.34616	5.03869	0.00245595	0.0235709	no	no
ENSMUSG00000041298	Katnal1	-0.561001	3.04407	0.00247098	0.0236995	no	no
ENSMUSG00000048960	Prex2	-0.224026	5.65234	0.00249008	0.0238668	no	no
ENSMUSG00000052334	1700024B05Rik	-0.894252	0.919288	0.00250415	0.0239858	no	no
ENSMUSG00000021877	Arf4	0.167901	7.59095	0.00250851	0.0240116	no	no
ENSMUSG00000030257	Srgap3	0.383067	3.54506	0.00251409	0.0240492	no	no
ENSMUSG00000034998	Foxn2	-0.220299	6.067	0.00251836	0.0240742	no	no
ENSMUSG00000046774	8030474K03Rik	0.618624	2.70418	0.00252199	0.0240929	no	no
ENSMUSG00000032383	Ppib	0.164637	8.23263	0.00252483	0.0241042	no	no
ENSMUSG00000025268	Maged2	0.203995	6.03788	0.00252874	0.0241256	no	no
ENSMUSG00000030868	Dctn5	0.212251	5.97473	0.00253518	0.0241711	no	no
ENSMUSG00000021098	4930447C04Rik	-0.491287	2.94642	0.00253901	0.0241916	no	yes
ENSMUSG00000042496	Prdm10	-0.285499	4.74158	0.00254256	0.0242095	no	no
ENSMUSG00000031458	Coprs	0.247466	5.07612	0.00254696	0.0242354	no	no
ENSMUSG00000031622	Sin3b	0.182643	6.82595	0.00255134	0.0242612	no	no
ENSMUSG00000027651	Rprd1b	0.203733	5.99126	0.00257648	0.0244842	no	no
ENSMUSG00000030087	Klf15	-0.308673	4.30276	0.00257841	0.0244864	no	no
ENSMUSG00000031112	2610018G03Rik	-0.296761	4.59727	0.00258035	0.0244888	no	no
ENSMUSG00000023947	Nfkbie	0.569777	2.65812	0.00258535	0.0245105	no	no
ENSMUSG00000038764	Ptpn3	-0.292813	5.05757	0.00258603	0.0245105	no	no
ENSMUSG00000051934	Spats2	-0.186647	6.68689	0.00258934	0.0245259	no	no
ENSMUSG00000029790	Cep41	-0.19486	6.4124	0.00259435	0.0245416	no	no
ENSMUSG00000036459	Wtip	0.264364	5.16012	0.00259439	0.0245416	yes	no
ENSMUSG00000031939	Taf1d	-0.194464	7.04753	0.00260159	0.0245936	no	no
ENSMUSG00000069227	Gprin1	0.652423	2.25767	0.00261403	0.0246951	no	no
ENSMUSG00000024006	Stk38	0.168605	7.43308	0.00263467	0.0248649	no	no
ENSMUSG00000040102	Klhl42	-0.247318	5.53178	0.00263545	0.0248649	no	no
ENSMUSG00000027274	Mkks	0.282346	4.90185	0.00263988	0.0248906	no	no
ENSMUSG00000038342	Mlxip	0.181477	6.86528	0.00265607	0.0250269	no	no
ENSMUSG00000032883	Acsl3	0.168651	7.36721	0.00266571	0.0251014	no	no
ENSMUSG00000031605	Klhl2	-0.253088	4.9751	0.0026698	0.0251235	no	no
ENSMUSG00000022009	Nufip1	-0.212701	6.0157	0.00267447	0.0251511	no	no
ENSMUSG00000049823	Zbtb12	0.223491	5.71526	0.002677	0.0251586	no	no
ENSMUSG00000022369	Mtbp	-0.232646	5.67625	0.00268174	0.0251868	no	no
ENSMUSG00000033713	Foxn3	-0.265555	4.821	0.00268774	0.0252254	no	no
ENSMUSG00000005893	Nr2c2	-0.170995	6.89219	0.00268933	0.0252254	no	no
ENSMUSG00000028789	Adc	-0.395676	3.45964	0.00269284	0.0252342	yes	no
ENSMUSG00000026342	Slc35f5	0.251119	4.96563	0.00269376	0.0252342	no	no
ENSMUSG00000030747	Dgat2	0.369083	3.91801	0.00270139	0.0252887	no	no
ENSMUSG00000020044	Timp3	0.343504	4.30138	0.00270308	0.0252887	no	no
ENSMUSG00000032382	Snx1	0.188179	6.28714	0.00270967	0.0253261	no	no
ENSMUSG00000028969	Cdk5	0.272299	4.70774	0.00271385	0.0253261	no	no
ENSMUSG00000074892	B3galt5	5.43347	-2.79244	0.00271404	0.0253261	yes	no
ENSMUSG00000022978	Mis18a	0.23154	5.57581	0.00271407	0.0253261	no	no
ENSMUSG00000028854	Slc9a1	0.242675	5.27646	0.00271909	0.0253468	yes	no
ENSMUSG00000038146	Notch3	-0.184846	6.91946	0.00271979	0.0253468	yes	no
ENSMUSG00000028849	Map7d1	0.182359	7.10603	0.00272537	0.0253824	no	no
ENSMUSG00000026111	Unc50	0.245794	5.35663	0.00273006	0.0254097	no	no
ENSMUSG00000024371	C2	-1.05714	0.411891	0.00274929	0.0255722	no	no
ENSMUSG00000038718	Pbx3	-0.215865	5.83589	0.00276593	0.0256841	no	no
ENSMUSG00000025010	Ccnj	0.259349	5.43225	0.00276791	0.0256841	no	no
ENSMUSG00000056612	Ppp1r14b	-0.177508	6.70181	0.00276937	0.0256841	no	no
ENSMUSG00000029804	Herc3	-0.22828	5.33602	0.00276988	0.0256841	yes	no
ENSMUSG00000026950	Neb	1.36112	-0.206381	0.00277018	0.0256841	no	no
ENSMUSG00000031144	Syp	0.60105	2.55358	0.00277501	0.0257124	no	no
ENSMUSG00000021978	Extl3	0.181341	6.72491	0.00279053	0.0258396	yes	no
ENSMUSG00000021756	Il6st	0.208396	5.81381	0.00279726	0.0258755	no	no
ENSMUSG00000002103	Acp2	0.205097	5.84153	0.00279798	0.0258755	no	no
ENSMUSG00000036534	Slc38a7	-0.215349	5.72844	0.00282603	0.0261038	no	no
ENSMUSG00000057715	A830018L16Rik	-0.3914	3.88007	0.00282627	0.0261038	no	no
ENSMUSG00000032349	Elovl5	0.164363	7.18582	0.00282859	0.0261085	no	no
ENSMUSG00000030402	Ppm1n	0.607366	2.31323	0.00284436	0.0262374	no	no
ENSMUSG00000022426	Josd1	0.20983	5.92192	0.00285069	0.026279	no	no
ENSMUSG00000060716	Plekhh1	-0.307387	4.4926	0.0028613	0.02636	no	no
ENSMUSG00000019518	Ap4m1	0.317835	4.28655	0.00286618	0.0263881	no	no
ENSMUSG00000030605	Mfge8	-0.211491	5.71566	0.00287945	0.0264935	yes	no
ENSMUSG00000062098	Btbd3	-0.205977	5.84661	0.00288459	0.026509	no	no
ENSMUSG00000070287	Slc35g2	2.39856	-1.51979	0.0028848	0.026509	no	no
ENSMUSG00000050079	Rspry1	0.225921	5.72902	0.00288907	0.0265314	no	no
ENSMUSG00000040158	Tax1bp3	0.645454	1.86709	0.00289566	0.0265647	no	no
ENSMUSG00000057230	Aak1	0.277777	4.82195	0.00289637	0.0265647	no	no
ENSMUSG00000021824	Ap3m1	-0.175964	6.71019	0.00289983	0.0265797	no	no
ENSMUSG00000025777	Gdap1	1.02435	0.601054	0.00290333	0.0265949	no	no
ENSMUSG00000022505	Emp2	-0.271987	4.73834	0.00291549	0.0266811	yes	no
ENSMUSG00000028419	Chmp5	0.201221	6.4647	0.00291643	0.0266811	no	no
ENSMUSG00000034327	Kctd9	-0.301039	5.49425	0.0029366	0.0268331	no	no
ENSMUSG00000020385	Clk4	-0.178416	6.63395	0.00293676	0.0268331	no	no
ENSMUSG00000039814	Xkr5	-0.384152	3.69147	0.00295798	0.02701	no	no
ENSMUSG00000021848	Otx2	-0.15863	7.65737	0.0029705	0.0271072	no	no
ENSMUSG00000026188	Tmem169	0.848977	1.08035	0.00297877	0.0271656	no	no
ENSMUSG00000027281	Slx4ip	-0.382365	3.91921	0.00298655	0.027206	no	no
ENSMUSG00000037062	Sh3glb1	-0.182106	6.39246	0.00298697	0.027206	no	no
ENSMUSG00000039298	Cdk5rap2	-0.182319	6.67006	0.00299801	0.0272765	no	no
ENSMUSG00000031584	Gsr	0.182505	6.88415	0.00299847	0.0272765	no	no
ENSMUSG00000038418	Egr1	0.563913	4.28844	0.00300695	0.0273365	no	yes
ENSMUSG00000036737	Oxsr1	-0.166328	7.39276	0.00301914	0.02743	no	no
ENSMUSG00000029767	Calu	0.155074	8.68409	0.0030358	0.0275511	no	no
ENSMUSG00000079641	Rpl39	-0.19129	7.74429	0.00303628	0.0275511	no	no
ENSMUSG00000033737	Fndc3c1	-0.236453	5.26101	0.00306543	0.0277982	no	no
ENSMUSG00000058189		-2.17573	-1.4874	0.00307424	0.0278606	no	no
ENSMUSG00000036087	Slain2	-0.195962	6.25951	0.0030796	0.0278918	no	no
ENSMUSG00000060036	Rpl3	-0.144125	9.75959	0.00308407	0.0278986	no	no
ENSMUSG00000006154	Eps8l1	2.23051	-1.35816	0.00308421	0.0278986	no	no
ENSMUSG00000003644	Rps6ka1	0.202986	5.97755	0.00308959	0.0279298	no	no
ENSMUSG00000035376	Ptplb	-0.278239	4.90916	0.00310323	0.0280311	no	no
ENSMUSG00000041301	Cftr	-0.256523	5.26157	0.00310467	0.0280311	no	no
ENSMUSG00000034201	Gas2l1	0.230259	5.86247	0.00311035	0.0280457	no	no
ENSMUSG00000022176	Rem2	0.475486	2.92504	0.00311055	0.0280457	yes	no
ENSMUSG00000039308	Ndst2	0.276709	4.63797	0.00311209	0.0280457	yes	no
ENSMUSG00000012296	Tjap1	0.197568	6.31292	0.00311569	0.0280606	yes	no
ENSMUSG00000022987	Zfp641	0.890576	1.08704	0.00312552	0.0281316	no	no
ENSMUSG00000044927	H1fx	0.28248	6.06816	0.00315683	0.0283957	no	no
ENSMUSG00000017858	Ift52	-0.249625	4.97352	0.00316095	0.0284152	no	no
ENSMUSG00000069744	Psmb3	0.212614	6.28851	0.00317874	0.0285374	no	no
ENSMUSG00000071658	Gng3	0.206503	5.80221	0.00318416	0.0285374	no	no
ENSMUSG00000020522	Mfap3	0.15535	7.61723	0.00318446	0.0285374	no	no
ENSMUSG00000021061	Sptb	-0.333009	4.25186	0.00318627	0.0285374	yes	no
ENSMUSG00000055652	Klhl25	0.28129	4.50394	0.00318677	0.0285374	no	no
ENSMUSG00000024384	Iws1	-0.162454	7.90859	0.00318798	0.0285374	no	no
ENSMUSG00000009772	Nuak2	-0.356289	3.99686	0.00318841	0.0285374	no	no
ENSMUSG00000026463	Atp2b4	-0.446131	3.39706	0.00319244	0.0285374	no	no
ENSMUSG00000040390	Map3k10	0.300952	4.80165	0.00319287	0.0285374	yes	no
ENSMUSG00000035441	Myo1d	-0.422124	3.45214	0.00319446	0.0285374	no	no
ENSMUSG00000024404	Riok3	-0.17659	6.84622	0.00319623	0.0285374	no	no
ENSMUSG00000029156	Sgcb	0.295542	4.39441	0.00319857	0.0285406	no	no
ENSMUSG00000027882	Stxbp3a	0.227815	5.312	0.00320088	0.0285436	no	no
ENSMUSG00000024501	Dpysl3	-0.342056	4.23024	0.00320657	0.0285768	no	no
ENSMUSG00000025997	Ikzf2	-0.8761	1.00298	0.00322001	0.0286789	no	no
ENSMUSG00000041961	Znrf3	-0.216222	5.64778	0.00322902	0.0287415	no	no
ENSMUSG00000048779	P2ry6	-5.28561	-2.8071	0.00324314	0.0288494	no	no
ENSMUSG00000036186	Fam69b	0.52066	2.55335	0.0032573	0.0289574	no	no
ENSMUSG00000026553	Copa	0.17023	8.67485	0.00325929	0.0289574	no	no
ENSMUSG00000054728	Phactr1	-0.632896	2.03034	0.00326136	0.028958	no	no
ENSMUSG00000044216	Kcnj4	-0.547338	2.40509	0.00326437	0.028967	no	no
ENSMUSG00000054920	Klhl5	-0.370523	3.9096	0.00328344	0.0291184	no	no
ENSMUSG00000060260	Pwwp2b	-0.486438	2.83053	0.00330194	0.0292616	yes	no
ENSMUSG00000029860	Zyx	0.219416	6.54416	0.00330363	0.0292616	no	no
ENSMUSG00000014498	Ankrd52	0.21397	6.68237	0.00331722	0.029364	no	no
ENSMUSG00000026584	Scyl3	-0.212226	6.00197	0.00332085	0.0293782	no	no
ENSMUSG00000078570	1110065P20Rik	0.380523	3.72914	0.00332596	0.0294054	no	no
ENSMUSG00000031834	Pik3r2	0.220913	5.83244	0.00334545	0.0295596	no	no
ENSMUSG00000000568	Hnrnpd	-0.164187	8.45612	0.00335128	0.0295931	no	no
ENSMUSG00000079426	Arpc4	0.185661	6.71148	0.00335469	0.0295969	no	no
ENSMUSG00000078453	Abracl	0.201418	5.8004	0.0033558	0.0295969	no	no
ENSMUSG00000078816	Prkcg	-0.374873	3.59061	0.00336842	0.0296901	yes	no
ENSMUSG00000025417	Pip4k2c	-0.193323	6.2764	0.00337372	0.0297187	no	no
ENSMUSG00000062761	Zfp512	-0.172597	6.96872	0.0033767	0.0297269	no	no
ENSMUSG00000024556	Me2	-0.179806	6.89777	0.00339341	0.0298558	no	no
ENSMUSG00000025219	Fgf8	0.728068	2.2587	0.00339624	0.0298625	no	no
ENSMUSG00000001380	Hars	-0.181883	6.67885	0.00340055	0.0298673	no	no
ENSMUSG00000031351	Zfp185	-0.354062	3.83434	0.00340102	0.0298673	no	no
ENSMUSG00000017314	Mpp2	-0.266932	4.77889	0.00340297	0.0298673	no	no
ENSMUSG00000044122	Proca1	0.932099	1.25633	0.00340667	0.0298817	yes	no
ENSMUSG00000004044	Ptrf	-0.245934	5.38865	0.00340893	0.0298834	no	no
ENSMUSG00000026614	Slc30a10	-0.619673	2.13068	0.00341331	0.0299037	yes	no
ENSMUSG00000048874	Phf3	-0.168942	8.18842	0.00343044	0.0300355	no	no
ENSMUSG00000050628	Ubald2	0.328664	5.04931	0.00344454	0.0301408	no	no
ENSMUSG00000026751	Nr5a1	-0.21809	5.60727	0.00346486	0.0302725	no	no
ENSMUSG00000044461	Shisa2	0.418038	3.34292	0.00346571	0.0302725	no	no
ENSMUSG00000034908	Sidt2	0.201503	5.92273	0.00346587	0.0302725	no	no
ENSMUSG00000034613	Ppm1h	-0.507123	2.75971	0.00347253	0.0303124	no	no
ENSMUSG00000074608	Zfp850	1.08981	0.730325	0.00348543	0.0303995	no	no
ENSMUSG00000040383	Aqr	-0.169753	7.49383	0.00348671	0.0303995	no	no
ENSMUSG00000001366	Fbxo9	0.283341	4.58129	0.00349047	0.030414	no	no
ENSMUSG00000051579	Tceal8	0.163282	7.28044	0.00350742	0.0305433	no	no
ENSMUSG00000025630	Hprt	-0.18922	6.9625	0.00352295	0.03066	no	no
ENSMUSG00000052331	Ankrd44	-0.211616	6.26065	0.00352737	0.03068	no	no
ENSMUSG00000034320	Slc26a2	0.20063	5.84522	0.0035297	0.0306819	no	no
ENSMUSG00000039154	Shd	0.467148	2.9862	0.00353408	0.0307015	no	no
ENSMUSG00000061360	Phf5a	0.182298	6.56144	0.00356049	0.0309124	no	no
ENSMUSG00000052302	Tbc1d30	-0.924508	0.972544	0.00357525	0.031022	no	no
ENSMUSG00000087153	Gm6483	-0.192659	6.0719	0.00359583	0.0311818	no	no
ENSMUSG00000053080	2700081O15Rik	0.236269	6.23041	0.0036018	0.0312045	no	no
ENSMUSG00000063362	Alg11	-0.190529	6.12313	0.00360491	0.0312045	no	no
ENSMUSG00000022220	Adcy4	-0.918223	0.752999	0.00360703	0.0312045	no	no
ENSMUSG00000021056	Tex21	-0.877999	0.904408	0.00360745	0.0312045	no	no
ENSMUSG00000035390	Brsk1	0.350096	4.05047	0.00360923	0.0312045	no	no
ENSMUSG00000037461	Ints7	0.170018	7.12371	0.00361247	0.0312139	no	no
ENSMUSG00000030733	Sh2b1	0.188516	6.74041	0.00361837	0.0312462	no	no
ENSMUSG00000024725	Ostf1	-0.372885	3.57715	0.00362671	0.0312917	no	no
ENSMUSG00000060301	2610008E11Rik	0.200252	5.93822	0.00362796	0.0312917	no	no
ENSMUSG00000026113	Inpp4a	0.25122	4.86603	0.00364028	0.0313793	yes	no
ENSMUSG00000051705	Senp8	-0.305636	4.2392	0.00365496	0.0314871	no	no
ENSMUSG00000067150	Xpo5	-0.160956	7.4074	0.00365853	0.0314991	no	no
ENSMUSG00000043518	Rai2	-1.57796	-0.548959	0.00367759	0.0316178	no	no
ENSMUSG00000021000	Ctage5	0.164722	7.14718	0.00367766	0.0316178	no	no
ENSMUSG00000047409	Ctdspl	-0.337532	3.8917	0.00367888	0.0316178	no	no
ENSMUSG00000028398	Tmem261	0.284785	4.62351	0.0036829	0.0316336	no	no
ENSMUSG00000079019	Insl3	2.8048	-2.11475	0.00369161	0.0316896	no	no
ENSMUSG00000021967	Mrp63	0.306718	4.32793	0.00370133	0.0317542	no	no
ENSMUSG00000023809	Rps6ka2	-0.19083	6.74447	0.00371557	0.0318575	yes	no
ENSMUSG00000037487	Ubr5	-0.157088	9.56953	0.00372283	0.0318919	no	no
ENSMUSG00000034813	Grip1	-0.338159	4.1395	0.00372399	0.0318919	no	no
ENSMUSG00000027366	Sppl2a	0.270344	5.02582	0.00373183	0.0319272	no	no
ENSMUSG00000020653	Klf11	-0.316067	4.23514	0.00373253	0.0319272	no	no
ENSMUSG00000038658	C030046E11Rik	0.169187	6.82034	0.00373922	0.0319656	no	no
ENSMUSG00000037904	Ankrd9	0.53735	2.46498	0.00375542	0.0320851	yes	no
ENSMUSG00000036155	Mgat5	-0.596802	2.15731	0.00375883	0.0320953	no	no
ENSMUSG00000040482	Dxo	0.312736	4.27536	0.00376591	0.0321368	yes	no
ENSMUSG00000020571	Pdia6	0.170782	9.8228	0.00377246	0.0321737	no	no
ENSMUSG00000027130	Slc12a6	0.185479	6.26747	0.00377834	0.0322049	no	no
ENSMUSG00000000056	Narf	0.171363	6.92595	0.00378446	0.0322381	no	no
ENSMUSG00000028278	Rragd	-0.171843	7.24219	0.00381207	0.0324541	no	no
ENSMUSG00000027367	Stard7	0.158926	7.44602	0.00382342	0.0325021	no	no
ENSMUSG00000016559	H3f3b	0.143177	9.66656	0.00382404	0.0325021	no	no
ENSMUSG00000032418	Me1	0.192924	6.0252	0.00382518	0.0325021	no	no
ENSMUSG00000036002	Fam214b	0.341046	3.89926	0.00382748	0.0325021	yes	no
ENSMUSG00000024014	Pim1	-0.420619	3.2695	0.00382893	0.0325021	no	no
ENSMUSG00000046718	Bst2	-0.175582	6.61826	0.00383643	0.0325467	no	no
ENSMUSG00000047881	Rell1	-0.237784	5.38162	0.00386345	0.0327568	no	no
ENSMUSG00000037266	D4Wsu53e	0.164602	7.06004	0.00387349	0.0328226	no	no
ENSMUSG00000049265	Kcnk3	-0.34921	4.1996	0.00388222	0.0328773	no	no
ENSMUSG00000042684	Npl	0.939321	0.6874	0.0038867	0.032896	no	no
ENSMUSG00000007021	Syngr3	0.342122	3.8682	0.00390526	0.0330338	yes	no
ENSMUSG00000007564	Ppp2r1a	-0.162177	8.1336	0.0039085	0.0330419	no	no
ENSMUSG00000053007	Creb5	-1.12794	0.291415	0.00391348	0.0330647	no	no
ENSMUSG00000066900	Suds3	-0.166215	6.71842	0.00392645	0.0331394	no	no
ENSMUSG00000078622	Ccdc47	-0.163993	7.4483	0.00392876	0.0331394	no	no
ENSMUSG00000028745	Capzb	0.169264	7.23062	0.00392919	0.0331394	yes	no
ENSMUSG00000041491	Cep78	0.222536	5.77698	0.00394916	0.0332884	no	no
ENSMUSG00000027794	Sohlh2	0.609891	2.03574	0.00395304	0.0333017	yes	no
ENSMUSG00000042462	Dctpp1	0.228311	6.16756	0.00395698	0.0333155	no	no
ENSMUSG00000047013	Fbxo41	-0.540922	2.65012	0.00396427	0.0333575	yes	no
ENSMUSG00000019230	Lhx9	-0.831953	1.17509	0.00397573	0.0334284	no	no
ENSMUSG00000033307	Mif	-0.165267	8.30976	0.00397732	0.0334284	no	no
ENSMUSG00000057000	Nxf3	0.448528	2.99733	0.00399392	0.0335485	no	no
ENSMUSG00000010044	Zmynd10	-0.699072	1.53137	0.00400071	0.033586	no	no
ENSMUSG00000021767	Kat6b	-0.229418	5.36138	0.0040064	0.0336143	no	no
ENSMUSG00000041653	Pnpla3	0.690478	1.64165	0.00401251	0.0336316	no	no
ENSMUSG00000002996	Hbp1	0.164082	7.34223	0.00401311	0.0336316	no	no
ENSMUSG00000051065	Mb21d2	-0.298632	4.45665	0.00405349	0.0339406	no	no
ENSMUSG00000038240	Pdss2	-0.399575	3.35599	0.00405467	0.0339406	no	no
ENSMUSG00000038679	Trps1	0.48639	2.80065	0.00405723	0.0339423	no	no
ENSMUSG00000026442	Nfasc	0.199703	5.85044	0.0040665	0.0340003	no	no
ENSMUSG00000027708	Dcun1d1	0.257036	4.97872	0.0040791	0.0340799	no	no
ENSMUSG00000020807	4933427D14Rik	-0.239453	5.2336	0.00408074	0.0340799	no	no
ENSMUSG00000064264	Zfp428	0.284412	5.4392	0.00408369	0.034085	no	no
ENSMUSG00000056592	Zfp658	0.405051	3.52298	0.00408985	0.0341167	no	no
ENSMUSG00000036565	Ttyh3	0.196214	7.09616	0.00409752	0.034161	no	no
ENSMUSG00000073176	Zfp449	0.333274	3.99771	0.00410725	0.0342223	no	no
ENSMUSG00000078496	Gm13152	-0.253612	4.881	0.0041268	0.0343654	no	no
ENSMUSG00000051675	Trim32	-0.186688	6.3464	0.00413212	0.0343899	no	no
ENSMUSG00000039738	Slx4	0.203873	5.70882	0.00413577	0.0344006	no	no
ENSMUSG00000038637	Lrrc56	0.419581	3.09226	0.00414051	0.0344202	no	no
ENSMUSG00000038312	Edem2	0.248458	5.06434	0.00414532	0.0344327	yes	no
ENSMUSG00000037822	Smim14	0.218117	5.38233	0.00414677	0.0344327	yes	no
ENSMUSG00000026317	Cln8	-0.207343	5.65356	0.00415383	0.0344715	no	no
ENSMUSG00000051184	Zfp524	-0.550629	2.27921	0.00416101	0.0345114	no	no
ENSMUSG00000031950	Gabarapl2	0.234029	5.33016	0.00416414	0.0345175	no	no
ENSMUSG00000056763	Cspp1	-0.19192	6.07195	0.00417059	0.0345512	no	no
ENSMUSG00000024270	Slc39a6	0.239257	5.08954	0.00417347	0.0345552	no	no
ENSMUSG00000027184	Caprin1	-0.139932	10.0896	0.0041825	0.0346102	no	no
ENSMUSG00000038756	Ttll6	1.29113	-0.260502	0.00418617	0.0346208	no	no
ENSMUSG00000057614	Gnai1	-0.249491	4.95761	0.00419313	0.0346586	no	no
ENSMUSG00000071723	Gspt2	0.307945	4.35578	0.00421652	0.034832	no	no
ENSMUSG00000030091	Nup210	-0.210497	6.19366	0.00422337	0.0348687	yes	no
ENSMUSG00000027570	Col9a3	-0.447153	3.29687	0.00422594	0.0348701	no	no
ENSMUSG00000036931	Nfkbid	0.647054	2.16694	0.00423419	0.0349182	no	no
ENSMUSG00000008686		0.419402	3.14513	0.00423845	0.0349334	no	no
ENSMUSG00000028221	Tmem55a	-0.176168	6.46078	0.00424998	0.0350086	no	no
ENSMUSG00000034165	Ccnd3	-0.175987	6.50995	0.00425713	0.0350475	no	no
ENSMUSG00000032875	Arhgef17	0.177539	6.606	0.00426802	0.0351171	yes	no
ENSMUSG00000037896	Rcor1	-0.186075	6.44305	0.00427589	0.0351619	no	no
ENSMUSG00000069056		-0.515903	2.43607	0.00429782	0.0353222	no	no
ENSMUSG00000019773	Fbxo5	-0.188489	6.23874	0.00430673	0.0353753	no	no
ENSMUSG00000037600	1810019J16Rik	-0.715271	1.48073	0.00431276	0.0354047	no	no
ENSMUSG00000030207	8430419L09Rik	0.504564	2.56077	0.00432839	0.0355129	no	no
ENSMUSG00000042303	Sgsm3	0.26891	4.6707	0.00433401	0.0355389	yes	no
ENSMUSG00000070691	Runx3	-0.833112	1.283	0.0043391	0.0355482	yes	no
ENSMUSG00000042386	Tex13	0.470344	2.8206	0.00434216	0.0355482	no	no
ENSMUSG00000030785	Cox6a2	0.971159	0.486445	0.00434252	0.0355482	no	no
ENSMUSG00000028643	Ccdc23	0.402494	3.82036	0.00435135	0.0355847	no	no
ENSMUSG00000027014	Cwc22	-0.178065	6.75002	0.00435189	0.0355847	no	no
ENSMUSG00000053716	Dusp7	-0.227329	5.50451	0.00435452	0.0355861	yes	no
ENSMUSG00000032047	Acat1	0.22822	5.38188	0.00436032	0.0356133	no	no
ENSMUSG00000027577	Chrna4	-0.321047	4.28449	0.0043653	0.0356339	no	no
ENSMUSG00000026202	Tuba4a	-0.19325	6.17821	0.00436922	0.0356458	no	no
ENSMUSG00000070644	Etnk2	-0.362415	3.65466	0.00437439	0.0356679	no	no
ENSMUSG00000030188	Magohb	0.277684	4.73658	0.00438344	0.0357128	no	no
ENSMUSG00000022390	Zc3h7b	0.171872	7.42538	0.00438483	0.0357128	yes	no
ENSMUSG00000012443	Kif11	-0.16376	8.0896	0.00439403	0.0357549	no	no
ENSMUSG00000033214	Slitrk5	-0.487458	2.86494	0.00439628	0.0357549	no	no
ENSMUSG00000023084	Lrrc71	1.52773	-0.789585	0.00439742	0.0357549	yes	no
ENSMUSG00000032298	Neil1	0.449609	2.99634	0.00440067	0.0357613	no	no
ENSMUSG00000037892	Pcdh18	0.412613	3.20999	0.00441061	0.035822	no	no
ENSMUSG00000022747	St3gal6	-0.603245	2.02764	0.00441412	0.0358303	no	no
ENSMUSG00000063358	Mapk1	-0.148993	8.38047	0.00441925	0.0358519	no	no
ENSMUSG00000025381	Cnpy2	0.181982	6.78705	0.00444312	0.0360254	no	no
ENSMUSG00000034551	Hdx	0.219352	5.3141	0.00444636	0.0360314	no	no
ENSMUSG00000058793	Cds2	-0.153738	7.91667	0.00445779	0.0361039	no	no
ENSMUSG00000064225	Paqr9	-0.896437	0.851404	0.00446402	0.0361341	no	no
ENSMUSG00000020038	Cry1	-0.195211	5.95033	0.00446962	0.0361592	yes	no
ENSMUSG00000026637	Traf5	0.884894	0.883644	0.00447413	0.0361755	no	no
ENSMUSG00000039419	Cntnap2	0.594801	2.05571	0.00449146	0.0362817	no	no
ENSMUSG00000025920	Stau2	-0.235728	5.22124	0.00449229	0.0362817	no	no
ENSMUSG00000042878		0.268221	5.22506	0.00449598	0.0362913	no	no
ENSMUSG00000037573	Tob1	0.268809	4.75293	0.00450119	0.0363131	no	no
ENSMUSG00000022788	Fgd4	-0.267504	4.5563	0.00450394	0.036315	no	no
ENSMUSG00000033228	Scaf11	-0.163262	8.28017	0.00452263	0.0364386	no	no
ENSMUSG00000000805	Car4	-1.01359	0.737163	0.00452429	0.0364386	yes	yes
ENSMUSG00000030102	Itpr1	-0.243316	5.54215	0.00453522	0.0365063	no	no
ENSMUSG00000027425	Csrp2bp	-0.168137	6.70338	0.0045564	0.0366387	no	no
ENSMUSG00000026999	Nup35	0.277585	4.62696	0.00455673	0.0366387	no	no
ENSMUSG00000038028	9630033F20Rik	0.248407	4.77669	0.00457342	0.0367524	no	no
ENSMUSG00000032557	Uba5	0.221484	6.22467	0.00458182	0.0367995	no	no
ENSMUSG00000047583	Tyw3	-0.439015	3.10879	0.00459142	0.0368475	no	no
ENSMUSG00000028696	Ipp	0.225938	5.66433	0.00459288	0.0368475	no	no
ENSMUSG00000044533	Rps2	-0.148559	9.58015	0.00462538	0.0370876	no	no
ENSMUSG00000025967	Eef1b2	-0.144847	9.87226	0.00463922	0.037178	no	no
ENSMUSG00000040563	BC018242	0.329347	4.15262	0.0046446	0.037192	no	no
ENSMUSG00000022136	Dnajc3	0.208134	6.98512	0.00464611	0.037192	no	no
ENSMUSG00000029999	Tgfa	-0.436154	3.50892	0.00467139	0.0373598	no	no
ENSMUSG00000027803	Wwtr1	-0.214374	6.44896	0.00467223	0.0373598	no	no
ENSMUSG00000023011	Faim2	1.17439	-0.0536639	0.00468591	0.0374348	no	no
ENSMUSG00000015243	Abca1	0.692557	1.51838	0.00468679	0.0374348	no	no
ENSMUSG00000037703	Lzts3	0.351723	3.77501	0.00469697	0.0374955	no	no
ENSMUSG00000038302	Lace1	-0.454327	2.86086	0.00470165	0.0375053	no	no
ENSMUSG00000024983	Vti1a	-0.50179	3.08475	0.00470338	0.0375053	no	no
ENSMUSG00000048537	Phldb1	0.180034	6.54268	0.00470764	0.0375185	yes	no
ENSMUSG00000021738	Atxn7	-0.260254	4.73788	0.004714	0.037526	no	no
ENSMUSG00000031609	Sap30	-0.20707	5.74187	0.0047144	0.037526	no	no
ENSMUSG00000049154	Fam183b	-1.80832	-1.22423	0.00471635	0.037526	no	no
ENSMUSG00000025140	Pycr1	0.246001	5.41411	0.0047265	0.0375861	no	no
ENSMUSG00000061244	Exoc5	-0.167807	6.90293	0.00475613	0.0378009	no	no
ENSMUSG00000032500	Dclk3	2.4665	-1.86584	0.00475976	0.037809	no	no
ENSMUSG00000021629	Slc30a5	0.189245	6.5116	0.00476743	0.0378492	no	no
ENSMUSG00000033728	Lrrc14	0.265516	4.67261	0.00479062	0.0380124	yes	no
ENSMUSG00000038235	F11r	-0.256073	5.70261	0.00480667	0.0381188	no	no
ENSMUSG00000024521	Pmaip1	0.484904	2.981	0.0048163	0.0381651	no	no
ENSMUSG00000022816	Fstl1	-0.163057	6.98967	0.00482008	0.0381651	no	no
ENSMUSG00000034453	Polr3b	-0.165468	6.62637	0.00482041	0.0381651	no	no
ENSMUSG00000042712	Wbp5	-0.152696	7.74684	0.00482962	0.0382171	no	no
ENSMUSG00000015804	Med28	0.228224	5.26357	0.00484103	0.0382864	no	no
ENSMUSG00000025139	Tollip	-0.174879	6.36608	0.00487036	0.0384862	no	no
ENSMUSG00000001420	Tmem79	-0.708451	1.72128	0.00487161	0.0384862	no	no
ENSMUSG00000049313	Sorl1	-0.328277	3.84307	0.0048774	0.0385109	no	no
ENSMUSG00000034685	Fam171a2	0.256199	4.87747	0.00491385	0.0387776	no	no
ENSMUSG00000020605	Hs1bp3	-0.206861	5.80213	0.00491957	0.0388016	yes	no
ENSMUSG00000034799	Unc13a	-0.353833	3.7449	0.00493387	0.0388932	no	no
ENSMUSG00000035517	Tdrd7	-0.354939	3.73842	0.00494113	0.0389292	no	no
ENSMUSG00000048997	Atxn7l2	-0.269416	5.18445	0.00494784	0.0389609	no	no
ENSMUSG00000016128	Stard13	-0.201236	5.7051	0.00496482	0.0390733	no	no
ENSMUSG00000028044	Cks1b	0.18855	6.97362	0.00496865	0.0390822	no	no
ENSMUSG00000022096	Hr	0.485923	2.6983	0.00499389	0.0392594	no	no
ENSMUSG00000042298	Ttc19	-0.234772	5.40352	0.00501521	0.0394056	no	no
ENSMUSG00000026028	Trak2	0.167997	6.46314	0.00503275	0.039522	no	no
ENSMUSG00000055204	Ankrd17	-0.161557	8.63121	0.00508235	0.0398899	no	no
ENSMUSG00000026409	Pfkfb2	-0.205799	5.71333	0.00509277	0.03995	no	no
ENSMUSG00000062762	Ei24	0.155911	7.15422	0.00509954	0.0399814	no	no
ENSMUSG00000074652	Myh7b	-0.880423	1.4221	0.00510559	0.0400071	yes	no
ENSMUSG00000028514	Usp24	-0.173542	7.70267	0.0051199	0.0400902	no	no
ENSMUSG00000035458	Tnni3	0.803121	1.18075	0.00512214	0.0400902	no	no
ENSMUSG00000033396	Spg11	-0.192049	6.16594	0.00512449	0.0400902	no	no
ENSMUSG00000056043	Rgs9bp	-0.519578	2.42763	0.00513171	0.040122	no	no
ENSMUSG00000021573	Tppp	-0.46183	2.71399	0.00513411	0.040122	no	no
ENSMUSG00000022621	Rabl2	0.268473	4.71402	0.00515843	0.0402903	no	no
ENSMUSG00000048373	Fgfbp1	-0.994164	0.318136	0.00516408	0.0403127	no	no
ENSMUSG00000038077	Kcna6	0.374263	3.53332	0.00517154	0.0403492	no	no
ENSMUSG00000059586	Nsmce2	-0.24433	5.16549	0.00517959	0.0403902	no	no
ENSMUSG00000025198	Erlin1	0.263618	4.69699	0.00519902	0.0405199	no	no
ENSMUSG00000068134	Zfp120	-0.249295	4.77036	0.00520324	0.0405309	no	no
ENSMUSG00000019997	Ctgf	-0.29149	4.23834	0.00521194	0.0405769	no	no
ENSMUSG00000068551	Zfp467	-0.325918	4.10761	0.00521569	0.0405842	no	no
ENSMUSG00000029432	Gbas	-0.222907	5.32535	0.0052234	0.0406224	no	no
ENSMUSG00000060992	Copz1	0.150367	7.46259	0.00524533	0.0407711	no	no
ENSMUSG00000028755	Cda	-0.753171	1.39806	0.00526487	0.0409009	no	no
ENSMUSG00000042595	Fam199x	0.15751	7.25601	0.00527807	0.0409798	no	no
ENSMUSG00000021763	BC067074	-0.633382	1.93491	0.00528068	0.0409798	no	no
ENSMUSG00000026915	Strbp	-0.149616	8.02964	0.00528502	0.0409915	no	no
ENSMUSG00000027822	Slc33a1	0.216555	5.88804	0.00529067	0.041002	no	no
ENSMUSG00000061533	Cep128	-0.303114	4.18827	0.00529723	0.041002	no	no
ENSMUSG00000029875	AI836003	0.845784	0.765637	0.00529756	0.041002	no	no
ENSMUSG00000032062	2310030G06Rik	0.415096	3.17081	0.00529872	0.041002	no	no
ENSMUSG00000004698	Hdac9	0.701192	1.3716	0.00530239	0.041002	no	no
ENSMUSG00000024695	Zfp91	-0.150993	7.87127	0.00530337	0.041002	no	no
ENSMUSG00000031505	Carkd	0.288039	4.43409	0.0053466	0.0412938	no	no
ENSMUSG00000021576	Pdcd6	-0.187176	5.91481	0.00534683	0.0412938	no	no
ENSMUSG00000024960	Plcb3	-0.182054	6.06236	0.00536115	0.0413824	no	no
ENSMUSG00000045639	Zfp629	0.200722	6.00414	0.00538752	0.0415637	yes	no
ENSMUSG00000057691	Zfp746	0.227316	5.28149	0.00539764	0.0416196	yes	no
ENSMUSG00000042190	Cmklr1	1.52773	-0.791511	0.00540437	0.0416344	no	no
ENSMUSG00000005360	Slc1a3	-0.259938	5.10599	0.00540825	0.0416344	no	no
ENSMUSG00000060166	Zdhhc8	0.270732	5.11172	0.0054099	0.0416344	yes	no
ENSMUSG00000024993	Fam45a	0.258281	4.74436	0.00541106	0.0416344	no	no
ENSMUSG00000019813	Cep57l1	-0.303779	4.16472	0.00542816	0.0417437	no	no
ENSMUSG00000030374	Strn4	0.181894	7.36357	0.005433	0.0417588	no	no
ENSMUSG00000016344	Ppdpf	0.251535	4.79734	0.00543837	0.0417779	no	no
ENSMUSG00000020287	Mpg	0.223538	5.15848	0.0054511	0.0418534	no	no
ENSMUSG00000039242	B3galnt2	-0.191969	6.02125	0.00545912	0.0418928	no	no
ENSMUSG00000052293	Taf9	0.208314	5.99587	0.00547728	0.0420099	no	no
ENSMUSG00000038943	Prc1	-0.179971	7.21414	0.00548475	0.0420449	no	no
ENSMUSG00000055313	Pgbd1	-0.299562	4.25051	0.00550455	0.0421743	no	no
ENSMUSG00000020869	Lrrc59	0.149478	8.41348	0.00551448	0.0422281	yes	no
ENSMUSG00000066800	Rnasel	-0.607582	1.91929	0.00552697	0.0423013	no	yes
ENSMUSG00000020309	Chac2	0.540814	2.53993	0.00553355	0.0423293	no	no
ENSMUSG00000022856	Tmem41a	0.296357	4.30942	0.00553691	0.0423327	no	no
ENSMUSG00000049657	Zbtb5	0.23733	4.95338	0.00557614	0.0426101	no	no
ENSMUSG00000001942	Siae	-0.386243	3.63217	0.00559762	0.0427516	no	no
ENSMUSG00000029735	Tpk1	-0.409994	3.16175	0.00560644	0.0427915	no	no
ENSMUSG00000017978	Cadps2	-2.03322	-1.59852	0.00560876	0.0427915	no	no
ENSMUSG00000040164	Kcns1	-1.10863	0.0991113	0.00562835	0.0429184	yes	no
ENSMUSG00000025577	Cbx2	0.178905	6.62555	0.00563472	0.0429308	no	no
ENSMUSG00000037020	Wdr62	-0.248096	5.11165	0.00563879	0.0429308	no	no
ENSMUSG00000008153	Clstn3	0.238959	5.01309	0.00563888	0.0429308	no	no
ENSMUSG00000022557	Bop1	0.20127	6.0812	0.00565421	0.0430249	yes	no
ENSMUSG00000054619	Mettl7a1	0.330421	4.06312	0.00565921	0.0430403	no	no
ENSMUSG00000058230	Grlf1	0.14048	8.15481	0.00566568	0.0430669	no	no
ENSMUSG00000045211	Nudt18	0.406236	3.24594	0.00566897	0.0430693	no	no
ENSMUSG00000029135	Fosl2	-0.370479	3.55749	0.00567421	0.0430865	no	no
ENSMUSG00000078670	Fam174b	0.497362	2.70012	0.00569609	0.0432299	no	no
ENSMUSG00000027164	Traf6	-0.190163	6.15031	0.00570526	0.0432768	yes	no
ENSMUSG00000021218	Gdi2	-0.155405	8.97323	0.00571091	0.043297	no	no
ENSMUSG00000032290	Ptpn9	0.166091	6.51061	0.0057147	0.043303	no	no
ENSMUSG00000026502	Desi2	-0.154519	7.22459	0.00573597	0.0434415	no	no
ENSMUSG00000040151	Hs2st1	-0.182944	6.10551	0.00574378	0.0434779	no	no
ENSMUSG00000050050	Ccdc158	0.568354	2.17591	0.00576134	0.043588	no	no
ENSMUSG00000024758	Rtn3	-0.146862	7.83932	0.0057941	0.043813	no	no
ENSMUSG00000036036	Zfp57	0.182928	6.60962	0.00581249	0.0439291	no	no
ENSMUSG00000055531	Cpsf6	-0.139204	8.57308	0.00583249	0.0440354	no	no
ENSMUSG00000018481	Appbp2	0.152164	7.64913	0.00583265	0.0440354	no	no
ENSMUSG00000022663	Atg3	-0.245929	5.21212	0.00584239	0.044086	no	no
ENSMUSG00000072694	1500011B03Rik	0.413347	3.09894	0.00585058	0.0441244	no	no
ENSMUSG00000020315	Sptbn1	-0.145582	8.12572	0.00585357	0.0441244	no	no
ENSMUSG00000037416	Dmxl1	-0.164022	7.79526	0.00588262	0.0443065	no	no
ENSMUSG00000070527	Mkrn3	-0.297441	4.31154	0.00588387	0.0443065	no	no
ENSMUSG00000022159	Rab2b	0.215169	5.29109	0.00590607	0.0444506	no	no
ENSMUSG00000026047	Kdelc1	0.178865	6.0281	0.00591101	0.0444647	no	no
ENSMUSG00000029861	Fam131b	0.249303	4.73974	0.00592425	0.0445335	no	no
ENSMUSG00000026187	Xrcc5	-0.178262	6.18877	0.00592631	0.0445335	no	no
ENSMUSG00000025408	Ddit3	-0.26734	5.43479	0.00595457	0.0447226	no	no
ENSMUSG00000051910	Sox6	-1.16096	-0.00141932	0.00595987	0.0447392	no	no
ENSMUSG00000073609	D2hgdh	-0.247614	4.73889	0.00601616	0.0451384	no	no
ENSMUSG00000003380	Rabac1	-0.20079	5.50147	0.00601937	0.045139	no	no
ENSMUSG00000031558	Slit2	-0.933918	0.806911	0.00604657	0.0453195	no	no
ENSMUSG00000026664	Phyh	-0.295968	4.2371	0.00606084	0.045403	no	no
ENSMUSG00000074797	Itpa	0.181336	6.25719	0.00607898	0.0455072	no	no
ENSMUSG00000021615	Xrcc4	-0.410754	3.08297	0.00608104	0.0455072	no	no
ENSMUSG00000020007	Il20ra	-1.45496	-0.516731	0.00611308	0.0457233	no	no
ENSMUSG00000029752	Asns	-0.158813	8.9233	0.00613486	0.0458553	no	no
ENSMUSG00000004788	Eif2b2	-0.188059	5.97794	0.00613706	0.0458553	no	no
ENSMUSG00000037613	Tnfrsf23	1.04551	0.309231	0.00616553	0.0460442	no	no
ENSMUSG00000035198	Tubg1	0.219273	5.27143	0.00619509	0.0462412	no	no
ENSMUSG00000029722	Agfg2	0.307116	4.34272	0.00621307	0.0463407	yes	no
ENSMUSG00000042275	Pelo	0.248407	4.88765	0.00621604	0.0463407	no	no
ENSMUSG00000032590	Apeh	0.210148	5.67387	0.00621803	0.0463407	yes	no
ENSMUSG00000067261	Foxd3	-0.314961	4.11621	0.00622377	0.0463595	no	no
ENSMUSG00000008763	Man1a2	0.173659	6.52066	0.00623706	0.0464346	no	no
ENSMUSG00000028184	Lphn2	-0.159422	7.13005	0.00628307	0.0467471	no	no
ENSMUSG00000047989	Ino80c	-0.209539	5.66062	0.00628549	0.0467471	no	no
ENSMUSG00000076432	Ywhaq	-0.14613	8.29542	0.00629277	0.0467577	no	no
ENSMUSG00000007950	Abhd8	0.279207	4.80742	0.00629337	0.0467577	yes	no
ENSMUSG00000022105	Rb1	0.232205	4.8973	0.00630545	0.0468234	no	no
ENSMUSG00000078441	Scamp4	0.188645	5.77466	0.00635281	0.0471509	yes	no
ENSMUSG00000035829	Ppp1r26	0.304295	4.37441	0.00636725	0.0472149	no	no
ENSMUSG00000018796	Acsl1	-0.346496	3.84549	0.00636797	0.0472149	no	no
ENSMUSG00000035840	Lysmd3	-0.262742	5.12151	0.00637363	0.0472328	no	no
ENSMUSG00000026556	Vangl2	0.16282	6.73737	0.00638485	0.0472796	no	no
ENSMUSG00000022054	Nefm	-0.267404	5.05756	0.00638717	0.0472796	no	no
ENSMUSG00000049624	Slc17a5	-0.294166	4.17298	0.00638976	0.0472796	no	no
ENSMUSG00000073600	Prob1	0.366855	3.60623	0.00639828	0.0473042	no	no
ENSMUSG00000029390	Tmed2	-0.152289	8.163	0.00639962	0.0473042	no	no
ENSMUSG00000041482	Piezo2	-0.470237	2.58509	0.00645135	0.047645	no	no
ENSMUSG00000025572	Tmc6	-0.30342	4.1297	0.0064523	0.047645	yes	no
ENSMUSG00000070366	Ppapdc1a	1.59751	-1.02848	0.00647495	0.0477509	no	no
ENSMUSG00000036180	Gatad2a	0.156939	7.53009	0.00647598	0.0477509	no	no
ENSMUSG00000039328	Rnf122	0.308543	4.36608	0.00647655	0.0477509	no	no
ENSMUSG00000069041	Slc25a31	0.465745	2.9429	0.00652702	0.0480986	no	no
ENSMUSG00000040118	Cacna2d1	-0.323967	3.99705	0.00653423	0.0481272	no	no
ENSMUSG00000046794	Ppp1r3b	-0.334161	4.04018	0.00653909	0.0481385	no	no
ENSMUSG00000049287	Iba57	0.308046	4.39242	0.00657095	0.0483484	no	no
ENSMUSG00000021273	Fdft1	0.21364	5.75866	0.00659941	0.0485243	no	no
ENSMUSG00000029120	Ppp2r2c	0.322245	4.0066	0.00660156	0.0485243	yes	no
ENSMUSG00000004798	Ulk2	0.189323	5.9152	0.0066085	0.0485507	no	no
ENSMUSG00000046229	Scand1	0.33231	4.85181	0.00662412	0.0486407	no	no
ENSMUSG00000079634		1.45353	-0.724483	0.00664411	0.0487594	no	no
ENSMUSG00000060961	Slc4a4	-0.539583	2.41443	0.00664702	0.0487594	no	no
ENSMUSG00000038807	Rap1gap2	-0.298389	4.01763	0.00665542	0.0487963	no	no
ENSMUSG00000072829	Gm7292	0.212315	5.78999	0.00666982	0.0488772	no	no
ENSMUSG00000061232	H2-K1	0.191111	5.95232	0.00669075	0.0490057	no	no
ENSMUSG00000042675	Ypel3	0.279559	4.39856	0.00669434	0.0490071	no	no
ENSMUSG00000020312	Shc2	0.216484	5.21206	0.00670191	0.0490378	no	no
ENSMUSG00000034647	Ankrd12	-0.222707	5.35146	0.00671693	0.0491185	no	no
ENSMUSG00000048280	Zfp738	-0.198039	6.38577	0.00672168	0.0491185	no	no
ENSMUSG00000040165	Cd209c	-0.237845	5.3017	0.00672484	0.0491185	no	no
ENSMUSG00000032776	Mctp2	-0.527034	2.45928	0.00672651	0.0491185	no	no
ENSMUSG00000024896	Minpp1	0.168444	6.3387	0.00674114	0.0492005	no	no
ENSMUSG00000041757	Plekha6	-0.451	2.73849	0.00674721	0.0492023	yes	no
ENSMUSG00000048231	H2-M10.4	1.64321	-1.16211	0.0067482	0.0492023	no	no
ENSMUSG00000050394	Armcx6	0.293345	4.43902	0.00676272	0.0492834	no	no
ENSMUSG00000030847	Bag3	0.184089	5.90549	0.00683052	0.049749	no	no
ENSMUSG00000040035	Disp2	1.21758	-0.309275	0.00683349	0.049749	no	no
ENSMUSG00000049536	Tceal1	0.417222	2.91111	0.00687378	0.0499891	no	no
ENSMUSG00000030882	Dnhd1	-0.59297	1.92704	0.00687464	0.0499891	no	no
ENSMUSG00000024940	Ltbp3	-0.314506	3.98665	0.00687683	0.0499891	no	no
