# Supplementary material for: Rebalancing gene haploinsufficiency in vivo by targeting chromatin
Source: Nat Commun. 2016 Jun 3;7:11688. doi: 10.1038/ncomms11688 (PMC4895808; doi:10.1038/ncomms11688)
Supplement: Supplementary Data 4 — Differentially methylated regions Tbx1 SiRNA+TCP vs Tbx1 SiRNA [file ncomms11688-s6.xls]

## Sheet: all_regions_DM_Tbx1_KD
Differentially methylated Genes Tbx1 SiRNA vs NT SiRNA
Region				Annotation
chr	start	end	Status	Ensembl ID	start_position	end_position	insideFeature	distancetoFeature	shortestDistance	fromOverlappingOrNearest	Symbol
chr1	9537200	9541999	Decreased	ENSMUSG00000025911	9538028	9568051	overlapStart	1572	828	NearestStart	Adhfe1
chr1	10032800	10034399	Decreased	ENSMUSG00000056763	10028298	10126849	inside	5302	4502	NearestStart	Cspp1
chr1	19198400	19205399	Decreased	ENSMUSG00000025927	19198994	19228815	overlapStart	2906	594	NearestStart	Tfap2b
chr1	33737600	33738599	Decreased	ENSMUSG00000044744	33726687	33727557	downstream	11413	10043	NearestStart	1700001G17Rik
chr1	34914600	34917599	Decreased	ENSMUSG00000026123	34906803	34936425	inside	9297	7797	NearestStart	Plekhb2
chr1	36370000	36375199	Decreased	ENSMUSG00000037447	36364577	36380874	inside	8023	5423	NearestStart	Arid5a
chr1	36528800	36541599	Decreased	ENSMUSG00000037408	36528441	36565621	inside	6759	359	NearestStart	Cnnm4
chr1	36753200	36758199	Decreased	ENSMUSG00000061518	36748331	36750230	downstream	7369	2970	NearestStart	Cox5b
chr1	39977000	39992599	Decreased	ENSMUSG00000026074	39957757	40083155	inside	27043	19243	NearestStart	Map4k4
chr1	58817000	58820199	Decreased	ENSMUSG00000026029	58852217	58904347	upstream	-33617	32018	NearestStart	Casp8
chr1	62482200	62482999	Decreased	ENSMUSG00000025969	62749858	62865269	upstream	-267258	266859	NearestStart	Nrp2
chr1	72622000	72626799	Decreased	ENSMUSG00000039354	72629824	72679708	upstream	-5424	3025	NearestStart	Smarcal1
chr1	74331800	74337599	Decreased	ENSMUSG00000026179	74331503	74400268	inside	3197	297	NearestStart	Pnkd
chr1	74438800	74443799	Decreased	ENSMUSG00000026176	74438082	74443859	inside	3218	60	NearestStart	Ctdsp1
chr1	74818600	74857199	Decreased	ENSMUSG00000026167	74838089	74850753	includeFeature	-189	6446	NearestStart	Wnt10a
chr1	74901800	74907599	Decreased	ENSMUSG00000090071	74901507	74904005	overlapEnd	3193	293	NearestStart	Cdk5r2
chr1	75229800	75249399	Decreased	ENSMUSG00000026203	75233039	75241379	includeFeature	6561	3239	NearestStart	Dnajb2
chr1	75332000	75344999	Decreased	ENSMUSG00000026208	75356903	75365154	upstream	-18403	11904	NearestStart	Des
chr1	75417000	75432399	Decreased	ENSMUSG00000033021	75432504	75439749	upstream	-7804	105	NearestStart	Gmppa
chr1	75432800	75457599	Decreased	ENSMUSG00000033007	75447010	75470918	overlapStart	-1810	10589	NearestStart	Asic4
chr1	75476200	75483999	Decreased	ENSMUSG00000051703	75476106	75482280	overlapEnd	3994	94	NearestStart	Tmem198
chr1	78612000	78613199	Decreased	ENSMUSG00000032883	78654399	78703562	upstream	-41799	41200	NearestStart	Acsl3
chr1	81958800	81961399	Decreased	ENSMUSG00000022591	82229686	82232508	upstream	-269586	268287	NearestStart	Gm9747
chr1	87791800	87799999	Decreased	ENSMUSG00000026223	87790855	87805250	inside	5045	945	NearestStart	Itm2c
chr1	87801400	87807399	Decreased	ENSMUSG00000026223	87790855	87805250	overlapEnd	13545	2149	NearestStart	Itm2c
chr1	87951600	87952199	Decreased	ENSMUSG00000026229	87961193	88035726	upstream	-9293	8994	NearestStart	Psmd1
chr1	88200600	88212599	Decreased	ENSMUSG00000079445	88199795	88203878	overlapEnd	6805	805	NearestStart	B3gnt7
chr1	88393400	88400599	Decreased	ENSMUSG00000026238	88423310	88427273	upstream	-26310	22711	NearestStart	Ptma
chr1	90968000	90980999	Decreased	ENSMUSG00000036206	90966989	91051643	inside	7511	1011	NearestStart	Sh3bp4
chr1	91002000	91007599	Decreased	ENSMUSG00000036206	90966989	91051643	inside	37811	35011	NearestStart	Sh3bp4
chr1	91617800	91622999	Decreased	ENSMUSG00000092627	91826808	91828437	upstream	-206408	203809	NearestStart	D130058E05Rik
chr1	93182600	93193599	Decreased	ENSMUSG00000026307	93194914	93217652	upstream	-6814	1315	NearestStart	Scly
chr1	93261200	93265999	Decreased	ENSMUSG00000047443	93263006	93270793	overlapStart	594	1806	NearestStart	Fam132b
chr1	95119800	95122199	Decreased	ENSMUSG00000084989	95112475	95127649	inside	8525	5450	NearestStart	E030010N08Rik
chr1	95130200	95135599	Decreased	ENSMUSG00000047793	95132417	95197642	overlapStart	483	2217	NearestStart	Sned1
chr1	100422800	100424199	Decreased	ENSMUSG00000026336	100317700	100413565	downstream	105800	9235	NearestStart	Slco6d1
chr1	120219000	120222999	Decreased	ENSMUSG00000026377	120218415	120230399	inside	2585	585	NearestStart	Nifk
chr1	122018000	122020199	Decreased	ENSMUSG00000026388	122017763	122084766	inside	1337	237	NearestStart	3110009E18Rik
chr1	122247400	122248999	Decreased	ENSMUSG00000036907	122237158	122239748	downstream	11042	7652	NearestStart	C1ql2
chr1	122555800	122556999	Decreased	ENSMUSG00000058665	122498994	122505873	downstream	57406	49927	NearestStart	En1
chr1	129307400	129308999	Decreased	ENSMUSG00000036155	129101562	129380281	inside	206638	71282	NearestStart	Mgat5
chr1	132937200	132938599	Decreased	ENSMUSG00000016529	132916421	132921551	downstream	21479	15649	NearestStart	Il10
chr1	133804400	133806799	Decreased	ENSMUSG00000026434	133807034	133832898	upstream	-1434	235	NearestStart	Nucks1
chr1	133868000	133880799	Decreased	ENSMUSG00000026435	133867185	133879540	overlapEnd	7215	815	NearestStart	Slc45a3
chr1	134088000	134110399	Decreased	ENSMUSG00000079330	134088012	134153958	overlapStart	11188	12	NearestStart	Lemd1
chr1	134170400	134206599	Decreased	ENSMUSG00000042115	134195202	134203934	includeFeature	-6702	2665	NearestStart	Klhdc8a
chr1	135257800	135277599	Decreased	ENSMUSG00000070644	135260148	135276913	includeFeature	7552	686	NearestStart	Etnk2
chr1	135277800	135287599	Decreased	ENSMUSG00000070644	135260148	135276913	downstream	22552	887	NearestStart	Etnk2
chr1	135922000	135923999	Decreased	ENSMUSG00000041559	135933830	135944854	upstream	-10830	9831	NearestStart	Fmod
chr1	135988000	135998999	Decreased	ENSMUSG00000073559	136005914	136006417	upstream	-12414	6915	NearestStart	Gm8618
chr1	136398800	136400799	Decreased	ENSMUSG00000042229	136391224	136406451	inside	8576	5652	NearestStart	Rabif
chr1	136536800	136539399	Decreased	ENSMUSG00000026452	136605876	136649726	upstream	-67776	66477	NearestStart	Syt2
chr1	137021800	137034199	Decreased	ENSMUSG00000031506	137029301	137041897	overlapStart	-1301	4898	NearestStart	Ptpn7
chr1	137473600	137481799	Decreased	ENSMUSG00000054412	137481349	137496527	overlapStart	-3649	450	NearestStart	Gm4793
chr1	138634000	138635199	Decreased	ENSMUSG00000041483	138521477	138526630	downstream	113123	107370	NearestStart	Zfp281
chr1	154645200	154649199	Decreased	ENSMUSG00000026480	154655019	154684120	upstream	-7819	5820	NearestStart	Ncf2
chr1	157404200	157405199	Decreased	ENSMUSG00000033701	157405249	157534363	upstream	-549	50	NearestStart	Acbd6
chr1	163891400	163896999	Decreased	ENSMUSG00000026698	163899316	163903566	upstream	-5116	2317	NearestStart	Pigc
chr1	167769000	167776999	Decreased	ENSMUSG00000005763	167718811	167801284	inside	54189	24285	NearestStart	Cd247
chr1	173055000	173057399	Decreased	ENSMUSG00000026649	173044048	173057098	overlapEnd	12152	301	NearestStart	1700009P17Rik
chr1	173203800	173205999	Decreased	ENSMUSG00000052423	173200458	173207027	inside	4442	1028	NearestStart	B4galt3
chr1	174093800	174095799	Decreased	ENSMUSG00000026554	174078145	174126524	inside	16655	15655	NearestStart	Dcaf8
chr1	174271800	174273199	Decreased	ENSMUSG00000044708	174271340	174304216	inside	1160	460	NearestStart	Kcnj10
chr1	180393800	180394999	Decreased	ENSMUSG00000026495	180336011	180413378	inside	58389	18379	NearestStart	Efcab2
chr1	180482000	180485199	Decreased	ENSMUSG00000026494	180459255	180862986	inside	24345	22745	NearestStart	Kif26b
chr1	182499800	182504399	Decreased	ENSMUSG00000026496	182499085	182531384	inside	3015	715	NearestStart	Parp1
chr1	182561600	182562399	Decreased	ENSMUSG00000058729	182571497	182620816	upstream	-9497	9098	NearestStart	Lin9
chr1	182648600	182650399	Decreased	ENSMUSG00000026499	182656173	182684334	upstream	-6673	5774	NearestStart	Acbd3
chr1	182872800	182880399	Decreased	ENSMUSG00000026519	182872474	182905243	inside	4126	326	NearestStart	Tmem63a
chr1	184069400	184072199	Decreased	ENSMUSG00000026511	184054867	184062538	downstream	15933	6862	NearestStart	Srp9
chr1	187286400	187288599	Decreased	ENSMUSG00000026614	187278726	187292641	inside	8774	4042	NearestStart	Slc30a10
chr1	191576000	191614199	Decreased	ENSMUSG00000026604	191552146	191700574	inside	42954	23854	NearestStart	Ptpn14
chr1	192887200	192890599	Decreased	ENSMUSG00000062510	192886890	192908437	inside	2010	310	NearestStart	Nsl1
chr1	192891000	192900399	Decreased	ENSMUSG00000062510	192886890	192908437	inside	8810	4110	NearestStart	Nsl1
chr1	6003600	6003999	Decreased	ENSMUSG00000033774	5903787	5907479	upstream	-96321	96121	NearestStart	Npbwr1
chr1	12977800	12981999	Decreased	ENSMUSG00000025938	12856629	12981258	overlapStart	1358	741	NearestStart	Slco5a1
chr1	13061600	13062999	Decreased	ENSMUSG00000042414	13103537	13117244	downstream	54944	40538	NearestStart	Prdm14
chr1	13178600	13179999	Decreased	ENSMUSG00000042414	13103537	13117244	upstream	-62056	61356	NearestStart	Prdm14
chr1	21064200	21068999	Decreased	ENSMUSG00000041779	20986376	21069310	inside	2710	311	NearestStart	Tram2
chr1	33833600	33834599	Decreased	ENSMUSG00000042215	33802328	33814639	upstream	-19461	18961	NearestStart	Bag2
chr1	33845400	33846399	Decreased	ENSMUSG00000042197	33817316	33871440	inside	25540	25041	NearestStart	Zfp451
chr1	34874200	34881799	Decreased	ENSMUSG00000037503	34870063	34899910	inside	21910	4137	NearestStart	Fam168b
chr1	36473800	36475399	Decreased	ENSMUSG00000001143	36478909	36502116	downstream	27516	3510	NearestStart	Lman2l
chr1	36615400	36658399	Decreased	ENSMUSG00000026121	36605486	36615194	upstream	-21706	206	NearestStart	Sema4c
chr1	36763600	36766599	Decreased	ENSMUSG00000037351	36756046	36771267	inside	6167	4668	NearestStart	Actr1b
chr1	38684600	38691199	Decreased	ENSMUSG00000037138	38234170	38721800	inside	33900	30601	NearestStart	Aff3
chr1	46920000	46920799	Decreased	ENSMUSG00000025986	46864388	46910891	upstream	-9509	9109	NearestStart	Slc39a10
chr1	58474600	58476399	Decreased	ENSMUSG00000026034	58468843	58480910	inside	5410	4511	NearestStart	Clk1
chr1	59716800	59718199	Decreased	ENSMUSG00000026021	59696277	59727678	inside	10178	9479	NearestStart	Sumo1
chr1	64661400	64663599	Decreased	ENSMUSG00000025956	64653046	64663816	inside	1316	217	NearestStart	Mettl21a
chr1	72295200	72295999	Decreased	ENSMUSG00000026189	72305740	72330888	downstream	35288	9741	NearestStart	Pecr
chr1	74009800	74023599	Decreased	ENSMUSG00000055322	73956804	74171021	inside	154321	52996	NearestStart	Tns1
chr1	74135600	74161599	Decreased	ENSMUSG00000055322	73956804	74171021	inside	22421	9422	NearestStart	Tns1
chr1	74340200	74350199	Decreased	ENSMUSG00000006301	74334820	74352196	inside	6996	1997	NearestStart	Tmbim1
chr1	74926800	74931799	Decreased	ENSMUSG00000055197	74928082	74931993	overlapEnd	2693	194	NearestStart	Fev
chr1	74937000	74950999	Decreased	ENSMUSG00000006546	74936507	74939717	overlapStart	-4283	493	NearestStart	Cryba2
chr1	75131800	75139199	Decreased	ENSMUSG00000033159	75131127	75139271	inside	3771	72	NearestStart	Cnppd1
chr1	75491400	75493399	Decreased	ENSMUSG00000026211	75482399	75502936	inside	10536	9001	NearestStart	Obsl1
chr1	77597200	77598399	Decreased	ENSMUSG00000026235	77363759	77511663	upstream	-86137	85537	NearestStart	Epha4
chr1	78408800	78411999	Decreased	ENSMUSG00000026245	78414532	78485434	downstream	75034	2533	NearestStart	Farsb
chr1	82285600	82287199	Decreased	ENSMUSG00000055980	82229675	82287991	inside	1591	792	NearestStart	Irs1
chr1	84274800	84280599	Decreased	ENSMUSG00000045658	84032867	84360755	inside	83055	80156	NearestStart	Pid1
chr1	88930600	88935199	Decreased	ENSMUSG00000026246	88983264	88986503	downstream	53603	48065	NearestStart	Alppl2
chr1	88942600	88947999	Decreased	ENSMUSG00000026246	88983264	88986503	downstream	41203	35265	NearestStart	Alppl2
chr1	89469800	89470999	Decreased	ENSMUSG00000026259	89373408	89470445	overlapStart	45	554	NearestStart	Ngef
chr1	90497600	90508199	Decreased	ENSMUSG00000049866	90569699	90598796	downstream	95896	61500	NearestStart	Arl4c
chr1	90645200	90650199	Decreased	ENSMUSG00000049866	90569699	90598796	upstream	-48904	46404	NearestStart	Arl4c
chr1	94057600	94072399	Decreased	ENSMUSG00000026313	93829333	94044970	upstream	-20030	12630	NearestStart	Hdac4
chr1	95544200	95546799	Decreased	ENSMUSG00000026277	95518481	95532299	upstream	-13201	11901	NearestStart	Stk25
chr1	120897200	120905399	Decreased	ENSMUSG00000048402	120730708	120950196	inside	48896	44797	NearestStart	Gli2
chr1	120910600	120912599	Decreased	ENSMUSG00000048402	120730708	120950196	inside	38596	37597	NearestStart	Gli2
chr1	120950800	120952999	Decreased	ENSMUSG00000048402	120730708	120950196	upstream	-1704	604	NearestStart	Gli2
chr1	120971400	120975399	Decreased	ENSMUSG00000048402	120730708	120950196	upstream	-23204	21204	NearestStart	Gli2
chr1	121965600	121970199	Decreased	ENSMUSG00000050777	121963953	121970651	inside	2751	452	NearestStart	Tmem37
chr1	122318800	122320999	Decreased	ENSMUSG00000026390	122371114	122401661	downstream	81761	50115	NearestStart	Marco
chr1	129379000	129381999	Decreased	ENSMUSG00000026347	129383122	129574673	downstream	194173	1123	NearestStart	Tmem163
chr1	133008600	133011199	Decreased	ENSMUSG00000016528	132950280	132994144	upstream	-15756	14456	NearestStart	Mapkapk2
chr1	133134400	133141599	Decreased	ENSMUSG00000026430	133072986	133141835	inside	3835	236	NearestStart	Rassf5
chr1	134910400	134911599	Decreased	ENSMUSG00000054387	134886421	134921943	inside	10943	10344	NearestStart	Mdm4
chr1	135289200	135297999	Decreased	ENSMUSG00000070643	135278879	135320954	inside	27354	10321	NearestStart	Sox13
chr1	135328800	135333399	Decreased	ENSMUSG00000070643	135278879	135320954	upstream	-10146	7846	NearestStart	Sox13
chr1	135333600	135335199	Decreased	ENSMUSG00000070643	135278879	135320954	upstream	-13446	12646	NearestStart	Sox13
chr1	136126400	136138799	Decreased	ENSMUSG00000042429	136095799	136132008	overlapStart	-592	5608	NearestStart	Adora1
chr1	137149400	137151399	Decreased	ENSMUSG00000003051	137150150	137155049	overlapEnd	4649	750	NearestStart	Elf3
chr1	137265400	137272599	Decreased	ENSMUSG00000041889	137267633	137271814	includeFeature	2814	785	NearestStart	Shisa4
chr1	137322800	137323799	Decreased	ENSMUSG00000041879	137278888	137327076	inside	3776	3277	NearestStart	Ipo9
chr1	137563200	137576599	Decreased	ENSMUSG00000090399	137503023	137584682	inside	14782	8083	NearestStart	Nav1
chr1	137585000	137588599	Decreased	ENSMUSG00000090399	137503023	137584682	upstream	-2118	318	NearestStart	Nav1
chr1	138153000	138155799	Decreased	ENSMUSG00000052759	138155490	138157450	overlapEnd	3050	309	NearestStart	Gpr25
chr1	140444000	140445799	Decreased	ENSMUSG00000026393	140381290	140516273	inside	71373	62710	NearestStart	Nek7
chr1	140744600	140746399	Decreased	ENSMUSG00000019230	140721762	140745153	overlapStart	-347	553	NearestStart	Lhx9
chr1	153362800	153364399	Decreased	ENSMUSG00000026484	153316535	153347953	upstream	-15647	14847	NearestStart	Rnf2
chr1	154231800	154233399	Decreased	ENSMUSG00000014980	154217864	154233812	inside	1212	413	NearestStart	Tsen15
chr1	154918200	154925199	Decreased	ENSMUSG00000026479	154969885	155033577	downstream	111877	44686	NearestStart	Lamc2
chr1	154945200	154947199	Decreased	ENSMUSG00000026479	154969885	155033577	downstream	87377	22686	NearestStart	Lamc2
chr1	157079400	157090999	Decreased	ENSMUSG00000033722	157059602	157079870	overlapStart	-5330	470	NearestStart	BC034090
chr1	157886200	157887999	Decreased	ENSMUSG00000026466	157851728	157883610	upstream	-3490	2590	NearestStart	Tor1aip1
chr1	158919000	158921199	Decreased	ENSMUSG00000026594	158734296	158869757	upstream	-50343	49243	NearestStart	Ralgps2
chr1	158998400	159000999	Decreased	ENSMUSG00000026592	159029278	159038811	downstream	39111	28279	NearestStart	Tex35
chr1	162957200	162958199	Decreased	ENSMUSG00000043467	162938924	162964980	inside	7280	6781	NearestStart	Zbtb37
chr1	162960800	162964199	Decreased	ENSMUSG00000043467	162938924	162964980	inside	2480	781	NearestStart	Zbtb37
chr1	167564800	167567399	Decreased	ENSMUSG00000026566	167522311	167564672	upstream	-1428	128	NearestStart	Mpzl1
chr1	168338400	168340199	Decreased	ENSMUSG00000040596	168314752	168339994	overlapStart	694	205	NearestStart	Pogk
chr1	169189000	169207599	Decreased	ENSMUSG00000026558	169156220	169215258	inside	16958	7659	NearestStart	Uck2
chr1	173170400	173173799	Decreased	ENSMUSG00000013593	173164983	173177253	inside	5153	3454	NearestStart	Ndufs2
chr1	173285800	173292599	Decreased	ENSMUSG00000045259	173288576	173290929	includeFeature	1729	1670	NearestStart	Klhdc9
chr1	173942200	173951399	Decreased	ENSMUSG00000026556	173931090	173958575	inside	11775	7176	NearestStart	Vangl2
chr1	173957600	173961199	Decreased	ENSMUSG00000026556	173931090	173958575	overlapStart	-825	975	NearestStart	Vangl2
chr1	175295000	175297799	Decreased	ENSMUSG00000005338	175264384	175297826	inside	1426	27	NearestStart	Cadm3
chr1	188529000	188530999	Decreased	ENSMUSG00000039239	188447064	188529871	overlapStart	-129	871	NearestStart	Tgfb2
chr1	188986800	188987999	Decreased	ENSMUSG00000026611	188868526	189039344	inside	51944	51345	NearestStart	Spata17
chr1	191525800	191528599	Decreased	ENSMUSG00000026605	191464477	191511965	upstream	-15235	13835	NearestStart	Cenpf
chr1	191685600	191695599	Decreased	ENSMUSG00000026603	191704370	191746242	downstream	55642	8771	NearestStart	Smyd2
chr1	191696800	191717399	Decreased	ENSMUSG00000026603	191704370	191746242	overlapEnd	39142	7570	NearestStart	Smyd2
chr1	191729600	191745999	Decreased	ENSMUSG00000026603	191704370	191746242	inside	8442	243	NearestStart	Smyd2
chr1	193007600	193018599	Decreased	ENSMUSG00000026628	192994174	193007219	upstream	-5881	381	NearestStart	Atf3
chr1	194651400	194663399	Decreased	ENSMUSG00000047384	194659362	194660913	includeFeature	3513	2486	NearestStart	A730013G03Rik
chr1	9537200	9541999	Decreased	ENSMUSG00000061024	9535488	9537535	overlapStart	-2065	335	Overlapping	Rrs1
chr1	13178600	13179999	Decreased	ENSMUSG00000005886	13129185	13364164	inside	50115	49415	Overlapping	Ncoa2
chr1	33833600	33834599	Decreased	ENSMUSG00000042197	33817316	33871440	inside	16784	16284	Overlapping	Zfp451
chr1	36615400	36658399	Decreased	ENSMUSG00000046337	36619538	36740028	overlapStart	17362	4138	Overlapping	Fam178b
chr1	36753200	36758199	Decreased	ENSMUSG00000037351	36756046	36771267	overlapStart	-346	2153	Overlapping	Actr1b
chr1	62482200	62482999	Decreased	ENSMUSG00000052062	61685397	62688858	inside	206258	205859	Overlapping	Pard3b
chr1	74340200	74350199	Decreased	ENSMUSG00000026179	74331503	74400268	inside	55068	8697	Overlapping	Pnkd
chr1	74818600	74857199	Decreased	ENSMUSG00000033227	74818465	74831893	overlapStart	-6007	135	Overlapping	Wnt6
chr1	75417000	75432399	Decreased	ENSMUSG00000026207	75371871	75428895	overlapStart	4195	3504	Overlapping	Speg
chr1	75432800	75457599	Decreased	ENSMUSG00000033021	75432504	75439749	overlapStart	-5451	296	Overlapping	Gmppa
chr1	78408800	78411999	Decreased	ENSMUSG00000032908	78306920	78416861	inside	6461	4862	Overlapping	Sgpp2
chr1	87951600	87952199	Decreased	ENSMUSG00000026227	87942437	87952031	overlapStart	131	168	Overlapping	2810459M11Rik
chr1	88930600	88935199	Decreased	ENSMUSG00000053333	88600378	88946672	inside	13772	11473	Overlapping	Dis3l2
chr1	88942600	88947999	Decreased	ENSMUSG00000053333	88600378	88946672	overlapStart	1372	1327	Overlapping	Dis3l2
chr1	91617800	91622999	Decreased	ENSMUSG00000055013	91351380	91791857	inside	171457	168858	Overlapping	Agap1
chr1	93182600	93193599	Decreased	ENSMUSG00000034343	93146887	93185454	overlapStart	-2646	2854	Overlapping	Ube2f
chr1	129379000	129381999	Decreased	ENSMUSG00000036155	129101562	129380281	overlapStart	-219	1281	Overlapping	Mgat5
chr1	135277800	135287599	Decreased	ENSMUSG00000070643	135278879	135320954	overlapStart	3821	1079	Overlapping	Sox13
chr1	137473600	137481799	Decreased	ENSMUSG00000009418	137331156	137481932	inside	146544	133	Overlapping	Nav1
chr1	154918200	154925199	Decreased	ENSMUSG00000042751	154802230	154966390	inside	44690	41191	Overlapping	Nmnat2
chr1	154945200	154947199	Decreased	ENSMUSG00000042751	154802230	154966390	inside	20190	19191	Overlapping	Nmnat2
chr1	157886200	157887999	Decreased	ENSMUSG00000050565	157882532	157915991	inside	28891	3668	Overlapping	Tor1aip2
chr1	163891400	163896999	Decreased	ENSMUSG00000086277	163872216	163909767	inside	21984	12768	Overlapping	4930558K02Rik
chr1	173285800	173292599	Decreased	ENSMUSG00000006412	173275800	173289385	overlapStart	185	3214	Overlapping	Pfdn2
chr1	191685600	191695599	Decreased	ENSMUSG00000026604	191552146	191700574	inside	9974	4975	Overlapping	Ptpn14
chr1	191696800	191717399	Decreased	ENSMUSG00000026604	191552146	191700574	overlapStart	-6526	3774	Overlapping	Ptpn14
chr10	4549200	4550399	Decreased	ENSMUSG00000019773	4540940	4547381	downstream	8860	1819	NearestStart	Fbxo5
chr10	5938800	5942599	Decreased	ENSMUSG00000075327	5958432	5979467	upstream	-17732	15833	NearestStart	Zbtb2
chr10	18055600	18057799	Decreased	ENSMUSG00000039835	18110127	18253698	upstream	-53427	52328	NearestStart	Nhsl1
chr10	21020600	21022399	Decreased	ENSMUSG00000019977	21015784	21088695	inside	5716	4816	NearestStart	Hbs1l
chr10	21060400	21062999	Decreased	ENSMUSG00000037542	21097096	21116391	upstream	-35396	34097	NearestStart	Aldh8a1
chr10	40401600	40404999	Decreased	ENSMUSG00000045555	40403087	40530889	overlapStart	213	1487	NearestStart	Mettl24
chr10	43206800	43211999	Decreased	ENSMUSG00000038214	43198945	43235202	inside	10455	7855	NearestStart	Bend3
chr10	44787600	44797199	Decreased	ENSMUSG00000019849	44787011	44878803	inside	5389	589	NearestStart	Prep
chr10	50614600	50618799	Decreased	ENSMUSG00000019913	50615456	50708958	overlapStart	1244	856	NearestStart	Sim1
chr10	59320800	59328999	Decreased	ENSMUSG00000020109	59342303	59362050	upstream	-17403	13304	NearestStart	Dnajb12
chr10	60505800	60516999	Decreased	ENSMUSG00000020098	60552090	60557076	upstream	-40690	35091	NearestStart	Pcbd1
chr10	60520600	60538799	Decreased	ENSMUSG00000020098	60552090	60557076	upstream	-22390	13291	NearestStart	Pcbd1
chr10	61064200	61071799	Decreased	ENSMUSG00000020090	61058231	61089133	inside	9769	5969	NearestStart	Npffr1
chr10	62415400	62418999	Decreased	ENSMUSG00000036875	62409773	62436933	inside	7427	5627	NearestStart	Dna2
chr10	69407800	69410199	Decreased	ENSMUSG00000048701	69559868	69655948	upstream	-150868	149669	NearestStart	Ccdc6
chr10	72118400	72120999	Decreased	ENSMUSG00000019923	72117592	72137712	inside	2108	808	NearestStart	Zwint
chr10	75356200	75358399	Decreased	ENSMUSG00000009092	75356142	75358686	inside	1158	58	NearestStart	Derl3
chr10	75358800	75362799	Decreased	ENSMUSG00000009092	75356142	75358686	downstream	4658	114	NearestStart	Derl3
chr10	75388200	75394999	Decreased	ENSMUSG00000049422	75398317	75400470	upstream	-6717	3318	NearestStart	Chchd10
chr10	76501000	76506199	Decreased	ENSMUSG00000001436	76494985	76523747	inside	8615	6015	NearestStart	Slc19a1
chr10	76557600	76561999	Decreased	ENSMUSG00000001436	76494985	76523747	downstream	64815	33853	NearestStart	Slc19a1
chr10	77049400	77054799	Decreased	ENSMUSG00000009291	77044464	77061477	inside	7636	4936	NearestStart	Pttg1ip
chr10	77308000	77310999	Decreased	ENSMUSG00000071195	77315606	77316284	upstream	-6106	4607	NearestStart	Gm10318
chr10	77549600	77551599	Decreased	ENSMUSG00000000732	77532104	77546000	downstream	18496	3600	NearestStart	Icosl
chr10	79123600	79129599	Decreased	ENSMUSG00000020310	79127318	79131281	overlapStart	-718	1682	NearestStart	Madcam1
chr10	79145800	79153399	Decreased	ENSMUSG00000054206	79151764	79158006	overlapStart	-2164	1635	NearestStart	Gzmm
chr10	79167600	79176999	Decreased	ENSMUSG00000023175	79167102	79174724	overlapEnd	5198	498	NearestStart	Bsg
chr10	79243200	79246399	Decreased	ENSMUSG00000020325	79240016	79245375	overlapEnd	4784	1024	NearestStart	Fstl3
chr10	79255200	79272599	Decreased	ENSMUSG00000035863	79256316	79283641	overlapStart	7584	1116	NearestStart	Palm
chr10	79276600	79287799	Decreased	ENSMUSG00000035852	79283765	79293197	overlapStart	-1565	4034	NearestStart	Misp
chr10	79302600	79308599	Decreased	ENSMUSG00000006498	79317171	79327516	upstream	-11571	8572	NearestStart	Ptbp1
chr10	79339200	79347599	Decreased	ENSMUSG00000057729	79342358	79345919	includeFeature	1042	1680	NearestStart	Prtn3
chr10	79391200	79404399	Decreased	ENSMUSG00000019564	79389787	79417763	inside	8013	1413	NearestStart	Arid3a
chr10	79429000	79446599	Decreased	ENSMUSG00000035745	79433459	79439935	includeFeature	4341	4459	NearestStart	Grin3b
chr10	79448200	79455399	Decreased	ENSMUSG00000004665	79451328	79458807	overlapStart	472	3128	NearestStart	Cnn2
chr10	79474600	79492199	Decreased	ENSMUSG00000035697	79479397	79494217	overlapStart	4003	2018	NearestStart	Hmha1
chr10	79532200	79544399	Decreased	ENSMUSG00000075706	79516232	79519184	downstream	22068	13016	NearestStart	Gpx4
chr10	79579400	79601799	Decreased	ENSMUSG00000003068	79578547	79593427	overlapEnd	12053	853	NearestStart	Stk11
chr10	79614000	79630199	Decreased	ENSMUSG00000045193	79628729	79635531	overlapStart	-6629	1470	NearestStart	Cirbp
chr10	79631200	79635799	Decreased	ENSMUSG00000035595	79635688	79637891	overlapStart	-2188	111	NearestStart	1600002K03Rik
chr10	79646200	79660799	Decreased	ENSMUSG00000003070	79642226	79652755	overlapEnd	11274	3974	NearestStart	Efna2
chr10	79739600	79749199	Decreased	ENSMUSG00000063457	79755175	79756859	upstream	-10775	5976	NearestStart	Rps15
chr10	79756000	79771199	Decreased	ENSMUSG00000020135	79758721	79781008	overlapStart	4879	2721	NearestStart	Apc2
chr10	79926200	79928599	Decreased	ENSMUSG00000045518	79957579	79980021	upstream	-30179	28980	NearestStart	Onecut3
chr10	79951200	79967199	Decreased	ENSMUSG00000045518	79957579	79980021	overlapStart	1621	6379	NearestStart	Onecut3
chr10	80085800	80094799	Decreased	ENSMUSG00000003345	80085524	80103516	inside	4776	276	NearestStart	Csnk1g2
chr10	80096400	80103399	Decreased	ENSMUSG00000003345	80085524	80103516	inside	14376	117	NearestStart	Csnk1g2
chr10	80165600	80169199	Decreased	ENSMUSG00000055862	80165437	80168127	overlapEnd	1963	163	NearestStart	Izumo4
chr10	80251400	80260599	Decreased	ENSMUSG00000020211	80260942	80267669	upstream	-4942	343	NearestStart	Sf3a2
chr10	80387400	80416799	Decreased	ENSMUSG00000015312	80392835	80394949	includeFeature	9265	5435	NearestStart	Gadd45b
chr10	80417200	80437399	Decreased	ENSMUSG00000015312	80392835	80394949	downstream	34465	22251	NearestStart	Gadd45b
chr10	80535800	80538399	Decreased	ENSMUSG00000004929	80532779	80545304	inside	4321	3021	NearestStart	Thop1
chr10	80595200	80598999	Decreased	ENSMUSG00000035011	80597964	80615740	overlapStart	-864	1035	NearestStart	Zbtb7a
chr10	80601400	80611799	Decreased	ENSMUSG00000035011	80597964	80615740	inside	8636	3436	NearestStart	Zbtb7a
chr10	80706000	80710399	Decreased	ENSMUSG00000004933	80715679	80726110	upstream	-7479	5280	NearestStart	Matk
chr10	80756200	80782999	Decreased	ENSMUSG00000034902	80755707	80782718	overlapEnd	13893	281	NearestStart	Pip5k1c
chr10	80784400	80795999	Decreased	ENSMUSG00000034881	80791476	80797916	overlapStart	-1276	1917	NearestStart	Tbxa2r
chr10	80813600	80832199	Decreased	ENSMUSG00000034854	80820235	80828970	includeFeature	2665	3229	NearestStart	Mfsd12
chr10	80847800	80852599	Decreased	ENSMUSG00000078440	80847172	80854305	inside	3028	628	NearestStart	Dohh
chr10	80854400	80885799	Decreased	ENSMUSG00000078439	80855795	80858137	includeFeature	14305	1395	NearestStart	2210404O07Rik
chr10	81019800	81033399	Decreased	ENSMUSG00000054452	81022238	81029107	includeFeature	4362	2438	NearestStart	Aes
chr10	81469600	81470799	Decreased	ENSMUSG00000074854	81471135	81471603	upstream	-935	336	NearestStart
chr10	84348000	84349999	Decreased	ENSMUSG00000035620	84380360	84479191	upstream	-31360	30361	NearestStart	Ric8b
chr10	93308400	93309999	Decreased	ENSMUSG00000020020	93294299	93311269	inside	14901	1270	NearestStart	Usp44
chr10	94011000	94014599	Decreased	ENSMUSG00000020024	94151534	94253081	upstream	-138734	136935	NearestStart	Ccdc41
chr10	102806000	102807199	Decreased	ENSMUSG00000019894	102830476	102882011	upstream	-23876	23277	NearestStart	Slc6a15
chr10	111361200	111363399	Decreased	ENSMUSG00000063334	111409719	111425488	upstream	-47419	46320	NearestStart	Krr1
chr10	116486200	116489799	Decreased	ENSMUSG00000060187	116482396	116483824	downstream	5604	2376	NearestStart	Lrrc10
chr10	117099400	117102399	Decreased	ENSMUSG00000020183	117066555	117124408	inside	34345	22009	NearestStart	Cpm
chr10	117573400	117575799	Decreased	ENSMUSG00000020212	117578842	117606053	upstream	-4242	3043	NearestStart	Mdm1
chr10	119126600	119131599	Decreased	ENSMUSG00000034813	118891089	119524317	inside	238011	235511	NearestStart	Grip1
chr10	126417200	126430199	Decreased	ENSMUSG00000078429	126415772	126437031	inside	7928	1428	NearestStart	Ctdsp2
chr10	126434400	126435999	Decreased	ENSMUSG00000025432	126437764	126458050	upstream	-2564	1765	NearestStart	Avil
chr10	126526200	126541999	Decreased	ENSMUSG00000025422	126515962	126530225	overlapEnd	18138	4025	NearestStart	Agap2
chr10	126703800	126715199	Decreased	ENSMUSG00000025410	126703441	126718862	inside	6059	359	NearestStart	Dctn2
chr10	126758600	126766799	Decreased	ENSMUSG00000040345	126759171	126766999	overlapStart	3529	200	NearestStart	Arhgap9
chr10	126946400	126980799	Decreased	ENSMUSG00000040280	126951994	126954208	includeFeature	11606	5594	NearestStart	Ndufa4l2
chr10	127089600	127104199	Decreased	ENSMUSG00000040195	127104199	127138105	overlapStart	-7299	0	NearestStart	Tmem194
chr10	128158000	128159799	Decreased	ENSMUSG00000025359	128143313	128157294	downstream	15587	706	NearestStart	Pmel
chr10	128200000	128200599	Decreased	ENSMUSG00000064030	128184934	128203617	inside	15366	3018	NearestStart	Wibg
chr10	7498400	7499999	Decreased	ENSMUSG00000040006	7487744	7500715	inside	1515	716	NearestStart	Ginm1
chr10	10276200	10278399	Decreased	ENSMUSG00000019832	10264808	10278031	overlapStart	731	368	NearestStart	Rab32
chr10	18224000	18228999	Decreased	ENSMUSG00000019853	18259928	18265882	downstream	39382	30929	NearestStart	Hebp2
chr10	18735400	18736399	Decreased	ENSMUSG00000019850	18720715	18735463	overlapStart	-437	63	NearestStart	Tnfaip3
chr10	29253200	29254599	Decreased	ENSMUSG00000019880	29172914	29255673	inside	1773	1074	NearestStart	Rspo3
chr10	30665800	30667199	Decreased	ENSMUSG00000019789	30552164	30562607	upstream	-103893	103193	NearestStart	Hey2
chr10	42297200	42317199	Decreased	ENSMUSG00000019803	42281768	42303438	overlapStart	-3762	6238	NearestStart	Nr2e1
chr10	43246400	43249199	Decreased	ENSMUSG00000019797	43244926	43260800	inside	13000	1474	NearestStart	1700021F05Rik
chr10	60183000	60185399	Decreased	ENSMUSG00000012819	59765495	60159238	upstream	-24962	23762	NearestStart	Cdh23
chr10	60204000	60207599	Decreased	ENSMUSG00000020100	60174819	60215531	inside	9731	7932	NearestStart	Slc29a3
chr10	60236400	60238399	Decreased	ENSMUSG00000020100	60174819	60215531	upstream	-21869	20869	NearestStart	Slc29a3
chr10	60239200	60277399	Decreased	ENSMUSG00000020099	60225357	60294329	inside	36029	13843	NearestStart	Unc5b
chr10	60278000	60289599	Decreased	ENSMUSG00000020099	60225357	60294329	inside	10529	4730	NearestStart	Unc5b
chr10	60439800	60443999	Decreased	ENSMUSG00000037247	60390973	60400880	upstream	-41020	38920	NearestStart	Pldi
chr10	61679200	61681999	Decreased	ENSMUSG00000037031	61648143	61693974	inside	13374	11975	NearestStart	Tspan15
chr10	61795200	61802799	Decreased	ENSMUSG00000037012	61731602	61842656	inside	43656	39857	NearestStart	Hk1
chr10	62045400	62048199	Decreased	ENSMUSG00000036955	62001373	62041205	upstream	-5595	4195	NearestStart	2510003E04Rik
chr10	62187000	62188599	Decreased	ENSMUSG00000036923	62121790	62188876	inside	1076	277	NearestStart	Stox1
chr10	62301000	62303799	Decreased	ENSMUSG00000020074	62206675	62255116	upstream	-47284	45884	NearestStart	Ccar1
chr10	66560600	66589199	Decreased	ENSMUSG00000019873	66474255	66559605	upstream	-15295	995	NearestStart	Reep3
chr10	66779800	66784399	Decreased	ENSMUSG00000075000	66729436	66748053	upstream	-34047	31747	NearestStart	Nrbf2
chr10	68673000	68675199	Decreased	ENSMUSG00000090622	68672509	68675846	inside	1746	491	NearestStart	A930033H14Rik
chr10	68802600	68814599	Decreased	ENSMUSG00000019942	68799382	68815686	inside	7086	1087	NearestStart	Cdk1
chr10	70796200	70797399	Decreased	ENSMUSG00000037710	70793227	70807702	inside	10902	2973	NearestStart	Cisd1
chr10	75294600	75298399	Decreased	ENSMUSG00000033318	75294589	75297626	overlapStart	1126	11	NearestStart	Gstt2
chr10	75300400	75303599	Decreased	ENSMUSG00000033318	75294589	75297626	upstream	-4374	2774	NearestStart	Gstt2
chr10	75375200	75383799	Decreased	ENSMUSG00000000902	75359513	75384362	inside	4862	563	NearestStart	Smarcb1
chr10	76571800	76578199	Decreased	ENSMUSG00000001435	76514922	76629293	inside	54293	51094	NearestStart	Col18a1
chr10	76604600	76610599	Decreased	ENSMUSG00000001435	76514922	76629293	inside	21693	18694	NearestStart	Col18a1
chr10	76962200	76964199	Decreased	ENSMUSG00000032977	76949400	76978558	inside	15358	12800	NearestStart	Fam207a
chr10	76966200	76967199	Decreased	ENSMUSG00000032977	76949400	76978558	inside	11858	11359	NearestStart	Fam207a
chr10	76970200	76974999	Decreased	ENSMUSG00000032977	76949400	76978558	inside	5958	3559	NearestStart	Fam207a
chr10	77379200	77381199	Decreased	ENSMUSG00000051652	77360319	77365281	upstream	-14919	13919	NearestStart	Lrrc3
chr10	77467400	77471999	Decreased	ENSMUSG00000020277	77449691	77472552	inside	2852	553	NearestStart	Pfkl
chr10	77478000	77482599	Decreased	ENSMUSG00000020277	77449691	77472552	upstream	-7748	5448	NearestStart	Pfkl
chr10	77800200	77801599	Decreased	ENSMUSG00000001211	77731922	77815234	inside	14334	13635	NearestStart	Agpat3
chr10	79014800	79017399	Decreased	ENSMUSG00000042570	79002989	79017944	inside	1844	545	NearestStart	Mier2
chr10	79492600	79502199	Decreased	ENSMUSG00000004667	79498693	79502540	overlapEnd	5140	341	NearestStart	Polr2e
chr10	79565400	79571199	Decreased	ENSMUSG00000035673	79520160	79565443	overlapStart	-2857	43	NearestStart	Sbno2
chr10	79772800	79782999	Decreased	ENSMUSG00000020133	79780998	79783282	overlapEnd	5382	283	NearestStart	2310011J03Rik
chr10	79802200	79809599	Decreased	ENSMUSG00000043822	79802537	79811157	overlapEnd	5257	337	NearestStart	Adamtsl5
chr10	79855000	79861199	Decreased	ENSMUSG00000035478	79855283	79862295	overlapEnd	4195	283	NearestStart	Mbd3
chr10	79874800	79888599	Decreased	ENSMUSG00000020163	79865741	79869575	upstream	-12125	5225	NearestStart	Uqcr11
chr10	79921600	79925799	Decreased	ENSMUSG00000020167	79872258	79896392	upstream	-27308	25208	NearestStart	Tcf3
chr10	79993600	80001799	Decreased	ENSMUSG00000003341	79982329	80001869	inside	4169	70	NearestStart	Atp8b3
chr10	80040800	80052799	Decreased	ENSMUSG00000003346	80046393	80053086	overlapEnd	6286	287	NearestStart	Abhd17a
chr10	80125000	80133199	Decreased	ENSMUSG00000003344	80105361	80119816	upstream	-9284	5184	NearestStart	Btbd2
chr10	80153600	80164399	Decreased	ENSMUSG00000003348	80148000	80164565	inside	5565	166	NearestStart	Mob3a
chr10	80188200	80194599	Decreased	ENSMUSG00000020198	80169722	80204956	inside	13556	10357	NearestStart	Ap3d1
chr10	80292000	80310399	Decreased	ENSMUSG00000051067	80295551	80306784	includeFeature	5584	3551	NearestStart	Lingo3
chr10	80473400	80477599	Decreased	ENSMUSG00000048240	80411368	80477690	inside	2190	91	NearestStart	Gng7
chr10	80516000	80522599	Decreased	ENSMUSG00000004937	80506819	80522923	inside	3623	324	NearestStart	Sgta
chr10	80690600	80695799	Decreased	ENSMUSG00000034958	80667252	80693578	overlapStart	378	2221	NearestStart	Atcay
chr10	80739000	80755399	Decreased	ENSMUSG00000034917	80735951	80754012	overlapStart	6812	1387	NearestStart	Tjp3
chr10	80886200	80892799	Decreased	ENSMUSG00000055053	80858930	80893750	inside	4250	951	NearestStart	Nfic
chr10	80893600	80898999	Decreased	ENSMUSG00000055053	80858930	80893750	overlapStart	-2550	150	NearestStart	Nfic
chr10	80922000	80932399	Decreased	ENSMUSG00000034818	80921971	80945454	inside	18254	29	NearestStart	Celf5
chr10	83106400	83108799	Decreased	ENSMUSG00000020263	83062777	83111483	inside	3883	2684	NearestStart	Appl2
chr10	84297000	84305399	Decreased	ENSMUSG00000063986	84256894	84257452	upstream	-43748	39548	NearestStart
chr10	84589200	84591599	Decreased	ENSMUSG00000049038	84582180	84590746	overlapStart	346	853	NearestStart	Mterfd3
chr10	85061600	85062999	Decreased	ENSMUSG00000090414	85172071	85173517	downstream	111217	109072	NearestStart
chr10	86160800	86167599	Decreased	ENSMUSG00000020048	86153584	86168254	inside	4054	655	NearestStart	Hsp90b1
chr10	93001800	93003599	Decreased	ENSMUSG00000015890	92986082	93002778	overlapStart	78	821	NearestStart	Amdhd1
chr10	95060200	95061399	Decreased	ENSMUSG00000020029	95009640	95026801	upstream	-33999	33399	NearestStart	Nudt4
chr10	116491600	116493199	Decreased	ENSMUSG00000034024	116488053	116500870	inside	8470	3547	NearestStart	Cct2
chr10	120934600	120935799	Decreased	ENSMUSG00000025795	120847405	120913306	upstream	-21894	21294	NearestStart	Rassf3
chr10	126652600	126655399	Decreased	ENSMUSG00000025417	126634122	126648678	upstream	-5322	3922	NearestStart	Pip4k2c
chr10	126718000	126725599	Decreased	ENSMUSG00000025409	126719011	126726074	overlapEnd	4274	475	NearestStart	Mbd6
chr10	126770400	126780599	Decreased	ENSMUSG00000025407	126766944	126778645	overlapStart	3145	1954	NearestStart	Gli1
chr10	127048400	127057199	Decreased	ENSMUSG00000040249	126975216	127058204	inside	5404	1005	NearestStart	Lrp1
chr10	127732400	127739999	Decreased	ENSMUSG00000025383	127733195	127735140	includeFeature	-1060	795	NearestStart	Il23a
chr10	127809800	127811399	Decreased	ENSMUSG00000039914	127800152	127807088	upstream	-3512	2712	NearestStart	Coq10a
chr10	127824800	127842199	Decreased	ENSMUSG00000039878	127832989	127838280	includeFeature	4780	3919	NearestStart	Slc39a5
chr10	127931600	127935799	Decreased	ENSMUSG00000039824	127931212	127935741	overlapStart	2041	58	NearestStart	Myl6b
chr10	127986400	127987799	Decreased	ENSMUSG00000093674	127985169	127986361	upstream	-739	39	NearestStart	Rpl41
chr10	5938800	5942599	Decreased	ENSMUSG00000019763	5914152	5944626	inside	3926	2027	Overlapping	Rmnd1
chr10	18224000	18228999	Decreased	ENSMUSG00000039835	18110127	18253698	inside	27198	24699	Overlapping	Nhsl1
chr10	21060400	21062999	Decreased	ENSMUSG00000019977	21015784	21088695	inside	26995	25696	Overlapping	Hbs1l
chr10	40401600	40404999	Decreased	ENSMUSG00000063428	40349816	40401653	overlapStart	-1647	53	Overlapping	Ddo
chr10	59320800	59328999	Decreased	ENSMUSG00000020111	59165224	59326880	overlapStart	1980	2119	Overlapping	Micu1
chr10	60183000	60185399	Decreased	ENSMUSG00000020100	60174819	60215531	inside	9381	8181	Overlapping	Slc29a3
chr10	60236400	60238399	Decreased	ENSMUSG00000020099	60225357	60294329	inside	12043	11043	Overlapping	Unc5b
chr10	62045400	62048199	Decreased	ENSMUSG00000020075	62042995	62065046	inside	3805	2405	Overlapping	Ddx21
chr10	62301000	62303799	Decreased	ENSMUSG00000047146	62267317	62361866	inside	35083	33683	Overlapping	Tet1
chr10	66560600	66589199	Decreased	ENSMUSG00000037876	66559239	66719074	inside	144174	1361	Overlapping	Jmjd1c
chr10	68673000	68675199	Decreased	ENSMUSG00000019944	68614181	68754539	inside	80439	58819	Overlapping	Rhobtb1
chr10	69407800	69410199	Decreased	ENSMUSG00000069601	68996969	69490184	inside	81184	79985	Overlapping	Ank3
chr10	75358800	75362799	Decreased	ENSMUSG00000000902	75359513	75384362	overlapStart	1287	713	Overlapping	Smarcb1
chr10	75388200	75394999	Decreased	ENSMUSG00000000901	75385966	75400678	inside	5634	2234	Overlapping	Mmp11
chr10	76557600	76561999	Decreased	ENSMUSG00000001435	76514922	76629293	inside	44878	42678	Overlapping	Col18a1
chr10	77308000	77310999	Decreased	ENSMUSG00000069581	77292211	77349766	inside	40266	15789	Overlapping	Tspear
chr10	77379200	77381199	Decreased	ENSMUSG00000009292	77370466	77432617	inside	9734	8734	Overlapping	Trpm2
chr10	79145800	79153399	Decreased	ENSMUSG00000020307	79144939	79151139	overlapStart	1539	861	Overlapping	Cdc34
chr10	79276600	79287799	Decreased	ENSMUSG00000035863	79256316	79283641	overlapStart	1441	4158	Overlapping	Palm
chr10	79429000	79446599	Decreased	ENSMUSG00000035754	79422896	79431991	overlapStart	-5809	2991	Overlapping	Wdr18
chr10	79474600	79492199	Decreased	ENSMUSG00000035722	79459238	79478317	overlapStart	-5083	3717	Overlapping	Abca7
chr10	79492600	79502199	Decreased	ENSMUSG00000035697	79479397	79494217	overlapStart	-3183	1617	Overlapping	Hmha1
chr10	79532200	79544399	Decreased	ENSMUSG00000035673	79520160	79565443	inside	18140	12040	Overlapping	Sbno2
chr10	79614000	79630199	Decreased	ENSMUSG00000035621	79611016	79621113	overlapStart	-987	2984	Overlapping	Midn
chr10	79631200	79635799	Decreased	ENSMUSG00000045193	79628729	79635531	overlapStart	2031	268	Overlapping	Cirbp
chr10	79739600	79749199	Decreased	ENSMUSG00000069565	79724230	79751153	inside	6753	1954	Overlapping	Dazap1
chr10	79756000	79771199	Decreased	ENSMUSG00000063457	79755175	79756859	overlapStart	-6741	825	Overlapping	Rps15
chr10	79772800	79782999	Decreased	ENSMUSG00000020135	79758721	79781008	overlapStart	3108	1991	Overlapping	Apc2
chr10	79874800	79888599	Decreased	ENSMUSG00000020167	79872258	79896392	inside	9442	2542	Overlapping	Tcf3
chr10	80125000	80133199	Decreased	ENSMUSG00000020190	80128076	80139038	overlapStart	1024	3076	Overlapping	Mknk2
chr10	80251400	80260599	Decreased	ENSMUSG00000061589	80217950	80258206	overlapStart	2206	2393	Overlapping	Dot1l
chr10	80292000	80310399	Decreased	ENSMUSG00000035242	80289400	80292035	overlapStart	-9165	35	Overlapping	Oaz1
chr10	80417200	80437399	Decreased	ENSMUSG00000048240	80411368	80477690	inside	15932	5832	Overlapping	Gng7
chr10	80706000	80710399	Decreased	ENSMUSG00000034949	80695899	80714868	inside	6668	4469	Overlapping	Zfr2
chr10	80784400	80795999	Decreased	ENSMUSG00000034889	80783847	80788996	overlapStart	-1204	553	Overlapping	Cactin
chr10	84297000	84305399	Decreased	ENSMUSG00000020037	84218806	84369283	inside	68083	63884	Overlapping	Rfx4
chr10	84348000	84349999	Decreased	ENSMUSG00000020037	84218806	84369283	inside	20283	19284	Overlapping	Rfx4
chr10	85061600	85062999	Decreased	ENSMUSG00000020042	84849558	85123037	inside	60737	60038	Overlapping	Btbd11
chr10	94011000	94014599	Decreased	ENSMUSG00000020023	93774768	94053701	inside	40901	39102	Overlapping	Tmcc3
chr10	116486200	116489799	Decreased	ENSMUSG00000034024	116488053	116500870	overlapStart	-53	1746	Overlapping	Cct2
chr10	126434400	126435999	Decreased	ENSMUSG00000078429	126415772	126437031	inside	1831	1032	Overlapping	Ctdsp2
chr10	126718000	126725599	Decreased	ENSMUSG00000025410	126703441	126718862	overlapStart	-2938	862	Overlapping	Dctn2
chr10	127089600	127104199	Decreased	ENSMUSG00000002147	127080041	127098013	overlapStart	1113	6186	Overlapping	Stat6
chr10	127824800	127842199	Decreased	ENSMUSG00000014498	127814174	127845760	inside	12260	3561	Overlapping	Ankrd52
chr10	128158000	128159799	Decreased	ENSMUSG00000025357	128157196	128181112	inside	1704	804	Overlapping	Dgka
chr11	3190600	3203799	Decreased	ENSMUSG00000020453	3189995	3209086	inside	7205	605	NearestStart	Patz1
chr11	3265600	3271199	Decreased	ENSMUSG00000034614	3230403	3242974	downstream	37997	22626	NearestStart	Pik3ip1
chr11	3412800	3438999	Decreased	ENSMUSG00000075702	3414869	3417354	includeFeature	11031	2069	NearestStart	Selm
chr11	4080000	4089399	Decreased	ENSMUSG00000034412	4086791	4115508	overlapStart	-2091	2608	NearestStart	Tbc1d10a
chr11	4111600	4131599	Decreased	ENSMUSG00000020424	4118227	4122412	includeFeature	3373	6627	NearestStart	Gatsl3
chr11	4949600	4965199	Decreased	ENSMUSG00000034209	4958130	4960388	includeFeature	-730	4811	NearestStart	Rasl10a
chr11	6289800	6298799	Decreased	ENSMUSG00000041164	6289076	6306165	inside	5224	724	NearestStart	Zmiz2
chr11	6667800	6672399	Decreased	ENSMUSG00000041046	6558523	6577478	downstream	111577	90322	NearestStart	Ramp3
chr11	6793200	6801999	Decreased	ENSMUSG00000020431	6963491	7078509	upstream	-165891	161492	NearestStart	Adcy1
chr11	16951200	16953199	Decreased	ENSMUSG00000044629	16951588	16979374	overlapStart	612	388	NearestStart	Cnrip1
chr11	19716600	19732999	Decreased	ENSMUSG00000045671	19824377	19924029	upstream	-99577	91378	NearestStart	Spred2
chr11	19825600	19843199	Decreased	ENSMUSG00000045671	19824377	19924029	inside	10023	1223	NearestStart	Spred2
chr11	19843400	19874599	Decreased	ENSMUSG00000045671	19824377	19924029	inside	34623	19023	NearestStart	Spred2
chr11	19876800	19897199	Decreased	ENSMUSG00000045671	19824377	19924029	inside	62623	26830	NearestStart	Spred2
chr11	20352800	20373999	Decreased	ENSMUSG00000049800	20443336	20553024	upstream	-79936	69337	NearestStart	Sertad2
chr11	26237800	26238999	Decreased	ENSMUSG00000004018	26286134	26371876	upstream	-47734	47135	NearestStart	Fancl
chr11	32126800	32140199	Decreased	ENSMUSG00000020287	32126504	32132700	overlapEnd	6996	296	NearestStart	Mpg
chr11	32142600	32145399	Decreased	ENSMUSG00000020287	32126504	32132700	downstream	17496	9900	NearestStart	Mpg
chr11	32244800	32259199	Decreased	ENSMUSG00000040711	32247819	32328173	overlapStart	4181	3019	NearestStart	Sh3pxd2b
chr11	32433600	32454799	Decreased	ENSMUSG00000020272	32433304	32524587	inside	10896	296	NearestStart	Stk10
chr11	33836200	33838199	Decreased	ENSMUSG00000020155	33863012	33873641	upstream	-25812	24813	NearestStart	Kcnmb1
chr11	35105600	35111799	Decreased	ENSMUSG00000056427	34934725	35522009	inside	173975	170875	NearestStart	Slit3
chr11	35136800	35149199	Decreased	ENSMUSG00000056427	34934725	35522009	inside	208275	202075	NearestStart	Slit3
chr11	43375600	43386599	Decreased	ENSMUSG00000045877	43400541	43402550	upstream	-19441	13942	NearestStart	4933415A04Rik
chr11	46041000	46046999	Decreased	ENSMUSG00000048721	46049032	46053374	upstream	-5032	2033	NearestStart	Fndc9
chr11	46057800	46061199	Decreased	ENSMUSG00000048721	46049032	46053374	downstream	10468	4426	NearestStart	Fndc9
chr11	48614600	48629999	Decreased	ENSMUSG00000020372	48613861	48619936	overlapEnd	8439	739	NearestStart	Gnb2l1
chr11	49071800	49080999	Decreased	ENSMUSG00000059864	49093651	49094587	upstream	-17251	12652	NearestStart	Olfr1393
chr11	49621400	49623399	Decreased	ENSMUSG00000020363	49607688	49652115	inside	14712	13712	NearestStart	Gfpt2
chr11	50660400	50669599	Decreased	ENSMUSG00000000617	50664186	50679708	overlapStart	814	3786	NearestStart	Grm6
chr11	51398400	51402199	Decreased	ENSMUSG00000020359	51398258	51417991	inside	2042	142	NearestStart	Phykpl
chr11	51469400	51473199	Decreased	ENSMUSG00000052563	51464455	51471183	overlapEnd	6845	1783	NearestStart	D930048N14Rik
chr11	51925800	51930999	Decreased	ENSMUSG00000020349	51912182	51941280	inside	16218	10281	NearestStart	Ppp2ca
chr11	53326400	53345599	Decreased	ENSMUSG00000018398	53332758	53363067	overlapStart	3242	6358	NearestStart	Sept8
chr11	53561400	53565199	Decreased	ENSMUSG00000018899	53583515	53591876	upstream	-20215	18316	NearestStart	Irf1
chr11	53566800	53583399	Decreased	ENSMUSG00000018899	53583515	53591876	upstream	-8415	116	NearestStart	Irf1
chr11	55304800	55310399	Decreased	ENSMUSG00000018583	55283186	55318340	inside	24414	7941	NearestStart	G3bp1
chr11	57459000	57472799	Decreased	ENSMUSG00000020520	57458943	57601016	inside	6957	57	NearestStart	Galnt10
chr11	57582400	57593999	Decreased	ENSMUSG00000020519	57615138	57623719	upstream	-26938	21139	NearestStart	Sap30l
chr11	57836800	57851999	Decreased	ENSMUSG00000037331	57822565	57875533	inside	21835	14235	NearestStart	Larp1
chr11	57897800	57899399	Decreased	ENSMUSG00000020515	57917654	57932096	upstream	-19054	18255	NearestStart	Cnot8
chr11	58144600	58148599	Decreased	ENSMUSG00000013646	58144225	58161230	inside	2375	375	NearestStart	Sh3bp5l
chr11	59751400	59752999	Decreased	ENSMUSG00000061650	59761707	59775707	upstream	-9507	8708	NearestStart	Med9
chr11	59762200	59767399	Decreased	ENSMUSG00000061650	59761707	59775707	inside	3093	493	NearestStart	Med9
chr11	59965000	59969799	Decreased	ENSMUSG00000062115	59918514	60012699	inside	48886	42900	NearestStart	Rai1
chr11	60244200	60264199	Decreased	ENSMUSG00000020537	60268092	60282256	upstream	-13892	3893	NearestStart	Drg2
chr11	60268400	60273999	Decreased	ENSMUSG00000020537	60268092	60282256	inside	3108	308	NearestStart	Drg2
chr11	60514000	60522599	Decreased	ENSMUSG00000020536	60513224	60527688	inside	5076	776	NearestStart	Llgl1
chr11	60591200	60601599	Decreased	ENSMUSG00000049323	60591026	60601789	inside	5374	174	NearestStart	Smcr8
chr11	60745800	60750799	Decreased	ENSMUSG00000018932	60745534	60766313	inside	2766	266	NearestStart	Map2k3
chr11	60753800	60755399	Decreased	ENSMUSG00000018932	60745534	60766313	inside	9066	8266	NearestStart	Map2k3
chr11	60766400	60772599	Decreased	ENSMUSG00000018932	60745534	60766313	downstream	23966	87	NearestStart	Map2k3
chr11	60916400	60925199	Decreased	ENSMUSG00000010142	60940256	60962874	upstream	-19456	15057	NearestStart	Tnfrsf13b
chr11	61023400	61028599	Decreased	ENSMUSG00000019102	61021038	61031923	inside	4962	2362	NearestStart	Aldh3a1
chr11	61335800	61356799	Decreased	ENSMUSG00000001039	61318645	61326433	downstream	27655	9367	NearestStart	B9d1
chr11	62387600	62393399	Decreased	ENSMUSG00000018507	62388039	62414017	overlapStart	2461	439	NearestStart	Trpv2
chr11	68842600	68847599	Decreased	ENSMUSG00000020897	68859148	68865166	upstream	-14048	11549	NearestStart	Aurkb
chr11	68859800	68865599	Decreased	ENSMUSG00000020897	68859148	68865166	overlapEnd	3552	433	NearestStart	Aurkb
chr11	68919600	68921799	Decreased	ENSMUSG00000020893	68908718	68923462	inside	11982	1663	NearestStart	Per1
chr11	69802800	69804999	Decreased	ENSMUSG00000018567	69804644	69808453	overlapStart	-744	355	NearestStart	Gabarap
chr11	70514600	70520599	Decreased	ENSMUSG00000020821	70514049	70545466	inside	3551	551	NearestStart	Kif1c
chr11	70575600	70577599	Decreased	ENSMUSG00000043602	70577710	70586430	upstream	-1110	111	NearestStart	Zfp3
chr11	72260400	72264399	Decreased	ENSMUSG00000040463	72254856	72265270	inside	7544	871	NearestStart	Mybbp1a
chr11	72832600	72841999	Decreased	ENSMUSG00000020785	72832544	72855575	inside	4756	56	NearestStart	Camkk1
chr11	74646000	74651599	Decreased	ENSMUSG00000000282	74644421	74659227	inside	4379	1579	NearestStart	Mnt
chr11	74660800	74667799	Decreased	ENSMUSG00000000282	74644421	74659227	downstream	19879	1573	NearestStart	Mnt
chr11	75408000	75410399	Decreased	ENSMUSG00000017781	75401598	75442306	inside	7602	6402	NearestStart	Pitpna
chr11	75460400	75461999	Decreased	ENSMUSG00000017774	75464005	75488134	upstream	-2805	2006	NearestStart	Myo1c
chr11	75465400	75469199	Decreased	ENSMUSG00000017774	75464005	75488134	inside	3295	1395	NearestStart	Myo1c
chr11	75469800	75473999	Decreased	ENSMUSG00000017774	75464005	75488134	inside	7895	5795	NearestStart	Myo1c
chr11	76224400	76225199	Decreased	ENSMUSG00000020843	76220453	76229794	inside	4347	3947	NearestStart	Timm22
chr11	76799000	76801599	Decreased	ENSMUSG00000020838	76812104	76845842	upstream	-11804	10505	NearestStart	Slc6a4
chr11	77307400	77324399	Decreased	ENSMUSG00000011877	77307063	77321288	overlapEnd	8837	337	NearestStart	Git1
chr11	77327200	77334999	Decreased	ENSMUSG00000000686	77328622	77352109	overlapStart	2478	1422	NearestStart	Abhd15
chr11	77722800	77731999	Decreased	ENSMUSG00000000632	77744301	77792550	upstream	-16901	12302	NearestStart	Sez6
chr11	77735600	77758199	Decreased	ENSMUSG00000000632	77744301	77792550	overlapStart	2599	8701	NearestStart	Sez6
chr11	78016800	78019999	Decreased	ENSMUSG00000044122	78006893	78019265	overlapEnd	11507	734	NearestStart	Proca1
chr11	78146800	78148199	Decreased	ENSMUSG00000041958	78141916	78156284	inside	5584	4884	NearestStart	Pigs
chr11	78276400	78281999	Decreased	ENSMUSG00000020829	78279198	78285447	overlapStart	2	2798	NearestStart	Slc46a1
chr11	79418000	79432599	Decreased	ENSMUSG00000017639	79404713	79511525	inside	20587	13287	NearestStart	Rab11fip4
chr11	79524800	79532999	Decreased	ENSMUSG00000017639	79404713	79511525	downstream	124187	13275	NearestStart	Rab11fip4
chr11	85631400	85646199	Decreased	ENSMUSG00000000093	85646052	85655450	overlapStart	-7252	147	NearestStart	Tbx2
chr11	85647000	85660999	Decreased	ENSMUSG00000000093	85646052	85655450	overlapEnd	7948	948	NearestStart	Tbx2
chr11	87950400	87956199	Decreased	ENSMUSG00000018378	87912647	88007642	inside	40653	37753	NearestStart	Cuedc1
chr11	88013400	88015999	Decreased	ENSMUSG00000023723	88017889	88025009	upstream	-3189	1890	NearestStart	Mrps23
chr11	88191000	88197399	Decreased	ENSMUSG00000034031	88107544	88108763	downstream	86656	82237	NearestStart	1700106J16Rik
chr11	88270400	88271799	Decreased	ENSMUSG00000034031	88107544	88108763	downstream	163556	161637	NearestStart	1700106J16Rik
chr11	88966600	88970599	Decreased	ENSMUSG00000072553	88935154	88954354	downstream	33446	12246	NearestStart	Gm525
chr11	88974200	88978199	Decreased	ENSMUSG00000072553	88935154	88954354	downstream	41046	19846	NearestStart	Gm525
chr11	93989200	94003399	Decreased	ENSMUSG00000037573	94072767	94076809	upstream	-76467	69368	NearestStart	Tob1
chr11	94017000	94025799	Decreased	ENSMUSG00000037573	94072767	94076809	upstream	-51367	46968	NearestStart	Tob1
chr11	94592600	94594999	Decreased	ENSMUSG00000020870	94603095	94604347	upstream	-9295	8096	NearestStart	Cdc34-ps
chr11	94823400	94825999	Decreased	ENSMUSG00000038994	94828974	94829770	upstream	-4274	2975	NearestStart	Hils1
chr11	94852800	94863999	Decreased	ENSMUSG00000038976	94852348	94868213	inside	6052	452	NearestStart	Ppp1r9b
chr11	94978000	94992799	Decreased	ENSMUSG00000001510	94981402	94986610	includeFeature	3998	3402	NearestStart	Dlx3
chr11	95133000	95138199	Decreased	ENSMUSG00000020872	95122842	95130579	downstream	12758	2421	NearestStart	Tac4
chr11	95210200	95211999	Decreased	ENSMUSG00000038893	95198331	95243186	inside	12769	11869	NearestStart	Fam117a
chr11	95251400	95258399	Decreased	ENSMUSG00000020873	95246005	95253090	overlapEnd	8895	1690	NearestStart	Slc35b1
chr11	95500600	95513399	Decreased	ENSMUSG00000038845	95528270	95542087	upstream	-21270	14871	NearestStart	Phb
chr11	96113400	96127599	Decreased	ENSMUSG00000078706	96112418	96126012	overlapEnd	8082	982	NearestStart	Gm53
chr11	96128400	96146399	Decreased	ENSMUSG00000020875	96132770	96137909	includeFeature	4630	4370	NearestStart	Hoxb9
chr11	96146800	96179799	Decreased	ENSMUSG00000000690	96153789	96162883	includeFeature	9511	6989	NearestStart	Hoxb6
chr11	96180400	96196599	Decreased	ENSMUSG00000048763	96184639	96207999	overlapStart	3861	4239	NearestStart	Hoxb3
chr11	96852400	96866599	Decreased	ENSMUSG00000038560	96874707	96886048	upstream	-15207	8108	NearestStart	Sp6
chr11	97292200	97315999	Decreased	ENSMUSG00000049807	97276846	97363716	inside	27254	15354	NearestStart	Arhgap23
chr11	97526000	97542399	Decreased	ENSMUSG00000038437	97524727	97546777	inside	9473	1273	NearestStart	Mllt6
chr11	97542800	97549399	Decreased	ENSMUSG00000078695	97547139	97549935	overlapStart	-1039	536	NearestStart	Cisd3
chr11	97661800	97684999	Decreased	ENSMUSG00000038366	97660313	97700078	inside	13087	1487	NearestStart	Lasp1
chr11	98059000	98063599	Decreased	ENSMUSG00000003119	98064372	98112878	upstream	-3072	773	NearestStart	Cdk12
chr11	98551200	98581399	Decreased	ENSMUSG00000038067	98562576	98564943	includeFeature	3724	11376	NearestStart	Csf3
chr11	98604000	98618599	Decreased	ENSMUSG00000058756	98603124	98630320	inside	8176	876	NearestStart	Thra
chr11	98698800	98703799	Decreased	ENSMUSG00000038020	98698098	98715011	inside	3202	702	NearestStart	Rapgefl1
chr11	98705600	98716199	Decreased	ENSMUSG00000038020	98698098	98715011	overlapEnd	12802	1188	NearestStart	Rapgefl1
chr11	98751000	98758399	Decreased	ENSMUSG00000017499	98769114	98785254	upstream	-14414	10715	NearestStart	Cdc6
chr11	98769400	98775199	Decreased	ENSMUSG00000017499	98769114	98785254	inside	3186	286	NearestStart	Cdc6
chr11	98782000	98798799	Decreased	ENSMUSG00000037992	98789131	98836256	overlapStart	1269	7131	NearestStart	Rara
chr11	100922600	100926999	Decreased	ENSMUSG00000001751	100931325	100938986	upstream	-6525	4326	NearestStart	Naglu
chr11	101490600	101495199	Decreased	ENSMUSG00000010362	101489255	101497414	inside	3645	1345	NearestStart	Rdm1
chr11	101520000	101531199	Decreased	ENSMUSG00000034936	101526854	101529146	includeFeature	-1254	2053	NearestStart	Arl4d
chr11	102006200	102010999	Decreased	ENSMUSG00000048217	102006862	102010791	includeFeature	1738	208	NearestStart	Nags
chr11	102114400	102130799	Decreased	ENSMUSG00000034768	102130056	102140776	overlapStart	-7456	743	NearestStart	Asb16
chr11	102146600	102157399	Decreased	ENSMUSG00000034757	102146244	102150551	overlapEnd	5756	356	NearestStart	Tmub2
chr11	102252800	102268399	Decreased	ENSMUSG00000006575	102254716	102263869	includeFeature	5884	1916	NearestStart	Rundc3a
chr11	102292400	102302999	Decreased	ENSMUSG00000034708	102291628	102298362	overlapEnd	6072	772	NearestStart	Grn
chr11	103506600	103507799	Decreased	ENSMUSG00000046215	103510822	103511894	upstream	-3622	3023	NearestStart	Rprml
chr11	103623400	103634999	Decreased	ENSMUSG00000000125	103635463	103679271	upstream	-6263	464	NearestStart	Wnt3
chr11	103651400	103678599	Decreased	ENSMUSG00000000125	103635463	103679271	inside	29537	672	NearestStart	Wnt3
chr11	104130200	104133599	Decreased	ENSMUSG00000018411	104092703	104193404	inside	39197	37497	NearestStart	Mapt
chr11	105188600	105193999	Decreased	ENSMUSG00000020695	105153959	105212453	inside	37341	18454	NearestStart	Mrc2
chr11	105210800	105216399	Decreased	ENSMUSG00000020695	105153959	105212453	overlapEnd	59641	1653	NearestStart	Mrc2
chr11	106018200	106020999	Decreased	ENSMUSG00000075480	106022163	106022472	upstream	-2563	1164	NearestStart	Gm10840
chr11	106118000	106125599	Decreased	ENSMUSG00000020708	106117467	106124434	overlapEnd	4333	533	NearestStart	Psmc5
chr11	107369000	107375799	Decreased	ENSMUSG00000020720	107340797	107365676	downstream	31603	3324	NearestStart	Psmd12
chr11	108758200	108761199	Decreased	ENSMUSG00000000142	108781662	108812097	upstream	-21962	20463	NearestStart	Axin2
chr11	108766400	108774399	Decreased	ENSMUSG00000000142	108781662	108812097	upstream	-11262	7263	NearestStart	Axin2
chr11	108778000	108781399	Decreased	ENSMUSG00000000142	108781662	108812097	upstream	-1962	263	NearestStart	Axin2
chr11	108784400	108804399	Decreased	ENSMUSG00000000142	108781662	108812097	inside	12738	2738	NearestStart	Axin2
chr11	112638200	112642999	Decreased	ENSMUSG00000000567	112643537	112649074	upstream	-2937	538	NearestStart	Sox9
chr11	113473200	113473799	Decreased	ENSMUSG00000047904	113480655	113487319	upstream	-7155	6856	NearestStart	Sstr2
chr11	113504400	113505599	Decreased	ENSMUSG00000018661	113510482	113528368	upstream	-5482	4883	NearestStart	Cog1
chr11	113552000	113553199	Decreased	ENSMUSG00000041623	113545723	113560632	inside	6877	6277	NearestStart	D11Wsu47e
chr11	114144600	114146599	Decreased	ENSMUSG00000078600	114059571	114060513	downstream	86029	84087	NearestStart	1700092K14Rik
chr11	114165000	114165599	Decreased	ENSMUSG00000078600	114059571	114060513	downstream	105729	104487	NearestStart	1700092K14Rik
chr11	114439600	114442799	Decreased	ENSMUSG00000057322	114529837	114533645	upstream	-88637	87038	NearestStart	Rpl38
chr11	114516000	114519399	Decreased	ENSMUSG00000057322	114529837	114533645	upstream	-12137	10438	NearestStart	Rpl38
chr11	114704000	114708799	Decreased	ENSMUSG00000051043	114712465	114733931	upstream	-6065	3666	NearestStart	Gprc5c
chr11	114710000	114713199	Decreased	ENSMUSG00000051043	114712465	114733931	overlapStart	-865	734	NearestStart	Gprc5c
chr11	115026000	115041799	Decreased	ENSMUSG00000020733	115024654	115042495	inside	9246	696	NearestStart	Slc9a3r1
chr11	115042000	115048399	Decreased	ENSMUSG00000045980	115048800	115108337	upstream	-3600	401	NearestStart	Tmem104
chr11	115187600	115202399	Decreased	ENSMUSG00000018862	115196044	115208241	overlapStart	-1044	5842	NearestStart	Otop3
chr11	115243600	115248199	Decreased	ENSMUSG00000050910	115243229	115257446	inside	2671	371	NearestStart	Cdr2l
chr11	115636000	115648999	Decreased	ENSMUSG00000020747	115626746	115660680	inside	15754	9254	NearestStart	2310067B10Rik
chr11	115684400	115706999	Decreased	ENSMUSG00000020782	115685362	115717094	overlapStart	10338	962	NearestStart	Llgl2
chr11	116795800	116801399	Decreased	ENSMUSG00000043857	116780176	116848262	inside	18424	15624	NearestStart	Mgat5b
chr11	116938400	116946799	Decreased	ENSMUSG00000020823	116976485	117020582	upstream	-33885	29686	NearestStart	Sec14l1
chr11	117114000	117119999	Decreased	ENSMUSG00000059248	117060974	117223639	inside	56026	53026	NearestStart	Sept9
chr11	117120400	117127399	Decreased	ENSMUSG00000059248	117060974	117223639	inside	62926	59426	NearestStart	Sept9
chr11	117128600	117149399	Decreased	ENSMUSG00000059248	117060974	117223639	inside	78026	67626	NearestStart	Sept9
chr11	117166800	117190399	Decreased	ENSMUSG00000059248	117060974	117223639	inside	117626	33240	NearestStart	Sept9
chr11	117198400	117212599	Decreased	ENSMUSG00000069588	117345681	117350328	upstream	-140181	133082	NearestStart	Gm11733
chr11	117223800	117225399	Decreased	ENSMUSG00000069588	117345681	117350328	upstream	-121081	120282	NearestStart	Gm11733
chr11	117233400	117239399	Decreased	ENSMUSG00000069588	117345681	117350328	upstream	-109281	106282	NearestStart	Gm11733
chr11	117249800	117283199	Decreased	ENSMUSG00000069588	117345681	117350328	upstream	-79181	62482	NearestStart	Gm11733
chr11	117332400	117347799	Decreased	ENSMUSG00000069588	117345681	117350328	overlapStart	-5581	2118	NearestStart	Gm11733
chr11	117450400	117451799	Decreased	ENSMUSG00000025571	117515602	117624753	upstream	-64502	63803	NearestStart	Tnrc6c
chr11	117456000	117474799	Decreased	ENSMUSG00000025571	117515602	117624753	upstream	-50202	40803	NearestStart	Tnrc6c
chr11	117485600	117491799	Decreased	ENSMUSG00000025571	117515602	117624753	upstream	-26902	23803	NearestStart	Tnrc6c
chr11	117681600	117698599	Decreased	ENSMUSG00000017718	117687237	117701222	overlapStart	2863	2623	NearestStart	Afmid
chr11	117711200	117714599	Decreased	ENSMUSG00000017716	117710564	117717069	inside	2336	636	NearestStart	Birc5
chr11	117716400	117746799	Decreased	ENSMUSG00000070330	117722065	117726857	includeFeature	9535	5665	NearestStart	Tmem235
chr11	117848600	117878599	Decreased	ENSMUSG00000017715	117847605	117885325	inside	15995	995	NearestStart	Pgs1
chr11	118283400	118293999	Decreased	ENSMUSG00000017446	118289516	118311277	overlapStart	-816	4483	NearestStart	C1qtnf1
chr11	118322000	118324999	Decreased	ENSMUSG00000033857	118338142	118350523	upstream	-14642	13143	NearestStart	Engase
chr11	118431400	118436599	Decreased	ENSMUSG00000033857	118338142	118350523	downstream	95858	80877	NearestStart	Engase
chr11	118469000	118471599	Decreased	ENSMUSG00000033857	118338142	118350523	downstream	132158	118477	NearestStart	Engase
chr11	118885200	118892999	Decreased	ENSMUSG00000025577	118884275	118892584	overlapEnd	4825	415	NearestStart	Cbx2
chr11	119266400	119269799	Decreased	ENSMUSG00000070327	119254413	119348732	inside	13687	11987	NearestStart	Rnf213
chr11	119793000	119803399	Decreased	ENSMUSG00000025372	119804076	119868096	upstream	-5876	677	NearestStart	Baiap2
chr11	120101600	120136999	Decreased	ENSMUSG00000039741	120094260	120153610	inside	25040	7340	NearestStart	Bahcc1
chr11	120150200	120152399	Decreased	ENSMUSG00000039741	120094260	120153610	inside	57040	1211	NearestStart	Bahcc1
chr11	120210400	120225399	Decreased	ENSMUSG00000025380	120222847	120229482	overlapStart	-4947	2552	NearestStart	Fscn2
chr11	120346400	120352999	Decreased	ENSMUSG00000025792	120353153	120360501	upstream	-3453	154	NearestStart	Slc25a10
chr11	120353800	120357399	Decreased	ENSMUSG00000025792	120353153	120360501	inside	2447	647	NearestStart	Slc25a10
chr11	120467000	120474799	Decreased	ENSMUSG00000044034	120469790	120470407	includeFeature	1110	2790	NearestStart	Npb
chr11	120811000	120832999	Decreased	ENSMUSG00000025161	120809793	120822182	overlapEnd	12207	1207	NearestStart	Slc16a3
chr11	3273200	3278999	Decreased	ENSMUSG00000020451	3244258	3309177	inside	33077	28942	NearestStart	Limk2
chr11	3333200	3335999	Decreased	ENSMUSG00000020448	3315362	3352366	inside	17766	16367	NearestStart	Rnf185
chr11	3814000	3818599	Decreased	ENSMUSG00000048807	3807023	3814667	overlapStart	-1633	667	NearestStart	Slc35e4
chr11	3828200	3839799	Decreased	ENSMUSG00000020432	3817194	3832162	overlapStart	-1838	3962	NearestStart	Tcn2
chr11	4015000	4024599	Decreased	ENSMUSG00000003585	3997041	4018834	overlapStart	-966	3834	NearestStart	Sec14l2
chr11	4573600	4581999	Decreased	ENSMUSG00000059534	4601975	4604345	downstream	26545	19976	NearestStart	Uqcr10
chr11	4582400	4591599	Decreased	ENSMUSG00000059534	4601975	4604345	downstream	17345	10376	NearestStart	Uqcr10
chr11	4633800	4646399	Decreased	ENSMUSG00000009075	4636894	4646781	overlapEnd	6681	382	NearestStart	Cabp7
chr11	4647200	4675399	Decreased	ENSMUSG00000009075	4636894	4646781	upstream	-14519	419	NearestStart	Cabp7
chr11	5688800	5708199	Decreased	ENSMUSG00000020475	5701642	5703736	includeFeature	5236	4463	NearestStart	Pgam2
chr11	5764800	5789999	Decreased	ENSMUSG00000020471	5772182	5778295	includeFeature	895	7382	NearestStart	Pold2
chr11	5960200	5969199	Decreased	ENSMUSG00000057897	5869646	5965751	overlapStart	1051	3448	NearestStart	Camk2b
chr11	6515200	6525399	Decreased	ENSMUSG00000000384	6515600	6526070	overlapEnd	5770	400	NearestStart	Tbrg4
chr11	8512000	8556799	Decreased	ENSMUSG00000020422	8331654	8564538	inside	30138	7739	NearestStart	Tns3
chr11	8575800	8581799	Decreased	ENSMUSG00000020422	8331654	8564538	upstream	-14262	11262	NearestStart	Tns3
chr11	8672400	8675199	Decreased	ENSMUSG00000020422	8331654	8564538	upstream	-109262	107862	NearestStart	Tns3
chr11	11704200	11708799	Decreased	ENSMUSG00000035455	11700290	11708965	inside	2465	166	NearestStart	Fignl1
chr11	19933400	19946399	Decreased	ENSMUSG00000020152	19962306	20012916	downstream	73016	15907	NearestStart	Actr2
chr11	20127000	20135599	Decreased	ENSMUSG00000044066	20127039	20149432	overlapEnd	18132	39	NearestStart	Cep68
chr11	20136400	20148999	Decreased	ENSMUSG00000044066	20127039	20149432	inside	6732	433	NearestStart	Cep68
chr11	20268400	20279799	Decreased	ENSMUSG00000078965	20234836	20236087	upstream	-38013	32313	NearestStart	Gm12033
chr11	20699000	20718999	Decreased	ENSMUSG00000042363	20723578	20731059	downstream	22059	4579	NearestStart	Lgalsl
chr11	20747800	20760799	Decreased	ENSMUSG00000042363	20723578	20731059	upstream	-23241	16741	NearestStart	Lgalsl
chr11	23575800	23582199	Decreased	ENSMUSG00000020283	23546478	23565959	upstream	-13041	9841	NearestStart	Pex13
chr11	29494400	29497999	Decreased	ENSMUSG00000020460	29445845	29448109	upstream	-48091	46291	NearestStart	Rps27a
chr11	32092400	32098999	Decreased	ENSMUSG00000020279	32087540	32100279	inside	4579	1280	NearestStart	Il9r
chr11	32112200	32121999	Decreased	ENSMUSG00000020282	32109584	32122300	inside	5200	301	NearestStart	Rhbdf1
chr11	33091000	33109199	Decreased	ENSMUSG00000040610	33100751	33103588	includeFeature	3488	5611	NearestStart	Tlx3
chr11	35760400	35767599	Decreased	ENSMUSG00000018849	35651901	35794029	inside	30029	26430	NearestStart	Wwc1
chr11	35784000	35793599	Decreased	ENSMUSG00000018849	35651901	35794029	inside	5229	430	NearestStart	Wwc1
chr11	43225000	43226999	Decreased	ENSMUSG00000020415	43233751	43239753	downstream	13753	6752	NearestStart	Pttg1
chr11	46088000	46093799	Decreased	ENSMUSG00000020340	46007356	46125852	inside	34952	32053	NearestStart	Cyfip2
chr11	50039200	50058199	Decreased	ENSMUSG00000020377	50049970	50052118	includeFeature	3418	6081	NearestStart	Ltc4s
chr11	50639400	50641599	Decreased	ENSMUSG00000044807	50624587	50641192	overlapStart	692	407	NearestStart	Zfp354c
chr11	51410600	51419399	Decreased	ENSMUSG00000020358	51412371	51420349	overlapEnd	5349	950	NearestStart	Hnrnpab
chr11	51442400	51469199	Decreased	ENSMUSG00000001054	51437172	51449398	overlapStart	-6402	5228	NearestStart	Rmnd5b
chr11	51622600	51641199	Decreased	ENSMUSG00000020387	51626956	51671155	overlapEnd	39255	4356	NearestStart	Jade2
chr11	51643600	51668799	Decreased	ENSMUSG00000020387	51626956	51671155	inside	14955	2356	NearestStart	Jade2
chr11	51937600	51944599	Decreased	ENSMUSG00000062204	51958094	51959030	downstream	17930	13495	NearestStart	Olfr1373
chr11	52070800	52084799	Decreased	ENSMUSG00000000782	52065872	52096681	inside	18881	4928	NearestStart	Tcf7
chr11	52085200	52095999	Decreased	ENSMUSG00000000782	52065872	52096681	inside	6081	682	NearestStart	Tcf7
chr11	53068800	53073199	Decreased	ENSMUSG00000020361	53073315	53113959	downstream	42959	116	NearestStart	Hspa4
chr11	53114400	53115799	Decreased	ENSMUSG00000020361	53073315	53113959	upstream	-1141	441	NearestStart	Hspa4
chr11	53274800	53285599	Decreased	ENSMUSG00000049427	53283250	53283981	includeFeature	3781	1618	NearestStart	Gm9837
chr11	53583800	53596199	Decreased	ENSMUSG00000091191	53585782	53586689	includeFeature	-3311	1982	NearestStart	Gm17334
chr11	53596600	53605199	Decreased	ENSMUSG00000078860	53606265	53606378	downstream	5478	1066	NearestStart
chr11	53606200	53611999	Decreased	ENSMUSG00000078860	53606265	53606378	includeFeature	-2722	65	NearestStart
chr11	54762600	54769399	Decreased	ENSMUSG00000020400	54724288	54776419	inside	10419	7020	NearestStart	Tnip1
chr11	54833600	54851799	Decreased	ENSMUSG00000018340	54792609	54846947	overlapStart	4247	4852	NearestStart	Anxa6
chr11	55266200	55274399	Decreased	ENSMUSG00000018585	55260142	55274741	inside	4441	342	NearestStart	Atox1
chr11	57637000	57655399	Decreased	ENSMUSG00000037335	57642206	57646320	includeFeature	120	5206	NearestStart	Hand1
chr11	59025600	59040999	Decreased	ENSMUSG00000048076	59024913	59041772	inside	8472	687	NearestStart	Arf1
chr11	59050600	59065199	Decreased	ENSMUSG00000048076	59024913	59041772	upstream	-16128	8828	NearestStart	Arf1
chr11	59073600	59081399	Decreased	ENSMUSG00000009900	59061534	59104254	inside	26754	12066	NearestStart	Wnt3a
chr11	59100000	59132399	Decreased	ENSMUSG00000009900	59061534	59104254	overlapStart	-11946	4254	NearestStart	Wnt3a
chr11	59320200	59323399	Decreased	ENSMUSG00000020472	59299021	59320146	upstream	-1654	54	NearestStart	Zkscan17
chr11	59770200	59780399	Decreased	ENSMUSG00000049892	59776682	59778446	includeFeature	3146	1953	NearestStart	Rasd1
chr11	59989800	60007999	Decreased	ENSMUSG00000020538	60012590	60034106	downstream	35206	4591	NearestStart	Srebf1
chr11	60008800	60048399	Decreased	ENSMUSG00000020538	60012590	60034106	includeFeature	5506	3790	NearestStart	Srebf1
chr11	60673400	60683999	Decreased	ENSMUSG00000043284	60677953	60692774	overlapEnd	14074	4553	NearestStart	Tmem11
chr11	60697800	60701599	Decreased	ENSMUSG00000043284	60677953	60692774	upstream	-6926	5026	NearestStart	Tmem11
chr11	61252800	61256399	Decreased	ENSMUSG00000010086	61261943	61267608	downstream	13008	5544	NearestStart	Rnf112
chr11	62296600	62299399	Decreased	ENSMUSG00000018501	62129927	62272043	upstream	-25957	24557	NearestStart	Ncor1
chr11	62315400	62318199	Decreased	ENSMUSG00000018509	62338447	62352763	downstream	35963	20248	NearestStart	Cenpv
chr11	62322600	62328599	Decreased	ENSMUSG00000018509	62338447	62352763	downstream	27163	9848	NearestStart	Cenpv
chr11	62441600	62461799	Decreased	ENSMUSG00000046417	62418385	62462025	inside	10325	226	NearestStart	Fam211a
chr11	64974400	64975999	Decreased	ENSMUSG00000033389	64815540	64976463	inside	1263	464	NearestStart	Arhgap44
chr11	68639000	68640999	Decreased	ENSMUSG00000018736	68634935	68685360	inside	45360	4065	NearestStart	Ndel1
chr11	68815600	68821599	Decreased	ENSMUSG00000020899	68799198	68824788	inside	6188	3189	NearestStart	Pfas
chr11	69209600	69222799	Decreased	ENSMUSG00000045377	69210020	69211736	includeFeature	-4464	420	NearestStart	Tmem88
chr11	69223600	69224599	Decreased	ENSMUSG00000018476	69212009	69227177	inside	3077	2578	NearestStart	Kdm6b
chr11	69282800	69289599	Decreased	ENSMUSG00000018476	69212009	69227177	upstream	-59023	55623	NearestStart	Kdm6b
chr11	69342600	69343599	Decreased	ENSMUSG00000005237	69234310	69362610	inside	19510	19011	NearestStart	Dnah2
chr11	69358600	69392399	Decreased	ENSMUSG00000005237	69234310	69362610	overlapStart	-12890	4010	NearestStart	Dnah2
chr11	69710400	69714199	Decreased	ENSMUSG00000018570	69710853	69714489	overlapEnd	2189	290	NearestStart	2810408A11Rik
chr11	69749400	69761599	Decreased	ENSMUSG00000018566	69756044	69761651	overlapEnd	6151	52	NearestStart	Slc2a4
chr11	69814600	69831999	Decreased	ENSMUSG00000018574	69823684	69828910	includeFeature	5610	3089	NearestStart	Acadvl
chr11	70034800	70050999	Decreased	ENSMUSG00000000317	70037629	70043241	includeFeature	341	2829	NearestStart	Bcl6b
chr11	70162800	70169399	Decreased	ENSMUSG00000018924	70157653	70165533	overlapStart	-567	2733	NearestStart	Alox15
chr11	70416800	70423999	Decreased	ENSMUSG00000014609	70428384	70432718	downstream	12318	4385	NearestStart	Chrne
chr11	70425800	70433599	Decreased	ENSMUSG00000014609	70428384	70432718	includeFeature	3018	881	NearestStart	Chrne
chr11	70461200	70466799	Decreased	ENSMUSG00000014606	70457697	70460981	upstream	-3019	219	NearestStart	Slc25a11
chr11	71940600	71948999	Decreased	ENSMUSG00000040543	71861029	71949280	inside	4480	281	NearestStart	Pitpnm3
chr11	72298200	72299599	Decreased	ENSMUSG00000040447	72265139	72303463	inside	4563	3864	NearestStart	Spns2
chr11	75131600	75137399	Decreased	ENSMUSG00000000751	75111667	75161826	inside	27326	19933	NearestStart	Rpa1
chr11	75215400	75218599	Decreased	ENSMUSG00000000753	75223270	75236203	downstream	19203	4671	NearestStart	Serpinf1
chr11	75769400	75771799	Decreased	ENSMUSG00000020847	75644500	75751931	upstream	-18669	17469	NearestStart	Rph3al
chr11	75837200	75841999	Decreased	ENSMUSG00000020846	75832695	75841284	overlapStart	1684	715	NearestStart	Fam101b
chr11	76373400	76384199	Decreased	ENSMUSG00000017631	76230235	76435816	inside	57016	51617	NearestStart	Abr
chr11	76432800	76436799	Decreased	ENSMUSG00000017631	76230235	76435816	overlapStart	1016	983	NearestStart	Abr
chr11	77633400	77676999	Decreased	ENSMUSG00000017453	77694116	77707598	downstream	52398	17117	NearestStart	Pipox
chr11	77677200	77692599	Decreased	ENSMUSG00000017453	77694116	77707598	downstream	22698	1517	NearestStart	Pipox
chr11	77697200	77722399	Decreased	ENSMUSG00000017453	77694116	77707598	overlapStart	-2202	3084	NearestStart	Pipox
chr11	77885000	77886799	Decreased	ENSMUSG00000020832	77886877	77893885	downstream	7985	78	NearestStart	Eral1
chr11	78190400	78192799	Decreased	ENSMUSG00000002057	78171078	78200060	inside	8460	7261	NearestStart	Foxn1
chr11	78210200	78216199	Decreased	ENSMUSG00000002057	78171078	78200060	upstream	-13140	10140	NearestStart	Foxn1
chr11	79886200	79887199	Decreased	ENSMUSG00000017561	79859994	79894470	inside	7770	7271	NearestStart	Crlf3
chr11	79943800	79947399	Decreased	ENSMUSG00000046909	79950179	79955677	downstream	10077	2780	NearestStart	Tefm
chr11	79949400	79951799	Decreased	ENSMUSG00000046909	79950179	79955677	overlapEnd	5077	779	NearestStart	Tefm
chr11	82438600	82446199	Decreased	ENSMUSG00000020698	82532751	82577823	downstream	135423	86552	NearestStart	Cct6b
chr11	82447400	82452599	Decreased	ENSMUSG00000020698	82532751	82577823	downstream	127823	80152	NearestStart	Cct6b
chr11	82635400	82647999	Decreased	ENSMUSG00000020696	82615950	82684712	inside	43012	19450	NearestStart	Rffl
chr11	82716200	82721599	Decreased	ENSMUSG00000020692	82714269	82721913	inside	3013	314	NearestStart	Nle1
chr11	83231000	83235399	Decreased	ENSMUSG00000020686	83235403	83242957	downstream	9757	4	NearestStart	Gas2l2
chr11	84606000	84611799	Decreased	ENSMUSG00000018405	84626562	84633017	downstream	24117	14763	NearestStart	Mrm1
chr11	87683600	87685599	Decreased	ENSMUSG00000052234	87677501	87689038	inside	4438	3439	NearestStart	Epx
chr11	87790600	87793199	Decreased	ENSMUSG00000020483	87793026	87801035	overlapEnd	9135	173	NearestStart	Dynll2
chr11	88465800	88468399	Decreased	ENSMUSG00000069769	88152883	88579827	inside	112727	111428	NearestStart	Msi2
chr11	88471200	88476399	Decreased	ENSMUSG00000069769	88152883	88579827	inside	106027	103428	NearestStart	Msi2
chr11	88478400	88492599	Decreased	ENSMUSG00000069769	88152883	88579827	inside	94327	87228	NearestStart	Msi2
chr11	88522000	88526599	Decreased	ENSMUSG00000069769	88152883	88579827	inside	55527	53228	NearestStart	Msi2
chr11	88716800	88725799	Decreased	ENSMUSG00000018428	88692105	88725900	inside	4600	101	NearestStart	Akap1
chr11	93469200	93470799	Decreased	ENSMUSG00000054079	93720556	93747080	downstream	277080	249757	NearestStart	Utp18
chr11	94264600	94278799	Decreased	ENSMUSG00000020865	94204611	94254290	upstream	-17410	10310	NearestStart	Abcc3
chr11	94299000	94314799	Decreased	ENSMUSG00000020866	94269704	94335414	inside	28514	20615	NearestStart	Cacna1g
chr11	94347600	94358199	Decreased	ENSMUSG00000020867	94340217	94346662	upstream	-6238	938	NearestStart	Spata20
chr11	94931400	94942599	Decreased	ENSMUSG00000001507	94905787	94938115	overlapStart	1115	4484	NearestStart	Itga3
chr11	94943000	94950999	Decreased	ENSMUSG00000001507	94905787	94938115	upstream	-8885	4885	NearestStart	Itga3
chr11	94997400	95015799	Decreased	ENSMUSG00000020871	95001769	95007577	includeFeature	977	4369	NearestStart	Dlx4
chr11	95039800	95041399	Decreased	ENSMUSG00000020871	95001769	95007577	upstream	-33023	32223	NearestStart	Dlx4
chr11	95542600	95551799	Decreased	ENSMUSG00000045075	95558207	95560457	downstream	13257	6408	NearestStart	Gm9796
chr11	95817400	95827599	Decreased	ENSMUSG00000013415	95818476	95867254	overlapEnd	44754	1076	NearestStart	Igf2bp1
chr11	95840200	95852599	Decreased	ENSMUSG00000013415	95818476	95867254	inside	20854	14655	NearestStart	Igf2bp1
chr11	96631600	96638599	Decreased	ENSMUSG00000020876	96628868	96638873	inside	3773	274	NearestStart	Snx11
chr11	96839400	96851799	Decreased	ENSMUSG00000018678	96814653	96844273	overlapStart	-1327	4873	NearestStart	Sp2
chr11	96973400	97011999	Decreased	ENSMUSG00000001444	96959384	96976645	overlapStart	-16055	3245	NearestStart	Tbx21
chr11	97192600	97200799	Decreased	ENSMUSG00000070337	97193422	97213330	overlapEnd	16630	822	NearestStart	Gpr179
chr11	97380200	97401399	Decreased	ENSMUSG00000047988	97352096	97361654	upstream	-29146	18546	NearestStart	4933428G20Rik
chr11	97408600	97436199	Decreased	ENSMUSG00000038453	97370653	97436529	inside	14129	330	NearestStart	Srcin1
chr11	97462200	97474399	Decreased	ENSMUSG00000043439	97488706	97491030	downstream	22730	14307	NearestStart	E130012A19Rik
chr11	97502800	97504799	Decreased	ENSMUSG00000043439	97488706	97491030	upstream	-12770	11770	NearestStart	E130012A19Rik
chr11	98154600	98164999	Decreased	ENSMUSG00000038255	98186728	98190962	downstream	31162	21729	NearestStart	Neurod2
chr11	98193400	98204599	Decreased	ENSMUSG00000038255	98186728	98190962	upstream	-8038	2438	NearestStart	Neurod2
chr11	98439200	98444999	Decreased	ENSMUSG00000038150	98442569	98448682	overlapEnd	6582	2430	NearestStart	Ormdl3
chr11	98799600	98836799	Decreased	ENSMUSG00000047197	98843493	98844330	downstream	26130	6694	NearestStart	Gjd3
chr11	98889400	98892399	Decreased	ENSMUSG00000020914	98854256	98885503	upstream	-5397	3897	NearestStart	Top2a
chr11	98930600	98945799	Decreased	ENSMUSG00000017607	98926991	98950620	inside	12420	3609	NearestStart	Tns4
chr11	100237600	100238799	Decreased	ENSMUSG00000006930	100208640	100217455	upstream	-20745	20145	NearestStart	Hap1
chr11	100246800	100258999	Decreased	ENSMUSG00000001552	100231932	100259063	inside	6163	64	NearestStart	Jup
chr11	100273000	100279199	Decreased	ENSMUSG00000006931	100269769	100276150	overlapStart	50	3049	NearestStart	Leprel4
chr11	100384600	100388999	Decreased	ENSMUSG00000020917	100337666	100389314	inside	2514	315	NearestStart	Acly
chr11	100484600	100491999	Decreased	ENSMUSG00000014195	100444131	100481482	upstream	-6818	3118	NearestStart	Dnajc7
chr11	100569000	100573399	Decreased	ENSMUSG00000020918	100566059	100573779	inside	2579	380	NearestStart	Kat2a
chr11	100615000	100624999	Decreased	ENSMUSG00000035355	100601689	100621256	overlapStart	1256	3743	NearestStart	Kcnh4
chr11	101627000	101645599	Decreased	ENSMUSG00000017724	101631055	101646685	overlapEnd	10385	1086	NearestStart	Etv4
chr11	101739200	101759599	Decreased	ENSMUSG00000001493	101738823	101755688	overlapStart	6288	377	NearestStart	Meox1
chr11	101822600	101830599	Decreased	ENSMUSG00000001494	101823771	101828329	includeFeature	1729	1171	NearestStart	Sost
chr11	101835400	101837199	Decreased	ENSMUSG00000001494	101823771	101828329	upstream	-7971	7071	NearestStart	Sost
chr11	102065200	102090999	Decreased	ENSMUSG00000008855	102055745	102091480	inside	13380	481	NearestStart	Hdac5
chr11	102163600	102177999	Decreased	ENSMUSG00000020923	102165873	102181056	overlapEnd	10256	2273	NearestStart	Ubtf
chr11	102303400	102308399	Decreased	ENSMUSG00000034685	102298294	102308996	inside	3096	597	NearestStart	Fam171a2
chr11	102313200	102319999	Decreased	ENSMUSG00000034685	102298294	102308996	upstream	-7604	4204	NearestStart	Fam171a2
chr11	102325800	102331599	Decreased	ENSMUSG00000034664	102314610	102331197	overlapStart	2497	402	NearestStart	Itga2b
chr11	102793600	102796599	Decreased	ENSMUSG00000051378	102766842	102786438	upstream	-8662	7162	NearestStart	Kif18b
chr11	102796800	102799599	Decreased	ENSMUSG00000045532	102800577	102808002	downstream	9802	978	NearestStart	C1ql1
chr11	102858000	102870599	Decreased	ENSMUSG00000020935	102855360	102889618	inside	25318	2640	NearestStart	Dcakd
chr11	103121400	103128399	Decreased	ENSMUSG00000020941	103081075	103128786	inside	3886	387	NearestStart	Map3k14
chr11	103215800	103227999	Decreased	ENSMUSG00000034255	103192810	103224778	overlapStart	2878	3221	NearestStart	Arhgap27
chr11	103760000	103772599	Decreased	ENSMUSG00000034187	103683095	103815370	inside	49070	42771	NearestStart	Nsf
chr11	106024600	106027399	Decreased	ENSMUSG00000040699	106017569	106022174	upstream	-3826	2426	NearestStart	Limd2
chr11	106915000	106917599	Decreased	ENSMUSG00000018362	106849942	106860855	upstream	-55445	54145	NearestStart	Kpna2
chr11	107066400	107068399	Decreased	ENSMUSG00000018433	107027976	107050695	upstream	-16705	15705	NearestStart	Nol11
chr11	107135200	107139599	Decreased	ENSMUSG00000018433	107027976	107050695	upstream	-86705	84505	NearestStart	Nol11
chr11	107212600	107219199	Decreased	ENSMUSG00000040430	107069205	107332034	inside	116134	112835	NearestStart	Pitpnc1
chr11	113575400	113576799	Decreased	ENSMUSG00000018727	113559485	113571331	upstream	-4769	4069	NearestStart	Cpsf4l
chr11	113626600	113630199	Decreased	ENSMUSG00000041598	113588163	113613195	upstream	-15205	13405	NearestStart	Cdc42ep4
chr11	114648800	114659599	Decreased	ENSMUSG00000000202	114652530	114657211	includeFeature	3011	2388	NearestStart	Btbd17
chr11	115078000	115081799	Decreased	ENSMUSG00000015542	115044145	115049158	upstream	-30742	28842	NearestStart	Nat9
chr11	115082200	115102199	Decreased	ENSMUSG00000020734	115110482	115128557	downstream	36357	8283	NearestStart	Grin2c
chr11	115366000	115370599	Decreased	ENSMUSG00000020737	115358666	115375701	inside	7401	5102	NearestStart	Hn1
chr11	115466000	115473599	Decreased	ENSMUSG00000020740	115445568	115465365	upstream	-4435	635	NearestStart	Gga3
chr11	115935400	115947799	Decreased	ENSMUSG00000057948	115923408	115939275	overlapStart	-2325	3875	NearestStart	Unc13d
chr11	116002600	116011399	Decreased	ENSMUSG00000020775	115993130	116000182	upstream	-6818	2418	NearestStart	Mrpl38
chr11	116107200	116110199	Decreased	ENSMUSG00000034282	116081872	116099391	upstream	-9309	7809	NearestStart	Evpl
chr11	116130800	116134999	Decreased	ENSMUSG00000020780	116106479	116135531	inside	2631	532	NearestStart	Srp68
chr11	116184400	116202199	Decreased	ENSMUSG00000034227	116192017	116196713	includeFeature	3413	5486	NearestStart	Foxj1
chr11	116225400	116227799	Decreased	ENSMUSG00000034227	116192017	116196713	upstream	-29887	28687	NearestStart	Foxj1
chr11	116331200	116335799	Decreased	ENSMUSG00000070331	116302642	116316551	upstream	-16949	14649	NearestStart	Qrich2
chr11	116517000	116528199	Decreased	ENSMUSG00000020810	116506908	116515627	upstream	-6973	1373	NearestStart	Cygb
chr11	116679600	116684199	Decreased	ENSMUSG00000020814	116664375	116689360	inside	7460	5161	NearestStart	Mxra7
chr11	117772400	117774399	Decreased	ENSMUSG00000017713	117729265	117734773	upstream	-38627	37627	NearestStart	Tha1
chr11	117809800	117814599	Decreased	ENSMUSG00000053113	117827392	117830500	downstream	18300	12793	NearestStart	Socs3
chr11	118146000	118150999	Decreased	ENSMUSG00000033909	118120964	118151558	inside	3058	559	NearestStart	Usp36
chr11	118187800	118189399	Decreased	ENSMUSG00000076433	118193673	118203814	downstream	15214	4274	NearestStart	BC100451
chr11	118902600	118914599	Decreased	ENSMUSG00000025578	118897618	118902283	upstream	-6317	317	NearestStart	Cbx8
chr11	118915200	118922999	Decreased	ENSMUSG00000025578	118897618	118902283	upstream	-16817	12917	NearestStart	Cbx8
chr11	119069600	119086199	Decreased	ENSMUSG00000039976	119004358	119089813	inside	11913	3614	NearestStart	Tbc1d16
chr11	119995400	120012399	Decreased	ENSMUSG00000061306	119965273	120012660	inside	8760	261	NearestStart	Slc38a10
chr11	120024600	120039399	Decreased	ENSMUSG00000061306	119965273	120012660	upstream	-19340	11940	NearestStart	Slc38a10
chr11	120166800	120170799	Decreased	ENSMUSG00000062825	120207003	120209856	downstream	41056	36204	NearestStart	Actg1
chr11	120476400	120478999	Decreased	ENSMUSG00000025137	120471400	120479250	inside	1550	251	NearestStart	Pcyt2
chr11	120486400	120493999	Decreased	ENSMUSG00000025138	120479685	120486328	upstream	-3872	72	NearestStart	Sirt7
chr11	120517200	120525599	Decreased	ENSMUSG00000042988	120515101	120522489	overlapStart	1089	2099	NearestStart	Notum
chr11	120852800	120855599	Decreased	ENSMUSG00000025162	120819778	120852644	upstream	-1556	156	NearestStart	Csnk1d
chr11	121809600	121811999	Decreased	ENSMUSG00000078564	121803723	121818041	inside	7241	5877	NearestStart
chr11	3265600	3271199	Decreased	ENSMUSG00000020451	3244258	3309177	inside	24142	21342	Overlapping	Limk2
chr11	4080000	4089399	Decreased	ENSMUSG00000002129	4060352	4082544	overlapStart	-2156	2544	Overlapping	Sf3a1
chr11	4111600	4131599	Decreased	ENSMUSG00000034412	4086791	4115508	overlapStart	-6092	3908	Overlapping	Tbc1d10a
chr11	4573600	4581999	Decreased	ENSMUSG00000020412	4537749	4585702	inside	7902	3703	Overlapping	Ascc2
chr11	4582400	4591599	Decreased	ENSMUSG00000020412	4537749	4585702	overlapStart	-1298	3302	Overlapping	Ascc2
chr11	4633800	4646399	Decreased	ENSMUSG00000009076	4604680	4637672	overlapStart	-2428	3872	Overlapping	Zmat5
chr11	4647200	4675399	Decreased	ENSMUSG00000009073	4665847	4749539	overlapStart	-4547	9552	Overlapping	Nf2
chr11	4949600	4965199	Decreased	ENSMUSG00000034201	4955380	4965330	overlapStart	2020	131	Overlapping	Gas2l1
chr11	5688800	5708199	Decreased	ENSMUSG00000020476	5688490	5700965	overlapStart	2465	310	Overlapping	Dbnl
chr11	5764800	5789999	Decreased	ENSMUSG00000020473	5761949	5772091	overlapStart	-5309	2851	Overlapping	Aebp1
chr11	16951200	16953199	Decreased	ENSMUSG00000020120	16871208	16952384	overlapEnd	80992	815	Overlapping	Plek
chr11	23575800	23582199	Decreased	ENSMUSG00000020280	23565673	23632876	inside	53876	10127	Overlapping	Pus10
chr11	32126800	32140199	Decreased	ENSMUSG00000020289	32125627	32167707	inside	7873	1173	Overlapping	Nprl3
chr11	32142600	32145399	Decreased	ENSMUSG00000020289	32125627	32167707	inside	18373	16973	Overlapping	Nprl3
chr11	33836200	33838199	Decreased	ENSMUSG00000053519	33529338	33892836	inside	307862	54637	Overlapping	Kcnip1
chr11	43375600	43386599	Decreased	ENSMUSG00000044707	43342285	43400499	inside	19399	13900	Overlapping	Ccnjl
chr11	46041000	46046999	Decreased	ENSMUSG00000020340	46007356	46125852	inside	36644	33644	Overlapping	Cyfip2
chr11	46057800	46061199	Decreased	ENSMUSG00000020340	46007356	46125852	inside	52144	50444	Overlapping	Cyfip2
chr11	49071800	49080999	Decreased	ENSMUSG00000020346	49057692	49076532	overlapStart	132	4467	Overlapping	Mgat1
chr11	50039200	50058199	Decreased	ENSMUSG00000036620	50024391	50048605	overlapStart	-95	9405	Overlapping	Mgat4b
chr11	51410600	51419399	Decreased	ENSMUSG00000020359	51398258	51417991	overlapStart	2991	1408	Overlapping	Phykpl
chr11	51937600	51944599	Decreased	ENSMUSG00000020349	51912182	51941280	overlapStart	180	3319	Overlapping	Ppp2ca
chr11	53274800	53285599	Decreased	ENSMUSG00000018387	53270706	53281268	overlapStart	1068	4094	Overlapping	Shroom1
chr11	53583800	53596199	Decreased	ENSMUSG00000018899	53583515	53591876	overlapStart	1876	285	Overlapping	Irf1
chr11	53596600	53605199	Decreased	ENSMUSG00000081769	53597792	53672758	overlapStart	3108	1192	Overlapping	Gm12216
chr11	53606200	53611999	Decreased	ENSMUSG00000081769	53597792	53672758	inside	11308	8408	Overlapping	Gm12216
chr11	57582400	57593999	Decreased	ENSMUSG00000020520	57458943	57601016	inside	12816	7017	Overlapping	Galnt10
chr11	59050600	59065199	Decreased	ENSMUSG00000009900	59061534	59104254	overlapStart	-3634	3665	Overlapping	Wnt3a
chr11	59770200	59780399	Decreased	ENSMUSG00000061650	59761707	59775707	overlapStart	407	4692	Overlapping	Med9
chr11	59989800	60007999	Decreased	ENSMUSG00000062115	59918514	60012699	inside	13799	4700	Overlapping	Rai1
chr11	60008800	60048399	Decreased	ENSMUSG00000062115	59918514	60012699	overlapStart	-15901	3899	Overlapping	Rai1
chr11	60244200	60264199	Decreased	ENSMUSG00000018415	60230646	60264429	inside	10229	230	Overlapping	Gid4
chr11	60673400	60683999	Decreased	ENSMUSG00000042569	60644132	60673697	overlapStart	-5003	297	Overlapping	Dhrs7b
chr11	61335800	61356799	Decreased	ENSMUSG00000001036	61330750	61393187	inside	15550	5050	Overlapping	Epn2
chr11	62296600	62299399	Decreased	ENSMUSG00000014245	62271786	62329795	inside	31795	24814	Overlapping	Pigl
chr11	62315400	62318199	Decreased	ENSMUSG00000014245	62271786	62329795	inside	12995	11596	Overlapping	Pigl
chr11	62322600	62328599	Decreased	ENSMUSG00000014245	62271786	62329795	inside	4195	1196	Overlapping	Pigl
chr11	68842600	68847599	Decreased	ENSMUSG00000020898	68829412	68849975	inside	4875	2376	Overlapping	Ctc1
chr11	69209600	69222799	Decreased	ENSMUSG00000059278	69209148	69210182	overlapStart	-6018	452	Overlapping	Naa38
chr11	69282800	69289599	Decreased	ENSMUSG00000005237	69234310	69362610	inside	51890	48490	Overlapping	Dnah2
chr11	69749400	69761599	Decreased	ENSMUSG00000018554	69749297	69755107	overlapStart	-393	103	Overlapping	Ybx2
chr11	69802800	69804999	Decreased	ENSMUSG00000018559	69794657	69804103	overlapStart	203	896	Overlapping	Ctdnep1
chr11	69814600	69831999	Decreased	ENSMUSG00000020888	69814096	69825803	overlapStart	2503	504	Overlapping	Dvl2
chr11	70416800	70423999	Decreased	ENSMUSG00000020827	70376382	70427985	inside	7585	3986	Overlapping	Mink1
chr11	70425800	70433599	Decreased	ENSMUSG00000020827	70376382	70427985	overlapStart	-1715	2185	Overlapping	Mink1
chr11	70461200	70466799	Decreased	ENSMUSG00000040746	70460736	70464923	overlapStart	923	464	Overlapping	Rnf167
chr11	74660800	74667799	Decreased	ENSMUSG00000038351	74662762	74710562	overlapStart	1538	1962	Overlapping	Sgsm2
chr11	75215400	75218599	Decreased	ENSMUSG00000018809	75161934	75219207	inside	2207	608	Overlapping	Smyd4
chr11	75460400	75461999	Decreased	ENSMUSG00000006127	75444489	75462373	inside	1173	374	Overlapping	Inpp5k
chr11	76799000	76801599	Decreased	ENSMUSG00000020840	76738310	76800881	overlapStart	581	718	Overlapping	Blmh
chr11	77327200	77334999	Decreased	ENSMUSG00000044328	77321600	77329233	overlapEnd	9500	2033	Overlapping	Trp53i13
chr11	77633400	77676999	Decreased	ENSMUSG00000000631	77576747	77679482	inside	24282	2483	Overlapping	Myo18a
chr11	77677200	77692599	Decreased	ENSMUSG00000000631	77576747	77679482	overlapStart	-5418	2282	Overlapping	Myo18a
chr11	78210200	78216199	Decreased	ENSMUSG00000001095	78210588	78235719	overlapStart	2612	388	Overlapping	Slc13a2
chr11	79943800	79947399	Decreased	ENSMUSG00000017550	79902901	79949296	inside	3696	1897	Overlapping	Atad5
chr11	83231000	83235399	Decreased	ENSMUSG00000020684	83222638	83234541	overlapStart	1341	858	Overlapping	Rasl10b
chr11	85631400	85646199	Decreased	ENSMUSG00000059439	85166668	85639560	overlapStart	760	6639	Overlapping	Bcas3
chr11	88191000	88197399	Decreased	ENSMUSG00000069769	88152883	88579827	inside	41317	38117	Overlapping	Msi2
chr11	88270400	88271799	Decreased	ENSMUSG00000069769	88152883	88579827	inside	118217	117517	Overlapping	Msi2
chr11	94264600	94278799	Decreased	ENSMUSG00000020866	94269704	94335414	overlapStart	1996	5104	Overlapping	Cacna1g
chr11	94347600	94358199	Decreased	ENSMUSG00000010080	94350912	94361288	overlapStart	1988	3089	Overlapping	Epn3
chr11	94823400	94825999	Decreased	ENSMUSG00000001508	94824104	94837641	overlapStart	596	704	Overlapping	Sgca
chr11	95133000	95138199	Decreased	ENSMUSG00000038909	95135572	95171560	overlapStart	28	2572	Overlapping	Kat7
chr11	96146800	96179799	Decreased	ENSMUSG00000038721	96145570	96151650	overlapStart	-11650	1230	Overlapping	Hoxb7
chr11	96180400	96196599	Decreased	ENSMUSG00000038692	96177997	96182952	overlapStart	-5548	2403	Overlapping	Hoxb4
chr11	97380200	97401399	Decreased	ENSMUSG00000038453	97370653	97436529	inside	20147	9547	Overlapping	Srcin1
chr11	97542800	97549399	Decreased	ENSMUSG00000038437	97524727	97546777	overlapStart	677	2622	Overlapping	Mllt6
chr11	98551200	98581399	Decreased	ENSMUSG00000017221	98543867	98557293	overlapStart	-9007	6093	Overlapping	Psmd3
chr11	98751000	98758399	Decreased	ENSMUSG00000038013	98724951	98766354	inside	11654	7955	Overlapping	Wipf2
chr11	98782000	98798799	Decreased	ENSMUSG00000017499	98769114	98785254	overlapStart	-5146	3254	Overlapping	Cdc6
chr11	98799600	98836799	Decreased	ENSMUSG00000037992	98789131	98836256	overlapStart	18056	543	Overlapping	Rara
chr11	100237600	100238799	Decreased	ENSMUSG00000001552	100231932	100259063	inside	6268	5668	Overlapping	Jup
chr11	100484600	100491999	Decreased	ENSMUSG00000017837	100480557	100488921	overlapStart	621	3078	Overlapping	Nkiras2
chr11	100922600	100926999	Decreased	ENSMUSG00000019302	100870765	100925033	overlapStart	233	1966	Overlapping	Atp6v0a1
chr11	101627000	101645599	Decreased	ENSMUSG00000034931	101594263	101628672	overlapStart	-7628	1672	Overlapping	Dhx8
chr11	101835400	101837199	Decreased	ENSMUSG00000003518	101832456	101848327	inside	3844	2944	Overlapping	Dusp3
chr11	102114400	102130799	Decreased	ENSMUSG00000034773	102110195	102126501	overlapStart	3901	4205	Overlapping	BC030867
chr11	102313200	102319999	Decreased	ENSMUSG00000034664	102314610	102331197	overlapStart	1990	1410	Overlapping	Itga2b
chr11	106018200	106020999	Decreased	ENSMUSG00000040699	106017569	106022174	inside	2031	631	Overlapping	Limd2
chr11	106024600	106027399	Decreased	ENSMUSG00000069631	106024649	106054886	overlapStart	1351	49	Overlapping	Strada
chr11	106915000	106917599	Decreased	ENSMUSG00000040481	106894394	106993441	inside	21906	20606	Overlapping	Bptf
chr11	107135200	107139599	Decreased	ENSMUSG00000040430	107069205	107332034	inside	68195	65995	Overlapping	Pitpnc1
chr11	113473200	113473799	Decreased	ENSMUSG00000041654	113106166	113511393	inside	367334	37594	Overlapping	Slc39a11
chr11	113504400	113505599	Decreased	ENSMUSG00000041654	113106166	113511393	inside	398834	5794	Overlapping	Slc39a11
chr11	114648800	114659599	Decreased	ENSMUSG00000010021	114626701	114652053	overlapStart	-2147	3253	Overlapping	Kif19a
chr11	115042000	115048399	Decreased	ENSMUSG00000020733	115024654	115042495	overlapStart	-2705	495	Overlapping	Slc9a3r1
chr11	115078000	115081799	Decreased	ENSMUSG00000045980	115048800	115108337	inside	28437	26538	Overlapping	Tmem104
chr11	115082200	115102199	Decreased	ENSMUSG00000045980	115048800	115108337	inside	16137	6138	Overlapping	Tmem104
chr11	115187600	115202399	Decreased	ENSMUSG00000050201	115168476	115193617	overlapStart	-1383	6017	Overlapping	Otop2
chr11	115466000	115473599	Decreased	ENSMUSG00000046756	115465238	115469350	overlapStart	-450	762	Overlapping	Mrps7
chr11	115684400	115706999	Decreased	ENSMUSG00000020781	115676037	115684408	overlapStart	-11292	8	Overlapping	Tsen54
chr11	116002600	116011399	Decreased	ENSMUSG00000020776	116003598	116029468	overlapStart	3402	998	Overlapping	Fbf1
chr11	116107200	116110199	Decreased	ENSMUSG00000020780	116106479	116135531	inside	2221	721	Overlapping	Srp68
chr11	116225400	116227799	Decreased	ENSMUSG00000052949	116197666	116274318	inside	28934	27734	Overlapping	Rnf157
chr11	116331200	116335799	Decreased	ENSMUSG00000015869	116332158	116355516	overlapStart	1342	958	Overlapping	Prpsap1
chr11	116517000	116528199	Decreased	ENSMUSG00000075410	116514847	116529703	inside	7103	1504	Overlapping	Gm11744
chr11	117198400	117212599	Decreased	ENSMUSG00000059248	117060974	117223639	inside	18139	11040	Overlapping	Sept9
chr11	117681600	117698599	Decreased	ENSMUSG00000093485	117670981	117701218	inside	11118	2619	Overlapping	Gm20708
chr11	117716400	117746799	Decreased	ENSMUSG00000017716	117710564	117717069	overlapStart	-14531	669	Overlapping	Birc5
chr11	118187800	118189399	Decreased	ENSMUSG00000017466	118162382	118217054	inside	26218	25418	Overlapping	Timp2
chr11	118431400	118436599	Decreased	ENSMUSG00000025576	118351073	118772911	inside	82927	80327	Overlapping	Rbfox3
chr11	118469000	118471599	Decreased	ENSMUSG00000025576	118351073	118772911	inside	119227	117927	Overlapping	Rbfox3
chr11	120210400	120225399	Decreased	ENSMUSG00000043644	120209991	120212504	overlapStart	-5396	409	Overlapping	0610009L18Rik
chr11	120346400	120352999	Decreased	ENSMUSG00000039640	120345926	120350379	overlapStart	679	474	Overlapping	Mrpl12
chr11	120467000	120474799	Decreased	ENSMUSG00000025135	120459734	120469512	overlapStart	-1388	2512	Overlapping	Anapc11
chr11	120486400	120493999	Decreased	ENSMUSG00000051510	120486430	120494914	overlapStart	3770	30	Overlapping	Mafg
chr12	3689600	3690199	Decreased	ENSMUSG00000020661	3806526	3914443	upstream	-116626	116327	NearestStart	Dnmt3a
chr12	4231200	4233599	Decreased	ENSMUSG00000073240	4234026	4236693	upstream	-1626	427	NearestStart
chr12	8890400	8894799	Decreased	ENSMUSG00000020585	8928129	8945548	upstream	-35529	33330	NearestStart	Laptm4a
chr12	12296400	12300599	Decreased	ENSMUSG00000020589	12268944	12383165	inside	29556	27456	NearestStart	Fam49a
chr12	12815600	12818599	Decreased	ENSMUSG00000066629	12918791	12919175	upstream	-101691	100192	NearestStart	Rpl36-ps3
chr12	16817400	16822799	Decreased	ENSMUSG00000057469	16817770	16833549	overlapStart	2330	370	NearestStart	E2f6
chr12	17698400	17706799	Decreased	ENSMUSG00000071379	17697619	17798732	inside	4981	781	NearestStart	Hpcal1
chr12	21292600	21296399	Decreased	ENSMUSG00000054309	21292157	21320917	inside	2343	443	NearestStart	Cpsf3
chr12	21319600	21324999	Decreased	ENSMUSG00000062054	21322252	21329466	overlapStart	48	2652	NearestStart	Iah1
chr12	25399200	25403999	Decreased	ENSMUSG00000020649	25393105	25399011	downstream	8495	189	NearestStart	Rrm2
chr12	31807200	31808999	Decreased	ENSMUSG00000073142	31856065	31870766	upstream	-47965	47066	NearestStart
chr12	33608200	33613799	Decreased	ENSMUSG00000020570	33638755	33663915	upstream	-27755	24956	NearestStart	Sypl
chr12	45620000	45621199	Decreased	ENSMUSG00000020598	45429871	45702951	inside	190729	81752	NearestStart	Nrcam
chr12	57781000	57783399	Decreased	ENSMUSG00000001497	57792753	57813809	upstream	-10553	9354	NearestStart	Pax9
chr12	70876800	70878799	Decreased	ENSMUSG00000020992	70891274	70895498	upstream	-13474	12475	NearestStart	4930512B01Rik
chr12	72140000	72142999	Decreased	ENSMUSG00000048118	72116976	72199579	inside	24524	23024	NearestStart	Arid4a
chr12	77633400	77634199	Decreased	ENSMUSG00000052609	77634546	77680026	upstream	-746	347	NearestStart	Plekhg3
chr12	77645800	77660599	Decreased	ENSMUSG00000052609	77634546	77680026	inside	18654	11254	NearestStart	Plekhg3
chr12	81727200	81729399	Decreased	ENSMUSG00000048833	81745201	81784328	upstream	-16901	15802	NearestStart	Slc39a9
chr12	88108200	88113199	Decreased	ENSMUSG00000059114	88075613	88104598	downstream	35087	3602	NearestStart	Gm6772
chr12	88130200	88168799	Decreased	ENSMUSG00000059114	88075613	88104598	downstream	73887	25602	NearestStart	Gm6772
chr12	88607800	88622199	Decreased	ENSMUSG00000021037	88607695	88614947	overlapEnd	7305	105	NearestStart	Ahsa1
chr12	103579400	103582399	Decreased	ENSMUSG00000044456	103521257	103629065	inside	59643	46666	NearestStart	Rin3
chr12	103967800	103975599	Decreased	ENSMUSG00000046675	103981969	103985771	upstream	-10269	6370	NearestStart	Tmem251
chr12	103978800	103981799	Decreased	ENSMUSG00000046675	103981969	103985771	upstream	-1669	170	NearestStart	Tmem251
chr12	104627200	104632599	Decreased	ENSMUSG00000021203	104626891	104644555	inside	3009	309	NearestStart	Otub2
chr12	104746200	104756399	Decreased	ENSMUSG00000021209	104770774	104852042	upstream	-19474	14375	NearestStart	Ppp4r4
chr12	106116600	106121399	Decreased	ENSMUSG00000021101	106103539	106109734	downstream	15461	6866	NearestStart	4930408O17Rik
chr12	106134400	106136599	Decreased	ENSMUSG00000021101	106103539	106109734	downstream	31961	24666	NearestStart	4930408O17Rik
chr12	106271400	106279399	Decreased	ENSMUSG00000021102	106270898	106279120	overlapEnd	4502	279	NearestStart	Glrx5
chr12	106757200	106758599	Decreased	ENSMUSG00000021070	106801381	106831281	upstream	-43481	42782	NearestStart	Bdkrb2
chr12	109789200	109792799	Decreased	ENSMUSG00000021262	109792929	109926723	upstream	-1929	130	NearestStart	Evl
chr12	110681600	110692199	Decreased	ENSMUSG00000040856	110691058	110701546	overlapStart	-4158	1141	NearestStart	Dlk1
chr12	110711800	110714799	Decreased	ENSMUSG00000040856	110691058	110701546	downstream	22242	10254	NearestStart	Dlk1
chr12	110755200	110759199	Decreased	ENSMUSG00000040856	110691058	110701546	downstream	66142	53654	NearestStart	Dlk1
chr12	110761000	110762599	Decreased	ENSMUSG00000040856	110691058	110701546	downstream	70742	59454	NearestStart	Dlk1
chr12	111183400	111192599	Decreased	ENSMUSG00000075707	111517277	111519307	upstream	-329277	324678	NearestStart	Dio3
chr12	112657800	112677599	Decreased	ENSMUSG00000021280	112655227	112669393	overlapEnd	12473	2573	NearestStart	Exoc3l4
chr12	112752000	112753599	Decreased	ENSMUSG00000021282	112776311	112794270	upstream	-23511	22712	NearestStart	Eif5
chr12	112809800	112812399	Decreased	ENSMUSG00000007411	112812720	112894438	upstream	-1620	321	NearestStart	Mark3
chr12	113342800	113353399	Decreased	ENSMUSG00000037686	113344893	113365784	overlapStart	3207	2093	NearestStart	Aspg
chr12	113788800	113791599	Decreased	ENSMUSG00000037679	113826994	113853767	upstream	-36794	35395	NearestStart	Inf2
chr12	113827200	113839399	Decreased	ENSMUSG00000037679	113826994	113853767	inside	6306	206	NearestStart	Inf2
chr12	113850600	113863399	Decreased	ENSMUSG00000011148	113858257	113879565	overlapStart	-1257	5142	NearestStart	Adssl1
chr12	113883400	113894999	Decreased	ENSMUSG00000064326	113883038	113887363	overlapEnd	6162	362	NearestStart	Siva1
chr12	113953800	113960199	Decreased	ENSMUSG00000072825	113960384	113984802	upstream	-3384	185	NearestStart	Cep170b
chr12	114012200	114013199	Decreased	ENSMUSG00000052160	113998865	114007197	downstream	13835	5003	NearestStart	Pld4
chr12	114047400	114055399	Decreased	ENSMUSG00000037594	114047185	114054456	overlapEnd	4215	215	NearestStart	BC022687
chr12	114358000	114359399	Decreased	ENSMUSG00000006356	114378446	114383715	upstream	-19746	19047	NearestStart	Crip2
chr12	114379000	114393999	Decreased	ENSMUSG00000006360	114390222	114392088	includeFeature	-3722	1911	NearestStart	Crip1
chr12	5193200	5201599	Decreased	ENSMUSG00000020627	5084277	5382488	inside	185088	108923	NearestStart	Klhl29
chr12	21370000	21371199	Decreased	ENSMUSG00000052593	21329369	21379493	inside	8893	8294	NearestStart	Adam17
chr12	21511200	21513599	Decreased	ENSMUSG00000076432	21395931	21423498	upstream	-88902	87702	NearestStart	Ywhaq
chr12	21524600	21529599	Decreased	ENSMUSG00000076432	21395931	21423498	upstream	-103602	101102	NearestStart	Ywhaq
chr12	36746800	36747999	Decreased	ENSMUSG00000020577	36741143	36769087	inside	21687	5657	NearestStart	Tspan13
chr12	52915400	52917399	Decreased	ENSMUSG00000035247	52844708	52930523	inside	14123	13124	NearestStart	Hectd1
chr12	53110800	53112599	Decreased	ENSMUSG00000020956	53089298	53107488	upstream	-4212	3312	NearestStart	Dtd2
chr12	56593600	56600599	Decreased	ENSMUSG00000021025	56590397	56593634	overlapStart	-3466	34	NearestStart	Nfkbia
chr12	70674200	70678399	Decreased	ENSMUSG00000049882	70678614	70684015	downstream	7715	215	NearestStart	Vcpkmt
chr12	73180000	73181199	Decreased	ENSMUSG00000019718	73174414	73186426	inside	5826	5227	NearestStart	L3hypdh
chr12	74047000	74047799	Decreased	ENSMUSG00000021098	73982095	74041759	upstream	-5641	5241	NearestStart	4930447C04Rik
chr12	74138200	74157399	Decreased	ENSMUSG00000051367	74137915	74148166	overlapStart	366	285	NearestStart	Six1
chr12	77171200	77178999	Decreased	ENSMUSG00000021055	77221405	77278246	downstream	103146	42406	NearestStart	Esr2
chr12	77995600	77998999	Decreased	ENSMUSG00000059436	78038255	78063235	downstream	65935	39256	NearestStart	Max
chr12	80188200	80190399	Decreased	ENSMUSG00000021120	80181659	80190657	inside	1357	258	NearestStart	Pigh
chr12	81230800	81233599	Decreased	ENSMUSG00000021127	81208746	81214000	upstream	-18200	16800	NearestStart	Zfp36l1
chr12	81316000	81320799	Decreased	ENSMUSG00000015143	81268528	81361358	inside	42958	40559	NearestStart	Actn1
chr12	81858000	81862999	Decreased	ENSMUSG00000062961	81855032	81861528	overlapStart	1028	1471	NearestStart	Ccdc177
chr12	85510400	85523199	Decreased	ENSMUSG00000054383	85487080	85489439	upstream	-27361	20961	NearestStart	Pnma1
chr12	85541800	85559399	Decreased	ENSMUSG00000042507	85490125	85559831	inside	9231	432	NearestStart	Elmsan1
chr12	88235800	88242399	Decreased	ENSMUSG00000034168	88221652	88225764	upstream	-13336	10036	NearestStart	Irf2bpl
chr12	88661600	88676399	Decreased	ENSMUSG00000050671	88619587	88640655	upstream	-28345	20945	NearestStart	Ism2
chr12	102144400	102149799	Decreased	ENSMUSG00000047415	102114891	102146408	overlapStart	-692	2008	NearestStart	Gpr68
chr12	102222800	102266799	Decreased	ENSMUSG00000021182	102149733	102267269	inside	22469	470	NearestStart	Ccdc88c
chr12	105956600	105958599	Decreased	ENSMUSG00000041415	105925951	105990162	inside	32562	30649	NearestStart	Dicer1
chr12	106050200	106053199	Decreased	ENSMUSG00000021097	106001323	106103286	inside	51586	48877	NearestStart	Clmn
chr12	106234800	106248199	Decreased	ENSMUSG00000054150	106168158	106248019	overlapStart	6519	180	NearestStart	Syne3
chr12	109403200	109406399	Decreased	ENSMUSG00000056770	109344640	109417524	inside	12724	11125	NearestStart	Setd3
chr12	109474000	109486799	Decreased	ENSMUSG00000084883	109444554	109513627	inside	33227	26828	NearestStart	Ccdc85c
chr12	109496600	109513199	Decreased	ENSMUSG00000084883	109444554	109513627	inside	8727	428	NearestStart	Ccdc85c
chr12	110790600	110792599	Decreased	ENSMUSG00000085925	110827403	110838540	downstream	46940	34804	NearestStart	Rtl1
chr12	112071600	112080199	Decreased	ENSMUSG00000056458	112046007	112079149	overlapStart	3249	1050	NearestStart	Stk30
chr12	112604600	112615399	Decreased	ENSMUSG00000021279	112531182	112615929	inside	5929	530	NearestStart	Cdc42bpb
chr12	112901400	112912799	Decreased	ENSMUSG00000001270	112907565	112910549	includeFeature	3449	2250	NearestStart	Ckb
chr12	112947600	112950799	Decreased	ENSMUSG00000049792	112947698	112951468	overlapEnd	2268	98	NearestStart	Bag5
chr12	114108800	114117399	Decreased	ENSMUSG00000021298	114089086	114099127	upstream	-13973	9673	NearestStart	Gpr132
chr12	114151400	114163399	Decreased	ENSMUSG00000002799	114146800	114167706	inside	10306	4307	NearestStart	Jag2
chr12	114168400	114179999	Decreased	ENSMUSG00000002804	114172943	114180329	overlapEnd	6129	330	NearestStart	Nudt14
chr12	3689600	3690199	Decreased	ENSMUSG00000071454	3572380	3781796	inside	91896	91597	Overlapping	Dtnb
chr12	4231200	4233599	Decreased	ENSMUSG00000020652	4196003	4234294	inside	36397	695	Overlapping	Cenpo
chr12	21319600	21324999	Decreased	ENSMUSG00000054309	21292157	21320917	overlapStart	-1383	1317	Overlapping	Cpsf3
chr12	70876800	70878799	Decreased	ENSMUSG00000020990	70847834	70891694	inside	29966	12895	Overlapping	Cdkl1
chr12	74047000	74047799	Decreased	ENSMUSG00000021099	74040710	74047081	overlapStart	-319	81	Overlapping	Six6
chr12	77171200	77178999	Decreased	ENSMUSG00000063450	76919120	77211913	inside	36813	32914	Overlapping	Syne2
chr12	77995600	77998999	Decreased	ENSMUSG00000033373	77866575	78022399	inside	25099	23400	Overlapping	Fntb
chr12	85510400	85523199	Decreased	ENSMUSG00000042507	85490125	85559831	inside	26675	20275	Overlapping	Elmsan1
chr12	88661600	88676399	Decreased	ENSMUSG00000021036	88646007	88729305	inside	22993	15593	Overlapping	Sptlc2
chr12	103978800	103981799	Decreased	ENSMUSG00000091931	103978039	103996882	inside	2261	761	Overlapping	AK010878
chr12	113850600	113863399	Decreased	ENSMUSG00000037679	113826994	113853767	overlapStart	-3233	3167	Overlapping	Inf2
chr12	114012200	114013199	Decreased	ENSMUSG00000072812	114010404	114040868	inside	2296	1796	Overlapping	Ahnak2
chr12	114358000	114359399	Decreased	ENSMUSG00000021144	114336488	114375417	inside	16717	16018	Overlapping	Mta1
chr12	114379000	114393999	Decreased	ENSMUSG00000006356	114378446	114383715	overlapStart	-2785	554	Overlapping	Crip2
chr13	15552000	15554599	Decreased	ENSMUSG00000021318	15555067	15821859	upstream	-1767	468	NearestStart	Gli3
chr13	21262200	21263599	Decreased	ENSMUSG00000021326	21272081	21286593	upstream	-9181	8482	NearestStart	Trim27
chr13	24729000	24732199	Decreased	ENSMUSG00000036006	24674057	24825685	inside	56543	54943	NearestStart	Fam65b
chr13	30752200	30753799	Decreased	ENSMUSG00000069255	30751867	30803100	inside	1133	333	NearestStart	Dusp22
chr13	34240000	34249399	Decreased	ENSMUSG00000071451	34254832	34270041	upstream	-10132	5433	NearestStart	Psmg4
chr13	44717600	44722799	Decreased	ENSMUSG00000038518	44824903	45017012	upstream	-104703	102104	NearestStart	Jarid2
chr13	44744200	44748599	Decreased	ENSMUSG00000038518	44824903	45017012	upstream	-78503	76304	NearestStart	Jarid2
chr13	48747000	48758199	Decreased	ENSMUSG00000021381	48758366	48761876	upstream	-5766	167	NearestStart	Barx1
chr13	51211200	51227999	Decreased	ENSMUSG00000021395	51196266	51247915	inside	23334	14934	NearestStart	Spin1
chr13	52006600	52009199	Decreased	ENSMUSG00000021453	51942046	51943837	downstream	65854	62763	NearestStart	Gadd45g
chr13	52012000	52017599	Decreased	ENSMUSG00000021453	51942046	51943837	downstream	72754	68163	NearestStart	Gadd45g
chr13	52067200	52069599	Decreased	ENSMUSG00000021453	51942046	51943837	downstream	126354	123363	NearestStart	Gadd45g
chr13	53697600	53699399	Decreased	ENSMUSG00000063166	53621071	53621428	downstream	77429	76172	NearestStart	Gm5449
chr13	54251200	54256999	Decreased	ENSMUSG00000034987	54287497	54317801	upstream	-33397	30498	NearestStart	Hrh2
chr13	55278800	55280999	Decreased	ENSMUSG00000005320	55254000	55270120	downstream	25900	8680	NearestStart	Fgfr4
chr13	55563200	55573999	Decreased	ENSMUSG00000034686	55565627	55574516	overlapStart	2973	517	NearestStart	Prr7
chr13	56533600	56541599	Decreased	ENSMUSG00000021509	56539715	56575600	overlapStart	-2115	1884	NearestStart	Slc25a48
chr13	59041800	59043599	Decreased	ENSMUSG00000055254	58907956	59235331	inside	134744	133844	NearestStart	Ntrk2
chr13	63180600	63182599	Decreased	ENSMUSG00000021458	63066252	63427404	inside	115348	114348	NearestStart	2010111I01Rik
chr13	68735800	68737599	Decreased	ENSMUSG00000021534	68736315	68753108	overlapStart	385	515	NearestStart	1700001L19Rik
chr13	69599200	69599999	Decreased	ENSMUSG00000021595	69672623	69774658	upstream	-73023	72624	NearestStart	Nsun2
chr13	69637400	69640599	Decreased	ENSMUSG00000021595	69672623	69774658	upstream	-33623	32024	NearestStart	Nsun2
chr13	69668600	69672599	Decreased	ENSMUSG00000021595	69672623	69774658	upstream	-2023	24	NearestStart	Nsun2
chr13	73901400	73915399	Decreased	ENSMUSG00000017756	73870541	73954191	inside	37859	30859	NearestStart	Slc12a7
chr13	83852200	83862999	Decreased	ENSMUSG00000005583	83643032	83806684	downstream	214568	45516	NearestStart	Mef2c
chr13	95134200	95139399	Decreased	ENSMUSG00000021686	95128914	95336271	inside	7886	5286	NearestStart	Ap3b1
chr13	95154800	95155799	Decreased	ENSMUSG00000021686	95128914	95336271	inside	26386	25886	NearestStart	Ap3b1
chr13	95560000	95562399	Decreased	ENSMUSG00000042043	95558897	95612854	inside	2303	1103	NearestStart	Tbca
chr13	98011800	98024999	Decreased	ENSMUSG00000041773	98011059	98022994	overlapEnd	7341	741	NearestStart	Enc1
chr13	103683800	103695399	Decreased	ENSMUSG00000021624	103483637	103529709	downstream	205963	154091	NearestStart	Cd180
chr13	111485800	111487199	Decreased	ENSMUSG00000021701	111185251	111191052	downstream	301249	294748	NearestStart	Plk2
chr13	114659600	114661599	Decreased	ENSMUSG00000042348	114584712	114947669	inside	75888	74888	NearestStart	Arl15
chr13	22876600	22877799	Decreased	ENSMUSG00000071493	22864195	22865194	upstream	-12006	11406	NearestStart	Vmn1r208
chr13	23513200	23515199	Decreased	ENSMUSG00000036376	23513407	23515735	overlapEnd	1535	207	NearestStart	Abt1
chr13	25109200	25111999	Decreased	ENSMUSG00000021339	25084351	25112248	inside	1648	249	NearestStart	Mrs2
chr13	30051000	30052799	Decreased	ENSMUSG00000016477	29998443	30077537	inside	25637	24738	NearestStart	E2f3
chr13	34222400	34227399	Decreased	ENSMUSG00000045136	34218876	34222223	upstream	-2677	177	NearestStart	Tubb2b
chr13	35056200	35057199	Decreased	ENSMUSG00000021416	35038482	35055679	upstream	-1021	521	NearestStart	Eci3
chr13	40869800	40870999	Decreased	ENSMUSG00000021359	40811043	40829192	upstream	-41208	40608	NearestStart	Tfap2a
chr13	41853200	41856999	Decreased	ENSMUSG00000058022	41858516	41943053	downstream	87953	1517	NearestStart	Adtrp
chr13	46991600	46992799	Decreased	ENSMUSG00000021375	46844455	47025087	inside	32887	32288	NearestStart	Kif13a
chr13	47029200	47032199	Decreased	ENSMUSG00000021375	46844455	47025087	upstream	-5613	4113	NearestStart	Kif13a
chr13	48958600	48959399	Decreased	ENSMUSG00000038025	48897118	48966254	inside	7254	6855	NearestStart	Phf2
chr13	49311600	49314999	Decreased	ENSMUSG00000037960	49298319	49311395	upstream	-1905	205	NearestStart	1110007C09Rik
chr13	51856600	51858999	Decreased	ENSMUSG00000021451	51796614	51889116	inside	31316	30117	NearestStart	Sema4d
chr13	53213400	53218599	Decreased	ENSMUSG00000056749	53062577	53076442	upstream	-139558	136958	NearestStart	Nfil3
chr13	53238800	53241599	Decreased	ENSMUSG00000021464	53204680	53381493	inside	141293	34120	NearestStart	Ror2
chr13	53268800	53277199	Decreased	ENSMUSG00000021464	53204680	53381493	inside	108493	64120	NearestStart	Ror2
chr13	53286000	53286799	Decreased	ENSMUSG00000021464	53204680	53381493	inside	95093	81320	NearestStart	Ror2
chr13	53294600	53295799	Decreased	ENSMUSG00000021464	53204680	53381493	inside	86293	85694	NearestStart	Ror2
chr13	53296200	53303599	Decreased	ENSMUSG00000021464	53204680	53381493	inside	81593	77894	NearestStart	Ror2
chr13	53324400	53334999	Decreased	ENSMUSG00000021464	53204680	53381493	inside	51793	46494	NearestStart	Ror2
chr13	53335400	53338199	Decreased	ENSMUSG00000021464	53204680	53381493	inside	44693	43294	NearestStart	Ror2
chr13	53339800	53345599	Decreased	ENSMUSG00000021464	53204680	53381493	inside	38793	35894	NearestStart	Ror2
chr13	53369200	53375399	Decreased	ENSMUSG00000021464	53204680	53381493	inside	9193	6094	NearestStart	Ror2
chr13	55607800	55617199	Decreased	ENSMUSG00000021493	55597155	55615037	overlapStart	2537	2162	NearestStart	Pdlim7
chr13	55923400	55939799	Decreased	ENSMUSG00000021506	55926414	55937553	includeFeature	5953	2246	NearestStart	Pitx1
chr13	56394000	56399199	Decreased	ENSMUSG00000021508	56390007	56397912	overlapStart	1312	1287	NearestStart	Cxcl14
chr13	58008600	58010199	Decreased	ENSMUSG00000056222	57524450	58008948	overlapStart	-452	348	NearestStart	Spock1
chr13	63356800	63358599	Decreased	ENSMUSG00000021461	63406016	63598586	downstream	240886	47417	NearestStart	Fancc
chr13	64068800	64070199	Decreased	ENSMUSG00000033122	64159581	64190509	downstream	121009	89382	NearestStart	Hsd17b3
chr13	72093800	72100799	Decreased	ENSMUSG00000060969	72095368	72101171	overlapEnd	3871	372	NearestStart	Irx1
chr13	100297800	100299199	Decreased	ENSMUSG00000052727	100191418	100286557	upstream	-11943	11243	NearestStart	Map1b
chr13	101556600	101558199	Decreased	ENSMUSG00000041431	101548604	101556525	upstream	-875	75	NearestStart	Ccnb1
chr13	114396400	114399399	Decreased	ENSMUSG00000042364	114382387	114408772	inside	10872	9373	NearestStart	Snx18
chr13	115720400	115721999	Decreased	ENSMUSG00000015533	115626123	115722249	inside	1049	250	NearestStart	Itga2
chr13	53213400	53218599	Decreased	ENSMUSG00000021464	53204680	53381493	inside	11320	8720	Overlapping	Ror2
chr13	63356800	63358599	Decreased	ENSMUSG00000021458	63066252	63427404	inside	69704	68805	Overlapping	2010111I01Rik
chr13	69637400	69640599	Decreased	ENSMUSG00000034575	69636836	69672717	inside	2164	564	Overlapping	Papd7
chr13	69668600	69672599	Decreased	ENSMUSG00000034575	69636836	69672717	inside	33764	118	Overlapping	Papd7
chr13	103683800	103695399	Decreased	ENSMUSG00000034751	103522565	104124572	inside	167035	161235	Overlapping	Mast4
chr14	8673600	8674399	Decreased	ENSMUSG00000025278	8650470	8784102	inside	23530	23130	NearestStart	Flnb
chr14	12392400	12396199	Decreased	ENSMUSG00000021745	12386045	13074555	inside	8255	6355	NearestStart	Ptprg
chr14	12494000	12501199	Decreased	ENSMUSG00000021745	12386045	13074555	inside	111555	107955	NearestStart	Ptprg
chr14	12528000	12530599	Decreased	ENSMUSG00000021745	12386045	13074555	inside	143255	141955	NearestStart	Ptprg
chr14	21512600	21514199	Decreased	ENSMUSG00000039357	21514189	21519419	overlapStart	-789	10	NearestStart	Fut11
chr14	22630600	22633399	Decreased	ENSMUSG00000021771	22650490	22665101	upstream	-18490	17091	NearestStart	Vdac2
chr14	26316200	26321399	Decreased	ENSMUSG00000007817	26278709	26486229	inside	40091	37491	NearestStart	Zmiz1
chr14	26392600	26415399	Decreased	ENSMUSG00000072684	26484518	26486217	upstream	-80518	69119	NearestStart
chr14	27875000	27890799	Decreased	ENSMUSG00000040717	27852186	27920472	inside	30714	22814	NearestStart	Il17rd
chr14	27912200	27919999	Decreased	ENSMUSG00000040717	27852186	27920472	inside	63914	473	NearestStart	Il17rd
chr14	28080400	28087999	Decreased	ENSMUSG00000021895	28051224	28217090	inside	32976	29176	NearestStart	Arhgef3
chr14	28153400	28155999	Decreased	ENSMUSG00000040651	28242032	28296738	upstream	-87332	86033	NearestStart	D14Abb1e
chr14	29229000	29233199	Decreased	ENSMUSG00000021994	29317935	29340633	upstream	-86835	84736	NearestStart	Wnt5a
chr14	31380800	31382199	Decreased	ENSMUSG00000021957	31362316	31387908	inside	19184	5709	NearestStart	Tkt
chr14	31949000	31952999	Decreased	ENSMUSG00000071547	31948038	31952307	overlapEnd	2962	692	NearestStart	Nt5dc2
chr14	32311200	32313199	Decreased	ENSMUSG00000021890	32308264	32323044	inside	3936	2936	NearestStart	Eaf1
chr14	34132800	34146799	Decreased	ENSMUSG00000063506	34030008	34183122	inside	109792	36323	NearestStart	Arhgap22
chr14	35702600	35711599	Decreased	ENSMUSG00000041078	35633010	36396565	inside	74090	69590	NearestStart	Grid1
chr14	47652400	47653599	Decreased	ENSMUSG00000021838	47502528	47725492	inside	150472	71893	NearestStart	Samd4
chr14	47919000	47927599	Decreased	ENSMUSG00000021840	47917965	47948460	inside	5335	1035	NearestStart	Mapk1ip1l
chr14	47980200	47988999	Decreased	ENSMUSG00000050335	47987425	48005835	overlapStart	-2825	1574	NearestStart	Lgals3
chr14	52608400	52611799	Decreased	ENSMUSG00000004562	52604507	52625922	inside	5593	3893	NearestStart	Arhgef40
chr14	52613600	52618199	Decreased	ENSMUSG00000004562	52604507	52625922	inside	11393	7723	NearestStart	Arhgef40
chr14	54986200	54989599	Decreased	ENSMUSG00000000959	54980524	54989353	overlapEnd	7376	246	NearestStart	Oxa1l
chr14	54994000	55004799	Decreased	ENSMUSG00000000959	54980524	54989353	downstream	18876	4647	NearestStart	Oxa1l
chr14	55254800	55271799	Decreased	ENSMUSG00000091306	55259788	55262854	includeFeature	3512	4988	NearestStart	Gm17606
chr14	55420400	55421799	Decreased	ENSMUSG00000071425	55435323	55472771	upstream	-14223	13524	NearestStart
chr14	55711200	55733999	Decreased	ENSMUSG00000045691	55713671	55717823	includeFeature	8929	2471	NearestStart	Thtpa
chr14	56216800	56227399	Decreased	ENSMUSG00000002325	56222407	56228867	overlapStart	-307	1468	NearestStart	Irf9
chr14	56443800	56455399	Decreased	ENSMUSG00000023411	56443631	56452780	overlapEnd	5969	169	NearestStart	Nfatc4
chr14	56504200	56508599	Decreased	ENSMUSG00000047153	56503805	56515618	inside	2595	395	NearestStart	Khnyn
chr14	58144600	58158599	Decreased	ENSMUSG00000050222	58143665	58162002	inside	7935	935	NearestStart	Il17d
chr14	61266400	61275599	Decreased	ENSMUSG00000021990	61252837	61383393	inside	18163	13563	NearestStart	Spata13
chr14	61379600	61386999	Decreased	ENSMUSG00000071347	61386970	61399706	overlapStart	-3670	29	NearestStart	C1qtnf9
chr14	65572800	65573599	Decreased	ENSMUSG00000021975	65568881	65658663	inside	4319	3919	NearestStart	Ints9
chr14	65990200	66005399	Decreased	ENSMUSG00000034522	65977512	66017767	inside	20288	12368	NearestStart	Zfp395
chr14	70251800	70258199	Decreased	ENSMUSG00000022085	70240226	70459693	inside	14774	11574	NearestStart	Pebp4
chr14	70945400	70961999	Decreased	ENSMUSG00000033589	70945429	70948739	includeFeature	8271	29	NearestStart	Reep4
chr14	71178800	71181799	Decreased	ENSMUSG00000022102	71174110	71178302	downstream	6190	498	NearestStart	Dok2
chr14	119331000	119334599	Decreased	ENSMUSG00000022136	119337153	119380924	upstream	-4353	2554	NearestStart	Dnajc3
chr14	122629200	122630399	Decreased	ENSMUSG00000025545	122580915	122801454	inside	48885	48285	NearestStart	Clybl
chr14	122661400	122664399	Decreased	ENSMUSG00000025545	122580915	122801454	inside	81985	80485	NearestStart	Clybl
chr14	13169200	13184599	Decreased	ENSMUSG00000021743	13174405	13178379	includeFeature	1479	5205	NearestStart	Fezf2
chr14	20739000	20742199	Decreased	ENSMUSG00000043004	20691780	20796849	inside	56249	47220	NearestStart	Gng2
chr14	20743400	20744999	Decreased	ENSMUSG00000043004	20691780	20796849	inside	52649	51620	NearestStart	Gng2
chr14	20784400	20795799	Decreased	ENSMUSG00000043004	20691780	20796849	inside	6749	1050	NearestStart	Gng2
chr14	25031200	25038999	Decreased	ENSMUSG00000021782	24953174	25065142	inside	30042	26143	NearestStart	Dlg5
chr14	25043800	25045999	Decreased	ENSMUSG00000021782	24953174	25065142	inside	20242	19143	NearestStart	Dlg5
chr14	31402800	31410199	Decreased	ENSMUSG00000021948	31408541	31439396	overlapEnd	32896	1658	NearestStart	Prkcd
chr14	31937800	31941799	Decreased	ENSMUSG00000058351	31902054	31942116	inside	2316	317	NearestStart	Smim4
chr14	31942400	31944199	Decreased	ENSMUSG00000058351	31902054	31942116	upstream	-1184	284	NearestStart	Smim4
chr14	32711200	32711999	Decreased	ENSMUSG00000014496	32513200	32643601	upstream	-67999	67599	NearestStart	Ankrd28
chr14	32917800	32919399	Decreased	ENSMUSG00000021905	32893751	32898795	upstream	-19805	19005	NearestStart	Dph3
chr14	33272800	33277999	Decreased	ENSMUSG00000021919	33221388	33279095	inside	3695	1096	NearestStart	Chat
chr14	35090800	35091399	Decreased	ENSMUSG00000041471	35050226	35123689	inside	32589	32290	NearestStart	Fam35a
chr14	35184200	35193599	Decreased	ENSMUSG00000023064	35183459	35187975	overlapStart	-925	741	NearestStart	Sncg
chr14	41744000	41746199	Decreased	ENSMUSG00000037824	41719733	41780096	inside	34996	24267	NearestStart	Tspan14
chr14	46138600	46140199	Decreased	ENSMUSG00000037712	46078466	46149793	inside	10393	9594	NearestStart	Fermt2
chr14	48151600	48154199	Decreased	ENSMUSG00000037526	48160568	48188109	downstream	35209	6369	NearestStart	Atg14
chr14	49318200	49322399	Decreased	ENSMUSG00000021848	49277353	49287319	upstream	-32981	30881	NearestStart	Otx2
chr14	52931000	52935799	Decreased	ENSMUSG00000022160	52914342	52924803	upstream	-8597	6197	NearestStart	Mettl3
chr14	55023200	55034399	Decreased	ENSMUSG00000000958	54989127	55032856	overlapStart	4056	1543	NearestStart	Slc7a7
chr14	55231400	55232799	Decreased	ENSMUSG00000022193	55232643	55236851	overlapEnd	4751	156	NearestStart	Psmb5
chr14	55537600	55540399	Decreased	ENSMUSG00000022203	55535379	55545625	inside	6625	2221	NearestStart	Efs
chr14	55686400	55710399	Decreased	ENSMUSG00000040721	55679098	55711161	inside	12761	762	NearestStart	Zfhx2
chr14	56263000	56266999	Decreased	ENSMUSG00000002320	56254801	56262643	upstream	-2357	357	NearestStart	Tm9sf1
chr14	56399400	56404799	Decreased	ENSMUSG00000022220	56387894	56402879	overlapStart	779	1920	NearestStart	Adcy4
chr14	58017600	58019999	Decreased	ENSMUSG00000021947	57893870	58017333	upstream	-1467	267	NearestStart	Cryl1
chr14	58184400	58185799	Decreased	ENSMUSG00000021951	58168434	58190406	inside	5306	4607	NearestStart	N6amt2
chr14	58269200	58271799	Decreased	ENSMUSG00000021952	58199838	58284267	inside	13767	12468	NearestStart	Xpo4
chr14	60169800	60170999	Decreased	ENSMUSG00000021982	60179732	60216673	downstream	46273	8733	NearestStart	Cdadc1
chr14	63673600	63675799	Decreased	ENSMUSG00000075571	63652923	63668797	upstream	-5903	4803	NearestStart	Defb30
chr14	66561400	66563999	Decreased	ENSMUSG00000034463	66538231	66572581	inside	9881	8582	NearestStart	Scara3
chr14	68325600	68332999	Decreased	ENSMUSG00000048922	68294387	68333898	inside	4598	899	NearestStart	Cdca2
chr14	70549800	70552999	Decreased	ENSMUSG00000033712	70537983	70553618	inside	2218	619	NearestStart	Ccar2
chr14	70564200	70582199	Decreased	ENSMUSG00000022090	70564024	70577488	overlapStart	4288	176	NearestStart	Pdlim2
chr14	70710400	70718999	Decreased	ENSMUSG00000022092	70617704	70689257	upstream	-25443	21143	NearestStart	Ppp3cc
chr14	70731000	70734999	Decreased	ENSMUSG00000022094	70703273	70751232	inside	18232	16233	NearestStart	Slc39a14
chr14	71021200	71048999	Decreased	ENSMUSG00000022099	71001069	71035785	overlapStart	685	13214	NearestStart	Dmtn
chr14	76911400	76916799	Decreased	ENSMUSG00000052584	76932620	76956665	downstream	42565	15821	NearestStart	Serp2
chr14	79112200	79113399	Decreased	ENSMUSG00000034731	78969415	79124896	inside	12096	11497	NearestStart	Dgkh
chr14	79132800	79134999	Decreased	ENSMUSG00000034731	78969415	79124896	upstream	-9004	7904	NearestStart	Dgkh
chr14	80153400	80155199	Decreased	ENSMUSG00000036422	80166586	80171119	downstream	16819	11387	NearestStart	Pcdh8
chr14	21512600	21514199	Decreased	ENSMUSG00000039367	21493542	21514072	overlapStart	672	127	Overlapping	Sec24c
chr14	26392600	26415399	Decreased	ENSMUSG00000007817	26278709	26486229	inside	82229	70830	Overlapping	Zmiz1
chr14	28153400	28155999	Decreased	ENSMUSG00000021895	28051224	28217090	inside	62390	61091	Overlapping	Arhgef3
chr14	29229000	29233199	Decreased	ENSMUSG00000040640	28435613	29291721	inside	60621	58522	Overlapping	Erc2
chr14	48151600	48154199	Decreased	ENSMUSG00000037536	48092235	48151637	overlapStart	-1263	37	Overlapping	Fbxo34
chr14	52931000	52935799	Decreased	ENSMUSG00000049532	52930846	52948437	inside	2554	154	Overlapping	Sall2
chr14	54994000	55004799	Decreased	ENSMUSG00000000958	54989127	55032856	inside	10273	4873	Overlapping	Slc7a7
chr14	55254800	55271799	Decreased	ENSMUSG00000059674	55250828	55260201	overlapEnd	12472	3972	Overlapping	Cdh24
chr14	56216800	56227399	Decreased	ENSMUSG00000047098	56210544	56222530	overlapStart	430	4869	Overlapping	Rnf31
chr14	61379600	61386999	Decreased	ENSMUSG00000021990	61252837	61383393	overlapStart	93	3606	Overlapping	Spata13
chr14	63673600	63675799	Decreased	ENSMUSG00000054763	63665827	63676986	inside	2286	1187	Overlapping	Defb42
chr14	70710400	70718999	Decreased	ENSMUSG00000022094	70703273	70751232	inside	11427	7127	Overlapping	Slc39a14
chr15	12358800	12361199	Decreased	ENSMUSG00000022200	12251204	12281346	downstream	108796	77454	NearestStart	Golph3
chr15	12774800	12778199	Decreased	ENSMUSG00000022191	12754569	12865045	inside	21931	20231	NearestStart	Drosha
chr15	25684600	25703599	Decreased	ENSMUSG00000022270	25773018	25903442	upstream	-78918	69419	NearestStart	Fam134b
chr15	25704000	25715799	Decreased	ENSMUSG00000022270	25773018	25903442	upstream	-63118	57219	NearestStart	Fam134b
chr15	32966400	32969399	Decreased	ENSMUSG00000039007	33012883	33524307	upstream	-44983	43484	NearestStart	Cpq
chr15	33966200	33967399	Decreased	ENSMUSG00000022255	34012473	34072141	upstream	-45673	45074	NearestStart	Mtdh
chr15	58833200	58839399	Decreased	ENSMUSG00000022354	58765364	58771044	downstream	70936	62156	NearestStart	Ndufb9
chr15	59163400	59166799	Decreased	ENSMUSG00000022351	59146635	59162747	downstream	18465	653	NearestStart	Sqle
chr15	59469200	59478999	Decreased	ENSMUSG00000032501	59479904	59488105	upstream	-5804	905	NearestStart	Trib1
chr15	59482200	59490599	Decreased	ENSMUSG00000032501	59479904	59488105	overlapEnd	6496	2296	NearestStart	Trib1
chr15	59510600	59513399	Decreased	ENSMUSG00000032501	59479904	59488105	downstream	32096	22495	NearestStart	Trib1
chr15	61944200	61956799	Decreased	ENSMUSG00000022346	61816945	61821929	downstream	133555	122271	NearestStart	Myc
chr15	75447600	75450199	Decreased	ENSMUSG00000047003	75447108	75455730	inside	1792	492	NearestStart	Zfp41
chr15	75544200	75547199	Decreased	ENSMUSG00000022580	75534709	75544838	overlapEnd	10991	638	NearestStart	Rhpn1
chr15	75826400	75839599	Decreased	ENSMUSG00000075594	75839498	75865669	overlapStart	-6498	101	NearestStart
chr15	76077400	76079799	Decreased	ENSMUSG00000022564	76077236	76080334	inside	1364	164	NearestStart	Grina
chr15	76257000	76268199	Decreased	ENSMUSG00000034161	76287867	76289898	upstream	-25267	19668	NearestStart	Scx
chr15	76308600	76311799	Decreased	ENSMUSG00000022556	76307864	76331402	inside	2336	736	NearestStart	Hsf1
chr15	76522400	76534199	Decreased	ENSMUSG00000022546	76527162	76530104	includeFeature	1138	4095	NearestStart	Gpt
chr15	76719400	76721599	Decreased	ENSMUSG00000055041	76730339	76731735	upstream	-9839	8740	NearestStart	Commd5
chr15	78661000	78667399	Decreased	ENSMUSG00000049521	78673076	78681332	upstream	-8876	5677	NearestStart	Cdc42ep1
chr15	78669000	78682999	Decreased	ENSMUSG00000049521	78673076	78681332	includeFeature	2924	1667	NearestStart	Cdc42ep1
chr15	78693400	78701199	Decreased	ENSMUSG00000033128	78707619	78725015	upstream	-10319	6420	NearestStart	Gga1
chr15	78702200	78707399	Decreased	ENSMUSG00000033128	78707619	78725015	upstream	-2819	220	NearestStart	Gga1
chr15	78719000	78729999	Decreased	ENSMUSG00000022436	78730197	78742481	upstream	-5697	198	NearestStart	Sh3bp1
chr15	78806800	78811199	Decreased	ENSMUSG00000033088	78778153	78836299	inside	30847	25100	NearestStart	Triobp
chr15	78835800	78837999	Decreased	ENSMUSG00000006378	78861303	78873988	upstream	-24403	23304	NearestStart	Gcat
chr15	78981200	78983599	Decreased	ENSMUSG00000033020	78971780	78982204	overlapEnd	10620	1004	NearestStart	Polr2f
chr15	79186200	79197199	Decreased	ENSMUSG00000042622	79177970	79189502	overlapEnd	13730	3302	NearestStart	Maff
chr15	79757200	79762799	Decreased	ENSMUSG00000009585	79722088	79746336	downstream	37912	10864	NearestStart	Apobec3
chr15	79922000	79936799	Decreased	ENSMUSG00000022415	79921763	79949931	inside	7637	237	NearestStart	Syngr1
chr15	80054000	80055599	Decreased	ENSMUSG00000022412	80064509	80083796	upstream	-9709	8910	NearestStart	Mief1
chr15	81497200	81500999	Decreased	ENSMUSG00000022394	81494318	81518745	inside	4782	2882	NearestStart	L3mbtl2
chr15	81981800	81995599	Decreased	ENSMUSG00000022463	81977695	82035806	inside	11005	4105	NearestStart	Srebf2
chr15	82891800	82892799	Decreased	ENSMUSG00000058586	82919937	82947104	upstream	-27637	27138	NearestStart	Serhl
chr15	82927200	82939199	Decreased	ENSMUSG00000058586	82919937	82947104	inside	13263	7263	NearestStart	Serhl
chr15	83997200	84002799	Decreased	ENSMUSG00000041653	83998245	84019942	overlapStart	1755	1045	NearestStart	Pnpla3
chr15	84023200	84028199	Decreased	ENSMUSG00000022437	84022662	84044733	inside	3038	538	NearestStart	Samm50
chr15	84060200	84064599	Decreased	ENSMUSG00000022438	84062472	84146118	overlapStart	-72	2127	NearestStart	Parvb
chr15	84067200	84072399	Decreased	ENSMUSG00000022438	84062472	84146118	inside	7328	4728	NearestStart	Parvb
chr15	84088200	84095199	Decreased	ENSMUSG00000022438	84062472	84146118	inside	29228	25728	NearestStart	Parvb
chr15	84442200	84454999	Decreased	ENSMUSG00000036106	84500049	84534103	upstream	-51449	45050	NearestStart	Prr5
chr15	84862200	84867199	Decreased	ENSMUSG00000022434	84867491	84893258	upstream	-2791	292	NearestStart	Fam118a
chr15	85777600	85779799	Decreased	ENSMUSG00000022386	85709741	85727822	downstream	68959	49778	NearestStart	Trmu
chr15	87373000	87374599	Decreased	ENSMUSG00000054863	87374903	87589766	upstream	-1103	304	NearestStart	Fam19a5
chr15	87453000	87454399	Decreased	ENSMUSG00000054863	87374903	87589766	inside	78797	78097	NearestStart	Fam19a5
chr15	87902600	87906999	Decreased	ENSMUSG00000054863	87374903	87589766	downstream	529897	312834	NearestStart	Fam19a5
chr15	88694200	88699199	Decreased	ENSMUSG00000035828	88692615	88696150	overlapEnd	4085	1585	NearestStart	Pim3
chr15	91881400	91882799	Decreased	ENSMUSG00000055022	91881595	92172398	overlapStart	505	195	NearestStart	Cntn1
chr15	95627600	95629199	Decreased	ENSMUSG00000064210	95621273	95805180	inside	7127	6327	NearestStart	Ano6
chr15	98619000	98631399	Decreased	ENSMUSG00000022997	98620287	98624268	includeFeature	4913	1287	NearestStart	Wnt1
chr15	98807000	98829399	Decreased	ENSMUSG00000064081	98836486	98836801	upstream	-18286	7087	NearestStart	Gm8973
chr15	98877000	98889399	Decreased	ENSMUSG00000023484	98885604	98889409	overlapStart	-2404	10	NearestStart	Prph
chr15	98950200	98952199	Decreased	ENSMUSG00000051934	98957008	99043637	upstream	-5808	4809	NearestStart	Spats2
chr15	99409000	99412799	Decreased	ENSMUSG00000023013	99409486	99414976	overlapStart	1414	486	NearestStart	Aqp2
chr15	99498800	99525999	Decreased	ENSMUSG00000023017	99501148	99531561	overlapStart	11252	2348	NearestStart	Asic1
chr15	99539800	99550599	Decreased	ENSMUSG00000023019	99547945	99555436	overlapStart	-2745	2654	NearestStart	Gpd1
chr15	100239600	100252999	Decreased	ENSMUSG00000087444	100252577	100258581	overlapStart	-6277	422	NearestStart	Gm5475
chr15	100592600	100598799	Decreased	ENSMUSG00000023032	100592177	100654399	inside	3523	423	NearestStart	Slc4a8
chr15	100895200	100908399	Decreased	ENSMUSG00000047034	100946185	100950453	upstream	-44385	37786	NearestStart	Ankrd33
chr15	100920200	100930399	Decreased	ENSMUSG00000047034	100946185	100950453	upstream	-20885	15786	NearestStart	Ankrd33
chr15	101057200	101076799	Decreased	ENSMUSG00000000531	101054637	101063186	overlapEnd	12363	2563	NearestStart	Grasp
chr15	101090000	101101799	Decreased	ENSMUSG00000023034	101097276	101105223	overlapStart	-1376	3424	NearestStart	Nr4a1
chr15	101914000	101915399	Decreased	ENSMUSG00000058655	101904203	101927603	inside	10497	9797	NearestStart	Eif4b
chr15	101931200	101940199	Decreased	ENSMUSG00000037003	101930908	101946832	inside	4792	292	NearestStart	Tenc1
chr15	102040600	102050199	Decreased	ENSMUSG00000046897	102034078	102046037	overlapEnd	11322	4162	NearestStart	Zfp740
chr15	102270800	102273399	Decreased	ENSMUSG00000023047	102275797	102285061	upstream	-3697	2398	NearestStart	Amhr2
chr15	102760400	102771999	Decreased	ENSMUSG00000050328	102767187	102769040	includeFeature	-987	2959	NearestStart	Hoxc12
chr15	102779400	102804799	Decreased	ENSMUSG00000001656	102784857	102788139	includeFeature	7243	5457	NearestStart	Hoxc11
chr15	102805200	102819599	Decreased	ENSMUSG00000036139	102806869	102815530	includeFeature	5531	1669	NearestStart	Hoxc9
chr15	102820000	102855999	Decreased	ENSMUSG00000001657	102821052	102824698	includeFeature	16948	1052	NearestStart	Hoxc8
chr15	102856600	102876199	Decreased	ENSMUSG00000075394	102849366	102867274	overlapEnd	17034	7234	NearestStart	Hoxc4
chr15	10563200	10566199	Decreased	ENSMUSG00000022249	10429856	10488423	upstream	-76277	74777	NearestStart	Ttc23l
chr15	12744000	12746199	Decreased	ENSMUSG00000022195	12737931	12754412	inside	9312	6069	NearestStart	6030458C11Rik
chr15	27847600	27859399	Decreased	ENSMUSG00000022263	27660406	27955603	inside	102103	96204	NearestStart	Trio
chr15	27961800	27964799	Decreased	ENSMUSG00000022263	27660406	27955603	upstream	-7697	6197	NearestStart	Trio
chr15	31341400	31345799	Decreased	ENSMUSG00000022236	31370964	31383444	downstream	39844	25165	NearestStart	Ropn1l
chr15	33615400	33617199	Decreased	ENSMUSG00000038984	33613630	33617638	inside	1338	439	NearestStart	Tspyl5
chr15	37944000	37945799	Decreased	ENSMUSG00000022292	37853706	37891073	upstream	-53827	52927	NearestStart	Rrm2b
chr15	53003800	53010599	Decreased	ENSMUSG00000061731	52895592	53177714	inside	170514	108208	NearestStart	Ext1
chr15	54782800	54784799	Decreased	ENSMUSG00000022425	54670452	54751701	upstream	-32099	31099	NearestStart	Enpp2
chr15	56516800	56517999	Decreased	ENSMUSG00000022367	56497181	56526094	inside	8694	8095	NearestStart	Has2
chr15	58647400	58648799	Decreased	ENSMUSG00000062373	58613823	58655085	inside	6985	6286	NearestStart	Tmem65
chr15	58893800	58905799	Decreased	ENSMUSG00000022353	58772798	58913581	inside	13781	7782	NearestStart	Mtss1
chr15	59654000	59656799	Decreased	ENSMUSG00000071750	59825984	59826383	downstream	170983	169185	NearestStart	Gm7713
chr15	63861600	63867399	Decreased	ENSMUSG00000022378	63760651	63892010	inside	27510	24611	NearestStart	Fam49b
chr15	64750800	64753799	Decreased	ENSMUSG00000022376	64530603	64753858	inside	1558	59	NearestStart	Adcy8
chr15	66113600	66117399	Decreased	ENSMUSG00000056258	65826732	66117786	inside	2286	387	NearestStart	Kcnq3
chr15	72976000	72991199	Decreased	ENSMUSG00000036698	72929021	73015270	inside	31670	24071	NearestStart	2002-08-01
chr15	72992600	73011199	Decreased	ENSMUSG00000036698	72929021	73015270	inside	13370	4071	NearestStart	2002-08-01
chr15	73276600	73278599	Decreased	ENSMUSG00000072489	73258785	73259370	upstream	-18230	17230	NearestStart
chr15	73447400	73450599	Decreased	ENSMUSG00000079020	73407853	73476192	inside	27192	25593	NearestStart	Slc45a4
chr15	73665800	73671399	Decreased	ENSMUSG00000072487	73591839	73670101	overlapStart	1501	1298	NearestStart	Mroh5
chr15	74499600	74511399	Decreased	ENSMUSG00000022602	74499512	74503000	overlapStart	-2500	88	NearestStart	Arc
chr15	74703400	74704599	Decreased	ENSMUSG00000063522	74708765	74712134	downstream	8134	4166	NearestStart	2010109I03Rik
chr15	75556200	75564799	Decreased	ENSMUSG00000047591	75577272	75578352	downstream	17852	12473	NearestStart	Mafa
chr15	75635400	75636599	Decreased	ENSMUSG00000075600	75584861	75672345	inside	36345	35746	NearestStart	Zc3h3
chr15	75709600	75739199	Decreased	ENSMUSG00000022574	75721393	75724911	includeFeature	511	11793	NearestStart	Naprt1
chr15	75917000	75921799	Decreased	ENSMUSG00000075590	75916024	75920443	overlapStart	1043	976	NearestStart	Nrbp2
chr15	75961600	75962799	Decreased	ENSMUSG00000044361	75949946	75957026	upstream	-5174	4574	NearestStart	BC024139
chr15	76008000	76043399	Decreased	ENSMUSG00000022565	76001403	76063000	inside	37300	6597	NearestStart	Plec
chr15	76452600	76457999	Decreased	ENSMUSG00000062381	76452517	76456457	overlapStart	1157	83	NearestStart	Vps28
chr15	76482000	76486599	Decreased	ENSMUSG00000053929	76473824	76490547	inside	6247	3948	NearestStart	Cyhr1
chr15	77172600	77175999	Decreased	ENSMUSG00000033565	76909419	77137483	upstream	-36817	35117	NearestStart	Rbfox2
chr15	77183000	77199999	Decreased	ENSMUSG00000010601	77218646	77229540	downstream	38040	18647	NearestStart	Apol7a
chr15	77604800	77609799	Decreased	ENSMUSG00000056656	77578228	77585678	upstream	-21622	19122	NearestStart	Apol8
chr15	77619800	77671799	Decreased	ENSMUSG00000022443	77591016	77672605	inside	26805	806	NearestStart	Myh9
chr15	77716600	77725599	Decreased	ENSMUSG00000005354	77745476	77759436	downstream	38336	19877	NearestStart	Txn2
chr15	77740200	77755999	Decreased	ENSMUSG00000005354	77745476	77759436	overlapEnd	11336	3437	NearestStart	Txn2
chr15	77783200	77791799	Decreased	ENSMUSG00000016552	77770951	77787152	overlapStart	-348	3952	NearestStart	Foxred2
chr15	77794400	77800599	Decreased	ENSMUSG00000016554	77789427	77801254	inside	3754	655	NearestStart	Eif3d
chr15	78879800	78884199	Decreased	ENSMUSG00000033055	78883523	78893315	overlapEnd	11315	676	NearestStart	Ankrd54
chr15	78956200	78967199	Decreased	ENSMUSG00000033029	78965084	78971681	overlapEnd	9981	2115	NearestStart	1700088E04Rik
chr15	78985400	78986599	Decreased	ENSMUSG00000033006	78985342	78994920	inside	8920	58	NearestStart	Sox10
chr15	79072800	79075999	Decreased	ENSMUSG00000032988	79081443	79085191	downstream	10791	5444	NearestStart	Slc16a8
chr15	79095800	79098599	Decreased	ENSMUSG00000032988	79081443	79085191	upstream	-12009	10609	NearestStart	Slc16a8
chr15	79254200	79256799	Decreased	ENSMUSG00000022433	79248281	79274349	inside	18849	5919	NearestStart	Csnk1e
chr15	79258400	79271999	Decreased	ENSMUSG00000022433	79248281	79274349	inside	9149	2350	NearestStart	Csnk1e
chr15	79370600	79372199	Decreased	ENSMUSG00000055065	79358136	79377171	inside	5771	4972	NearestStart	Ddx17
chr15	79509400	79510799	Decreased	ENSMUSG00000022426	79504679	79518302	inside	8202	4721	NearestStart	Josd1
chr15	79630400	79639599	Decreased	ENSMUSG00000022421	79616782	79635196	overlapStart	196	4403	NearestStart	Nptxr
chr15	81340800	81350599	Decreased	ENSMUSG00000091198	81329513	81329978	upstream	-15722	10822	NearestStart	Gm5218
chr15	81548400	81559799	Decreased	ENSMUSG00000022391	81534677	81560349	inside	6249	550	NearestStart	Rangap1
chr15	81750800	81756399	Decreased	ENSMUSG00000022476	81745459	81756643	inside	3043	244	NearestStart	Polr3h
chr15	82166600	82176199	Decreased	ENSMUSG00000022453	82159961	82169256	overlapStart	-2144	2656	NearestStart	Naga
chr15	82730400	82746999	Decreased	ENSMUSG00000041852	82639058	82742564	overlapStart	3864	4435	NearestStart	Tcf20
chr15	82747200	82762399	Decreased	ENSMUSG00000041852	82639058	82742564	upstream	-12236	4636	NearestStart	Tcf20
chr15	82770800	82793799	Decreased	ENSMUSG00000041852	82639058	82742564	upstream	-39736	28236	NearestStart	Tcf20
chr15	82854800	82875599	Decreased	ENSMUSG00000058099	82828150	82863736	overlapStart	-1464	8936	NearestStart	Nfam1
chr15	83006400	83007799	Decreased	ENSMUSG00000018042	82983923	83003022	upstream	-4078	3378	NearestStart	Cyb5r3
chr15	83065400	83068799	Decreased	ENSMUSG00000047878	83057155	83082204	inside	15104	8245	NearestStart	A4galt
chr15	83134000	83138599	Decreased	ENSMUSG00000054277	83130169	83180677	inside	44377	3831	NearestStart	Arfgap3
chr15	83301400	83314999	Decreased	ENSMUSG00000016664	83206036	83295036	upstream	-13164	6364	NearestStart	Pacsin2
chr15	83341400	83343999	Decreased	ENSMUSG00000022442	83314201	83341323	upstream	-1377	77	NearestStart	Ttll1
chr15	83916400	83920999	Decreased	ENSMUSG00000018865	83906526	83936184	inside	17484	9874	NearestStart	Sult4a1
chr15	84295600	84301199	Decreased	ENSMUSG00000062760	84209634	84277527	upstream	-20873	18073	NearestStart	1810041L15Rik
chr15	84335200	84344799	Decreased	ENSMUSG00000055745	84383827	84387922	downstream	47922	39028	NearestStart	Ldoc1l
chr15	84684600	84685799	Decreased	ENSMUSG00000016624	84615805	84686559	inside	1359	760	NearestStart	Phf21b
chr15	88526200	88528399	Decreased	ENSMUSG00000022387	88517729	88564663	inside	37363	8471	NearestStart	Brd1
chr15	88530600	88532799	Decreased	ENSMUSG00000022387	88517729	88564663	inside	32963	12871	NearestStart	Brd1
chr15	88535400	88543199	Decreased	ENSMUSG00000022387	88517729	88564663	inside	25363	17671	NearestStart	Brd1
chr15	88543600	88546999	Decreased	ENSMUSG00000022387	88517729	88564663	inside	19363	17664	NearestStart	Brd1
chr15	88971000	88974199	Decreased	ENSMUSG00000022610	88961014	88971133	overlapStart	-1467	133	NearestStart	Mapk12
chr15	88984800	88989799	Decreased	ENSMUSG00000053137	88972915	88980036	upstream	-7264	4764	NearestStart	Mapk11
chr15	88993400	89009399	Decreased	ENSMUSG00000036606	88985978	89011218	inside	9818	1819	NearestStart	Plxnb2
chr15	89181800	89185799	Decreased	ENSMUSG00000022614	89181434	89186090	inside	2290	291	NearestStart	Lmf2
chr15	89301600	89309399	Decreased	ENSMUSG00000022620	89302906	89307856	includeFeature	2356	1306	NearestStart	Arsa
chr15	89309800	89311999	Decreased	ENSMUSG00000022620	89302906	89307856	upstream	-3044	1944	NearestStart	Arsa
chr15	92831400	92832999	Decreased	ENSMUSG00000036197	93070172	93105610	downstream	273410	237173	NearestStart	Gxylt1
chr15	93340400	93346999	Decreased	ENSMUSG00000036158	93329544	93426322	inside	82622	10856	NearestStart	Prickle1
chr15	96464000	96471199	Decreased	ENSMUSG00000023169	96401848	96473344	inside	5744	2145	NearestStart	Slc38a1
chr15	97208000	97216799	Decreased	ENSMUSG00000048218	97074504	97077718	upstream	-134682	130282	NearestStart	Amigo2
chr15	97817400	97838199	Decreased	ENSMUSG00000022483	97806032	97835155	overlapStart	7355	3044	NearestStart	Col2a1
chr15	98373400	98377799	Decreased	ENSMUSG00000022992	98349242	98364669	upstream	-10931	8731	NearestStart	Kansl2
chr15	98417800	98429599	Decreased	ENSMUSG00000022994	98420424	98438064	overlapEnd	14364	2624	NearestStart	Adcy6
chr15	98429800	98435599	Decreased	ENSMUSG00000022994	98420424	98438064	inside	5364	2465	NearestStart	Adcy6
chr15	98518800	98523599	Decreased	ENSMUSG00000054855	98493851	98507892	upstream	-13308	10908	NearestStart	Rnd1
chr15	98572800	98580599	Decreased	ENSMUSG00000051853	98568051	98593642	inside	16942	4749	NearestStart	Arf3
chr15	98631800	98642599	Decreased	ENSMUSG00000059213	98634212	98638356	includeFeature	1156	2412	NearestStart	Ddn
chr15	98677000	98683199	Decreased	ENSMUSG00000067713	98643228	98661939	upstream	-18161	15061	NearestStart	Prkag1
chr15	98685400	98687999	Decreased	ENSMUSG00000048154	98662099	98701614	inside	14914	13615	NearestStart	Kmt2d
chr15	99169400	99178599	Decreased	ENSMUSG00000023008	99147655	99200913	inside	26913	21745	NearestStart	Fmnl3
chr15	99277600	99282199	Decreased	ENSMUSG00000023009	99252465	99288179	inside	8279	5980	NearestStart	Nckap5l
chr15	99282600	99287599	Decreased	ENSMUSG00000023009	99252465	99288179	inside	3079	580	NearestStart	Nckap5l
chr15	99346200	99363599	Decreased	ENSMUSG00000023011	99327435	99358448	overlapStart	3548	5151	NearestStart	Faim2
chr15	99702200	99704399	Decreased	ENSMUSG00000023022	99608900	99705859	inside	2559	1460	NearestStart	Lima1
chr15	99769200	99772599	Decreased	ENSMUSG00000045350	99748778	99797378	inside	26478	20422	NearestStart	Fam186a
chr15	100451200	100464399	Decreased	ENSMUSG00000053559	100451772	100467296	overlapEnd	9496	572	NearestStart	Smagp
chr15	100543400	100547399	Decreased	ENSMUSG00000037280	100522243	100559807	inside	14407	12408	NearestStart	Galnt6
chr15	101830400	101839799	Decreased	ENSMUSG00000049382	101827141	101834773	overlapStart	-327	3259	NearestStart	Krt8
chr15	101962000	101966399	Decreased	ENSMUSG00000036966	101946775	101966665	inside	2465	266	NearestStart	Spryd3
chr15	102060800	102075199	Decreased	ENSMUSG00000001281	102046425	102062366	overlapStart	-5634	1566	NearestStart	Itgb7
chr15	102088200	102091399	Decreased	ENSMUSG00000001288	102065368	102087948	upstream	-1852	252	NearestStart	Rarg
chr15	102992200	103012999	Decreased	ENSMUSG00000036061	102983737	102988383	upstream	-14217	3817	NearestStart	Smug1
chr15	103080600	103082599	Decreased	ENSMUSG00000058794	103078642	103088834	inside	7234	1958	NearestStart	Nfe2
chr15	103142000	103147399	Decreased	ENSMUSG00000063234	103138666	103140869	upstream	-3831	1131	NearestStart	Gpr84
chr15	103181600	103182999	Decreased	ENSMUSG00000000552	103144318	103170517	upstream	-11783	11083	NearestStart	Zfp385a
chr15	103358400	103361999	Decreased	ENSMUSG00000022490	103360709	103368423	overlapEnd	8223	1290	NearestStart	Ppp1r1a
chr15	10563200	10566199	Decreased	ENSMUSG00000022246	10498733	10644386	inside	65967	64467	Overlapping	Rai14
chr15	12358800	12361199	Decreased	ENSMUSG00000022197	12286808	12669679	inside	73192	71992	Overlapping	Pdzd2
chr15	25684600	25703599	Decreased	ENSMUSG00000022272	25552279	25743428	inside	49328	39829	Overlapping	Myo10
chr15	25704000	25715799	Decreased	ENSMUSG00000022272	25552279	25743428	inside	33528	27629	Overlapping	Myo10
chr15	37944000	37945799	Decreased	ENSMUSG00000037487	37897082	38008608	inside	47818	46918	Overlapping	Ubr5
chr15	58833200	58839399	Decreased	ENSMUSG00000022353	58772798	58913581	inside	63502	60402	Overlapping	Mtss1
chr15	59163400	59166799	Decreased	ENSMUSG00000022350	59163552	59205722	overlapStart	1548	152	Overlapping	E430025E21Rik
chr15	75826400	75839599	Decreased	ENSMUSG00000063704	75824198	75829582	overlapStart	-3418	2202	Overlapping	Mapk15
chr15	76257000	76268199	Decreased	ENSMUSG00000022558	76210942	76283468	inside	20868	15269	Overlapping	Mroh1
chr15	76522400	76534199	Decreased	ENSMUSG00000033819	76502044	76525349	overlapStart	-2951	2949	Overlapping	Ppp1r16a
chr15	76719400	76721599	Decreased	ENSMUSG00000033669	76709688	76722822	inside	2322	1223	Overlapping	Zfp7
chr15	77604800	77609799	Decreased	ENSMUSG00000022443	77591016	77672605	inside	16284	13784	Overlapping	Myh9
chr15	78719000	78729999	Decreased	ENSMUSG00000033128	78707619	78725015	overlapStart	515	4984	Overlapping	Gga1
chr15	78835800	78837999	Decreased	ENSMUSG00000033088	78778153	78836299	overlapStart	-601	499	Overlapping	Triobp
chr15	78956200	78967199	Decreased	ENSMUSG00000033039	78939412	78967328	inside	5628	129	Overlapping	Micall1
chr15	79072800	79075999	Decreased	ENSMUSG00000068206	79059602	79087104	inside	12704	11105	Overlapping	Pick1
chr15	79095800	79098599	Decreased	ENSMUSG00000018126	79088624	79115967	inside	8576	7176	Overlapping	Baiap2l2
chr15	79757200	79762799	Decreased	ENSMUSG00000053411	79746236	79801549	inside	13764	10964	Overlapping	Cbx7
chr15	83301400	83314999	Decreased	ENSMUSG00000022442	83314201	83341323	overlapStart	-6001	798	Overlapping	Ttll1
chr15	85777600	85779799	Decreased	ENSMUSG00000016028	85729187	85864207	inside	49513	48413	Overlapping	Celsr1
chr15	88984800	88989799	Decreased	ENSMUSG00000036606	88985978	89011218	overlapStart	1322	1178	Overlapping	Plxnb2
chr15	97208000	97216799	Decreased	ENSMUSG00000044250	97077537	97216120	overlapStart	3720	679	Overlapping	Pced1b
chr15	98373400	98377799	Decreased	ENSMUSG00000011960	98369119	98401354	inside	6481	4281	Overlapping	Ccnt1
chr15	98417800	98429599	Decreased	ENSMUSG00000022993	98401451	98420010	overlapStart	-3690	2210	Overlapping	4930415O20Rik
chr15	98677000	98683199	Decreased	ENSMUSG00000048154	98662099	98701614	inside	18001	14901	Overlapping	Kmt2d
chr15	99539800	99550599	Decreased	ENSMUSG00000023018	99532717	99544426	overlapStart	-774	4626	Overlapping	Smarcd1
chr15	100239600	100252999	Decreased	ENSMUSG00000023030	100218328	100255503	inside	27972	2504	Overlapping	Slc11a2
chr15	103142000	103147399	Decreased	ENSMUSG00000000552	103144318	103170517	overlapStart	382	2318	Overlapping	Zfp385a
chr15	103181600	103182999	Decreased	ENSMUSG00000000555	103174719	103197194	inside	7581	6881	Overlapping	Itga5
chr15	103358400	103361999	Decreased	ENSMUSG00000022489	103333464	103360483	overlapStart	283	1516	Overlapping	Pde1b
chr16	4595200	4610599	Decreased	ENSMUSG00000014303	4594712	4615957	inside	8188	488	NearestStart	Glis2
chr16	4651400	4660199	Decreased	ENSMUSG00000039646	4639940	4650802	downstream	15860	598	NearestStart	Vasn
chr16	5232400	5236999	Decreased	ENSMUSG00000039427	5233713	5245005	overlapStart	987	1313	NearestStart	Alg1
chr16	8635000	8637199	Decreased	ENSMUSG00000022711	8637766	8657624	upstream	-1666	567	NearestStart	Pmm2
chr16	10412400	10416999	Decreased	ENSMUSG00000022503	10412040	10424521	inside	2660	360	NearestStart	Nubp1
chr16	14368000	14375399	Decreased	ENSMUSG00000023088	14361650	14475830	inside	10050	6350	NearestStart	Abcc1
chr16	17646800	17651799	Decreased	ENSMUSG00000041617	17646562	17650831	overlapEnd	2738	238	NearestStart	Ccdc74a
chr16	17797600	17810599	Decreased	ENSMUSG00000012017	17797374	17808380	overlapEnd	6726	226	NearestStart	Scarf2
chr16	18146800	18157999	Decreased	ENSMUSG00000043811	18127734	18152501	overlapEnd	24666	5498	NearestStart	Rtn4r
chr16	18348400	18352599	Decreased	ENSMUSG00000000325	18348274	18407169	inside	2226	126	NearestStart	Arvcf
chr16	18393000	18414199	Decreased	ENSMUSG00000075704	18426509	18479166	upstream	-22909	12310	NearestStart	Txnrd2
chr16	18477200	18483199	Decreased	ENSMUSG00000000884	18498860	18566772	upstream	-18660	15661	NearestStart	Gnb1l
chr16	21366600	21384199	Decreased	ENSMUSG00000033653	21423190	21644753	upstream	-47790	38991	NearestStart	Vps8
chr16	21384800	21403799	Decreased	ENSMUSG00000033653	21423190	21644753	upstream	-28890	19391	NearestStart	Vps8
chr16	23098400	23104799	Decreased	ENSMUSG00000022884	23107516	23114209	upstream	-5916	2717	NearestStart	Eif4a2
chr16	23158200	23159399	Decreased	ENSMUSG00000022878	23146608	23158101	downstream	12192	99	NearestStart	Adipoq
chr16	25864800	25866799	Decreased	ENSMUSG00000022510	25683848	25892188	inside	181952	25389	NearestStart	Trp63
chr16	29660400	29668199	Decreased	ENSMUSG00000038084	29579419	29654970	downstream	84881	5430	NearestStart	Opa1
chr16	30051000	30054999	Decreased	ENSMUSG00000022528	30065425	30067882	upstream	-12425	10426	NearestStart	Hes1
chr16	30709600	30710799	Decreased	ENSMUSG00000046546	30599808	30602883	downstream	110392	106717	NearestStart	Fam43a
chr16	31457800	31463999	Decreased	ENSMUSG00000046598	31422365	31458987	overlapEnd	38535	1187	NearestStart	Bdh1
chr16	32113400	32116999	Decreased	ENSMUSG00000035790	32099885	32108155	downstream	15315	5245	NearestStart	Cep19
chr16	32505400	32518599	Decreased	ENSMUSG00000052363	32496350	32507297	overlapEnd	15650	1897	NearestStart	Zdhhc19
chr16	33732400	33746799	Decreased	ENSMUSG00000022824	33794122	33820020	upstream	-54522	47323	NearestStart	Muc13
chr16	35542600	35549399	Decreased	ENSMUSG00000052133	35541447	35664818	inside	4553	1153	NearestStart	Sema5b
chr16	35583000	35590799	Decreased	ENSMUSG00000052133	35541447	35664818	inside	45453	41553	NearestStart	Sema5b
chr16	35780200	35784999	Decreased	ENSMUSG00000022849	35770471	35828532	inside	12129	9729	NearestStart	Hspbap1
chr16	37987200	37995799	Decreased	ENSMUSG00000046961	37916581	38007613	inside	74919	11814	NearestStart	Gpr156
chr16	38601600	38604599	Decreased	ENSMUSG00000002845	38558810	38592275	downstream	44290	9325	NearestStart	Tmem39a
chr16	78295000	78295999	Decreased	ENSMUSG00000022865	78301740	78360030	upstream	-6240	5741	NearestStart	Cxadr
chr16	90416000	90427599	Decreased	ENSMUSG00000053414	90386641	90499798	inside	35159	29359	NearestStart	Hunk
chr16	90433800	90444999	Decreased	ENSMUSG00000053414	90386641	90499798	inside	52759	47159	NearestStart	Hunk
chr16	90519800	90524999	Decreased	ENSMUSG00000046119	90554408	90555129	upstream	-32008	29409	NearestStart	1110008E08Rik
chr16	91219000	91233799	Decreased	ENSMUSG00000039830	91225794	91228922	includeFeature	606	4877	NearestStart	Olig2
chr16	93785200	93802599	Decreased	ENSMUSG00000039456	93832365	93876317	upstream	-38465	29766	NearestStart	Morc3
chr16	93888200	93893399	Decreased	ENSMUSG00000022945	93884145	93906360	inside	6655	4055	NearestStart	Chaf1b
chr16	94846400	94847599	Decreased	ENSMUSG00000022897	94791616	94917124	inside	55384	54784	NearestStart	Dyrk1a
chr16	4220000	4221599	Decreased	ENSMUSG00000022521	4084047	4213404	upstream	-7396	6596	NearestStart	Crebbp
chr16	4275000	4277199	Decreased	ENSMUSG00000022521	4084047	4213404	upstream	-62696	61596	NearestStart	Crebbp
chr16	4626400	4631399	Decreased	ENSMUSG00000014301	4616463	4624988	upstream	-3912	1412	NearestStart	Pam16
chr16	5533600	5539999	Decreased	ENSMUSG00000022544	5244244	5256076	upstream	-280724	277524	NearestStart	Fam86
chr16	8706600	8713799	Decreased	ENSMUSG00000008393	8658679	8672246	upstream	-37954	34354	NearestStart	Carhsp1
chr16	8728200	8737599	Decreased	ENSMUSG00000022710	8688814	8792401	inside	59501	39386	NearestStart	Usp7
chr16	8810800	8811399	Decreased	ENSMUSG00000022710	8688814	8792401	upstream	-18699	18399	NearestStart	Usp7
chr16	10263400	10264599	Decreased	ENSMUSG00000022505	10281841	10314061	downstream	50061	17242	NearestStart	Emp2
chr16	10365600	10376199	Decreased	ENSMUSG00000039179	10358040	10395583	inside	24683	7560	NearestStart	Tekt5
chr16	11198200	11202599	Decreased	ENSMUSG00000005846	11193062	11203424	inside	3024	825	NearestStart	Rsl1d1
chr16	15634600	15636999	Decreased	ENSMUSG00000022673	15623989	15637493	inside	1693	494	NearestStart	Mcm4
chr16	17552000	17567599	Decreased	ENSMUSG00000022759	17544557	17561340	overlapStart	1540	6259	NearestStart	4930451C15Rik
chr16	17830400	17833799	Decreased	ENSMUSG00000090236	17835368	17838457	downstream	6357	1569	NearestStart	Car15
chr16	17924600	17927599	Decreased	ENSMUSG00000003528	17925303	17928312	overlapEnd	2212	703	NearestStart	Slc25a1
chr16	18457800	18466399	Decreased	ENSMUSG00000000326	18406978	18426945	upstream	-35155	30855	NearestStart	Comt
chr16	18623400	18629599	Decreased	ENSMUSG00000072214	18621903	18630004	inside	3504	405	NearestStart	Sept5
chr16	20190400	20193399	Decreased	ENSMUSG00000041205	20233382	20241431	downstream	49531	39983	NearestStart	Map6d1
chr16	20331000	20333399	Decreased	ENSMUSG00000022818	20308459	20323138	upstream	-9062	7862	NearestStart	Cyp2ab1
chr16	22386600	22418999	Decreased	ENSMUSG00000013089	22381381	22439792	inside	36992	5219	NearestStart	Etv5
chr16	22419600	22438199	Decreased	ENSMUSG00000013089	22381381	22439792	inside	10892	1593	NearestStart	Etv5
chr16	22530800	22533599	Decreased	ENSMUSG00000013089	22381381	22439792	upstream	-92408	91008	NearestStart	Etv5
chr16	28892800	28894399	Decreased	ENSMUSG00000051065	28826261	28929784	inside	36184	35385	NearestStart	Mb21d2
chr16	30203800	30207599	Decreased	ENSMUSG00000023176	30256463	30267618	downstream	61918	48864	NearestStart	Cpn2
chr16	31065000	31072799	Decreased	ENSMUSG00000047434	30955712	31081518	inside	12618	8719	NearestStart	Xxylt1
chr16	35483800	35490599	Decreased	ENSMUSG00000022844	35397398	35490959	inside	3759	360	NearestStart	Pdia5
chr16	36110200	36111799	Decreased	ENSMUSG00000034362	36120031	36131327	downstream	20327	8232	NearestStart	Csta
chr16	50428000	50429799	Decreased	ENSMUSG00000022641	50191956	50432503	inside	3603	2704	NearestStart	Bbx
chr16	55904000	55907199	Decreased	ENSMUSG00000075033	55840065	55895392	upstream	-10208	8608	NearestStart	Nxpe3
chr16	57196600	57199199	Decreased	ENSMUSG00000022751	57156783	57167445	upstream	-30455	29155	NearestStart	Nit2
chr16	60604000	60606199	Decreased	ENSMUSG00000055540	59653308	60605074	overlapStart	-26	1074	NearestStart	Epha6
chr16	90131800	90134199	Decreased	ENSMUSG00000002489	89787355	90144014	inside	11014	9815	NearestStart	Tiam1
chr16	90323000	90323799	Decreased	ENSMUSG00000022983	90229201	90284670	upstream	-38730	38330	NearestStart	Scaf4
chr16	91620200	91622799	Decreased	ENSMUSG00000039763	91614501	91619271	upstream	-2229	929	NearestStart	Dnajc28
chr16	97969600	97975399	Decreased	ENSMUSG00000005251	97963539	97985344	inside	12844	6061	NearestStart	Ripk4
chr16	97985400	97988999	Decreased	ENSMUSG00000005251	97963539	97985344	upstream	-1856	56	NearestStart	Ripk4
chr16	4626400	4631399	Decreased	ENSMUSG00000039637	4626132	4679777	inside	2768	268	Overlapping	Coro7
chr16	4651400	4660199	Decreased	ENSMUSG00000039637	4626132	4679777	inside	29668	19578	Overlapping	Coro7
chr16	8635000	8637199	Decreased	ENSMUSG00000043140	8633976	8637805	inside	2124	606	Overlapping	Tmem186
chr16	8706600	8713799	Decreased	ENSMUSG00000022710	8688814	8792401	inside	21386	17786	Overlapping	Usp7
chr16	18393000	18414199	Decreased	ENSMUSG00000000325	18348274	18407169	overlapStart	3569	7030	Overlapping	Arvcf
chr16	18457800	18466399	Decreased	ENSMUSG00000075704	18426509	18479166	inside	17066	12767	Overlapping	Txnrd2
chr16	18477200	18483199	Decreased	ENSMUSG00000075704	18426509	18479166	overlapStart	-1034	1966	Overlapping	Txnrd2
chr16	20190400	20193399	Decreased	ENSMUSG00000041215	20141135	20232646	inside	40746	39247	Overlapping	Yeats2
chr16	20331000	20333399	Decreased	ENSMUSG00000022822	20331375	20426467	overlapStart	825	375	Overlapping	Abcc5
chr16	22530800	22533599	Decreased	ENSMUSG00000022861	22468533	22657294	inside	63667	62267	Overlapping	Dgkg
chr16	33732400	33746799	Decreased	ENSMUSG00000075254	33684551	33771662	inside	32062	24863	Overlapping	Heg1
chr16	38601600	38604599	Decreased	ENSMUSG00000022799	38598452	38713387	inside	4648	3148	Overlapping	Arhgap31
chr16	55904000	55907199	Decreased	ENSMUSG00000022604	55900000	55934968	inside	5600	4000	Overlapping	Cep97
chr16	57196600	57199199	Decreased	ENSMUSG00000022749	57168978	57231579	inside	28922	27622	Overlapping	Tbc1d23
chr16	91620200	91622799	Decreased	ENSMUSG00000022962	91621430	91647197	overlapStart	70	1230	Overlapping	Gart
chr16	93785200	93802599	Decreased	ENSMUSG00000022946	93712151	93810830	inside	16930	8231	Overlapping	Dopey2
chr17	3256200	3258999	Decreased	ENSMUSG00000023800	3326572	3519397	upstream	-68972	67573	NearestStart	Tiam2
chr17	3404200	3409199	Decreased	ENSMUSG00000023800	3326572	3519397	inside	80128	77628	NearestStart	Tiam2
chr17	8382000	8383399	Decreased	ENSMUSG00000069135	8358365	8389669	inside	24335	6270	NearestStart	Fgfr1op
chr17	8516400	8519199	Decreased	ENSMUSG00000073468	8503966	8520307	inside	13834	1108	NearestStart	Sft2d1
chr17	8715000	8721799	Decreased	ENSMUSG00000023868	8718236	9179513	overlapStart	164	3236	NearestStart	Pde10a
chr17	8785200	8787599	Decreased	ENSMUSG00000023868	8718236	9179513	inside	68164	66964	NearestStart	Pde10a
chr17	12321600	12323199	Decreased	ENSMUSG00000023827	12311569	12412511	inside	10831	10031	NearestStart	Agpat4
chr17	12465600	12466799	Decreased	ENSMUSG00000079716	12425346	12464050	downstream	40854	1550	NearestStart	Map3k4
chr17	13068800	13073799	Decreased	ENSMUSG00000059408	13068899	13070708	includeFeature	2401	99	NearestStart	Mrgprh
chr17	15210200	15212599	Decreased	ENSMUSG00000036552	15178604	15201196	downstream	32796	9004	NearestStart	Ermard
chr17	24182200	24184599	Decreased	ENSMUSG00000050762	24175110	24182921	overlapEnd	8290	721	NearestStart	Prss27
chr17	24804600	24806199	Decreased	ENSMUSG00000041130	24806696	24818960	upstream	-1296	497	NearestStart	Zfp598
chr17	24807400	24815799	Decreased	ENSMUSG00000041130	24806696	24818960	inside	4904	704	NearestStart	Zfp598
chr17	25007400	25020199	Decreased	ENSMUSG00000046070	25014599	25018955	includeFeature	-799	1244	NearestStart	Igfals
chr17	25032400	25036399	Decreased	ENSMUSG00000073435	25033444	25034467	includeFeature	956	1044	NearestStart	Nme3
chr17	25040200	25041199	Decreased	ENSMUSG00000073435	25033444	25034467	downstream	7256	5733	NearestStart	Nme3
chr17	25850200	25856799	Decreased	ENSMUSG00000025739	25854115	25856351	includeFeature	-615	448	NearestStart	Gng13
chr17	25909200	25913399	Decreased	ENSMUSG00000002280	25910720	25920277	overlapStart	580	1520	NearestStart	Narfl
chr17	25960600	25969399	Decreased	ENSMUSG00000025736	25965811	25968787	includeFeature	-811	612	NearestStart	Jmjd8
chr17	26260800	26264399	Decreased	ENSMUSG00000024181	26260464	26263558	overlapEnd	2136	336	NearestStart	Mrpl28
chr17	26338400	26345799	Decreased	ENSMUSG00000024186	26339902	26348269	overlapStart	2198	1502	NearestStart	Rgs11
chr17	26699000	26702399	Decreased	ENSMUSG00000001576	26698433	26793876	inside	2267	567	NearestStart	Ergic1
chr17	26791200	26795999	Decreased	ENSMUSG00000015575	26813340	26836589	upstream	-19740	17341	NearestStart	Atp6v0e
chr17	26813800	26816599	Decreased	ENSMUSG00000015575	26813340	26836589	inside	1860	460	NearestStart	Atp6v0e
chr17	27184400	27198199	Decreased	ENSMUSG00000042644	27194248	27259168	overlapStart	-2948	3951	NearestStart	Itpr3
chr17	27819800	27828799	Decreased	ENSMUSG00000040276	27792453	27848051	inside	31847	19252	NearestStart	Pacsin1
chr17	28065800	28068799	Decreased	ENSMUSG00000024219	28046284	28199545	inside	21016	19516	NearestStart	Anks1
chr17	28272400	28278999	Decreased	ENSMUSG00000038677	28279260	28311797	upstream	-3560	261	NearestStart	Scube3
chr17	28279600	28289599	Decreased	ENSMUSG00000038677	28279260	28311797	inside	5340	340	NearestStart	Scube3
chr17	28366000	28369599	Decreased	ENSMUSG00000002250	28369698	28438414	upstream	-1898	99	NearestStart	Ppard
chr17	28717200	28732799	Decreased	ENSMUSG00000062252	28712662	28720538	overlapEnd	12338	3338	NearestStart	Lhfpl5
chr17	29192400	29211999	Decreased	ENSMUSG00000023067	29227923	29237667	upstream	-25723	15924	NearestStart	Cdkn1a
chr17	29300400	29317799	Decreased	ENSMUSG00000064147	29272000	29285925	downstream	37100	14475	NearestStart	Rab44
chr17	29563600	29566799	Decreased	ENSMUSG00000024014	29627756	29632390	upstream	-62556	60957	NearestStart	Pim1
chr17	29572200	29580199	Decreased	ENSMUSG00000024014	29627756	29632390	upstream	-51556	47557	NearestStart	Pim1
chr17	29599200	29607799	Decreased	ENSMUSG00000024014	29627756	29632390	upstream	-24256	19957	NearestStart	Pim1
chr17	32604800	32605999	Decreased	ENSMUSG00000061126	32605403	32630265	overlapStart	-3	596	NearestStart	Cyp4f39
chr17	34001600	34003599	Decreased	ENSMUSG00000002308	33980035	33986719	downstream	22565	14881	NearestStart	Cd320
chr17	34057600	34061599	Decreased	ENSMUSG00000051390	34052848	34056269	downstream	6752	1331	NearestStart	Zbtb22
chr17	34068000	34074799	Decreased	ENSMUSG00000041354	34066526	34074632	overlapEnd	4874	167	NearestStart	Rgl2
chr17	34078000	34080799	Decreased	ENSMUSG00000024312	34077604	34086640	inside	1796	396	NearestStart	Wdr46
chr17	34784600	34789199	Decreased	ENSMUSG00000015461	34784090	34792019	inside	2810	510	NearestStart	Atf6b
chr17	35039200	35056599	Decreased	ENSMUSG00000007034	35051410	35067381	overlapStart	-3510	5189	NearestStart	Slc44a4
chr17	35144000	35170999	Decreased	ENSMUSG00000007030	35153523	35163686	includeFeature	3977	7313	NearestStart	Vwa7
chr17	35216400	35218399	Decreased	ENSMUSG00000013766	35213846	35215749	downstream	3554	651	NearestStart	Ly6g6e
chr17	35385400	35388199	Decreased	ENSMUSG00000019432	35378690	35390652	inside	8110	2453	NearestStart	Ddx39b
chr17	35606600	35607999	Decreased	ENSMUSG00000067235	35607033	35611508	overlapStart	267	433	NearestStart	H2-Q10
chr17	35984200	35986399	Decreased	ENSMUSG00000061607	35978459	35996615	inside	6841	5741	NearestStart	Mdc1
chr17	36132000	36143999	Decreased	ENSMUSG00000092604	36128811	36130683	downstream	9189	1317	NearestStart	Gm20508
chr17	36288200	36294399	Decreased	ENSMUSG00000038311	36281962	36299518	inside	9338	5119	NearestStart	2410017I17Rik
chr17	45651000	45654999	Decreased	ENSMUSG00000023949	45660382	45679628	upstream	-7382	5383	NearestStart	Tcte1
chr17	45686800	45698199	Decreased	ENSMUSG00000023947	45692664	45700118	overlapStart	-164	1919	NearestStart	Nfkbie
chr17	46385600	46390799	Decreased	ENSMUSG00000071073	46391113	46394265	upstream	-2913	314	NearestStart	Lrrc73
chr17	46787800	46802599	Decreased	ENSMUSG00000038545	46787285	46801313	overlapEnd	7915	515	NearestStart	Cul7
chr17	46818200	46822799	Decreased	ENSMUSG00000002768	46818085	46820054	overlapEnd	2415	115	NearestStart	Mea1
chr17	47310800	47313999	Decreased	ENSMUSG00000064043	47277890	47496407	inside	34510	32910	NearestStart	Trerf1
chr17	47420800	47421599	Decreased	ENSMUSG00000034729	47505835	47515630	upstream	-84635	84236	NearestStart	Mrps10
chr17	47571800	47589999	Decreased	ENSMUSG00000034382	47573563	47607587	overlapStart	7337	1763	NearestStart	AI661453
chr17	47654000	47662599	Decreased	ENSMUSG00000034165	47641999	47736632	inside	16301	12001	NearestStart	Ccnd3
chr17	56102400	56117399	Decreased	ENSMUSG00000039154	56109889	56116040	includeFeature	11	1359	NearestStart	Shd
chr17	56296000	56303999	Decreased	ENSMUSG00000044469	56301899	56313378	overlapStart	-1899	2100	NearestStart	Tnfaip8l1
chr17	56304400	56313999	Decreased	ENSMUSG00000044469	56301899	56313378	overlapEnd	7301	621	NearestStart	Tnfaip8l1
chr17	56396800	56402999	Decreased	ENSMUSG00000043683	56396215	56403031	inside	3685	32	NearestStart	Fem1a
chr17	56725400	56732399	Decreased	ENSMUSG00000071054	56724404	56745717	inside	4496	996	NearestStart	Safb
chr17	56810800	56812399	Decreased	ENSMUSG00000002372	56812679	56851192	upstream	-1079	280	NearestStart	Ranbp3
chr17	56820200	56823599	Decreased	ENSMUSG00000002372	56812679	56851192	inside	9221	7521	NearestStart	Ranbp3
chr17	56829800	56833199	Decreased	ENSMUSG00000002372	56812679	56851192	inside	18821	17121	NearestStart	Ranbp3
chr17	56857600	56861999	Decreased	ENSMUSG00000002379	56857184	56863671	inside	2616	416	NearestStart	Ndufa11
chr17	57389600	57396999	Decreased	ENSMUSG00000019487	57388873	57402846	inside	4427	727	NearestStart	Trip10
chr17	64968200	64970999	Decreased	ENSMUSG00000024085	64950075	65104450	inside	19525	18125	NearestStart	Man2a1
chr17	66456000	66460799	Decreased	ENSMUSG00000024101	66460885	66469843	upstream	-2485	86	NearestStart	Wash
chr17	75392400	75395199	Decreased	ENSMUSG00000001870	75404907	75791107	upstream	-11107	9708	NearestStart	Ltbp1
chr17	83630600	83631199	Decreased	ENSMUSG00000024247	83614622	83624410	downstream	16278	6190	NearestStart	Pkdcc
chr17	84098000	84101599	Decreased	ENSMUSG00000055817	84105502	84220856	upstream	-5702	3903	NearestStart	Mta3
chr17	87701400	87704599	Decreased	ENSMUSG00000036918	87682225	87781110	inside	20775	19175	NearestStart	Ttc7
chr17	87721600	87733799	Decreased	ENSMUSG00000036918	87682225	87781110	inside	45475	39375	NearestStart	Ttc7
chr17	6965200	6973399	Decreased	ENSMUSG00000052397	6942389	6987133	inside	17833	13734	NearestStart	Ezr
chr17	6973800	6986799	Decreased	ENSMUSG00000052397	6942389	6987133	inside	6833	334	NearestStart	Ezr
chr17	15404600	15407799	Decreased	ENSMUSG00000014773	15504317	15512940	downstream	106740	96518	NearestStart	Dll1
chr17	15509600	15512999	Decreased	ENSMUSG00000014773	15504317	15512940	overlapStart	1640	59	NearestStart	Dll1
chr17	23687800	23696599	Decreased	ENSMUSG00000067882	23688039	23690455	includeFeature	-1745	239	NearestStart	Casp16
chr17	23810800	23822999	Decreased	ENSMUSG00000041319	23805584	23810849	overlapStart	-6051	49	NearestStart	Thoc6
chr17	23873800	23888599	Decreased	ENSMUSG00000023909	23873152	23877297	overlapStart	-3903	648	NearestStart	Paqr4
chr17	23956800	23965399	Decreased	ENSMUSG00000055839	23961706	23965958	overlapEnd	4858	559	NearestStart	Tceb2
chr17	23969000	23974399	Decreased	ENSMUSG00000049620	23970326	23972710	includeFeature	1010	1326	NearestStart	Prss33
chr17	24275400	24277799	Decreased	ENSMUSG00000024122	24210646	24287891	inside	11291	10092	NearestStart	Pdpk1
chr17	25857000	25864199	Decreased	ENSMUSG00000019214	25855870	25864364	inside	3764	165	NearestStart	Chtf18
chr17	25970400	25981199	Decreased	ENSMUSG00000025735	25971413	25974102	includeFeature	-1698	1013	NearestStart	Rhbdl1
chr17	26012800	26025199	Decreased	ENSMUSG00000071192	26014574	26017250	includeFeature	-1750	1774	NearestStart	Wfikkn1
chr17	26640400	26644799	Decreased	ENSMUSG00000024190	26642534	26645464	overlapEnd	2864	665	NearestStart	Dusp1
chr17	27078600	27085599	Decreased	ENSMUSG00000024194	27074917	27076423	upstream	-5677	2177	NearestStart	Cuta
chr17	27169000	27181399	Decreased	ENSMUSG00000057789	27156754	27165954	upstream	-9246	3046	NearestStart	Bak1
chr17	27254800	27270599	Decreased	ENSMUSG00000024208	27259607	27270861	overlapEnd	8161	262	NearestStart	Uqcc2
chr17	27329600	27334799	Decreased	ENSMUSG00000044857	27326545	27341383	inside	9183	3055	NearestStart	Lemd2
chr17	27736600	27741999	Decreased	ENSMUSG00000024213	27716326	27760410	inside	21110	18411	NearestStart	Nudt3
chr17	27766800	27771599	Decreased	ENSMUSG00000052146	27767366	27773574	overlapEnd	4374	566	NearestStart	Rps10
chr17	27840800	27851999	Decreased	ENSMUSG00000024215	27851296	27865896	overlapEnd	19496	703	NearestStart	Spdef
chr17	27852800	27858999	Decreased	ENSMUSG00000024215	27851296	27865896	inside	9996	1504	NearestStart	Spdef
chr17	27939800	27946199	Decreased	ENSMUSG00000056692	27888176	27957503	inside	14503	11304	NearestStart	D17Wsu92e
chr17	27953800	27957199	Decreased	ENSMUSG00000056692	27888176	27957503	inside	2003	304	NearestStart	D17Wsu92e
chr17	28243200	28245199	Decreased	ENSMUSG00000062859	28203691	28217584	upstream	-26616	25616	NearestStart	Tcp11
chr17	28477400	28486799	Decreased	ENSMUSG00000002249	28468615	28487750	inside	5650	951	NearestStart	Tead3
chr17	28639000	28654999	Decreased	ENSMUSG00000024222	28536039	28654469	overlapStart	7469	530	NearestStart	Fkbp5
chr17	29033800	29038399	Decreased	ENSMUSG00000048905	29033341	29052269	inside	16169	459	NearestStart	4930539E08Rik
chr17	29038800	29040199	Decreased	ENSMUSG00000048905	29033341	29052269	inside	12769	5459	NearestStart	4930539E08Rik
chr17	29375200	29379199	Decreased	ENSMUSG00000024008	29293494	29374742	upstream	-2458	458	NearestStart	Cpne5
chr17	29841000	29849999	Decreased	ENSMUSG00000024018	29826322	29853957	inside	8457	3958	NearestStart	Ccdc167
chr17	30731200	30749199	Decreased	ENSMUSG00000024026	30729810	30749604	inside	9404	405	NearestStart	Glo1
chr17	31925400	31930799	Decreased	ENSMUSG00000024042	31981192	31992737	downstream	64637	50393	NearestStart	Sik1
chr17	31986400	31991599	Decreased	ENSMUSG00000024042	31981192	31992737	inside	3737	1138	NearestStart	Sik1
chr17	32170800	32173199	Decreased	ENSMUSG00000002076	32081713	32171453	overlapStart	-547	653	NearestStart	Hsf2bp
chr17	32296600	32302799	Decreased	ENSMUSG00000038146	32257764	32303825	inside	4125	1026	NearestStart	Notch3
chr17	32338600	32340599	Decreased	ENSMUSG00000037577	32320714	32326494	upstream	-13106	12106	NearestStart	Ephx3
chr17	33855800	33857999	Decreased	ENSMUSG00000079557	33822636	33855615	upstream	-1285	185	NearestStart	March2
chr17	34084400	34088199	Decreased	ENSMUSG00000067370	34086858	34088433	overlapEnd	2133	234	NearestStart	B3galt4
chr17	34162000	34168199	Decreased	ENSMUSG00000073422	34162977	34165005	includeFeature	-95	977	NearestStart	H2-Ke6
chr17	34248200	34254999	Decreased	ENSMUSG00000024335	34248964	34259262	overlapEnd	7662	764	NearestStart	Brd2
chr17	34750400	34758599	Decreased	ENSMUSG00000015467	34750294	34752916	overlapStart	-1584	106	NearestStart	Egfl8
chr17	35291000	35300999	Decreased	ENSMUSG00000024393	35286020	35301842	inside	5842	843	NearestStart	Prrc2a
chr17	35801800	35804199	Decreased	ENSMUSG00000038838	35792578	35804537	inside	1537	338	NearestStart	Vars2
chr17	35832400	35837399	Decreased	ENSMUSG00000003534	35818511	35841566	inside	6666	4167	NearestStart	Ddr1
chr17	35861600	35867399	Decreased	ENSMUSG00000003534	35818511	35841566	upstream	-22934	20034	NearestStart	Ddr1
chr17	36098000	36099199	Decreased	ENSMUSG00000038762	36093763	36106706	inside	8106	4237	NearestStart	Abcf1
chr17	45679000	45685999	Decreased	ENSMUSG00000092070	45676806	45678912	upstream	-3588	88	NearestStart
chr17	45836200	45837599	Decreased	ENSMUSG00000036026	45797119	45823854	upstream	-13046	12346	NearestStart	Tmem63b
chr17	46400400	46419399	Decreased	ENSMUSG00000012296	46394824	46419962	inside	10062	563	NearestStart	Tjap1
chr17	46704800	46705799	Decreased	ENSMUSG00000015605	46683787	46693111	upstream	-12189	11689	NearestStart	Srf
chr17	46728200	46737199	Decreased	ENSMUSG00000023972	46701399	46766453	inside	33753	26801	NearestStart	Ptk7
chr17	46746200	46765199	Decreased	ENSMUSG00000023972	46701399	46766453	inside	10753	1254	NearestStart	Ptk7
chr17	46766600	46775399	Decreased	ENSMUSG00000023972	46701399	46766453	upstream	-4547	147	NearestStart	Ptk7
chr17	46803000	46810599	Decreased	ENSMUSG00000023971	46804406	46811236	overlapEnd	4436	637	NearestStart	Rrp36
chr17	46833800	46841199	Decreased	ENSMUSG00000059409	46819939	46841951	inside	4451	752	NearestStart	Ppp2r5d
chr17	46914400	46918999	Decreased	ENSMUSG00000063888	46910855	46919605	inside	2905	606	NearestStart	Rpl7l1
chr17	47607600	47611599	Decreased	ENSMUSG00000023980	47624998	47639241	downstream	29641	13399	NearestStart	Taf8
chr17	47843600	47849599	Decreased	ENSMUSG00000079444	47823687	47831404	upstream	-15196	12196	NearestStart	Gm21981
chr17	47997200	48008399	Decreased	ENSMUSG00000032717	47952276	47971640	upstream	-31160	25560	NearestStart	Mdfi
chr17	48008800	48021599	Decreased	ENSMUSG00000032717	47952276	47971640	upstream	-43560	37160	NearestStart	Mdfi
chr17	48024800	48029399	Decreased	ENSMUSG00000023991	48004081	48061594	inside	34494	20719	NearestStart	Foxp4
chr17	48039800	48054399	Decreased	ENSMUSG00000023991	48004081	48061594	inside	14494	7195	NearestStart	Foxp4
chr17	53599800	53605399	Decreased	ENSMUSG00000023931	53538213	53602646	overlapStart	46	2753	NearestStart	Efhb
chr17	56156600	56175599	Decreased	ENSMUSG00000003200	56156175	56176058	inside	9958	425	NearestStart	Sh3gl1
chr17	56262800	56267199	Decreased	ENSMUSG00000037095	56259102	56261369	upstream	-3631	1431	NearestStart	Lrg1
chr17	56318600	56322999	Decreased	ENSMUSG00000019579	56315166	56323343	inside	2543	344	NearestStart	D17Wsu104e
chr17	56350800	56353399	Decreased	ENSMUSG00000001229	56326104	56358312	inside	6212	4913	NearestStart	Dpp9
chr17	56353800	56357799	Decreased	ENSMUSG00000001229	56326104	56358312	inside	2512	513	NearestStart	Dpp9
chr17	56424400	56434199	Decreased	ENSMUSG00000024197	56418384	56429934	overlapStart	634	4265	NearestStart	Plin3
chr17	56607000	56615399	Decreased	ENSMUSG00000013236	56551850	56615906	inside	4706	507	NearestStart	Ptprs
chr17	56890800	56903999	Decreased	ENSMUSG00000039481	56890747	56896953	overlapStart	-447	53	NearestStart	Nrtn
chr17	57041400	57049199	Decreased	ENSMUSG00000024212	57032034	57074836	inside	29536	9366	NearestStart	Mllt1
chr17	57067400	57074399	Decreased	ENSMUSG00000024212	57032034	57074836	inside	3936	437	NearestStart	Mllt1
chr17	57161200	57162599	Decreased	ENSMUSG00000007670	57160480	57170930	inside	9030	720	NearestStart	Khsrp
chr17	57167000	57170199	Decreased	ENSMUSG00000007670	57160480	57170930	inside	2330	731	NearestStart	Khsrp
chr17	57215800	57216799	Decreased	ENSMUSG00000002668	57205478	57217933	inside	1633	1134	NearestStart	Dennd1c
chr17	57384200	57386599	Decreased	ENSMUSG00000005823	57374340	57387082	inside	1682	483	NearestStart	Gpr108
chr17	67701600	67702999	Decreased	ENSMUSG00000033278	67016187	67703799	inside	1499	800	NearestStart	Ptprm
chr17	71058600	71059799	Decreased	ENSMUSG00000047407	71193544	71202886	downstream	143686	133745	NearestStart	Tgif1
chr17	71334800	71339599	Decreased	ENSMUSG00000034868	71323259	71340127	inside	2927	528	NearestStart	Myl12b
chr17	74709400	74711799	Decreased	ENSMUSG00000024067	74698813	74723284	inside	12684	10587	NearestStart	Dpy30
chr17	79032800	79038999	Decreased	ENSMUSG00000024077	79049252	79136536	downstream	100636	10253	NearestStart	Strn
chr17	80366000	80382999	Decreased	ENSMUSG00000059811	80247731	80295463	upstream	-79037	70537	NearestStart	Atl2
chr17	80410600	80414799	Decreased	ENSMUSG00000024095	80428826	80461674	downstream	48974	14027	NearestStart	Hnrnpll
chr17	80451600	80454599	Decreased	ENSMUSG00000024095	80428826	80461674	inside	8574	7075	NearestStart	Hnrnpll
chr17	80462000	80466399	Decreased	ENSMUSG00000024095	80428826	80461674	upstream	-2526	326	NearestStart	Hnrnpll
chr17	84352600	84360999	Decreased	ENSMUSG00000000673	84230695	84246130	upstream	-110670	106470	NearestStart	Haao
chr17	84499000	84502999	Decreased	ENSMUSG00000045817	84583270	84587287	downstream	86287	80271	NearestStart	Zfp36l2
chr17	84508600	84520999	Decreased	ENSMUSG00000045817	84583270	84587287	downstream	72487	62271	NearestStart	Zfp36l2
chr17	84525600	84529599	Decreased	ENSMUSG00000045817	84583270	84587287	downstream	59687	53671	NearestStart	Zfp36l2
chr17	84544000	84564599	Decreased	ENSMUSG00000045817	84583270	84587287	downstream	32987	18671	NearestStart	Zfp36l2
chr17	84588000	84593199	Decreased	ENSMUSG00000045817	84583270	84587287	upstream	-3313	713	NearestStart	Zfp36l2
chr17	84833400	84836599	Decreased	ENSMUSG00000024251	84589395	84865536	inside	30536	28937	NearestStart	Thada
chr17	85101600	85103999	Decreased	ENSMUSG00000040505	85057573	85082351	upstream	-20449	19249	NearestStart	Abcg5
chr17	86088600	86092799	Decreased	ENSMUSG00000024134	86083607	86087614	upstream	-3086	986	NearestStart	Six2
chr17	87742400	87770799	Decreased	ENSMUSG00000036557	87788910	87827081	downstream	70481	18111	NearestStart	1700011E24Rik
chr17	12465600	12466799	Decreased	ENSMUSG00000014426	12420488	12511614	inside	45712	44815	Overlapping	Map3k4
chr17	23956800	23965399	Decreased	ENSMUSG00000039218	23940153	23961706	overlapStart	606	3693	Overlapping	Srrm2
chr17	25032400	25036399	Decreased	ENSMUSG00000024163	25029097	25073922	inside	5303	3303	Overlapping	Mapk8ip3
chr17	25040200	25041199	Decreased	ENSMUSG00000024163	25029097	25073922	inside	11603	11103	Overlapping	Mapk8ip3
chr17	25960600	25969399	Decreased	ENSMUSG00000025737	25960571	25965675	overlapStart	675	29	Overlapping	Wdr24
chr17	25970400	25981199	Decreased	ENSMUSG00000093593	25971409	25978708	includeFeature	4391	1009	Overlapping	Gm20683
chr17	26012800	26025199	Decreased	ENSMUSG00000025731	26012408	26022952	overlapStart	3952	392	Overlapping	0610011F06Rik
chr17	26791200	26795999	Decreased	ENSMUSG00000001576	26698433	26793876	overlapStart	276	2123	Overlapping	Ergic1
chr17	27169000	27181399	Decreased	ENSMUSG00000048731	27110161	27173323	overlapStart	-1877	4323	Overlapping	Ggnbp1
chr17	27254800	27270599	Decreased	ENSMUSG00000042644	27194248	27259168	overlapStart	-3532	4368	Overlapping	Itpr3
chr17	27840800	27851999	Decreased	ENSMUSG00000040276	27792453	27848051	overlapStart	1651	3948	Overlapping	Pacsin1
chr17	29300400	29317799	Decreased	ENSMUSG00000024008	29293494	29374742	inside	15606	6906	Overlapping	Cpne5
chr17	29841000	29849999	Decreased	ENSMUSG00000024019	29797539	29842924	overlapStart	-2576	1924	Overlapping	Cmtr1
chr17	32338600	32340599	Decreased	ENSMUSG00000024002	32333218	32421667	inside	6382	5382	Overlapping	Brd4
chr17	34057600	34061599	Decreased	ENSMUSG00000024308	34052843	34066235	inside	6635	4636	Overlapping	Tapbp
chr17	34084400	34088199	Decreased	ENSMUSG00000024312	34077604	34086640	overlapStart	340	1559	Overlapping	Wdr46
chr17	35039200	35056599	Decreased	ENSMUSG00000013787	35035413	35050996	overlapStart	3096	3787	Overlapping	Ehmt2
chr17	35144000	35170999	Decreased	ENSMUSG00000007029	35137931	35153267	overlapStart	-4233	6069	Overlapping	Vars
chr17	35216400	35218399	Decreased	ENSMUSG00000034923	35217424	35222555	overlapStart	-24	975	Overlapping	Ly6g6f
chr17	36132000	36143999	Decreased	ENSMUSG00000053835	36142639	36157505	overlapStart	-4639	1360	Overlapping	H2-T24
chr17	45651000	45654999	Decreased	ENSMUSG00000023938	45643789	45657791	inside	4791	2792	Overlapping	Aars2
chr17	45679000	45685999	Decreased	ENSMUSG00000023949	45660382	45679628	overlapStart	-2872	628	Overlapping	Tcte1
chr17	46385600	46390799	Decreased	ENSMUSG00000071074	46385028	46389486	overlapStart	1286	572	Overlapping	Yipf3
chr17	46704800	46705799	Decreased	ENSMUSG00000023972	46701399	46766453	inside	3901	3401	Overlapping	Ptk7
chr17	46766600	46775399	Decreased	ENSMUSG00000003546	46767573	46782104	overlapStart	3427	973	Overlapping	Klc4
chr17	47420800	47421599	Decreased	ENSMUSG00000064043	47277890	47496407	inside	75207	74808	Overlapping	Trerf1
chr17	47571800	47589999	Decreased	ENSMUSG00000047150	47549682	47574324	overlapEnd	31218	2524	Overlapping	1700001C19Rik
chr17	47997200	48008399	Decreased	ENSMUSG00000023991	48004081	48061594	overlapStart	-1281	4318	Overlapping	Foxp4
chr17	48008800	48021599	Decreased	ENSMUSG00000023991	48004081	48061594	inside	11119	4719	Overlapping	Foxp4
chr17	56102400	56117399	Decreased	ENSMUSG00000003208	56098609	56107372	overlapStart	-2528	3791	Overlapping	Ccdc94
chr17	56262800	56267199	Decreased	ENSMUSG00000001227	56262507	56279766	inside	2493	293	Overlapping	Sema6b
chr17	71058600	71059799	Decreased	ENSMUSG00000003279	70318412	71170753	inside	111553	110954	Overlapping	Dlgap1
chr17	84588000	84593199	Decreased	ENSMUSG00000024251	84589395	84865536	overlapStart	1205	1395	Overlapping	Thada
chr17	87742400	87770799	Decreased	ENSMUSG00000036918	87682225	87781110	inside	24510	10311	Overlapping	Ttc7
chr18	4392400	4393799	Decreased	ENSMUSG00000024234	4375589	4397328	inside	17511	3529	NearestStart	Mtpap
chr18	10825200	10826999	Decreased	ENSMUSG00000024294	10725545	10818702	downstream	100555	6498	NearestStart	Mib1
chr18	35992200	36033199	Decreased	ENSMUSG00000046668	35989471	36021341	overlapEnd	23229	2729	NearestStart	Cxxc5
chr18	36033400	36042199	Decreased	ENSMUSG00000046668	35989471	36021341	downstream	48329	12059	NearestStart	Cxxc5
chr18	36095200	36099999	Decreased	ENSMUSG00000024347	36124483	36174369	upstream	-26883	24484	NearestStart	Psd2
chr18	36113200	36128399	Decreased	ENSMUSG00000024347	36124483	36174369	overlapStart	-3683	3916	NearestStart	Psd2
chr18	36477200	36482399	Decreased	ENSMUSG00000046727	36505272	36562634	upstream	-25472	22873	NearestStart	Cystm1
chr18	36844800	36847999	Decreased	ENSMUSG00000033272	36839232	36843512	downstream	7168	1288	NearestStart	Slc35a4
chr18	37726200	37727799	Decreased	ENSMUSG00000073591	37678006	37681073	downstream	48994	45127	NearestStart	Pcdhb22
chr18	42629000	42630199	Decreased	ENSMUSG00000056849	42600672	42601161	downstream	28928	27839	NearestStart	Gm16415
chr18	58826400	58827399	Decreased	ENSMUSG00000024601	58819135	58839224	inside	7765	7265	NearestStart	Isoc1
chr18	60720800	60723199	Decreased	ENSMUSG00000024604	60720389	60732464	inside	1611	411	NearestStart	Rbm22
chr18	60935200	60938399	Decreased	ENSMUSG00000024608	60934163	60938200	overlapEnd	2637	199	NearestStart	Rps14
chr18	63154200	63155199	Decreased	ENSMUSG00000024581	63137489	63159104	inside	17211	3905	NearestStart	Napg
chr18	65152600	65155999	Decreased	ENSMUSG00000024589	65047409	65377480	inside	106891	105191	NearestStart	Nedd4l
chr18	65741000	65756199	Decreased	ENSMUSG00000042439	65739883	65849088	inside	8717	1117	NearestStart	Zfp532
chr18	14812200	14816599	Decreased	ENSMUSG00000037013	14782706	14841423	inside	27023	24824	NearestStart	Ss18
chr18	21055200	21057199	Decreased	ENSMUSG00000033382	20975724	21054579	upstream	-1621	621	NearestStart	Trappc8
chr18	25722400	25731399	Decreased	ENSMUSG00000024268	25636132	25912484	inside	185584	86268	NearestStart	Celf4
chr18	25913200	25913799	Decreased	ENSMUSG00000024268	25636132	25912484	upstream	-1016	716	NearestStart	Celf4
chr18	34103400	34104599	Decreased	ENSMUSG00000024376	33955980	34166860	inside	62860	62261	NearestStart	Epb4.1l4a
chr18	34104800	34113999	Decreased	ENSMUSG00000024376	33955980	34166860	inside	57460	52861	NearestStart	Epb4.1l4a
chr18	34167000	34168999	Decreased	ENSMUSG00000024376	33955980	34166860	upstream	-1140	140	NearestStart	Epb4.1l4a
chr18	34765800	34767399	Decreased	ENSMUSG00000049357	34739499	34757122	upstream	-9478	8678	NearestStart	4933408B17Rik
chr18	34830600	34833599	Decreased	ENSMUSG00000024370	34790604	34811389	upstream	-20711	19211	NearestStart	Cdc23
chr18	34911400	34912799	Decreased	ENSMUSG00000044201	34892650	34911187	upstream	-913	213	NearestStart	Cdc25c
chr18	35806600	35811399	Decreased	ENSMUSG00000024353	35806919	35809021	includeFeature	21	319	NearestStart	Mzb1
chr18	35814000	35816999	Decreased	ENSMUSG00000073600	35811820	35814841	overlapStart	-659	841	NearestStart	Prob1
chr18	35822000	35822799	Decreased	ENSMUSG00000024352	35816343	35821840	upstream	-560	160	NearestStart	Spata24
chr18	36663600	36680199	Decreased	ENSMUSG00000024486	36664582	36675459	includeFeature	3559	982	NearestStart	Hbegf
chr18	37971800	38005599	Decreased	ENSMUSG00000024456	38003254	38095130	overlapEnd	106430	2345	NearestStart	Diap1
chr18	38109000	38110999	Decreased	ENSMUSG00000024454	38096624	38114642	inside	4642	3643	NearestStart	Hdac3
chr18	38127000	38129199	Decreased	ENSMUSG00000038524	38117087	38129428	inside	1328	229	NearestStart	Fchsd1
chr18	38181000	38188599	Decreased	ENSMUSG00000024451	38132277	38157228	upstream	-27572	23772	NearestStart	Arap3
chr18	38226000	38233199	Decreased	ENSMUSG00000024451	38132277	38157228	upstream	-72372	68772	NearestStart	Arap3
chr18	38338800	38345599	Decreased	ENSMUSG00000051375	38345568	38371707	overlapEnd	29507	31	NearestStart	Pcdh1
chr18	38357200	38359999	Decreased	ENSMUSG00000051375	38345568	38371707	inside	13107	11632	NearestStart	Pcdh1
chr18	38371800	38378599	Decreased	ENSMUSG00000051375	38345568	38371707	upstream	-3493	93	NearestStart	Pcdh1
chr18	38534400	38538199	Decreased	ENSMUSG00000052102	38487211	38498657	upstream	-37643	35743	NearestStart	Gnpda1
chr18	38742600	38759999	Decreased	ENSMUSG00000024427	38745921	38760922	overlapEnd	9622	923	NearestStart	Spry4
chr18	44800400	44812599	Decreased	ENSMUSG00000071856	44584714	44971836	inside	165336	159237	NearestStart	Mcc
chr18	47633200	47637599	Decreased	ENSMUSG00000019647	47395251	47528522	upstream	-106878	104678	NearestStart	Sema6a
chr18	60886400	60897399	Decreased	ENSMUSG00000054008	60845631	60908304	inside	16404	10905	NearestStart	Ndst1
chr18	61191200	61210399	Decreased	ENSMUSG00000024619	61178515	61195853	overlapStart	-4947	4653	NearestStart	Cdx1
chr18	79092600	79095599	Decreased	ENSMUSG00000024548	78947118	79306130	inside	212030	145482	NearestStart	Setbp1
chr18	80379000	80381999	Decreased	ENSMUSG00000024570	80389003	80397397	downstream	16897	7004	NearestStart	Rbfa
chr18	80386400	80391199	Decreased	ENSMUSG00000024570	80389003	80397397	overlapEnd	8597	2196	NearestStart	Rbfa
chr18	81193800	81194799	Decreased	ENSMUSG00000024565	81163114	81183317	upstream	-10983	10483	NearestStart	Sall3
chr18	34765800	34767399	Decreased	ENSMUSG00000003778	34758268	34784255	inside	8332	7532	Overlapping	Brd8
chr18	36844800	36847999	Decreased	ENSMUSG00000044719	36844576	36855579	inside	1824	224	Overlapping	E230025N22Rik
chr18	37971800	38005599	Decreased	ENSMUSG00000023036	37833988	38001527	overlapStart	12827	4072	Overlapping	Pcdhga12
chr19	3319400	3326999	Decreased	ENSMUSG00000024900	3323300	3385732	overlapStart	-100	3699	NearestStart	Cpt1a
chr19	3840000	3851599	Decreased	ENSMUSG00000024843	3851772	3894369	upstream	-5972	173	NearestStart	Chka
chr19	4149000	4157799	Decreased	ENSMUSG00000045826	4154605	4156751	includeFeature	-1205	1048	NearestStart	Ptprcap
chr19	4204000	4214399	Decreased	ENSMUSG00000040663	4214237	4223490	overlapStart	-5037	162	NearestStart	Clcf1
chr19	4954600	4956199	Decreased	ENSMUSG00000024902	4962314	4964943	upstream	-6914	6115	NearestStart	Mrpl11
chr19	5045400	5071999	Decreased	ENSMUSG00000024883	5050807	5057071	includeFeature	7893	5407	NearestStart	Rin1
chr19	5457600	5474199	Decreased	ENSMUSG00000024911	5460636	5465051	includeFeature	5264	3036	NearestStart	Fibp
chr19	5602200	5605599	Decreased	ENSMUSG00000024925	5601872	5603439	overlapEnd	2028	328	NearestStart	Rnaseh2c
chr19	5689400	5697199	Decreased	ENSMUSG00000004054	5689130	5702862	inside	4170	270	NearestStart	Map3k11
chr19	6085600	6089199	Decreased	ENSMUSG00000024791	6084982	6091777	inside	2418	618	NearestStart	Cdca5
chr19	6307000	6311599	Decreased	ENSMUSG00000024769	6306455	6325652	inside	2845	545	NearestStart	Cdc42bpg
chr19	6324000	6324999	Decreased	ENSMUSG00000024947	6334978	6340891	upstream	-10478	9979	NearestStart	Men1
chr19	6345000	6353199	Decreased	ENSMUSG00000024948	6341154	6355615	inside	7946	2416	NearestStart	Map4k2
chr19	6395400	6418399	Decreased	ENSMUSG00000032946	6399339	6415216	includeFeature	7561	3183	NearestStart	Rasgrp2
chr19	7070800	7074799	Decreased	ENSMUSG00000047656	7070620	7073534	overlapEnd	2180	180	NearestStart	Trpt1
chr19	7125200	7155199	Decreased	ENSMUSG00000036278	7131257	7272551	overlapStart	8943	6057	NearestStart	Macrod1
chr19	7335800	7342399	Decreased	ENSMUSG00000024968	7341814	7349715	overlapStart	-2714	585	NearestStart	Rcor2
chr19	7343800	7357399	Decreased	ENSMUSG00000024968	7341814	7349715	overlapEnd	8786	1986	NearestStart	Rcor2
chr19	8751400	8755999	Decreased	ENSMUSG00000032773	8738278	8758077	inside	15422	2078	NearestStart	Chrm1
chr19	8909800	8923999	Decreased	ENSMUSG00000071657	8911956	8923173	includeFeature	4944	826	NearestStart	Bscl2
chr19	8967800	8972399	Decreased	ENSMUSG00000071650	8972579	8991153	upstream	-2479	180	NearestStart	Ganab
chr19	9004600	9006399	Decreased	ENSMUSG00000071647	9004183	9016053	inside	1317	417	NearestStart	Eml3
chr19	9025200	9028199	Decreased	ENSMUSG00000071645	9028339	9040697	upstream	-1639	140	NearestStart	Tut1
chr19	9070600	9074599	Decreased	ENSMUSG00000069833	9063749	9151409	inside	8851	6851	NearestStart	Ahnak
chr19	16253000	16253999	Decreased	ENSMUSG00000024639	16207320	16461953	inside	46180	45680	NearestStart	Gnaq
chr19	23130400	23133799	Decreased	ENSMUSG00000033863	23215715	23241401	upstream	-83615	81916	NearestStart	Klf9
chr19	25553800	25554999	Decreased	ENSMUSG00000024837	25580107	25678819	upstream	-25707	25108	NearestStart	Dmrt1
chr19	25570800	25572399	Decreased	ENSMUSG00000024837	25580107	25678819	upstream	-8507	7708	NearestStart	Dmrt1
chr19	29176800	29182799	Decreased	ENSMUSG00000024785	29175864	29218333	inside	3936	936	NearestStart	Rcl1
chr19	32986600	32987399	Decreased	ENSMUSG00000013663	32831986	32900650	downstream	155014	85950	NearestStart	Pten
chr19	38719200	38720399	Decreased	ENSMUSG00000024998	38598686	38859588	inside	121114	120514	NearestStart	Plce1
chr19	41009200	41012399	Decreased	ENSMUSG00000049164	40985982	40992437	downstream	24818	16763	NearestStart	Zfp518a
chr19	41721200	41755199	Decreased	ENSMUSG00000074873	41667852	41670648	downstream	70348	50552	NearestStart	AI606181
chr19	42216000	42221799	Decreased	ENSMUSG00000044345	42221889	42226185	upstream	-2989	90	NearestStart	Marveld1
chr19	44369800	44383599	Decreased	ENSMUSG00000025203	44368165	44381354	overlapEnd	8535	1635	NearestStart	Scd2
chr19	44819600	44830799	Decreased	ENSMUSG00000004231	44830538	44912758	overlapStart	-5338	261	NearestStart	Pax2
chr19	45098000	45108599	Decreased	ENSMUSG00000035342	45089665	45101594	overlapEnd	13635	3594	NearestStart	Lzts2
chr19	45149800	45162199	Decreased	ENSMUSG00000025213	45149730	45153779	overlapEnd	6270	70	NearestStart	Kazald1
chr19	45223400	45240399	Decreased	ENSMUSG00000025215	45223725	45231433	includeFeature	8175	325	NearestStart	Tlx1
chr19	46078200	46080999	Decreased	ENSMUSG00000074811	46077967	46080663	overlapEnd	1633	233	NearestStart	Hps6
chr19	46506000	46531799	Decreased	ENSMUSG00000025231	46471385	46563294	inside	47515	31495	NearestStart	Sufu
chr19	46542800	46566399	Decreased	ENSMUSG00000025034	46576137	46590934	upstream	-21537	9738	NearestStart	Trim8
chr19	46578000	46609999	Decreased	ENSMUSG00000025034	46576137	46590934	overlapEnd	17863	1863	NearestStart	Trim8
chr19	46834400	46835799	Decreased	ENSMUSG00000064105	46836085	46953285	upstream	-985	286	NearestStart	Cnnm2
chr19	47386800	47404199	Decreased	ENSMUSG00000006435	47253309	47333930	downstream	142191	52870	NearestStart	Neurl1a
chr19	53532400	53537599	Decreased	ENSMUSG00000034765	53603598	53616921	upstream	-68598	65999	NearestStart	Dusp5
chr19	55528800	55530399	Decreased	ENSMUSG00000024983	55390816	55701797	inside	138784	137984	NearestStart	Vti1a
chr19	55786200	55789399	Decreased	ENSMUSG00000024985	55816299	56008144	upstream	-28499	26900	NearestStart	Tcf7l2
chr19	55828400	55834799	Decreased	ENSMUSG00000024985	55816299	56008144	inside	15301	12101	NearestStart	Tcf7l2
chr19	58836000	58837999	Decreased	ENSMUSG00000025091	58834212	58852023	inside	2788	1788	NearestStart	Pnliprp2
chr19	60750400	60751799	Decreased	ENSMUSG00000072437	60831889	60835816	upstream	-80789	80090	NearestStart	Nanos1
chr19	3679000	3685999	Decreased	ENSMUSG00000024913	3584827	3686564	inside	4064	565	NearestStart	Lrp5
chr19	3918000	3924799	Decreased	ENSMUSG00000024885	3913492	3929761	inside	8361	4508	NearestStart	Aldh3b1
chr19	4054800	4060199	Decreased	ENSMUSG00000058216	4057477	4059295	includeFeature	1795	904	NearestStart	BC021614
chr19	4192600	4201399	Decreased	ENSMUSG00000024824	4195197	4201603	overlapEnd	4603	204	NearestStart	Rad9a
chr19	4293600	4305799	Decreased	ENSMUSG00000024858	4286000	4306222	inside	6522	423	NearestStart	Adrbk1
chr19	4422800	4426399	Decreased	ENSMUSG00000041845	4425458	4439432	overlapEnd	14832	941	NearestStart	Rhod
chr19	4601000	4605599	Decreased	ENSMUSG00000045045	4611784	4615667	downstream	12367	6185	NearestStart	Lrfn4
chr19	4871400	4873799	Decreased	ENSMUSG00000006457	4861222	4877909	inside	5309	4110	NearestStart	Actn3
chr19	5092600	5103199	Decreased	ENSMUSG00000024873	5092870	5098418	includeFeature	518	270	NearestStart	Cnih2
chr19	5253600	5254399	Decreased	ENSMUSG00000024855	5133687	5273119	inside	19119	18720	NearestStart	Pacs1
chr19	5277600	5279999	Decreased	ENSMUSG00000024855	5133687	5273119	upstream	-5681	4481	NearestStart	Pacs1
chr19	5285800	5289399	Decreased	ENSMUSG00000024853	5273922	5295455	inside	7855	6056	NearestStart	Sf3b2
chr19	5478800	5484399	Decreased	ENSMUSG00000024906	5482344	5488402	overlapEnd	6802	2055	NearestStart	Mus81
chr19	5485000	5487999	Decreased	ENSMUSG00000024906	5482344	5488402	inside	1902	403	NearestStart	Mus81
chr19	5684200	5688199	Decreased	ENSMUSG00000054874	5664634	5688908	inside	2708	709	NearestStart	Pcnxl3
chr19	5804000	5820999	Decreased	ENSMUSG00000024941	5758426	5771401	upstream	-41099	32599	NearestStart	Scyl1
chr19	5835600	5853399	Decreased	ENSMUSG00000024816	5849701	5875274	overlapEnd	30774	3698	NearestStart	Frmd8
chr19	5950200	5957599	Decreased	ENSMUSG00000024833	5940542	5964206	inside	10306	6607	NearestStart	Pola2
chr19	6047400	6057199	Decreased	ENSMUSG00000007338	6053629	6057758	overlapEnd	5458	559	NearestStart	Mrpl49
chr19	6133600	6137999	Decreased	ENSMUSG00000024944	6134382	6141406	overlapEnd	5606	782	NearestStart	Arl2
chr19	6498000	6508799	Decreased	ENSMUSG00000061742	6535844	6543019	downstream	39619	27045	NearestStart	Slc22a12
chr19	6536200	6543999	Decreased	ENSMUSG00000061742	6535844	6543019	overlapStart	2919	356	NearestStart	Slc22a12
chr19	6920600	6933399	Decreased	ENSMUSG00000047810	6919112	6932701	overlapStart	5701	698	NearestStart	Ccdc88b
chr19	6945800	6947199	Decreased	ENSMUSG00000047810	6919112	6932701	upstream	-13799	13099	NearestStart	Ccdc88b
chr19	6985400	6992199	Decreased	ENSMUSG00000024953	6981195	6984596	upstream	-4204	804	NearestStart	Prdx5
chr19	7026600	7031399	Decreased	ENSMUSG00000024958	7012558	7016940	upstream	-12060	9660	NearestStart	Gpr137
chr19	7036000	7048799	Decreased	ENSMUSG00000024960	7028203	7044279	overlapStart	1879	4520	NearestStart	Plcb3
chr19	7058200	7061799	Decreased	ENSMUSG00000024962	7056962	7062141	inside	2141	342	NearestStart	Vegfb
chr19	7182400	7194599	Decreased	ENSMUSG00000047787	7166503	7180219	upstream	-8281	2181	NearestStart	Flrt1
chr19	7202800	7268999	Decreased	ENSMUSG00000024767	7272691	7280806	downstream	44906	3692	NearestStart	Otub1
chr19	7286200	7291399	Decreased	ENSMUSG00000035885	7289647	7292106	overlapEnd	3306	707	NearestStart	Cox8a
chr19	7299000	7302199	Decreased	ENSMUSG00000035885	7289647	7292106	upstream	-8494	6894	NearestStart	Cox8a
chr19	7309400	7315199	Decreased	ENSMUSG00000024764	7300157	7315712	inside	3412	513	NearestStart	Naa40
chr19	7394000	7396999	Decreased	ENSMUSG00000024969	7349885	7416350	inside	20850	19351	NearestStart	Mark2
chr19	7458000	7461399	Decreased	ENSMUSG00000024970	7430953	7457516	upstream	-2184	484	NearestStart	AI846148
chr19	8849400	8851999	Decreased	ENSMUSG00000079437	8847011	8848957	upstream	-1743	443	NearestStart	Tmem179b
chr19	9965600	9973399	Decreased	ENSMUSG00000024660	9946786	9974023	inside	4523	624	NearestStart	Incenp
chr19	10289200	10323399	Decreased	ENSMUSG00000036098	10282761	10315238	overlapStart	8938	6439	NearestStart	Myrf
chr19	10332200	10338999	Decreased	ENSMUSG00000036098	10282761	10315238	upstream	-20362	16962	NearestStart	Myrf
chr19	10933400	10936199	Decreased	ENSMUSG00000024736	10932311	10944430	inside	9630	1089	NearestStart	Tmem132a
chr19	14744600	14746799	Decreased	ENSMUSG00000024642	14522561	14672473	upstream	-73227	72127	NearestStart	Tle4
chr19	16036400	16038399	Decreased	ENSMUSG00000024640	15979167	16021827	upstream	-15573	14573	NearestStart	Psat1
chr19	17909000	17911399	Decreased	ENSMUSG00000024713	17507882	17912122	inside	1922	723	NearestStart	Pcsk5
chr19	29669000	29670399	Decreased	ENSMUSG00000046324	29682703	29722905	downstream	53205	12304	NearestStart	Ermp1
chr19	33182400	33183599	Decreased	ENSMUSG00000071573	33212236	33466785	downstream	283785	28637	NearestStart	Rnls
chr19	41959600	41962599	Decreased	ENSMUSG00000035049	41937341	41970643	inside	9543	8044	NearestStart	Rrp12
chr19	42266000	42268399	Decreased	ENSMUSG00000018822	42272460	42276742	downstream	9542	4061	NearestStart	Sfrp5
chr19	42703400	42712399	Decreased	ENSMUSG00000025185	42668471	42687303	upstream	-20597	16097	NearestStart	Loxl4
chr19	44031600	44032999	Decreased	ENSMUSG00000025196	44030796	44061046	inside	28746	804	NearestStart	Cpn1
chr19	45118600	45125599	Decreased	ENSMUSG00000074818	45101396	45121104	overlapStart	-996	2504	NearestStart	Pdzd7
chr19	45294400	45319799	Decreased	ENSMUSG00000025216	45307177	45310301	includeFeature	3201	9498	NearestStart	Lbx1
chr19	45611800	45620599	Decreased	ENSMUSG00000025218	45626764	45635021	downstream	18821	6165	NearestStart	Poll
chr19	46714600	46722399	Decreased	ENSMUSG00000003555	46741654	46747464	downstream	28964	19255	NearestStart	Cyp17a1
chr19	47509800	47538399	Decreased	ENSMUSG00000053617	47334663	47538901	inside	14801	502	NearestStart	Sh3pxd2a
chr19	47981800	47986199	Decreased	ENSMUSG00000079254	47969087	47993789	inside	9789	7590	NearestStart	Itprip
chr19	53082600	53085399	Decreased	ENSMUSG00000025027	53017906	53113123	inside	29123	27724	NearestStart	Xpnpep1
chr19	4149000	4157799	Decreased	ENSMUSG00000024835	4148618	4154035	overlapStart	635	382	Overlapping	Coro1b
chr19	4192600	4201399	Decreased	ENSMUSG00000040385	4192157	4195419	overlapStart	-1581	443	Overlapping	Ppp1ca
chr19	4601000	4605599	Decreased	ENSMUSG00000024892	4510471	4621752	inside	18452	16153	Overlapping	Pcx
chr19	5045400	5071999	Decreased	ENSMUSG00000080268	5041392	5049911	overlapStart	-8789	4008	Overlapping	Brms1
chr19	5092600	5103199	Decreased	ENSMUSG00000024875	5088552	5092856	overlapStart	-5044	256	Overlapping	Yif1a
chr19	5277600	5279999	Decreased	ENSMUSG00000024853	5273922	5295455	inside	4878	3678	Overlapping	Sf3b2
chr19	5478800	5484399	Decreased	ENSMUSG00000024909	5473972	5481853	overlapStart	253	2546	Overlapping	Efemp2
chr19	6047400	6057199	Decreased	ENSMUSG00000024807	6046575	6053712	overlapStart	1412	825	Overlapping	Syvn1
chr19	6324000	6324999	Decreased	ENSMUSG00000024769	6306455	6325652	inside	1152	653	Overlapping	Cdc42bpg
chr19	6395400	6418399	Decreased	ENSMUSG00000032648	6384398	6398459	overlapStart	-8441	3059	Overlapping	Pygm
chr19	6498000	6508799	Decreased	ENSMUSG00000033768	6418730	6544169	inside	40769	35370	Overlapping	Nrxn2
chr19	6536200	6543999	Decreased	ENSMUSG00000033768	6418730	6544169	inside	4069	170	Overlapping	Nrxn2
chr19	6985400	6992199	Decreased	ENSMUSG00000038812	6984187	6985539	overlapStart	-3261	139	Overlapping	Trmt112
chr19	7026600	7031399	Decreased	ENSMUSG00000024960	7028203	7044279	overlapStart	797	1603	Overlapping	Plcb3
chr19	7182400	7194599	Decreased	ENSMUSG00000036278	7131257	7272551	inside	84051	51143	Overlapping	Macrod1
chr19	7202800	7268999	Decreased	ENSMUSG00000036278	7131257	7272551	inside	36651	3552	Overlapping	Macrod1
chr19	7299000	7302199	Decreased	ENSMUSG00000024764	7300157	7315712	overlapStart	443	1157	Overlapping	Naa40
chr19	8849400	8851999	Decreased	ENSMUSG00000003680	8848843	8860907	inside	1857	557	Overlapping	Taf6l
chr19	8909800	8923999	Decreased	ENSMUSG00000071658	8911418	8913736	includeFeature	5482	1618	Overlapping	Gng3
chr19	8967800	8972399	Decreased	ENSMUSG00000071652	8967476	8972380	overlapStart	2280	19	Overlapping	Ints5
chr19	9025200	9028199	Decreased	ENSMUSG00000071646	9016364	9026793	overlapStart	93	1406	Overlapping	Mta2
chr19	10332200	10338999	Decreased	ENSMUSG00000035735	10319754	10379367	inside	15846	12446	Overlapping	Dagla
chr19	16036400	16038399	Decreased	ENSMUSG00000041491	16030263	16059479	inside	7137	6137	Overlapping	Cep78
chr19	29669000	29670399	Decreased	ENSMUSG00000038658	29596771	29681319	inside	11619	10920	Overlapping	C030046E11Rik
chr19	41009200	41012399	Decreased	ENSMUSG00000061132	41003416	41069025	inside	7384	5784	Overlapping	Blnk
chr19	41721200	41755199	Decreased	ENSMUSG00000025020	41674746	41818155	inside	63454	46454	Overlapping	Slit1
chr19	42266000	42268399	Decreased	ENSMUSG00000018820	42245056	42269080	inside	1880	681	Overlapping	Zfyve27
chr19	46542800	46566399	Decreased	ENSMUSG00000025231	46471385	46563294	overlapStart	8694	3105	Overlapping	Sufu
chr19	46714600	46722399	Decreased	ENSMUSG00000047731	46673573	46731879	inside	13379	9480	Overlapping	Wbp1l
chr19	47386800	47404199	Decreased	ENSMUSG00000053617	47334663	47538901	inside	60837	52137	Overlapping	Sh3pxd2a
chr2	4903400	4909199	Decreased	ENSMUSG00000026668	4897167	4906794	overlapEnd	9133	2405	NearestStart	Ucma
chr2	6369600	6371999	Decreased	ENSMUSG00000039046	6243712	6367436	downstream	127088	2164	NearestStart	Usp6nl
chr2	10064000	10065599	Decreased	ENSMUSG00000025780	10075197	10178156	upstream	-10397	9598	NearestStart	Itih5
chr2	25118600	25123999	Decreased	ENSMUSG00000048707	25118117	25125406	inside	3183	483	NearestStart	Tprn
chr2	25143600	25153199	Decreased	ENSMUSG00000026963	25143664	25144707	includeFeature	4736	64	NearestStart	Tmem210
chr2	25228200	25232599	Decreased	ENSMUSG00000026955	25227840	25233733	inside	2560	360	NearestStart	Sapcd2
chr2	25249000	25254399	Decreased	ENSMUSG00000015085	25251393	25256843	overlapStart	307	2393	NearestStart	Entpd2
chr2	26245200	26249799	Decreased	ENSMUSG00000026926	26244858	26252642	inside	2642	342	NearestStart	Pmpca
chr2	26446000	26451799	Decreased	ENSMUSG00000092356	26442158	26491154	inside	6742	3842	NearestStart	Gm20532
chr2	27572600	27578799	Decreased	ENSMUSG00000015846	27531959	27618477	inside	43741	39678	NearestStart	Rxra
chr2	27599600	27603599	Decreased	ENSMUSG00000015846	27531959	27618477	inside	69641	14878	NearestStart	Rxra
chr2	28364200	28365599	Decreased	ENSMUSG00000063611	28361614	28361995	downstream	3286	2205	NearestStart	Gm10134
chr2	28369000	28398399	Decreased	ENSMUSG00000026821	28368644	28408601	inside	15056	356	NearestStart	Ralgds
chr2	29476000	29503799	Decreased	ENSMUSG00000039844	29475239	29596498	inside	14661	761	NearestStart	Rapgef1
chr2	29632200	29634599	Decreased	ENSMUSG00000026798	29643012	29653455	upstream	-9612	8413	NearestStart	Coq4
chr2	29683400	29703999	Decreased	ENSMUSG00000069020	29682861	29700522	overlapEnd	10839	539	NearestStart	Urm1
chr2	29707600	29716599	Decreased	ENSMUSG00000039787	29724683	29738360	upstream	-12583	8084	NearestStart	Cercam
chr2	29932000	29941399	Decreased	ENSMUSG00000026785	29933203	29946539	overlapStart	3497	1203	NearestStart	Pkn3
chr2	30093800	30102199	Decreased	ENSMUSG00000007476	30093234	30119310	inside	4766	566	NearestStart	Lrrc8a
chr2	30249800	30256999	Decreased	ENSMUSG00000026856	30247773	30256049	overlapEnd	5627	950	NearestStart	Dolpp1
chr2	30294000	30303999	Decreased	ENSMUSG00000039515	30271558	30303326	overlapEnd	27442	673	NearestStart	Ppp2r4
chr2	30509600	30527999	Decreased	ENSMUSG00000047363	30450559	30464463	downstream	68241	45137	NearestStart	Cstad
chr2	30838000	30842599	Decreased	ENSMUSG00000026854	30837798	30879106	inside	2502	202	NearestStart	Usp20
chr2	31014200	31015799	Decreased	ENSMUSG00000000194	31007835	31074295	inside	7165	6365	NearestStart	Gpr107
chr2	31017000	31022799	Decreased	ENSMUSG00000000194	31007835	31074295	inside	12065	9165	NearestStart	Gpr107
chr2	31060000	31073599	Decreased	ENSMUSG00000062661	31101342	31151509	upstream	-34542	27743	NearestStart	Ncs1
chr2	31102000	31106999	Decreased	ENSMUSG00000062661	31101342	31151509	inside	3158	658	NearestStart	Ncs1
chr2	31109200	31130199	Decreased	ENSMUSG00000062661	31101342	31151509	inside	18358	7858	NearestStart	Ncs1
chr2	31338800	31339399	Decreased	ENSMUSG00000076441	31325726	31376192	inside	13374	13074	NearestStart	Ass1
chr2	31882000	31883799	Decreased	ENSMUSG00000001855	31829955	31909495	inside	52945	25696	NearestStart	Nup214
chr2	32007400	32041199	Decreased	ENSMUSG00000039262	32006601	32090057	inside	17699	799	NearestStart	Prrc2b
chr2	32069600	32076799	Decreased	ENSMUSG00000039254	32092109	32110525	upstream	-18909	15310	NearestStart	Pomt1
chr2	32203400	32209999	Decreased	ENSMUSG00000039205	32207846	32235746	overlapStart	-1146	2153	NearestStart	Ciz1
chr2	32391400	32413799	Decreased	ENSMUSG00000039157	32390852	32425276	inside	11748	548	NearestStart	Fam102a
chr2	32435800	32440199	Decreased	ENSMUSG00000079442	32442614	32455218	upstream	-4614	2415	NearestStart	St6galnac4
chr2	32473800	32490599	Decreased	ENSMUSG00000026817	32477277	32490578	includeFeature	4923	21	NearestStart	Ak1
chr2	32617800	32619399	Decreased	ENSMUSG00000009563	32612753	32617764	downstream	5847	36	NearestStart	Tor2a
chr2	32732200	32742199	Decreased	ENSMUSG00000026796	32731633	32780774	inside	5567	567	NearestStart	Fam129b
chr2	32748800	32757199	Decreased	ENSMUSG00000026796	32731633	32780774	inside	21367	17167	NearestStart	Fam129b
chr2	32765400	32776599	Decreased	ENSMUSG00000026796	32731633	32780774	inside	39367	4175	NearestStart	Fam129b
chr2	35104000	35106999	Decreased	ENSMUSG00000026879	35111926	35163420	upstream	-6426	4927	NearestStart	Gsn
chr2	35136000	35139799	Decreased	ENSMUSG00000026879	35111926	35163420	inside	25974	23621	NearestStart	Gsn
chr2	35460800	35477399	Decreased	ENSMUSG00000026883	35413785	35586514	inside	55315	47015	NearestStart	Dab2ip
chr2	35478200	35485799	Decreased	ENSMUSG00000026883	35413785	35586514	inside	68215	64415	NearestStart	Dab2ip
chr2	35504200	35516599	Decreased	ENSMUSG00000026883	35413785	35586514	inside	96615	69915	NearestStart	Dab2ip
chr2	35517200	35557999	Decreased	ENSMUSG00000026883	35413785	35586514	inside	123815	28515	NearestStart	Dab2ip
chr2	35618800	35627199	Decreased	ENSMUSG00000026883	35413785	35586514	downstream	209215	32286	NearestStart	Dab2ip
chr2	36056200	36063599	Decreased	ENSMUSG00000047250	36085945	36107792	upstream	-26045	22346	NearestStart	Ptgs1
chr2	37608000	37627399	Decreased	ENSMUSG00000035403	37631768	37654623	upstream	-14068	4369	NearestStart	Crb2
chr2	37647600	37660999	Decreased	ENSMUSG00000035403	37631768	37654623	overlapEnd	22532	6376	NearestStart	Crb2
chr2	37685200	37686399	Decreased	ENSMUSG00000035403	37631768	37654623	downstream	54032	30577	NearestStart	Crb2
chr2	52779000	52784199	Decreased	ENSMUSG00000036053	52716893	52993236	inside	64707	62107	NearestStart	Fmnl2
chr2	70098200	70101199	Decreased	ENSMUSG00000075304	70312979	70315786	upstream	-213279	211780	NearestStart	Sp5
chr2	70396600	70407999	Decreased	ENSMUSG00000070880	70391128	70440071	inside	11172	5472	NearestStart	Gad1
chr2	71579400	71588799	Decreased	ENSMUSG00000064263	71557473	71569023	downstream	26627	10377	NearestStart	Gm1631
chr2	71611800	71614399	Decreased	ENSMUSG00000027111	71624996	71694828	upstream	-11896	10597	NearestStart	Itga6
chr2	71648000	71655999	Decreased	ENSMUSG00000027111	71624996	71694828	inside	27004	23004	NearestStart	Itga6
chr2	74506400	74542999	Decreased	ENSMUSG00000001823	74512985	74515763	includeFeature	11715	6585	NearestStart	Hoxd12
chr2	74955600	74957599	Decreased	ENSMUSG00000027099	74663859	74716488	downstream	292741	239112	NearestStart	Mtx2
chr2	76514000	76518999	Decreased	ENSMUSG00000002733	76513337	76534885	inside	3163	663	NearestStart	Plekha3
chr2	84573200	84582599	Decreased	ENSMUSG00000034059	84574214	84578812	includeFeature	3686	1014	NearestStart	Ypel4
chr2	84646000	84647399	Decreased	ENSMUSG00000027078	84638984	84650333	inside	7716	2934	NearestStart	Ube2l6
chr2	84841000	84843999	Decreased	ENSMUSG00000027072	84828352	84834043	downstream	14148	6957	NearestStart	Prg3
chr2	84898400	84908399	Decreased	ENSMUSG00000033955	84890616	84913205	inside	12784	4806	NearestStart	Tnks1bp1
chr2	90898600	90905199	Decreased	ENSMUSG00000002102	90894165	90906526	inside	7735	1327	NearestStart	Psmc3
chr2	91494800	91498399	Decreased	ENSMUSG00000027247	91490016	91512483	inside	6584	4784	NearestStart	Arhgap1
chr2	91772800	91803399	Decreased	ENSMUSG00000047923	91785861	91786173	includeFeature	2239	13061	NearestStart
chr2	93028600	93041799	Decreased	ENSMUSG00000068735	93027704	93041916	inside	7496	117	NearestStart	Trp53i11
chr2	93052800	93059599	Decreased	ENSMUSG00000068735	93027704	93041916	downstream	28496	10884	NearestStart	Trp53i11
chr2	93066200	93075199	Decreased	ENSMUSG00000068735	93027704	93041916	downstream	42996	24284	NearestStart	Trp53i11
chr2	93479400	93490999	Decreased	ENSMUSG00000040310	93482540	93521496	overlapStart	2660	3140	NearestStart	Alx4
chr2	101816000	101817399	Decreased	ENSMUSG00000027163	101726409	101741803	downstream	90291	74197	NearestStart	Commd9
chr2	103811000	103813799	Decreased	ENSMUSG00000032698	103798142	103822035	inside	14258	8236	NearestStart	Lmo2
chr2	105450800	105457799	Decreased	ENSMUSG00000027168	105509052	105543317	upstream	-54752	51253	NearestStart	Pax6
chr2	105499000	105526799	Decreased	ENSMUSG00000027168	105509052	105543317	overlapStart	3848	10052	NearestStart	Pax6
chr2	118425600	118429399	Decreased	ENSMUSG00000040084	118423946	118467328	inside	3554	1654	NearestStart	Bub1b
chr2	118457600	118465399	Decreased	ENSMUSG00000074923	118489038	118523756	upstream	-27538	23639	NearestStart	Pak6
chr2	118487200	118505199	Decreased	ENSMUSG00000074923	118489038	118523756	overlapStart	7162	1838	NearestStart	Pak6
chr2	119014400	119015999	Decreased	ENSMUSG00000055926	119000244	119003311	downstream	14956	11089	NearestStart	Gm14137
chr2	119019400	119025599	Decreased	ENSMUSG00000068580	119034369	119042785	upstream	-11869	8770	NearestStart	Zfyve19
chr2	119063200	119068999	Decreased	ENSMUSG00000027315	119063097	119075263	inside	3003	103	NearestStart	Spint1
chr2	119118400	119120999	Decreased	ENSMUSG00000034216	119114477	119124189	inside	5223	3190	NearestStart	Vps18
chr2	119122400	119129999	Decreased	ENSMUSG00000034216	119114477	119124189	overlapEnd	11723	1789	NearestStart	Vps18
chr2	119137600	119141199	Decreased	ENSMUSG00000027314	119151519	119161698	upstream	-12119	10320	NearestStart	Dll4
chr2	119625800	119640799	Decreased	ENSMUSG00000027298	119623468	119643840	inside	9832	2332	NearestStart	Tyro3
chr2	126823400	126824399	Decreased	ENSMUSG00000001998	126834459	126893645	upstream	-10559	10060	NearestStart	Ap4e1
chr2	127074400	127082999	Decreased	ENSMUSG00000034850	127073643	127086843	inside	5057	757	NearestStart	Tmem127
chr2	127948000	127951399	Decreased	ENSMUSG00000027381	127951773	127988283	upstream	-2073	374	NearestStart	Bcl2l11
chr2	128226400	128230399	Decreased	ENSMUSG00000074812	128416944	128419602	upstream	-188544	186545	NearestStart	Gm355
chr2	131318000	131338599	Decreased	ENSMUSG00000027333	131317231	131351658	inside	11069	769	NearestStart	Smox
chr2	133380800	133381799	Decreased	ENSMUSG00000027358	133377894	133388621	inside	3406	2906	NearestStart	Bmp2
chr2	145501200	145502999	Decreased	ENSMUSG00000001768	145610469	145713352	upstream	-108369	107470	NearestStart	Rin2
chr2	147184800	147194399	Decreased	ENSMUSG00000037034	147187660	147200789	overlapStart	1940	2860	NearestStart	Pax1
chr2	151369000	151376599	Decreased	ENSMUSG00000032966	151368218	151387428	inside	4582	782	NearestStart	Fkbp1a
chr2	151756200	151756999	Decreased	ENSMUSG00000027460	151736942	151771073	inside	19658	14074	NearestStart	Angpt4
chr2	152529000	152538399	Decreased	ENSMUSG00000042814	152512883	152513676	downstream	20817	15324	NearestStart	Mcts2
chr2	152734800	152744999	Decreased	ENSMUSG00000027470	152737087	152748804	overlapStart	2813	2287	NearestStart	Mylk2
chr2	153004200	153005599	Decreased	ENSMUSG00000068040	152987038	153036202	inside	17862	17162	NearestStart	Tm9sf4
chr2	153111600	153114999	Decreased	ENSMUSG00000027475	153117148	153159126	upstream	-3848	2149	NearestStart	Kif3b
chr2	153265800	153269199	Decreased	ENSMUSG00000079001	153318525	153319577	upstream	-51025	49326	NearestStart	4930404H24Rik
chr2	153462400	153474999	Decreased	ENSMUSG00000027478	153475185	153513466	upstream	-6485	186	NearestStart	Dnmt3b
chr2	153475600	153487999	Decreased	ENSMUSG00000027478	153475185	153513466	inside	6615	415	NearestStart	Dnmt3b
chr2	154251000	154252199	Decreased	ENSMUSG00000038533	154262216	154365092	upstream	-10616	10017	NearestStart	Cbfa2t2
chr2	154374000	154379399	Decreased	ENSMUSG00000038523	154374623	154375739	includeFeature	2077	623	NearestStart	1700003F12Rik
chr2	154546600	154551599	Decreased	ENSMUSG00000038467	154482753	154520521	downstream	66347	26079	NearestStart	Chmp4b
chr2	156257400	156259799	Decreased	ENSMUSG00000027624	156246644	156368950	inside	11956	10756	NearestStart	Epb4.1l1
chr2	156317400	156320799	Decreased	ENSMUSG00000027628	156373319	156394708	upstream	-54219	52520	NearestStart	Aar2
chr2	156464400	156477999	Decreased	ENSMUSG00000061689	156439440	156590099	inside	31760	24960	NearestStart	Dlgap4
chr2	157242200	157249799	Decreased	ENSMUSG00000027646	157244179	157297598	overlapStart	1821	1979	NearestStart	Src
chr2	157283400	157302799	Decreased	ENSMUSG00000027646	157244179	157297598	overlapEnd	48921	5201	NearestStart	Src
chr2	157738800	157757399	Decreased	ENSMUSG00000037843	157740388	157770455	overlapStart	7712	1588	NearestStart	Vstm2l
chr2	158175000	158176199	Decreased	ENSMUSG00000044349	158201373	158211881	upstream	-25773	25174	NearestStart	Snhg11
chr2	158180600	158186399	Decreased	ENSMUSG00000044349	158201373	158211881	upstream	-17873	14974	NearestStart	Snhg11
chr2	158198600	158204399	Decreased	ENSMUSG00000044349	158201373	158211881	overlapStart	127	2773	NearestStart	Snhg11
chr2	163101200	163108799	Decreased	ENSMUSG00000074607	163028860	163149906	inside	76140	41107	NearestStart	Tox2
chr2	164312400	164314399	Decreased	ENSMUSG00000017734	164311605	164318819	inside	1795	795	NearestStart	Dbndd2
chr2	164586000	164589399	Decreased	ENSMUSG00000001403	164595397	164604322	upstream	-7697	5998	NearestStart	Ube2c
chr2	164590600	164592199	Decreased	ENSMUSG00000001403	164595397	164604322	upstream	-3997	3198	NearestStart	Ube2c
chr2	164592600	164594399	Decreased	ENSMUSG00000001403	164595397	164604322	upstream	-1897	998	NearestStart	Ube2c
chr2	164759800	164776999	Decreased	ENSMUSG00000017737	164766279	164781350	overlapStart	2121	4351	NearestStart	Mmp9
chr2	166710200	166723199	Decreased	ENSMUSG00000002718	166731558	166771889	upstream	-14858	8359	NearestStart	Cse1l
chr2	166841200	166844199	Decreased	ENSMUSG00000017999	166840692	166860447	inside	2008	508	NearestStart	Ddx27
chr2	167072800	167078399	Decreased	ENSMUSG00000091150	167073816	167074078	includeFeature	1784	1016	NearestStart
chr2	167245600	167246599	Decreased	ENSMUSG00000039463	167247211	167302500	upstream	-1111	612	NearestStart	Slc9a8
chr2	167363800	167371199	Decreased	ENSMUSG00000042821	167363694	167368314	overlapEnd	3806	106	NearestStart	Snai1
chr2	167916800	167924999	Decreased	ENSMUSG00000044641	167906503	167926703	inside	14397	1704	NearestStart	Pard6b
chr2	172197200	172209199	Decreased	ENSMUSG00000027498	172196180	172207948	overlapEnd	7020	1020	NearestStart	Cstf1
chr2	172400800	172407399	Decreased	ENSMUSG00000028640	172375092	172384122	downstream	29008	16678	NearestStart	Tfap2c
chr2	172550600	172566799	Decreased	ENSMUSG00000028640	172375092	172384122	downstream	183608	166478	NearestStart	Tfap2c
chr2	172848200	172856999	Decreased	ENSMUSG00000027510	172845998	172860235	inside	6602	2202	NearestStart	Rbm38
chr2	174095000	174097599	Decreased	ENSMUSG00000027523	174109820	174172245	upstream	-13520	12221	NearestStart	Gnas
chr2	174105000	174107199	Decreased	ENSMUSG00000027523	174109820	174172245	upstream	-3720	2621	NearestStart	Gnas
chr2	174757400	174758199	Decreased	ENSMUSG00000078906	174835741	174844749	upstream	-77941	77542	NearestStart	Gm14444
chr2	179178000	179179999	Decreased	ENSMUSG00000000305	179177135	179634078	inside	1865	865	NearestStart	Cdh4
chr2	179303200	179309799	Decreased	ENSMUSG00000000305	179177135	179634078	inside	129365	126065	NearestStart	Cdh4
chr2	179805600	179809199	Decreased	ENSMUSG00000039069	179805296	179820607	inside	2104	304	NearestStart	Mtg2
chr2	180215200	180220599	Decreased	ENSMUSG00000027568	180234680	180279685	upstream	-16780	14081	NearestStart	Ntsr1
chr2	181220600	181223799	Decreased	ENSMUSG00000055882	181227910	181229685	upstream	-5710	4111	NearestStart	Abhd16b
chr2	181270800	181274599	Decreased	ENSMUSG00000000826	181255189	181289838	inside	17511	15239	NearestStart	Dnajc5
chr2	5771000	5773599	Decreased	ENSMUSG00000039128	5715339	5766210	upstream	-6090	4790	NearestStart	Cdc123
chr2	9860800	9861199	Decreased	ENSMUSG00000015619	9778704	9811661	upstream	-49339	49139	NearestStart	Gata3
chr2	25047400	25056599	Decreased	ENSMUSG00000059555	25048485	25052406	includeFeature	406	1085	NearestStart	Tor4a
chr2	25088000	25099999	Decreased	ENSMUSG00000006469	25084417	25089884	overlapStart	-4116	1884	NearestStart	Slc34a3
chr2	25435400	25441199	Decreased	ENSMUSG00000029419	25430935	25435619	overlapStart	-2681	219	NearestStart	Gm996
chr2	25983200	25991399	Decreased	ENSMUSG00000026932	25911054	25978338	upstream	-8962	4862	NearestStart	Nacc2
chr2	25992000	25995599	Decreased	ENSMUSG00000026932	25911054	25978338	upstream	-15462	13662	NearestStart	Nacc2
chr2	26048800	26064799	Decreased	ENSMUSG00000026934	26055731	26063809	includeFeature	7009	990	NearestStart	Lhx3
chr2	26258600	26259599	Decreased	ENSMUSG00000026925	26251768	26264720	inside	5620	5121	NearestStart	Inpp5e
chr2	26310600	26319999	Decreased	ENSMUSG00000026924	26264950	26300736	upstream	-14564	9864	NearestStart	Sec16a
chr2	26338400	26358199	Decreased	ENSMUSG00000026923	26313422	26372183	inside	23883	13984	NearestStart	Notch1
chr2	26733600	26734599	Decreased	ENSMUSG00000015787	26698022	26720499	upstream	-13601	13101	NearestStart	Abo
chr2	26758600	26765799	Decreased	ENSMUSG00000036160	26745954	26758399	upstream	-3801	201	NearestStart	Surf6
chr2	26782200	26788399	Decreased	ENSMUSG00000014867	26775559	26789448	inside	4148	1049	NearestStart	Surf4
chr2	26880800	26884599	Decreased	ENSMUSG00000036067	26876882	26883518	overlapStart	818	1081	NearestStart	Slc2a6
chr2	27259000	27281999	Decreased	ENSMUSG00000009621	27117623	27282553	inside	12053	554	NearestStart	Vav2
chr2	27314200	27318799	Decreased	ENSMUSG00000009621	27117623	27282553	upstream	-33947	31647	NearestStart	Vav2
chr2	28484000	28485999	Decreased	ENSMUSG00000026815	28464969	28477502	upstream	-7498	6498	NearestStart	Gfi1b
chr2	28759200	28775599	Decreased	ENSMUSG00000026805	28763198	28772188	includeFeature	4788	3411	NearestStart	Barhl1
chr2	28908200	28910999	Decreased	ENSMUSG00000079502	28810892	28910584	overlapStart	984	415	NearestStart	1700101E01Rik
chr2	29077200	29080999	Decreased	ENSMUSG00000035513	29050060	29108525	inside	29425	27140	NearestStart	Ntng2
chr2	29584200	29591199	Decreased	ENSMUSG00000079496	29600950	29603563	downstream	15863	9751	NearestStart
chr2	29907200	29908599	Decreased	ENSMUSG00000039715	29887065	29904401	upstream	-3499	2799	NearestStart	Wdr34
chr2	30209200	30214599	Decreased	ENSMUSG00000026860	30200328	30214857	inside	2957	258	NearestStart	Sh3glb2
chr2	30318400	30327399	Decreased	ENSMUSG00000089762	30328167	30329719	downstream	6819	768	NearestStart	Ier5l
chr2	30349000	30353199	Decreased	ENSMUSG00000089762	30328167	30329719	upstream	-21381	19281	NearestStart	Ier5l
chr2	30357200	30361999	Decreased	ENSMUSG00000089762	30328167	30329719	upstream	-29881	27481	NearestStart	Ier5l
chr2	30560400	30574599	Decreased	ENSMUSG00000044320	30650820	30657227	downstream	89727	76221	NearestStart	1700001O22Rik
chr2	30575000	30582999	Decreased	ENSMUSG00000044320	30650820	30657227	downstream	78227	67821	NearestStart	1700001O22Rik
chr2	30621600	30644399	Decreased	ENSMUSG00000044320	30650820	30657227	downstream	24227	6421	NearestStart	1700001O22Rik
[truncated: 2,169 more rows]
