# Supplementary material for: Rebalancing gene haploinsufficiency in vivo by targeting chromatin
Source: Nat Commun. 2016 Jun 3;7:11688. doi: 10.1038/ncomms11688 (PMC4895808; doi:10.1038/ncomms11688)
Supplement: Supplementary Data 5 — Histone 3 Lysine 4 methyltransferases and Histone 3 Lysine 4 demethylases [file ncomms11688-s7.xlsx]

## Sheet: kmt e kdm
Symbol		Ensembl ID	Function	Log2(FC) Tbx1 SiRNA vs NT SiRNA	Log2(FC) Tbx1+/- vs WT
Histone 3 Lysine 4 methyltransferases
Men1	multiple endocrine neoplasia 1	ENSMUSG00000024947	H3K4 HMT. Essential component of a MLL/SET1 HMT complex. Represses telomerase expression. Role in TGFB1-mediated inhibition of cell-proliferation.	0.29382	-0.666397
Kmt2a	lysine (K)-specific methyltransferase 2A	ENSMUSG00000002028	H3K4 HMT. Key regulator of development and haematopoiesis.
Kmt2d	lysine (K)-specific methyltransferase 2D	ENSMUSG00000048154	H3K4 HMT. MLL3
Kmt2b	lysine (K)-specific methyltransferase 2B	ENSMUSG00000006307	H3K4 HMT. Required to control the bulk of H3K4me3 during oocyte growth and preimplantation.		-0.574319
Kmt2e	lysine (K)-specific methyltransferase 2E	ENSMUSG00000029004	H3K4me1/me2 HMT. Key regulator of haematopoiesis.		0.29889
Prdm9	PR domain containing 9	ENSMUSG00000051977	H3K4me3 HMT. Essential for meiotic progression.
Rbbp5	retinoblastoma binding protein 5	ENSMUSG00000026439	Complex with MLL.	-0.216395
Rtf1	Rtf1, Paf1/RNA polymerase II complex component, homolog (S. cerevisiae)	ENSMUSG00000027304	Required for H3K4me3 HMT on stem cell pluripotency genes.	0.238976
Setd1a	SET domain containing 1A	ENSMUSG00000042308	(SET1A) H3K4 HMT.
Setd1b	SET domain containing 1B	ENSMUSG00000038384	(SET1B) H3K4 HMT.
Setd7	SET domain containing (lysine methyltransferase) 7	ENSMUSG00000037111	(SET7) H3K4 HMT.
Smyd1	SET and MYND domain containing 1	ENSMUSG00000055027	H3K4 HMT (16).
Smyd2	SET and MYND domain containing 2	ENSMUSG00000026603	(KMT3C) H3K4me, H3K36me2 HMT. Also methylates TP53 and RB1.
Smyd3	SET and MYND domain containing 3	ENSMUSG00000055067	H3K4me2/me3 HMT.
Wdr5	WD repeat domain 5	ENSMUSG00000026917	Complex with MLL.
Histone 3 Lysine 4 demethylases
Kdm1a	lysine (K)-specific demethylase 1A	ENSMUSG00000036940	(LSD1)* H3K4me2/me1, H3K9 HDM, also demethylates and stabilizes DNMT1.
Kdm1b	lysine (K)-specific demethylase 1B	ENSMUSG00000038080	(LSD2)* H3K4me2/me1 HDM. Required for de novo DNA methylation of a subset of imprinted genes during oogenesis.
Kdm2b	lysine (K)-specific demethylase 2B	ENSMUSG00000029475	H3K4me3, H3K36me2 HDM. Represses rRNA genes.
Kdm5a	lysine (K)-specific demethylase 5A	ENSMUSG00000030180	(RBP2) H3K4me2/me3 HDM. Prominent role in cell differentiation and senescence (17).	-0.245848	0.500846
Kdm5b	lysine (K)-specific demethylase 5B	ENSMUSG00000042207	(PLU1) H3K4me3/me2/me1 HDM.		0.251931
Kdm5c	lysine (K)-specific demethylase 5C	ENSMUSG00000025332	(SMCX) H3K4me3/me2 HDM. Participates in the repression of neuronal genes.
Kdm5d	lysine (K)-specific demethylase 5D	ENSMUSG00000056673	(SMCY) H3K4me3/me2 HDM.
