# Supplementary material for: Rebalancing gene haploinsufficiency in vivo by targeting chromatin
Source: Nat Commun. 2016 Jun 3;7:11688. doi: 10.1038/ncomms11688 (PMC4895808; doi:10.1038/ncomms11688)
Supplement: Supplementary Data 6 — Differentially expressed Genes Tbx1 SiRNA+TCP vs Tbx1 SiRNA [file ncomms11688-s8.xls]

## Sheet: DE_genes_Tbx1+TCP_vs_Tbx1_SiRNA
Differentially expressed Genes Tbx1 SiRNA+TCP vs Tbx1 SiRNA
Ensembl ID	Symbol	logFC	logCPM	PValue	FDR	Tbx1 golden peak	CuffDiff
ENSMUSG00000031604	Sc4mol	2.50805	7.83981	1.39629e-289	2.02085e-285	no	yes
ENSMUSG00000045294	Insig1	2.10701	7.6076	1.03014e-223	7.45463e-220	no	yes
ENSMUSG00000033105	Lss	2.19598	7.85168	1.73359e-200	8.36341e-197	no	yes
ENSMUSG00000001467	Cyp51	1.78455	8.37802	4.54642e-168	1.64501e-164	no	yes
ENSMUSG00000032193	Ldlr	1.57752	7.88333	1.30799e-163	3.78611e-160	yes	yes
ENSMUSG00000025950	Idh1	1.505	8.17608	7.08852e-145	1.70987e-141	no	yes
ENSMUSG00000029482	Aacs	1.87213	6.51851	1.84491e-140	3.81447e-137	no	yes
ENSMUSG00000059743	Fdps	1.54028	7.4178	6.35857e-137	1.15034e-133	no	yes
ENSMUSG00000026956	Uap1l1	1.50859	6.85165	9.32352e-125	1.49933e-121	no	yes
ENSMUSG00000027070	Lrp2	1.47937	7.31296	3.02456e-123	4.37744e-120	no	yes
ENSMUSG00000025153	Fasn	1.25203	9.67676	3.86937e-120	5.09104e-117	yes	yes
ENSMUSG00000021273	Fdft1	1.56287	6.86597	8.55947e-115	1.03234e-111	no	yes
ENSMUSG00000010663	Fads1	1.15041	8.53734	2.45038e-112	2.72803e-109	no	yes
ENSMUSG00000031349	Nsdhl	1.75901	6.0531	1.25552e-109	1.29794e-106	no	yes
ENSMUSG00000010592	Dazl	-3.16998	3.77328	4.07937e-109	3.93605e-106	no	yes
ENSMUSG00000027952	Pmvk	1.64728	5.92784	8.19959e-108	7.41705e-105	no	yes
ENSMUSG00000021670	Hmgcr	1.45318	8.60213	8.51311e-107	7.24766e-104	no	yes
ENSMUSG00000020917	Acly	1.2191	8.56128	4.02899e-105	3.23953e-102	no	yes
ENSMUSG00000053846	Lipg	2.95452	4.45961	8.64254e-98	6.58334e-95	no	yes
ENSMUSG00000041220	Elovl6	1.33307	7.27148	2.31359e-92	1.67423e-89	no	yes
ENSMUSG00000038587	Akap12	1.03839	8.83521	4.29644e-92	2.96107e-89	no	yes
ENSMUSG00000058454	Dhcr7	1.37744	7.22639	3.64453e-91	2.3976e-88	no	yes
ENSMUSG00000028195	Cyr61	1.7651	5.41652	2.94338e-89	1.85215e-86	no	yes
ENSMUSG00000014602	Kif1a	1.21245	8.06299	1.23912e-88	7.4724e-86	yes	yes
ENSMUSG00000022351	Sqle	1.30526	7.15788	2e-88	1.15784e-85	no	yes
ENSMUSG00000020593	Lpin1	1.22665	6.71665	2.48385e-88	1.38264e-85	no	yes
ENSMUSG00000022463	Srebf2	1.16835	8.2058	7.38768e-87	3.96007e-84	yes	yes
ENSMUSG00000025137	Pcyt2	1.35347	6.27373	2.27646e-86	1.17669e-83	no	yes
ENSMUSG00000066441	Rdh11	1.51872	6.55356	7.9538e-86	3.9695e-83	no	yes
ENSMUSG00000005125	Ndrg1	-1.86745	5.522	6.89385e-82	3.32582e-79	no	yes
ENSMUSG00000031387	Renbp	1.31021	6.92215	2.42343e-80	1.13143e-77	no	yes
ENSMUSG00000023832	Acat2	1.31206	6.82876	8.06912e-80	3.64951e-77	no	yes
ENSMUSG00000035953	Tmem55b	1.12175	7.04685	9.09437e-80	3.98857e-77	no	yes
ENSMUSG00000024423	Impact	0.970292	9.12696	1.97852e-77	8.4221e-75	no	yes
ENSMUSG00000026773	Pfkfb3	-1.64521	5.99749	2.26064e-76	9.34805e-74	no	yes
ENSMUSG00000070327	Rnf213	1.31969	6.02424	9.508e-73	3.82248e-70	yes	yes
ENSMUSG00000070348	Ccnd1	-1.31352	5.65075	2.48467e-72	9.71908e-70	no	yes
ENSMUSG00000026483	Fam129a	1.33088	5.84155	9.22776e-72	3.51456e-69	no	yes
ENSMUSG00000029016	Clcn6	0.966863	7.6229	3.63159e-69	1.34769e-66	yes	yes
ENSMUSG00000031026	Trim66	1.40507	5.48406	1.62275e-67	5.87153e-65	yes	yes
ENSMUSG00000020532	Acaca	1.04028	7.04249	9.0212e-67	3.18448e-64	no	no
ENSMUSG00000029826	Zc3hav1	1.05348	7.08394	2.73022e-66	9.40821e-64	no	yes
ENSMUSG00000024665	Fads2	0.975582	7.39099	6.16421e-66	2.07476e-63	no	yes
ENSMUSG00000062327	T	-1.98071	5.78367	2.71718e-65	8.93767e-63	no	yes
ENSMUSG00000037169	Mycn	-1.09884	6.53818	2.37178e-64	7.62818e-62	no	yes
ENSMUSG00000004451	Ralb	0.971911	6.83241	2.22727e-60	7.00768e-58	no	yes
ENSMUSG00000001918	Slc1a5	0.930449	7.50471	8.77345e-60	2.70166e-57	no	yes
ENSMUSG00000061524	Zic2	-1.24582	5.53183	3.43071e-59	1.03443e-56	no	yes
ENSMUSG00000032826	Ank2	1.17048	5.75821	7.89181e-59	2.33098e-56	no	yes
ENSMUSG00000042216	Sgsm1	1.11069	6.05707	1.15955e-57	3.35642e-55	no	yes
ENSMUSG00000003528	Slc25a1	0.995784	6.58581	1.91775e-57	5.44227e-55	no	yes
ENSMUSG00000024378	Stard4	1.00934	7.06841	1.82915e-56	5.09103e-54	no	yes
ENSMUSG00000038214	Bend3	-1.00327	7.14921	8.46115e-56	2.31053e-53	yes	yes
ENSMUSG00000032494	Tdgf1	-1.31969	5.47891	7.30052e-55	1.95668e-52	no	yes
ENSMUSG00000027605	Acss2	1.04106	6.36507	1.1942e-54	3.14248e-52	no	yes
ENSMUSG00000002985	Apoe	0.937576	7.72924	1.58931e-54	4.10751e-52	no	yes
ENSMUSG00000037071	Scd1	0.797082	9.04473	6.75731e-53	1.71576e-50	no	yes
ENSMUSG00000032715	Trib3	1.03924	6.90688	7.60951e-53	1.89884e-50	no	yes
ENSMUSG00000032018	Sc5d	1.26187	5.86416	1.37888e-52	3.38245e-50	no	yes
ENSMUSG00000025278	Flnb	0.831213	7.33913	4.33351e-51	1.04532e-48	no	yes
ENSMUSG00000049422	Chchd10	0.868972	7.28325	7.71086e-51	1.8295e-48	no	yes
ENSMUSG00000047632	Fgfbp3	2.07827	4.34493	7.97753e-51	1.86224e-48	no	yes
ENSMUSG00000071235	Vrtn	-1.11988	5.48796	1.7022e-50	3.91047e-48	no	yes
ENSMUSG00000032366	Tpm1	0.77849	8.16068	3.10825e-50	7.02901e-48	no	yes
ENSMUSG00000023484	Prph	1.20279	5.3814	6.54554e-50	1.45744e-47	no	yes
ENSMUSG00000066438	Plekhd1	1.60196	4.61679	1.72377e-49	3.78001e-47	no	yes
ENSMUSG00000028613	Lrp8	1.02548	5.98798	1.9014e-48	4.1073e-46	yes	yes
ENSMUSG00000074359	Psg23	-1.49986	4.44283	6.69174e-48	1.42426e-45	no	yes
ENSMUSG00000028527	Ak4	-1.05706	6.87231	1.38628e-47	2.90778e-45	no	yes
ENSMUSG00000028211	Trp53inp1	0.748855	9.49785	4.06176e-47	8.39797e-45	no	yes
ENSMUSG00000035873	Pawr	1.06586	5.73403	6.19746e-47	1.26332e-44	no	yes
ENSMUSG00000027478	Dnmt3b	-0.723792	8.63247	1.1255e-46	2.26242e-44	yes	yes
ENSMUSG00000009487	Otog	1.35124	5.03244	1.48683e-46	2.9478e-44	no	yes
ENSMUSG00000037936	Scarb1	1.10141	5.84855	1.1676e-45	2.2836e-43	no	yes
ENSMUSG00000068220	Lgals1	1.0401	5.97737	1.20932e-45	2.33367e-43	no	yes
ENSMUSG00000031591	Asah1	0.827966	7.27863	5.34163e-45	1.01723e-42	no	yes
ENSMUSG00000019124	Scrn1	1.43551	4.75888	1.19332e-44	2.24297e-42	no	yes
ENSMUSG00000038615	Nfe2l1	0.735039	8.68703	1.23618e-44	2.29376e-42	no	yes
ENSMUSG00000007038	Neu1	0.932097	6.51351	2.28641e-44	4.18877e-42	no	yes
ENSMUSG00000031278	Acsl4	0.925673	7.26546	3.10255e-44	5.61289e-42	no	yes
ENSMUSG00000017754	Pltp	1.24712	4.92326	2.75345e-43	4.91984e-41	no	no
ENSMUSG00000027737	Slc7a11	0.989818	6.37271	9.18598e-43	1.62133e-40	no	yes
ENSMUSG00000028773	Fabp3	1.03209	5.56429	1.20721e-42	2.10506e-40	yes	yes
ENSMUSG00000015837	Sqstm1	0.838992	9.04796	2.62163e-42	4.51309e-40	no	yes
ENSMUSG00000001435	Col18a1	1.01569	5.84543	2.65054e-42	4.51309e-40	yes	yes
ENSMUSG00000009596	Taf7l	-2.07882	3.26326	8.85286e-42	1.48985e-39	no	yes
ENSMUSG00000014813	Stc1	-1.44614	4.35287	8.97083e-42	1.49235e-39	no	yes
ENSMUSG00000034926	Dhcr24	0.738089	8.69893	4.43383e-41	7.29213e-39	no	yes
ENSMUSG00000024308	Tapbp	1.1264	5.20836	6.47655e-41	1.0532e-38	no	yes
ENSMUSG00000025949	Pikfyve	0.776675	6.80481	2.86371e-40	4.60517e-38	no	yes
ENSMUSG00000031734	Irx3	-1.70892	4.01	5.52341e-40	8.78465e-38	no	yes
ENSMUSG00000025579	Gaa	0.969594	6.04896	6.81302e-39	1.07179e-36	yes	yes
ENSMUSG00000072235	Tuba1a	0.699653	8.48451	1.33999e-38	2.08534e-36	no	yes
ENSMUSG00000030654	Arl6ip1	-0.699045	8.14777	6.94068e-38	1.06864e-35	no	yes
ENSMUSG00000021765	Fst	-1.03519	5.8245	7.62735e-38	1.16201e-35	no	yes
ENSMUSG00000031708	Tecr	0.738586	7.26004	2.38503e-37	3.59567e-35	no	yes
ENSMUSG00000022558	Mroh1	0.820053	6.28052	2.63861e-37	3.93697e-35	yes	no
ENSMUSG00000034708	Grn	0.768359	6.62985	3.49358e-37	5.15945e-35	no	yes
ENSMUSG00000027227	Sord	0.944857	5.91327	4.34158e-37	6.34703e-35	no	yes
ENSMUSG00000050708	Ftl1	0.695888	9.60123	4.79473e-37	6.93941e-35	yes	yes
ENSMUSG00000026385	Dbi	0.843705	6.22149	7.64404e-37	1.09537e-34	no	yes
ENSMUSG00000075304	Sp5	-2.07353	3.19626	1.57088e-36	2.22896e-34	no	yes
ENSMUSG00000019997	Ctgf	1.17583	4.81011	2.46767e-36	3.46744e-34	no	yes
ENSMUSG00000028059	Arhgef2	0.640602	8.82674	4.26111e-36	5.9299e-34	no	no
ENSMUSG00000053470	Kdm3a	-0.782862	7.55	6.42576e-36	8.85715e-34	no	yes
ENSMUSG00000021242	Npc2	0.668216	7.8181	1.01803e-35	1.38999e-33	yes	yes
ENSMUSG00000001507	Itga3	1.23888	4.58113	3.72394e-35	5.03706e-33	no	yes
ENSMUSG00000018821	Avpi1	1.17598	4.76233	9.56207e-35	1.28141e-32	no	yes
ENSMUSG00000063229	Ldha	-0.663387	10.3915	2.21913e-34	2.94656e-32	no	yes
ENSMUSG00000020142	Slc1a4	0.658104	7.65883	4.09452e-34	5.38727e-32	no	yes
ENSMUSG00000041301	Cftr	0.966469	5.70313	7.93224e-34	1.03426e-31	no	yes
ENSMUSG00000045414	1190002N15Rik	-0.838599	6.0668	8.23351e-34	1.06396e-31	no	yes
ENSMUSG00000046718	Bst2	0.743344	6.94893	1.6109e-33	2.06323e-31	no	yes
ENSMUSG00000026797	Stxbp1	0.966198	5.25797	1.64087e-33	2.08319e-31	no	yes
ENSMUSG00000032633	Flcn	0.696746	7.30555	2.28607e-33	2.87707e-31	no	yes
ENSMUSG00000031987	Egln1	-1.09797	6.29294	2.5238e-33	3.14887e-31	no	yes
ENSMUSG00000007891	Ctsd	0.64211	8.31373	2.8846e-33	3.56827e-31	no	yes
ENSMUSG00000014773	Dll1	1.49381	3.93241	3.40544e-33	4.17686e-31	yes	yes
ENSMUSG00000034317	Trim59	-0.710431	6.90644	3.57126e-33	4.34343e-31	no	yes
ENSMUSG00000025408	Ddit3	1.15422	5.97533	5.13426e-33	6.19235e-31	no	no
ENSMUSG00000032218	Ccnb2	-0.745979	6.45133	1.61151e-32	1.92755e-30	no	yes
ENSMUSG00000057969	Sema3b	2.18179	2.86129	2.33747e-32	2.77297e-30	yes	yes
ENSMUSG00000040363	Bcor	-0.682015	6.9329	2.88888e-32	3.39925e-30	no	no
ENSMUSG00000062296	Trank1	-1.17019	4.37666	5.47462e-32	6.38986e-30	no	yes
ENSMUSG00000028542	Slc6a9	0.985584	5.2436	1.1785e-31	1.36452e-29	no	yes
ENSMUSG00000041028	Ghitm	0.589684	9.08985	3.31497e-31	3.80671e-29	no	yes
ENSMUSG00000026288	Inpp5d	0.860584	5.61335	3.34038e-31	3.80671e-29	yes	yes
ENSMUSG00000021226	Acot2	0.993449	5.34237	3.61431e-31	4.08671e-29	no	yes
ENSMUSG00000052102	Gnpda1	0.732584	6.96124	8.54169e-31	9.58325e-29	no	yes
ENSMUSG00000074582	Arfgef2	0.711439	6.83788	1.14416e-30	1.2738e-28	no	no
ENSMUSG00000061601	Pclo	1.45537	3.94603	1.22933e-30	1.35817e-28	no	yes
ENSMUSG00000003779	Kif20a	-0.655554	7.78775	1.47505e-30	1.6173e-28	no	yes
ENSMUSG00000078566	Bnip3	-0.678931	8.27468	1.7868e-30	1.94438e-28	no	yes
ENSMUSG00000032231	Anxa2	-0.759195	6.30824	3.93259e-30	4.24749e-28	no	yes
ENSMUSG00000022443	Myh9	0.641842	8.6796	4.39576e-30	4.71258e-28	yes	no
ENSMUSG00000019970	Sgk1	-0.752729	5.95723	8.53677e-30	9.08475e-28	no	yes
ENSMUSG00000038742	Angptl6	1.54311	3.91755	8.89054e-30	9.39218e-28	no	yes
ENSMUSG00000025203	Scd2	0.539285	11.1073	9.97097e-30	1.04572e-27	no	yes
ENSMUSG00000024799	Tm7sf2	1.55186	4.39671	1.35658e-29	1.41251e-27	yes	yes
ENSMUSG00000053819	Camk2d	0.993116	5.21263	1.92758e-29	1.9927e-27	no	yes
ENSMUSG00000035293	G2e3	-0.73587	7.13017	2.82241e-29	2.89707e-27	no	yes
ENSMUSG00000041642	Kif21b	0.670278	7.12027	2.97868e-29	3.03595e-27	no	no
ENSMUSG00000034993	Vat1	0.627548	7.4788	4.05688e-29	4.10596e-27	no	yes
ENSMUSG00000040618	Pck2	0.693986	7.47469	8.6897e-29	8.73375e-27	no	yes
ENSMUSG00000038807	Rap1gap2	1.11093	4.53704	9.0277e-29	9.01089e-27	no	no
ENSMUSG00000090847		-0.942338	5.14605	1.40971e-28	1.39745e-26	no	yes
ENSMUSG00000030630	Fah	1.04893	5.02603	1.73334e-28	1.70658e-26	no	yes
ENSMUSG00000071658	Gng3	0.760701	6.34549	1.82038e-28	1.78016e-26	no	yes
ENSMUSG00000028173	Wls	0.657569	6.56328	2.7322e-28	2.6539e-26	no	yes
ENSMUSG00000068739	Sars	0.529926	9.50461	3.23974e-28	3.12592e-26	no	yes
ENSMUSG00000062070	Pgk1	-0.585693	9.81588	3.86236e-28	3.70198e-26	no	yes
ENSMUSG00000052459	Atp6v1a	0.594146	7.73262	4.12564e-28	3.92832e-26	no	no
ENSMUSG00000061232	H2-K1	0.709865	6.44957	4.94938e-28	4.68185e-26	no	yes
ENSMUSG00000032531	Amotl2	0.613098	7.22692	5.88129e-28	5.52726e-26	yes	no
ENSMUSG00000040152	Thbs1	1.73183	3.26478	1.42751e-27	1.33293e-25	no	yes
ENSMUSG00000022048	Dpysl2	0.616542	7.20795	1.54657e-27	1.43484e-25	no	yes
ENSMUSG00000044254	Pcsk9	1.80658	4.19264	2.14659e-27	1.97883e-25	no	yes
ENSMUSG00000026923	Notch1	0.703718	6.5332	2.3567e-27	2.15877e-25	yes	yes
ENSMUSG00000024987	Cyp26a1	-2.18603	2.39697	2.58407e-27	2.35216e-25	no	yes
ENSMUSG00000012396	Nanog	-0.962613	5.17589	3.06159e-27	2.7694e-25	no	yes
ENSMUSG00000058258	Idi1	1.20182	4.83012	4.09066e-27	3.67728e-25	no	yes
ENSMUSG00000031924	Cyb5b	0.65582	7.33157	4.51275e-27	4.03167e-25	no	yes
ENSMUSG00000001270	Ckb	0.750998	6.97005	5.68564e-27	5.04836e-25	no	yes
ENSMUSG00000028179	Cth	0.640123	6.92887	5.80058e-27	5.10403e-25	no	yes
ENSMUSG00000029922	Mkrn1	0.615258	7.66398	5.81887e-27	5.10403e-25	no	yes
ENSMUSG00000029622	Arpc1b	0.788957	5.62073	8.12003e-27	7.07959e-25	no	no
ENSMUSG00000040613	Apobec1	1.97151	2.8951	1.03146e-26	8.9391e-25	no	yes
ENSMUSG00000034707	Gns	0.706803	6.7049	1.15159e-26	9.92085e-25	no	yes
ENSMUSG00000032085	Tagln	1.2059	4.28269	1.18841e-26	1.01774e-24	no	no
ENSMUSG00000023830	Igf2r	0.694299	6.9136	1.24733e-26	1.06192e-24	yes	no
ENSMUSG00000034341	Wbp2	0.619873	7.25228	1.54881e-26	1.31087e-24	yes	yes
ENSMUSG00000022178	Ajuba	0.598375	7.67078	1.72865e-26	1.45458e-24	no	yes
ENSMUSG00000024104	Fam21	0.574032	7.49452	1.9463e-26	1.62825e-24	no	yes
ENSMUSG00000031737	Irx5	-2.47591	1.87324	3.04365e-26	2.53165e-24	no	yes
ENSMUSG00000032446	Eomes	-0.92011	5.20078	4.04799e-26	3.3478e-24	no	yes
ENSMUSG00000028465	Tln1	0.7331	7.04911	4.38653e-26	3.60717e-24	yes	no
ENSMUSG00000025283	Sat1	0.929491	5.06543	4.90709e-26	4.01245e-24	no	yes
ENSMUSG00000020432	Tcn2	0.688724	6.09549	7.57297e-26	6.1575e-24	no	yes
ENSMUSG00000025586	Cpeb1	0.721821	5.99342	1.26619e-25	1.02377e-23	no	yes
ENSMUSG00000019916	P4ha1	-0.652949	6.70189	1.45182e-25	1.16734e-23	no	yes
ENSMUSG00000000278	Scpep1	0.61605	7.35886	1.87475e-25	1.49908e-23	no	yes
ENSMUSG00000024962	Vegfb	0.693436	6.15277	2.15568e-25	1.71424e-23	no	yes
ENSMUSG00000045667	Smtnl2	-1.04719	5.19003	2.42354e-25	1.91671e-23	no	yes
ENSMUSG00000042444	Fam63b	0.76829	5.64383	2.48401e-25	1.95386e-23	no	yes
ENSMUSG00000040033	Stat2	0.791376	5.43347	2.70287e-25	2.11452e-23	no	yes
ENSMUSG00000003518	Dusp3	0.675489	6.32096	3.14612e-25	2.44805e-23	no	no
ENSMUSG00000022892	App	0.727624	5.73984	3.49685e-25	2.70558e-23	no	yes
ENSMUSG00000060445	Sycp2	-2.16992	2.57829	3.51447e-25	2.70558e-23	no	yes
ENSMUSG00000042595	Fam199x	-0.593066	7.0614	4.51686e-25	3.45887e-23	no	yes
ENSMUSG00000021848	Otx2	-0.564146	7.31594	5.56835e-25	4.24162e-23	no	yes
ENSMUSG00000030894	Tpp1	0.583266	7.13609	1.0318e-24	7.81842e-23	no	yes
ENSMUSG00000028034	Fubp1	-0.549767	8.07249	1.21985e-24	9.19529e-23	no	yes
ENSMUSG00000024063	Lbh	-1.05204	4.313	1.23586e-24	9.26768e-23	no	yes
ENSMUSG00000041313	Slc7a1	0.637655	8.35704	1.41862e-24	1.05834e-22	no	yes
ENSMUSG00000047554	Tmem41b	0.637733	6.75422	1.52479e-24	1.13171e-22	no	yes
ENSMUSG00000063171	Rps4l	-1.30105	4.17831	1.6941e-24	1.25095e-22	no	yes
ENSMUSG00000021957	Tkt	0.546031	8.34269	2.34039e-24	1.71942e-22	no	no
ENSMUSG00000042506	Usp22	-0.503297	8.59274	4.11927e-24	3.01102e-22	no	yes
ENSMUSG00000024302	Dtna	1.15776	4.48511	4.58894e-24	3.33747e-22	no	yes
ENSMUSG00000012282	Wnt8a	-1.20008	4.71199	5.19272e-24	3.74549e-22	no	yes
ENSMUSG00000018593	Sparc	0.512227	8.3883	5.20171e-24	3.74549e-22	no	yes
ENSMUSG00000005054	Cstb	0.696537	5.95477	5.3495e-24	3.83284e-22	no	yes
ENSMUSG00000044167	Foxo1	-0.644823	6.20424	5.97165e-24	4.25752e-22	no	yes
ENSMUSG00000039105	Atp6v1g1	0.575388	7.18553	8.81686e-24	6.25522e-22	no	yes
ENSMUSG00000028646	Rragc	0.61215	6.93071	1.25484e-23	8.85917e-22	yes	yes
ENSMUSG00000033379	Atp6v0b	0.601606	7.13332	1.26648e-23	8.89795e-22	no	yes
ENSMUSG00000027555	Car13	0.789463	5.50228	1.59933e-23	1.11822e-21	no	yes
ENSMUSG00000034647	Ankrd12	0.776943	5.68286	1.95382e-23	1.3595e-21	no	yes
ENSMUSG00000022564	Grina	0.694713	5.96435	2.22352e-23	1.53976e-21	no	yes
ENSMUSG00000030111	A2m	-1.18574	4.3815	2.41002e-23	1.66096e-21	no	yes
ENSMUSG00000027313	Chac1	0.741879	5.75881	2.52863e-23	1.73445e-21	no	yes
ENSMUSG00000029761	Cald1	0.540065	7.3881	2.69142e-23	1.8374e-21	no	no
ENSMUSG00000030790	Adm	-2.2454	2.21048	4.13021e-23	2.80641e-21	no	yes
ENSMUSG00000040722	Scamp5	0.626765	6.43741	5.30447e-23	3.58745e-21	no	yes
ENSMUSG00000002083	Bbc3	0.987595	4.66239	5.39009e-23	3.62841e-21	no	yes
ENSMUSG00000029094	Afap1	0.70419	6.20163	5.43544e-23	3.642e-21	yes	yes
ENSMUSG00000023906	Cldn6	-0.748904	5.37089	5.90638e-23	3.93931e-21	no	yes
ENSMUSG00000041936	Agrn	0.542175	7.4745	6.86619e-23	4.55845e-21	no	yes
ENSMUSG00000038375	Trp53inp2	0.623201	6.25856	7.62441e-23	5.03873e-21	no	yes
ENSMUSG00000060675	Pla2g16	1.22025	4.25522	8.41223e-23	5.5341e-21	no	yes
ENSMUSG00000051510	Mafg	0.512681	7.88428	1.07495e-22	7.03971e-21	no	yes
ENSMUSG00000045103	Dmd	0.796158	5.14115	1.50041e-22	9.78172e-21	no	yes
ENSMUSG00000069041	Slc25a31	-1.90062	2.46008	1.98686e-22	1.2895e-20	no	yes
ENSMUSG00000032280	Tle3	-0.587255	7.29284	2.10084e-22	1.35738e-20	yes	no
ENSMUSG00000041075	Fzd7	-0.569767	6.9458	2.62677e-22	1.68965e-20	no	yes
ENSMUSG00000019942	Cdk1	-0.545589	7.04298	2.7165e-22	1.73964e-20	no	yes
ENSMUSG00000054364	Rhob	-0.789903	5.14181	3.67664e-22	2.34414e-20	no	yes
ENSMUSG00000021193	Pitrm1	0.536652	7.44472	6.29274e-22	3.99451e-20	no	no
ENSMUSG00000041939	Mvk	0.904668	4.88758	6.53142e-22	4.12791e-20	no	yes
ENSMUSG00000030867	Plk1	-0.604333	6.90931	7.70697e-22	4.8497e-20	no	yes
ENSMUSG00000026831	1700007K13Rik	1.15119	3.97715	7.97636e-22	4.99748e-20	no	yes
ENSMUSG00000021913	Ogdhl	0.604432	6.60705	1.14504e-21	7.14319e-20	no	yes
ENSMUSG00000009092	Derl3	-0.887102	5.67735	1.17438e-21	7.29474e-20	no	yes
ENSMUSG00000041488	Stx3	0.613704	6.32057	1.47704e-21	9.13555e-20	no	yes
ENSMUSG00000046727	Cystm1	1.0743	4.25156	1.90466e-21	1.17303e-19	no	yes
ENSMUSG00000031557	Plekha2	-0.715643	5.82527	1.98189e-21	1.21542e-19	no	no
ENSMUSG00000045394	Epcam	-0.56464	6.85247	2.26882e-21	1.38551e-19	no	yes
ENSMUSG00000031451	Gas6	0.759412	5.39656	2.62106e-21	1.59389e-19	no	yes
ENSMUSG00000030088	Aldh1l1	1.63358	3.10901	3.38052e-21	2.04713e-19	no	yes
ENSMUSG00000027496	Aurka	-0.609029	6.63299	4.11255e-21	2.47085e-19	no	yes
ENSMUSG00000040415	Dtx3	0.586141	7.13731	4.11438e-21	2.47085e-19	no	no
ENSMUSG00000003153	Slc2a3	-0.583204	9.9594	4.99654e-21	2.98822e-19	no	no
ENSMUSG00000041653	Pnpla3	1.66872	3.05572	5.31871e-21	3.1678e-19	no	yes
ENSMUSG00000027306	Nusap1	-0.648777	6.45403	5.93166e-21	3.5184e-19	no	yes
ENSMUSG00000038539	Atf5	0.574899	8.16688	8.42175e-21	4.97502e-19	yes	yes
ENSMUSG00000041431	Ccnb1	-0.545051	7.66796	9.37625e-21	5.51636e-19	no	yes
ENSMUSG00000036390	Gadd45a	1.15005	3.99641	9.8772e-21	5.78756e-19	no	yes
ENSMUSG00000049164	Zfp518a	-0.590729	6.58209	9.93058e-21	5.79538e-19	no	yes
ENSMUSG00000049807	Arhgap23	0.651178	5.81831	1.16255e-20	6.74761e-19	no	yes
ENSMUSG00000040669	Phc1	-0.455866	9.57277	1.16555e-20	6.74761e-19	no	no
ENSMUSG00000071226	Cecr2	-0.476613	8.03865	1.64526e-20	9.48682e-19	no	no
ENSMUSG00000038418	Egr1	-2.07117	3.8593	1.7807e-20	1.0227e-18	no	yes
ENSMUSG00000037171	Nodal	-0.836723	5.66328	1.82775e-20	1.04558e-18	no	yes
ENSMUSG00000020340	Cyfip2	0.572999	6.65993	1.84514e-20	1.05137e-18	yes	no
ENSMUSG00000032340	Neo1	0.545284	6.94385	2.10495e-20	1.19237e-18	no	yes
ENSMUSG00000023186	Vwa5a	0.770971	5.31601	2.10907e-20	1.19237e-18	no	yes
ENSMUSG00000091447		-0.971408	4.5894	2.12476e-20	1.19656e-18	no	yes
ENSMUSG00000029330	Cds1	0.848391	4.8741	2.1419e-20	1.20154e-18	no	yes
ENSMUSG00000020902	Ntn1	-1.76562	2.43535	2.15968e-20	1.20684e-18	yes	yes
ENSMUSG00000025351	Cd63	0.5393	7.34312	2.63229e-20	1.46527e-18	no	yes
ENSMUSG00000028042	Zbtb7b	0.755911	5.48511	2.77352e-20	1.53428e-18	no	no
ENSMUSG00000021239	Vsx2	2.87166	1.53743	2.77745e-20	1.53428e-18	no	yes
ENSMUSG00000022620	Arsa	0.77741	5.25409	3.55846e-20	1.95516e-18	no	no
ENSMUSG00000009030	Pdcl	0.523242	7.30327	3.56637e-20	1.95516e-18	no	yes
ENSMUSG00000006494	Pdk1	-0.599547	6.8744	3.9318e-20	2.14736e-18	no	yes
ENSMUSG00000024565	Sall3	-0.95149	4.47608	4.28545e-20	2.33171e-18	no	yes
ENSMUSG00000030087	Klf15	0.910617	4.67485	5.3638e-20	2.9075e-18	no	yes
ENSMUSG00000024493	Lars	0.569183	8.70468	6.55279e-20	3.53875e-18	no	yes
ENSMUSG00000025964	Adam23	0.657901	5.75004	6.64373e-20	3.57452e-18	no	yes
ENSMUSG00000027985	Lef1	-0.827705	5.00514	9.07008e-20	4.85575e-18	no	yes
ENSMUSG00000027547	Sall4	-0.506246	8.54387	9.09216e-20	4.85575e-18	no	no
ENSMUSG00000026605	Cenpf	-0.513066	8.31075	9.90577e-20	5.27082e-18	no	no
ENSMUSG00000029752	Asns	0.519155	9.12187	1.05146e-19	5.5743e-18	no	yes
ENSMUSG00000020818	Mfsd11	0.86453	5.00625	1.14535e-19	6.04985e-18	no	no
ENSMUSG00000027698	Nceh1	0.766439	5.02457	1.18041e-19	6.21241e-18	no	yes
ENSMUSG00000056608	Chd9	0.5276	7.52968	1.28186e-19	6.72187e-18	no	yes
ENSMUSG00000027071	P2rx3	1.40814	3.40217	1.36588e-19	7.1366e-18	no	no
ENSMUSG00000038280	Ostm1	0.64194	5.76403	1.40207e-19	7.29933e-18	no	yes
ENSMUSG00000038366	Lasp1	0.545968	6.57784	1.58141e-19	8.20348e-18	no	no
ENSMUSG00000052726	Kcnt2	1.13909	3.82986	1.83679e-19	9.49426e-18	no	yes
ENSMUSG00000039275	Foxk2	0.505474	7.27217	1.87383e-19	9.65122e-18	no	no
ENSMUSG00000019883	Echdc1	0.794065	5.51251	1.88114e-19	9.65452e-18	no	no
ENSMUSG00000032890	Rims3	0.533302	6.8346	1.91865e-19	9.81223e-18	yes	no
ENSMUSG00000020184	Mdm2	0.471813	7.84891	2.15253e-19	1.09696e-17	no	yes
ENSMUSG00000067786	Nnat	-2.81412	1.13381	2.22316e-19	1.12898e-17	yes	no
ENSMUSG00000034271	Jdp2	1.04694	4.17362	2.26394e-19	1.14567e-17	yes	yes
ENSMUSG00000038963	Slco4a1	1.67323	3.07792	2.4257e-19	1.22324e-17	yes	yes
ENSMUSG00000005374	Tbl2	-0.613477	6.3883	3.13079e-19	1.57333e-17	yes	yes
ENSMUSG00000015806	Qdpr	0.626949	6.19944	3.14661e-19	1.57581e-17	no	yes
ENSMUSG00000030982	9030624J02Rik	0.652656	5.95545	3.43745e-19	1.71553e-17	no	no
ENSMUSG00000035354	Uvrag	0.753393	5.27142	3.51613e-19	1.74876e-17	yes	yes
ENSMUSG00000041801	Phlda3	0.562768	6.75824	3.56924e-19	1.7691e-17	no	yes
ENSMUSG00000034543	Morc2a	-0.446401	8.48492	3.77154e-19	1.86298e-17	no	no
ENSMUSG00000028645	Slc2a1	-0.61183	8.76239	4.25289e-19	2.09361e-17	no	yes
ENSMUSG00000020605	Hs1bp3	0.625661	6.04699	4.47085e-19	2.19345e-17	yes	yes
ENSMUSG00000055675	Kbtbd11	-1.15879	3.8918	4.49716e-19	2.1989e-17	no	yes
ENSMUSG00000048528	Nkx1-2	-1.12372	4.40907	5.15662e-19	2.51285e-17	no	no
ENSMUSG00000027500	Stmn2	0.614925	6.95113	6.35465e-19	3.08627e-17	no	yes
ENSMUSG00000026497	Mixl1	-2.25119	1.62377	7.77571e-19	3.76381e-17	no	yes
ENSMUSG00000031024	St5	0.691213	5.33896	8.4856e-19	4.09374e-17	yes	yes
ENSMUSG00000068686	Cd59b	-0.492036	8.77965	9.30484e-19	4.47405e-17	no	yes
ENSMUSG00000021752	Kctd6	0.79157	5.00199	1.28672e-18	6.16647e-17	no	yes
ENSMUSG00000006378	Gcat	0.599048	6.153	1.34903e-18	6.44372e-17	yes	yes
ENSMUSG00000021758	Ddx4	-1.51292	2.80503	1.36424e-18	6.49496e-17	no	yes
ENSMUSG00000041571	Sepw1	0.65187	6.25694	1.50843e-18	7.15788e-17	no	yes
ENSMUSG00000027889	Ampd2	0.513528	7.00586	1.8441e-18	8.7221e-17	yes	no
ENSMUSG00000029385	Ccng2	-0.699995	6.04148	1.87526e-18	8.84059e-17	no	yes
ENSMUSG00000022678	Nde1	-0.50736	6.68677	2.32965e-18	1.09471e-16	no	yes
ENSMUSG00000030805	Stx4a	0.636819	5.65248	2.74889e-18	1.28753e-16	no	yes
ENSMUSG00000032300	1700017B05Rik	0.569907	6.1335	2.7932e-18	1.30406e-16	yes	yes
ENSMUSG00000091663		-0.988418	4.28072	2.8537e-18	1.32802e-16	no	yes
ENSMUSG00000022051	Bnip3l	-0.488819	7.9661	4.17892e-18	1.93851e-16	no	yes
ENSMUSG00000006398	Cdc20	-0.545549	7.22641	4.90183e-18	2.26659e-16	no	yes
ENSMUSG00000034247	Plekhm1	0.606963	5.77678	4.96962e-18	2.29061e-16	no	yes
ENSMUSG00000032479	Map4	0.507188	7.56755	5.59364e-18	2.57006e-16	no	no
ENSMUSG00000021266	Wars	0.55521	7.73675	5.75897e-18	2.63764e-16	yes	yes
ENSMUSG00000041548	Hspb8	1.28092	3.34334	6.53931e-18	2.9856e-16	no	yes
ENSMUSG00000018707	Dync1h1	0.46429	8.78941	6.9844e-18	3.17878e-16	yes	no
ENSMUSG00000039428	Tmem135	0.868239	4.51086	8.47802e-18	3.84647e-16	no	yes
ENSMUSG00000042870	Tom1	0.674761	5.56892	8.69413e-18	3.93219e-16	no	yes
ENSMUSG00000042363	Lgalsl	-0.529956	6.582	9.67648e-18	4.36286e-16	no	yes
ENSMUSG00000028878	Fam76a	0.571595	5.93347	1.17406e-17	5.27709e-16	no	no
ENSMUSG00000063659	Zbtb18	0.615845	6.3402	1.26014e-17	5.64644e-16	no	yes
ENSMUSG00000061778	Mospd2	0.610113	5.61959	1.44477e-17	6.45377e-16	no	yes
ENSMUSG00000026675	Hsd17b7	0.886188	4.92461	1.55515e-17	6.92544e-16	no	yes
ENSMUSG00000047843	Bri3	0.59403	6.28607	1.65882e-17	7.36447e-16	no	yes
ENSMUSG00000034300	Fam53c	-0.491805	6.88722	1.88867e-17	8.35925e-16	yes	yes
ENSMUSG00000072082	Ccnf	-0.516931	7.09985	2.01163e-17	8.87582e-16	no	yes
ENSMUSG00000025889	Snca	1.62868	2.71633	2.01765e-17	8.87582e-16	no	yes
ENSMUSG00000050914	Ankrd37	-1.13017	4.10732	2.03601e-17	8.92945e-16	no	yes
ENSMUSG00000015143	Actn1	0.489756	7.44609	2.35432e-17	1.02943e-15	yes	yes
ENSMUSG00000021009	Ptpn21	0.716472	5.26589	2.40407e-17	1.04802e-15	yes	yes
ENSMUSG00000033014	Trim33	-0.458852	7.64165	2.45931e-17	1.06887e-15	no	yes
ENSMUSG00000031155	Pim2	-0.444605	9.86524	3.07616e-17	1.33297e-15	no	yes
ENSMUSG00000030615	Tmem126a	0.673475	5.25299	3.53015e-17	1.52513e-15	no	yes
ENSMUSG00000032374	Plod2	-0.501809	7.27337	3.67671e-17	1.58372e-15	no	yes
ENSMUSG00000010760	Phlda2	0.774025	4.97007	3.70132e-17	1.58959e-15	no	yes
ENSMUSG00000068876	Cgn	0.670376	5.42955	4.53008e-17	1.93976e-15	no	yes
ENSMUSG00000032643	Fhl3	0.860524	4.40259	4.57814e-17	1.95456e-15	no	yes
ENSMUSG00000046607	Hrk	0.917737	4.48066	4.99773e-17	2.12742e-15	no	yes
ENSMUSG00000020108	Ddit4	-0.467274	8.84866	5.87697e-17	2.49435e-15	no	yes
ENSMUSG00000021477	Ctsl	0.426386	8.52023	6.35336e-17	2.68866e-15	no	no
ENSMUSG00000005672	Kit	-1.06804	3.69136	6.52521e-17	2.75334e-15	no	yes
ENSMUSG00000029673	Auts2	-0.62435	6.156	6.55349e-17	2.75723e-15	no	no
ENSMUSG00000089774	Slc5a3	0.607554	5.78233	6.57605e-17	2.7587e-15	no	yes
ENSMUSG00000024660	Incenp	-0.458776	7.36289	8.41745e-17	3.52098e-15	no	yes
ENSMUSG00000026547	Tagln2	0.515234	6.90203	8.44527e-17	3.52243e-15	no	yes
ENSMUSG00000044548	Dact1	-1.13417	3.61977	9.13148e-17	3.7977e-15	no	yes
ENSMUSG00000063268	Parp10	0.978494	3.99872	9.94759e-17	4.12526e-15	no	no
ENSMUSG00000004207	Psap	0.435028	8.21703	1.07229e-16	4.43406e-15	yes	yes
ENSMUSG00000042364	Snx18	-0.568037	5.85389	1.144e-16	4.71713e-15	no	yes
ENSMUSG00000001962	Fam50a	0.505985	6.7051	1.15575e-16	4.75202e-15	no	yes
ENSMUSG00000028811	Yars	0.455481	7.88239	1.25258e-16	5.13557e-15	yes	no
ENSMUSG00000048960	Prex2	0.578469	5.86368	1.37381e-16	5.6167e-15	no	yes
ENSMUSG00000019302	Atp6v0a1	0.597719	5.97021	1.45407e-16	5.92808e-15	no	no
ENSMUSG00000044791	Setd2	-0.453569	7.64676	1.6547e-16	6.72708e-15	no	no
ENSMUSG00000001403	Ube2c	-0.700504	6.63782	1.6962e-16	6.87648e-15	no	yes
ENSMUSG00000028909	Ptpru	0.688423	5.13788	1.80639e-16	7.30278e-15	yes	yes
ENSMUSG00000020888	Dvl2	0.538063	6.45098	2.00945e-16	8.10106e-15	no	yes
ENSMUSG00000042804	Gpr153	0.657139	5.24053	2.07125e-16	8.32702e-15	yes	yes
ENSMUSG00000024030	Abcg1	-1.21914	3.20183	2.22176e-16	8.90736e-15	yes	yes
ENSMUSG00000046180	4930550L24Rik	-1.61723	2.29093	2.3591e-16	9.43185e-15	no	yes
ENSMUSG00000004270	Lpcat3	0.524822	6.31047	2.62339e-16	1.04545e-14	no	no
ENSMUSG00000030785	Cox6a2	1.95311	2.22915	2.62934e-16	1.04545e-14	no	yes
ENSMUSG00000026039	Sgol2	-0.52827	6.41834	2.68683e-16	1.06538e-14	no	yes
ENSMUSG00000041720	Pi4ka	0.513217	6.28501	3.03856e-16	1.20156e-14	no	no
ENSMUSG00000017390	Aldoc	0.919485	4.65247	3.16356e-16	1.24758e-14	no	yes
ENSMUSG00000008206	Cers4	0.7207	4.96015	3.72678e-16	1.4657e-14	no	yes
ENSMUSG00000021133	4933426M11Rik	0.464965	6.98473	3.7449e-16	1.46883e-14	no	yes
ENSMUSG00000028480	Glipr2	0.492183	7.30266	3.75947e-16	1.47056e-14	no	yes
ENSMUSG00000032577	Mapkapk3	0.573898	5.88006	4.06851e-16	1.58716e-14	no	no
ENSMUSG00000002847	Pla1a	2.85203	0.984054	4.44078e-16	1.72773e-14	no	yes
ENSMUSG00000022707	Gbe1	-1.03005	3.66588	4.87809e-16	1.89278e-14	no	yes
ENSMUSG00000063646	Jakmip1	1.09838	3.568	5.01151e-16	1.93935e-14	no	yes
ENSMUSG00000024521	Pmaip1	-1.6258	2.58948	5.08449e-16	1.96234e-14	no	yes
ENSMUSG00000027794	Sohlh2	-2.06971	1.57515	5.18113e-16	1.99432e-14	yes	yes
ENSMUSG00000026421	Csrp1	0.556621	5.85443	5.58141e-16	2.1427e-14	no	yes
ENSMUSG00000027932	Slc27a3	-0.740068	4.6791	5.64576e-16	2.16167e-14	no	yes
ENSMUSG00000027715	Ccna2	-0.453281	7.76373	5.72775e-16	2.18727e-14	no	yes
ENSMUSG00000001827	Folr1	1.50738	2.99213	6.32104e-16	2.40748e-14	no	yes
ENSMUSG00000024835	Coro1b	0.54913	6.67991	6.84961e-16	2.60195e-14	no	yes
ENSMUSG00000029177	Cenpa	-0.511796	6.50271	6.86808e-16	2.60214e-14	no	yes
ENSMUSG00000055148	Klf2	-1.6105	2.46197	7.01243e-16	2.64785e-14	no	yes
ENSMUSG00000059246	Foxb1	-1.43195	2.71771	7.02531e-16	2.64785e-14	no	yes
ENSMUSG00000025219	Fgf8	-2.20549	1.81767	7.13767e-16	2.68321e-14	no	yes
ENSMUSG00000042770	Hebp1	0.892765	4.2366	7.32654e-16	2.74707e-14	no	yes
ENSMUSG00000026604	Ptpn14	0.453355	7.50347	7.90557e-16	2.95652e-14	yes	no
ENSMUSG00000010453	Kansl3	-0.458464	6.79452	9.0395e-16	3.36675e-14	no	yes
ENSMUSG00000009075	Cabp7	-1.35536	3.06575	9.04904e-16	3.36675e-14	no	no
ENSMUSG00000062421	Arf2	-0.595978	5.43472	9.59005e-16	3.55889e-14	no	yes
ENSMUSG00000022505	Emp2	0.706389	5.00038	1.10927e-15	4.106e-14	yes	yes
ENSMUSG00000028278	Rragd	0.452892	7.40462	1.11878e-15	4.13065e-14	no	yes
ENSMUSG00000030842	Lamtor1	0.469076	6.82614	1.15388e-15	4.24939e-14	no	yes
ENSMUSG00000030677	Kif22	-0.491651	6.8967	1.30193e-15	4.78243e-14	no	yes
ENSMUSG00000026615	Eprs	0.478132	9.21041	1.32004e-15	4.8367e-14	no	yes
ENSMUSG00000028385	Snx30	0.561634	5.76137	1.33673e-15	4.88547e-14	no	yes
ENSMUSG00000025403	Shmt2	0.440935	8.08906	1.35401e-15	4.92569e-14	no	yes
ENSMUSG00000029168	Dpysl5	0.492492	6.55881	1.35454e-15	4.92569e-14	no	yes
ENSMUSG00000036046	5031439G07Rik	0.522872	6.23848	1.38078e-15	5.00853e-14	yes	no
ENSMUSG00000061353	Cxcl12	-1.17117	3.44513	1.40378e-15	5.07922e-14	no	yes
ENSMUSG00000005949	Ctns	0.603334	5.669	1.67646e-15	6.05074e-14	no	yes
ENSMUSG00000045817	Zfp36l2	-0.539721	7.29732	1.68599e-15	6.06997e-14	no	yes
ENSMUSG00000001666	Ddt	0.631452	5.27582	1.72989e-15	6.21257e-14	no	yes
ENSMUSG00000069833	Ahnak	0.544984	6.66138	1.73622e-15	6.21989e-14	no	no
ENSMUSG00000031838	Ifi30	0.614366	5.44662	1.74218e-15	6.22583e-14	no	yes
ENSMUSG00000031490	Eif4ebp1	0.533431	7.55151	1.77287e-15	6.31988e-14	no	yes
ENSMUSG00000042408	Zmym6	0.498285	6.37458	1.85272e-15	6.58832e-14	no	yes
ENSMUSG00000056501	Cebpb	0.958337	4.88815	1.88269e-15	6.67849e-14	yes	yes
ENSMUSG00000029462	Vps29	0.459218	6.75673	2.04126e-15	7.22325e-14	no	no
ENSMUSG00000020964	Sel1l	0.476101	8.08471	2.06859e-15	7.30211e-14	no	yes
ENSMUSG00000055725	Paqr3	0.87572	4.42072	2.11309e-15	7.44106e-14	no	yes
ENSMUSG00000031447	Lamp1	0.417406	8.6209	2.58023e-15	9.064e-14	yes	no
ENSMUSG00000074578	1500012F01Rik	-0.466394	7.23262	2.59407e-15	9.09055e-14	no	no
ENSMUSG00000071657	Bscl2	0.466817	6.63179	2.68123e-15	9.3733e-14	no	no
ENSMUSG00000070923	Klhl9	-0.453426	7.10164	3.03112e-15	1.05709e-13	no	yes
ENSMUSG00000006717	Acot13	0.706201	4.93113	3.07164e-15	1.06865e-13	no	yes
ENSMUSG00000032349	Elovl5	0.427081	7.50064	3.25879e-15	1.13104e-13	no	no
ENSMUSG00000000957	Mmp14	-0.568364	5.54111	3.58221e-15	1.24032e-13	no	yes
ENSMUSG00000039831	Arhgap29	-0.551739	6.3335	3.69064e-15	1.27481e-13	no	yes
ENSMUSG00000019820	Utrn	0.464743	6.84261	3.79719e-15	1.30849e-13	no	no
ENSMUSG00000026958	Dpp7	0.632179	5.30564	4.17547e-15	1.43543e-13	no	yes
ENSMUSG00000042406	Atf4	0.431752	9.36818	4.22947e-15	1.45055e-13	no	yes
ENSMUSG00000033159	Cnppd1	0.500864	6.24253	4.33786e-15	1.48421e-13	no	yes
ENSMUSG00000037580	Gch1	0.766377	4.57998	4.51189e-15	1.54011e-13	no	yes
ENSMUSG00000019210	Atp6v1e1	0.469469	6.98743	5.18676e-15	1.7663e-13	no	yes
ENSMUSG00000015647	Lama5	0.468778	7.8195	5.30161e-15	1.80118e-13	yes	yes
ENSMUSG00000021114	Atp6v1d	0.43296	7.20948	6.17289e-15	2.09228e-13	no	yes
ENSMUSG00000036902	Neto2	-0.801723	5.54047	6.57427e-15	2.22312e-13	no	yes
ENSMUSG00000020132	Rab21	0.589963	5.78223	6.91603e-15	2.33323e-13	no	yes
ENSMUSG00000024410	3110002H16Rik	0.558019	5.69339	7.47905e-15	2.51731e-13	no	no
ENSMUSG00000020078	Vps26a	0.454212	7.13209	8.36123e-15	2.8077e-13	no	yes
ENSMUSG00000052752	Traf7	0.451908	6.86132	8.56169e-15	2.86836e-13	no	no
ENSMUSG00000000826	Dnajc5	-0.421979	7.86508	8.90122e-15	2.97523e-13	no	no
ENSMUSG00000049323	Smcr8	0.445633	7.78978	8.94245e-15	2.98212e-13	no	no
ENSMUSG00000006418	Rnf114	-0.45342	6.94988	9.1274e-15	3.0368e-13	no	no
ENSMUSG00000029560	Snx8	0.561989	5.89433	9.92675e-15	3.29518e-13	yes	yes
ENSMUSG00000051159	Cited1	0.465072	6.7689	1.183e-14	3.91796e-13	no	no
ENSMUSG00000024120	Lrpprc	0.429709	7.52257	1.2066e-14	3.987e-13	no	no
ENSMUSG00000021838	Samd4	0.583251	5.46699	1.21062e-14	3.99117e-13	no	no
ENSMUSG00000031004	Mki67	-0.449322	8.24681	1.26776e-14	4.17005e-13	no	yes
ENSMUSG00000020261	Slc36a1	0.56175	5.65227	1.38839e-14	4.55649e-13	yes	no
ENSMUSG00000036885	Arhgef26	-1.03564	3.44878	1.42266e-14	4.6584e-13	no	yes
ENSMUSG00000001349	Cnn1	0.997339	3.67046	1.44099e-14	4.70777e-13	yes	yes
ENSMUSG00000022125	Cln5	0.644796	5.3305	1.44553e-14	4.71198e-13	no	yes
ENSMUSG00000020482	Ccdc117	-0.434827	7.05588	1.59945e-14	5.202e-13	no	yes
ENSMUSG00000041598	Cdc42ep4	-0.65417	4.91098	1.61383e-14	5.23698e-13	yes	yes
ENSMUSG00000038781	Stap2	1.14412	3.15877	1.62029e-14	5.24619e-13	yes	yes
ENSMUSG00000024924	Vldlr	0.486726	6.68894	1.64035e-14	5.29929e-13	no	no
ENSMUSG00000021884	Hacl1	1.00691	3.84244	1.70393e-14	5.49243e-13	no	yes
ENSMUSG00000074794	Arrdc3	-0.663461	4.92292	1.85865e-14	5.96488e-13	no	yes
ENSMUSG00000036534	Slc38a7	0.549725	5.91899	1.85874e-14	5.96488e-13	no	yes
ENSMUSG00000029009	Mthfr	0.437421	7.33375	1.90028e-14	6.08467e-13	no	no
ENSMUSG00000069170	Gpr98	0.535403	5.86099	1.9552e-14	6.24673e-13	no	no
ENSMUSG00000026456	Cyb5r1	0.539608	6.73271	1.9672e-14	6.27121e-13	no	yes
ENSMUSG00000051232	Tmem199	0.636032	5.3054	2.04385e-14	6.50123e-13	no	yes
ENSMUSG00000028678	Kif2c	-0.462405	6.78432	2.0956e-14	6.65123e-13	no	yes
ENSMUSG00000027397	Slc20a1	0.42288	7.54636	2.13882e-14	6.77354e-13	no	no
ENSMUSG00000027775	Mfsd1	0.435917	7.18502	2.18543e-14	6.90605e-13	no	yes
ENSMUSG00000031256	Cstf2	-0.446194	6.82876	2.35417e-14	7.42306e-13	no	no
ENSMUSG00000025480	Syce1	-2.58182	0.79972	2.61739e-14	8.21871e-13	yes	yes
ENSMUSG00000055612	Cdca7	-0.438693	7.37174	2.61786e-14	8.21871e-13	no	yes
ENSMUSG00000029304	Spp1	1.0761	4.00581	2.63542e-14	8.25595e-13	no	yes
ENSMUSG00000031328	Flna	0.36049	9.83912	2.65147e-14	8.28826e-13	no	no
ENSMUSG00000032135	Mcam	0.485989	6.61594	2.71867e-14	8.48003e-13	no	no
ENSMUSG00000053414	Hunk	-0.656845	5.73658	2.76252e-14	8.59828e-13	no	yes
ENSMUSG00000066440	Zfyve26	0.487756	6.21154	3.01993e-14	9.37927e-13	no	yes
ENSMUSG00000031665	Sall1	-0.613025	6.48071	3.11264e-14	9.64651e-13	no	yes
ENSMUSG00000020256	Aldh1l2	0.665193	5.54507	3.24263e-14	1.00279e-12	no	yes
ENSMUSG00000027469	Tpx2	-0.467	7.5499	3.28103e-14	1.0125e-12	no	yes
ENSMUSG00000039518	Cdsn	1.53782	2.30036	3.40997e-14	1.05005e-12	yes	yes
ENSMUSG00000090262	Mpv17	0.506284	6.03315	3.46969e-14	1.06617e-12	no	no
ENSMUSG00000034667	Xpot	0.380077	9.07223	3.65936e-14	1.12207e-12	no	no
ENSMUSG00000022884	Eif4a2	-0.371181	9.20673	3.72124e-14	1.13864e-12	no	no
ENSMUSG00000021662	Arhgef28	0.775035	4.36751	4.2263e-14	1.29045e-12	no	yes
ENSMUSG00000061288	Taok3	0.806563	4.37954	4.25416e-14	1.29622e-12	yes	yes
ENSMUSG00000021665	Hexb	0.553249	5.88598	4.31964e-14	1.31341e-12	no	no
ENSMUSG00000045659	Plekha7	0.488449	6.47827	4.42819e-14	1.34359e-12	yes	yes
ENSMUSG00000021252	0610007P14Rik	0.595198	5.6233	4.44397e-14	1.34556e-12	no	yes
ENSMUSG00000041189	Chrnb1	1.07461	3.75979	4.71153e-14	1.42359e-12	no	yes
ENSMUSG00000034480	Diap2	0.735545	4.47422	4.83631e-14	1.45825e-12	no	yes
ENSMUSG00000022350	E430025E21Rik	0.404103	7.60962	4.95155e-14	1.48989e-12	no	yes
ENSMUSG00000057672	Pkn1	0.539551	5.92079	5.04437e-14	1.51467e-12	yes	yes
ENSMUSG00000025154	Arhgap19	-0.437327	7.25706	5.42537e-14	1.6257e-12	no	no
ENSMUSG00000031960	Aars	0.373918	9.61058	5.49293e-14	1.64255e-12	yes	no
ENSMUSG00000045896	Paip2b	-0.438685	7.244	5.59194e-14	1.66871e-12	no	yes
ENSMUSG00000022822	Abcc5	0.4771	6.27517	5.60837e-14	1.67016e-12	no	yes
ENSMUSG00000031093	Dock11	0.447478	6.65848	5.8348e-14	1.73402e-12	no	no
ENSMUSG00000089824	Rbm12	-0.62536	6.17331	6.3032e-14	1.86939e-12	no	no
ENSMUSG00000062773	Tex101	-1.77154	1.67874	6.40124e-14	1.89458e-12	no	yes
ENSMUSG00000003955	Fam162a	-0.469407	6.4496	6.70221e-14	1.97961e-12	no	yes
ENSMUSG00000037172	E330009J07Rik	-0.482543	6.37211	6.82995e-14	2.01323e-12	no	no
ENSMUSG00000047793	Sned1	1.00794	4.01629	6.93574e-14	2.04026e-12	yes	yes
ENSMUSG00000028524	Sgip1	1.60178	2.31881	6.96803e-14	2.0456e-12	no	no
ENSMUSG00000026003	Acadl	0.498116	6.02044	7.60178e-14	2.22714e-12	no	yes
ENSMUSG00000011096	Akt1s1	0.521117	6.43889	7.92723e-14	2.31779e-12	yes	no
ENSMUSG00000019810	Fuca2	0.560678	5.4925	8.19155e-14	2.39025e-12	no	no
ENSMUSG00000032254	Kif23	-0.470855	6.87324	8.27639e-14	2.41014e-12	no	yes
ENSMUSG00000036067	Slc2a6	0.859219	4.59422	8.31679e-14	2.41705e-12	yes	yes
ENSMUSG00000030499	Kctd15	-0.806121	4.20694	8.37349e-14	2.42865e-12	yes	yes
ENSMUSG00000040268	Plekha1	0.390734	8.26527	8.73619e-14	2.52878e-12	no	no
ENSMUSG00000027956	Tmem144	0.954592	3.95126	9.09345e-14	2.62694e-12	no	yes
ENSMUSG00000034799	Unc13a	0.913534	4.08962	9.12986e-14	2.6322e-12	no	no
ENSMUSG00000028696	Ipp	0.582762	6.09667	9.2465e-14	2.66053e-12	no	yes
ENSMUSG00000021281	Tnfaip2	0.695076	5.58536	9.27958e-14	2.66475e-12	yes	yes
ENSMUSG00000034613	Ppm1h	1.23001	3.23165	9.3484e-14	2.6792e-12	no	yes
ENSMUSG00000057836	Xlr3a	-1.84452	1.83387	9.45916e-14	2.70558e-12	no	no
ENSMUSG00000032641	Gpr19	0.593438	5.18742	9.63344e-14	2.74999e-12	no	yes
ENSMUSG00000003873	Bax	0.442182	7.89743	1.0078e-13	2.87124e-12	no	yes
ENSMUSG00000029119	Man2b2	0.722574	4.57017	1.14652e-13	3.25554e-12	no	yes
ENSMUSG00000032376	Usp3	-0.504565	5.90154	1.14719e-13	3.25554e-12	no	no
ENSMUSG00000055013	Agap1	0.535282	5.84021	1.15848e-13	3.28115e-12	no	yes
ENSMUSG00000024556	Me2	-0.448591	6.59036	1.23037e-13	3.47797e-12	no	yes
ENSMUSG00000023067	Cdkn1a	0.431408	7.17497	1.24926e-13	3.52447e-12	no	yes
ENSMUSG00000002068	Ccne1	-0.491026	6.28261	1.32794e-13	3.73916e-12	no	no
ENSMUSG00000029287	Tgfbr3	-0.78341	4.21151	1.33501e-13	3.75178e-12	no	yes
ENSMUSG00000015243	Abca1	-2.24748	1.0541	1.40434e-13	3.93895e-12	no	no
ENSMUSG00000026426	Arl8a	0.489942	6.05538	1.52325e-13	4.26421e-12	no	yes
ENSMUSG00000029422	Rsrc2	-0.418231	7.18863	1.56979e-13	4.38602e-12	no	yes
ENSMUSG00000024194	Cuta	0.561147	5.48414	1.6151e-13	4.50391e-12	no	yes
ENSMUSG00000011752	Pgam1	-0.50358	7.54521	1.67874e-13	4.67239e-12	no	yes
ENSMUSG00000048922	Cdca2	-0.449593	6.36611	1.75493e-13	4.87506e-12	no	no
ENSMUSG00000023236	Scg5	1.36969	3.01423	1.79617e-13	4.98006e-12	no	yes
ENSMUSG00000064351	mt-Co1	0.396015	12.5602	1.79961e-13	4.98007e-12	no	no
ENSMUSG00000046027	Stard5	0.674024	5.37481	1.83038e-13	5.05557e-12	no	yes
ENSMUSG00000028763	Hspg2	0.466929	7.56184	1.91962e-13	5.29195e-12	yes	yes
ENSMUSG00000027171	Prrg4	0.662106	5.02727	1.94198e-13	5.34322e-12	no	yes
ENSMUSG00000034917	Tjp3	0.957219	3.76198	1.94561e-13	5.34322e-12	yes	no
ENSMUSG00000031805	Jak3	0.831662	4.04914	2.0408e-13	5.59404e-12	no	yes
ENSMUSG00000056972	Magel2	-0.681193	5.00845	2.16471e-13	5.92246e-12	no	yes
ENSMUSG00000028834	Trim63	1.47506	2.30492	2.20881e-13	6.03172e-12	no	yes
ENSMUSG00000045136	Tubb2b	0.431871	6.95056	2.23453e-13	6.09045e-12	no	yes
ENSMUSG00000020423	Btg2	0.464191	6.24066	2.34823e-13	6.38834e-12	no	yes
ENSMUSG00000059334	Zfp36l3	-1.6339	1.80357	2.38216e-13	6.46848e-12	no	yes
ENSMUSG00000025232	Hexa	1.00333	3.50561	2.41825e-13	6.55419e-12	no	yes
ENSMUSG00000039637	Coro7	0.577316	5.89313	2.59334e-13	7.0156e-12	yes	no
ENSMUSG00000008035	Mid1ip1	0.645314	5.32221	2.60936e-13	7.04576e-12	no	no
ENSMUSG00000036636	Clcn7	0.529252	5.96257	2.89628e-13	7.80593e-12	no	yes
ENSMUSG00000039158	Akna	0.742541	5.2085	2.94654e-13	7.92662e-12	no	yes
ENSMUSG00000025417	Pip4k2c	0.465849	6.43298	3.11093e-13	8.35334e-12	no	yes
ENSMUSG00000053604	Rpia	1.02775	3.33916	3.256e-13	8.72668e-12	no	yes
ENSMUSG00000030701	Plekhb1	1.35805	2.68607	3.61774e-13	9.67828e-12	no	yes
ENSMUSG00000028790	Khdrbs1	-0.415742	8.58062	3.67017e-13	9.80044e-12	no	no
ENSMUSG00000034377	Tulp4	0.414306	7.03515	3.89544e-13	1.03828e-11	no	no
ENSMUSG00000026672	Optn	0.710985	4.70823	3.92917e-13	1.04535e-11	no	yes
ENSMUSG00000048562	Sp8	-1.0463	3.34172	3.95251e-13	1.04963e-11	no	yes
ENSMUSG00000013160	Atp6v0d1	0.433572	6.82218	3.96513e-13	1.05105e-11	no	yes
ENSMUSG00000039954	Stk32a	1.43773	2.44603	4.04143e-13	1.06932e-11	no	yes
ENSMUSG00000028167	Bdh2	1.60716	2.19161	4.72097e-13	1.24683e-11	no	yes
ENSMUSG00000001418	0610031J06Rik	0.479659	6.09474	4.93135e-13	1.30002e-11	no	yes
ENSMUSG00000032727	Mier3	-0.465014	6.13678	5.09227e-13	1.34001e-11	no	no
ENSMUSG00000028961	Pgd	0.401441	7.37801	5.51449e-13	1.44848e-11	no	yes
ENSMUSG00000020435	Osbp2	1.68846	1.85876	6.00519e-13	1.57451e-11	no	no
ENSMUSG00000040943	Tet2	-0.634017	4.81913	6.03428e-13	1.57928e-11	no	yes
ENSMUSG00000024968	Rcor2	-0.461823	7.44087	6.14317e-13	1.60488e-11	yes	no
ENSMUSG00000027122	Arl14ep	0.384686	7.52627	7.3447e-13	1.91531e-11	no	no
ENSMUSG00000070880	Gad1	-2.27301	1.02577	7.53502e-13	1.96141e-11	no	yes
ENSMUSG00000058240	Cryzl1	0.525588	6.27928	7.60399e-13	1.97581e-11	no	no
ENSMUSG00000024491	Rbm27	-0.385284	7.82834	7.67307e-13	1.99018e-11	no	no
ENSMUSG00000020326	Ccng1	0.368329	9.61602	8.16463e-13	2.11389e-11	no	no
ENSMUSG00000076431	Sox4	-0.399552	7.6785	9.07389e-13	2.34511e-11	yes	no
ENSMUSG00000028782	Bai2	-0.527342	5.55382	9.19361e-13	2.37182e-11	yes	yes
ENSMUSG00000031523	Dlc1	-0.680801	5.2399	9.38539e-13	2.41699e-11	no	yes
ENSMUSG00000059288	Cdyl	-0.515172	5.68323	9.61376e-13	2.4714e-11	no	yes
ENSMUSG00000022314	Rad21	-0.359715	8.75117	9.68175e-13	2.48447e-11	no	no
ENSMUSG00000036427	Gpi1	-0.469249	8.76991	9.94505e-13	2.54752e-11	no	yes
ENSMUSG00000028776	Tinagl1	1.33658	2.58648	1.02666e-12	2.62287e-11	no	yes
ENSMUSG00000038943	Prc1	-0.459167	6.89835	1.02755e-12	2.62287e-11	no	no
ENSMUSG00000064264	Zfp428	-0.688096	5.26094	1.04945e-12	2.67405e-11	no	yes
ENSMUSG00000033799	BC016423	-0.413291	7.81834	1.06532e-12	2.70974e-11	no	no
ENSMUSG00000005045	Chd5	0.661541	4.69372	1.08356e-12	2.75129e-11	yes	yes
ENSMUSG00000019894	Slc6a15	0.778896	4.42387	1.08742e-12	2.75627e-11	no	yes
ENSMUSG00000023175	Bsg	-0.365274	8.60548	1.10755e-12	2.80237e-11	no	no
ENSMUSG00000024143	Rhoq	0.470063	6.84417	1.17744e-12	2.97401e-11	no	yes
ENSMUSG00000028962	Slc4a2	0.468123	6.31842	1.22415e-12	3.08662e-11	no	no
ENSMUSG00000026131	Dst	0.399229	7.64142	1.32746e-12	3.34128e-11	yes	no
ENSMUSG00000031696	Vps35	0.363488	8.77223	1.59899e-12	4.0143e-11	no	no
ENSMUSG00000053398	Phgdh	0.402302	7.54803	1.60039e-12	4.0143e-11	no	no
ENSMUSG00000029777	Gars	0.411446	9.09224	1.76983e-12	4.43161e-11	no	no
ENSMUSG00000074489	Bglap3	0.817735	4.13184	1.84494e-12	4.6117e-11	no	yes
ENSMUSG00000012443	Kif11	-0.388178	7.82145	1.85959e-12	4.64031e-11	no	no
ENSMUSG00000030720	Cln3	0.531265	5.451	1.8638e-12	4.64283e-11	no	yes
ENSMUSG00000039474	Wfs1	0.670601	4.8662	1.87234e-12	4.65607e-11	yes	no
ENSMUSG00000026478	Lamc1	0.441749	7.03597	2.0092e-12	4.98785e-11	no	no
ENSMUSG00000031160	Eras	-0.86826	3.96209	2.06395e-12	5.10829e-11	no	yes
ENSMUSG00000029060	Mib2	0.598791	5.50291	2.06477e-12	5.10829e-11	yes	yes
ENSMUSG00000024012	Mtch1	0.464068	6.78099	2.34772e-12	5.79839e-11	no	no
ENSMUSG00000041935	AW549877	0.367968	8.04664	2.39791e-12	5.91225e-11	no	no
ENSMUSG00000034394	Lif	0.928543	3.64366	2.6115e-12	6.42792e-11	no	yes
ENSMUSG00000027233	Patl2	1.91213	1.67702	2.92479e-12	7.18683e-11	no	no
ENSMUSG00000026307	Scly	0.506758	5.61569	2.97446e-12	7.29651e-11	no	no
ENSMUSG00000027187	Cat	0.458892	6.40727	3.08016e-12	7.543e-11	no	yes
ENSMUSG00000021464	Ror2	-0.695825	5.24317	3.17404e-12	7.75978e-11	yes	yes
ENSMUSG00000033149	Phldb2	-0.614108	5.00991	3.18682e-12	7.77787e-11	no	no
ENSMUSG00000047945	Marcksl1	-0.355302	8.51589	3.232e-12	7.87487e-11	no	no
ENSMUSG00000035105	Egln3	-0.619005	5.40554	3.54657e-12	8.62681e-11	yes	yes
ENSMUSG00000034330	Plcg2	0.539204	5.86742	3.71809e-12	9.02886e-11	yes	yes
ENSMUSG00000032252	Glce	0.421234	6.61418	3.78399e-12	9.17349e-11	no	yes
ENSMUSG00000021819	Zswim8	0.420623	7.13244	3.80323e-12	9.2047e-11	yes	no
ENSMUSG00000024883	Rin1	0.656045	4.72639	3.82082e-12	9.23184e-11	no	yes
ENSMUSG00000032560	Dnajc13	0.370075	8.11557	3.92228e-12	9.4612e-11	no	no
ENSMUSG00000025577	Cbx2	-0.463969	6.49806	3.95222e-12	9.51756e-11	no	yes
ENSMUSG00000021965	Ska3	-0.468918	6.02807	3.98837e-12	9.58865e-11	no	yes
ENSMUSG00000031983	2310022B05Rik	-0.487577	5.68941	4.07205e-12	9.77359e-11	yes	yes
ENSMUSG00000055912	Tmem150a	0.66642	4.70036	4.1046e-12	9.83541e-11	no	no
ENSMUSG00000030870	Ubfd1	-0.37931	7.88488	4.15502e-12	9.93339e-11	no	no
ENSMUSG00000031586	Rbpms	0.464496	6.66655	4.15922e-12	9.93339e-11	yes	no
ENSMUSG00000038508	Gdf15	1.88932	1.65217	4.18668e-12	9.9825e-11	no	yes
ENSMUSG00000029650	Slc46a3	0.815143	3.99344	4.20054e-12	9.99909e-11	no	no
ENSMUSG00000060257	Scrt2	-1.62214	2.27376	4.28536e-12	1.01842e-10	yes	yes
ENSMUSG00000062753	AI413582	1.062	3.19928	4.43274e-12	1.05172e-10	no	no
ENSMUSG00000059820	AU019823	-0.472921	5.84716	4.49047e-12	1.06367e-10	no	no
ENSMUSG00000032883	Acsl3	0.376852	7.6509	4.55298e-12	1.07672e-10	no	no
ENSMUSG00000010751	Tnfrsf22	0.826863	3.94159	4.59959e-12	1.08597e-10	no	no
ENSMUSG00000054727	1700013H16Rik	-1.79185	1.3889	4.8099e-12	1.13377e-10	no	yes
ENSMUSG00000042613	Pbxip1	0.487529	5.69716	5.00866e-12	1.1787e-10	no	no
ENSMUSG00000025227	Tmem180	0.610904	5.30962	5.05798e-12	1.18838e-10	no	no
ENSMUSG00000047126	Cltc	0.419542	9.57686	5.22609e-12	1.22589e-10	no	no
ENSMUSG00000015217	Hmgb3	-0.609678	5.2885	5.29727e-12	1.24057e-10	no	no
ENSMUSG00000051811	Cox6b2	1.01888	3.26524	5.74385e-12	1.34298e-10	no	yes
ENSMUSG00000025757	Hspa4l	0.431794	6.51586	5.95381e-12	1.38983e-10	no	no
ENSMUSG00000024587	Nars	0.377076	9.48301	6.00622e-12	1.39981e-10	no	no
ENSMUSG00000042682	Selk	0.437102	6.81794	6.28792e-12	1.4631e-10	no	yes
ENSMUSG00000033170	Card10	0.621014	5.08688	6.5623e-12	1.5245e-10	no	yes
ENSMUSG00000028893	Sesn2	0.363007	7.90309	6.58344e-12	1.52696e-10	no	no
ENSMUSG00000024121	Atp6v0c	0.422535	7.08458	6.77707e-12	1.56935e-10	no	no
ENSMUSG00000028830	AU040320	0.562672	5.0993	6.84498e-12	1.58255e-10	yes	no
ENSMUSG00000074422		-0.74267	4.29713	7.09569e-12	1.63789e-10	no	yes
ENSMUSG00000031297	Slc7a3	0.401395	7.37267	7.54904e-12	1.73976e-10	no	no
ENSMUSG00000041718	Alg13	-0.403789	6.55741	7.65237e-12	1.76078e-10	no	no
ENSMUSG00000048583	Igf2	0.648216	4.73501	7.71206e-12	1.77169e-10	yes	no
ENSMUSG00000079477	Rab7	0.370685	7.62995	8.15634e-12	1.87079e-10	no	no
ENSMUSG00000020176	Grb10	0.648638	5.08139	8.51474e-12	1.9499e-10	no	no
ENSMUSG00000039329	Tex19.1	-0.709451	4.68815	8.56176e-12	1.95757e-10	no	yes
ENSMUSG00000060519	Tor3a	0.494265	5.75542	8.58522e-12	1.95984e-10	no	yes
ENSMUSG00000022246	Rai14	0.409412	6.86436	8.72916e-12	1.98956e-10	no	no
ENSMUSG00000033419	Snap91	1.07689	3.17531	8.78492e-12	1.99912e-10	no	yes
ENSMUSG00000075033	Nxpe3	0.737172	4.19901	9.35912e-12	2.12645e-10	no	yes
ENSMUSG00000060499	Rpl10l	-2.33406	0.661076	9.43146e-12	2.13952e-10	no	yes
ENSMUSG00000030022	Adamts9	-1.01417	2.95375	9.65143e-12	2.186e-10	no	yes
ENSMUSG00000034258	Mfsd7c	1.10286	2.84781	9.71395e-12	2.19523e-10	no	yes
ENSMUSG00000020897	Aurkb	-0.426378	6.41448	9.72252e-12	2.19523e-10	no	no
ENSMUSG00000020255	D10Wsu102e	-0.41035	7.15102	9.89333e-12	2.23031e-10	no	no
ENSMUSG00000090316		-0.871115	3.99804	1.04925e-11	2.36171e-10	no	yes
ENSMUSG00000040728	Esrp1	-0.607338	4.78815	1.11111e-11	2.49705e-10	no	yes
ENSMUSG00000037851	Iars	0.366404	9.10787	1.2128e-11	2.72136e-10	no	no
ENSMUSG00000019528	Gyg	0.51572	5.44215	1.25506e-11	2.81184e-10	no	yes
ENSMUSG00000017760	Ctsa	0.39233	6.87261	1.26097e-11	2.82071e-10	no	yes
ENSMUSG00000037020	Wdr62	0.609095	5.31656	1.29927e-11	2.9019e-10	no	no
ENSMUSG00000009772	Nuak2	0.777203	4.25815	1.30733e-11	2.91541e-10	no	yes
ENSMUSG00000015365	Mov10l1	-1.51636	2.11889	1.37112e-11	3.05296e-10	yes	yes
ENSMUSG00000062054	Iah1	0.658314	4.98762	1.38465e-11	3.07834e-10	no	no
ENSMUSG00000059824	Dbp	0.8206	3.72868	1.43611e-11	3.18785e-10	no	no
ENSMUSG00000019437	Tlcd1	0.604638	5.00607	1.43989e-11	3.19136e-10	no	no
ENSMUSG00000031827	Cotl1	0.474429	5.7741	1.45162e-11	3.21244e-10	no	yes
ENSMUSG00000051098	Mblac2	1.27202	2.50994	1.47833e-11	3.26655e-10	no	yes
ENSMUSG00000037679	Inf2	0.562803	5.02791	1.49287e-11	3.29364e-10	yes	yes
ENSMUSG00000041734	Kirrel	0.51163	5.43134	1.49729e-11	3.29837e-10	no	yes
ENSMUSG00000044221	Grsf1	-0.381266	7.31757	1.54492e-11	3.39811e-10	yes	no
ENSMUSG00000036606	Plxnb2	0.383935	7.61049	1.56789e-11	3.4434e-10	yes	no
ENSMUSG00000036718	Micall2	0.963103	3.44094	1.58143e-11	3.46789e-10	no	no
ENSMUSG00000030491	Tdrd12	-1.55154	1.74562	1.76254e-11	3.85918e-10	no	yes
ENSMUSG00000074212	Dnajb14	0.611731	5.83233	1.81801e-11	3.97463e-10	no	yes
ENSMUSG00000026473	Glul	-0.383505	6.89907	1.86179e-11	4.06422e-10	no	no
ENSMUSG00000028078	Dclk2	0.526064	5.30966	1.96554e-11	4.28423e-10	no	yes
ENSMUSG00000018547	Pip4k2b	0.381583	6.91166	2.07231e-11	4.51016e-10	no	no
ENSMUSG00000021361	Tmem14c	0.406698	6.41519	2.11039e-11	4.58614e-10	no	no
ENSMUSG00000020154	Ptprb	3.57501	0.0860879	2.18951e-11	4.75094e-10	no	no
ENSMUSG00000056216	Cebpg	0.433017	6.93329	2.19489e-11	4.75549e-10	no	no
ENSMUSG00000033685	Ucp2	0.484331	5.62309	2.46526e-11	5.3333e-10	no	yes
ENSMUSG00000026024	Als2	0.425824	6.61948	2.50391e-11	5.40881e-10	no	yes
ENSMUSG00000044783	Hjurp	-0.345545	8.54533	2.5131e-11	5.42059e-10	no	no
ENSMUSG00000025937	Lactb2	0.480495	6.01271	2.52253e-11	5.42874e-10	no	yes
ENSMUSG00000069114	Zbtb10	-0.424303	6.14386	2.52439e-11	5.42874e-10	no	no
ENSMUSG00000003541	Ier3	-1.00147	3.08551	2.6795e-11	5.75378e-10	no	yes
ENSMUSG00000033396	Spg11	0.4528	6.31167	2.78677e-11	5.97524e-10	no	no
ENSMUSG00000035504	Reep6	0.722627	4.63926	2.83067e-11	6.0604e-10	no	yes
ENSMUSG00000027712	Anxa5	0.508892	5.44114	2.88691e-11	6.17168e-10	no	yes
ENSMUSG00000039209	Rpl39l	-1.0924	2.86473	2.89788e-11	6.18598e-10	no	yes
ENSMUSG00000037010	Apln	-0.640154	5.00774	2.96279e-11	6.31523e-10	no	yes
ENSMUSG00000018567	Gabarap	0.370204	7.31905	3.4767e-11	7.39976e-10	no	no
ENSMUSG00000052727	Map1b	0.457297	7.62388	3.53015e-11	7.49332e-10	no	yes
ENSMUSG00000046338	Gpat2	-1.21496	3.1361	3.53102e-11	7.49332e-10	no	yes
ENSMUSG00000000142	Axin2	-0.584579	5.21012	3.64676e-11	7.7276e-10	yes	no
ENSMUSG00000049556	Lingo1	-1.22225	2.66537	3.81156e-11	8.06502e-10	no	yes
ENSMUSG00000016534	Lamp2	0.378596	6.83371	3.85177e-11	8.13819e-10	no	no
ENSMUSG00000031453	Rasa3	0.781996	4.38495	3.92479e-11	8.28039e-10	no	no
ENSMUSG00000043872	Zmym1	-0.415813	6.17871	3.93432e-11	8.28842e-10	no	no
ENSMUSG00000025791	Pgm2	-0.522349	6.72028	4.17087e-11	8.77398e-10	no	yes
ENSMUSG00000032905	Atg12	-0.443939	5.99476	4.33428e-11	9.10451e-10	no	no
ENSMUSG00000033420	Antxr1	-0.659855	4.34273	4.54437e-11	9.53197e-10	no	yes
ENSMUSG00000005442	Cic	0.38979	7.56445	5.04604e-11	1.05689e-09	yes	no
ENSMUSG00000029231	Pdgfra	-1.67755	1.44966	5.07559e-11	1.06155e-09	no	yes
ENSMUSG00000033793	Atp6v1h	0.476617	6.05227	5.35165e-11	1.11767e-09	no	yes
ENSMUSG00000020777	Acox1	0.48928	5.76507	5.42435e-11	1.13122e-09	no	yes
ENSMUSG00000004035	Gstm7	0.777397	4.00661	5.48956e-11	1.14317e-09	no	no
ENSMUSG00000044252	Osbpl1a	0.608169	4.84063	5.53822e-11	1.15165e-09	yes	yes
ENSMUSG00000057982	Zfp809	0.611556	4.69112	5.64973e-11	1.17315e-09	no	yes
ENSMUSG00000070643	Sox13	-0.518608	5.51759	5.86727e-11	1.21658e-09	no	yes
ENSMUSG00000030096	Slc6a6	0.37693	7.00773	5.9588e-11	1.23379e-09	no	no
ENSMUSG00000067279	Ppp1r3c	-1.30354	2.22747	5.99139e-11	1.23876e-09	no	yes
ENSMUSG00000028737	Aldh4a1	0.457711	5.94404	6.236e-11	1.2875e-09	yes	yes
ENSMUSG00000033669	Zfp7	-0.464078	5.75296	6.3031e-11	1.2995e-09	no	yes
ENSMUSG00000022180	Slc7a8	1.51265	2.62914	6.35674e-11	1.30869e-09	no	yes
ENSMUSG00000030695	Aldoa	-0.391638	10.1258	6.78247e-11	1.39436e-09	no	no
ENSMUSG00000048373	Fgfbp1	2.06849	1.14815	7.14404e-11	1.46661e-09	no	yes
ENSMUSG00000048371	Pdp2	0.532788	5.26788	7.97517e-11	1.63491e-09	no	yes
ENSMUSG00000038914	Dido1	-0.365497	7.38993	8.06554e-11	1.6511e-09	no	no
ENSMUSG00000022438	Parvb	0.511307	5.30429	8.18465e-11	1.67311e-09	no	no
ENSMUSG00000038412	Higd1a	-0.465958	5.55604	8.273e-11	1.68879e-09	no	yes
ENSMUSG00000062794	Zfp599	-0.66006	4.39015	8.29749e-11	1.6914e-09	yes	no
ENSMUSG00000057329	Bcl2	0.531841	5.04901	8.81742e-11	1.79486e-09	no	yes
ENSMUSG00000019817	Plagl1	0.392991	7.45107	8.85575e-11	1.80013e-09	no	no
ENSMUSG00000055866	Per2	-1.15557	2.47201	8.9627e-11	1.81932e-09	yes	yes
ENSMUSG00000027423	Snx5	-0.376125	8.90174	9.19013e-11	1.86287e-09	no	no
ENSMUSG00000061048	Cdh3	-1.03089	2.85922	9.35199e-11	1.89303e-09	no	yes
ENSMUSG00000037428	Vgf	0.877749	3.88567	9.7981e-11	1.98056e-09	no	yes
ENSMUSG00000032307	Ube2q2	-0.558607	4.8695	9.82832e-11	1.98232e-09	no	no
ENSMUSG00000032591	Mst1	1.35885	2.51965	9.83424e-11	1.98232e-09	no	no
ENSMUSG00000008734	Gprc5b	-0.666526	4.50279	9.87717e-11	1.98821e-09	no	yes
ENSMUSG00000044216	Kcnj4	1.12165	2.78418	1.01628e-10	2.04286e-09	no	yes
ENSMUSG00000025207	Sema4g	-0.600025	4.5211	1.0415e-10	2.09066e-09	yes	yes
ENSMUSG00000020493	Prr11	-0.520709	5.60321	1.06489e-10	2.13465e-09	no	no
ENSMUSG00000066036	Ubr4	0.325879	8.58978	1.13851e-10	2.27906e-09	no	no
ENSMUSG00000050335	Lgals3	0.945327	3.17226	1.22148e-10	2.44177e-09	yes	yes
ENSMUSG00000022619	Mapk8ip2	0.404864	6.33576	1.23179e-10	2.45899e-09	no	no
ENSMUSG00000015575	Atp6v0e	0.41199	6.14403	1.2575e-10	2.50686e-09	no	no
ENSMUSG00000017386	Traf4	0.372719	7.0362	1.32871e-10	2.64517e-09	yes	no
ENSMUSG00000047036	Zfp445	-0.370811	7.02166	1.37921e-10	2.74193e-09	no	no
ENSMUSG00000045053	Kcng3	-1.83757	0.996404	1.38694e-10	2.75353e-09	no	yes
ENSMUSG00000049800	Sertad2	0.403732	6.50679	1.40371e-10	2.78301e-09	no	no
ENSMUSG00000038437	Mllt6	-0.431815	6.5583	1.54007e-10	3.04916e-09	yes	yes
ENSMUSG00000041805	Pramel1	-1.5558	1.68494	1.54288e-10	3.05057e-09	no	yes
ENSMUSG00000031486	Gpr124	1.47638	2.06907	1.54552e-10	3.05161e-09	yes	yes
ENSMUSG00000044066	Cep68	-0.367334	6.9628	1.62502e-10	3.20421e-09	no	no
ENSMUSG00000029121	Crmp1	0.390086	7.16942	1.62798e-10	3.20567e-09	no	no
ENSMUSG00000039542	Ncam1	0.784265	3.72812	1.67376e-10	3.29134e-09	no	no
ENSMUSG00000040606	Kazn	0.577894	4.74915	1.73669e-10	3.41046e-09	no	no
ENSMUSG00000004567	Mcoln1	0.47216	6.0835	1.74005e-10	3.41242e-09	no	yes
ENSMUSG00000063632	Sox11	-0.442816	6.32351	1.77237e-10	3.47111e-09	no	no
ENSMUSG00000028873	Cdca8	-0.409928	6.59824	1.81833e-10	3.5563e-09	yes	yes
ENSMUSG00000079614	Seh1l	-0.337381	9.08068	1.89082e-10	3.69309e-09	no	no
ENSMUSG00000033031	C330027C09Rik	-0.386439	7.13349	1.8997e-10	3.70543e-09	no	no
ENSMUSG00000005320	Fgfr4	1.23318	2.63349	1.91541e-10	3.73105e-09	yes	no
ENSMUSG00000052854	Nrk	0.932836	3.27412	1.93291e-10	3.76009e-09	no	yes
ENSMUSG00000022453	Naga	0.648952	4.80524	1.95346e-10	3.79496e-09	no	yes
ENSMUSG00000031700	Gpt2	0.448671	6.98449	1.96677e-10	3.81568e-09	no	yes
ENSMUSG00000020310	Madcam1	1.36832	2.48922	1.98889e-10	3.85344e-09	no	yes
ENSMUSG00000000125	Wnt3	-0.831566	3.46842	2.04685e-10	3.96044e-09	yes	yes
ENSMUSG00000020362	Cnot6	-0.340178	8.15735	2.07346e-10	4.00657e-09	no	no
ENSMUSG00000041057	Wdr43	-0.342883	8.18219	2.2426e-10	4.32763e-09	no	no
ENSMUSG00000023169	Slc38a1	0.320522	8.77219	2.32538e-10	4.48138e-09	no	no
ENSMUSG00000008200	Fnbp4	-0.338952	7.67365	2.34804e-10	4.51905e-09	no	no
ENSMUSG00000054717	Hmgb2	-0.393647	7.64717	2.37266e-10	4.56035e-09	no	no
ENSMUSG00000042712	Wbp5	0.337826	7.84867	2.53917e-10	4.87394e-09	no	no
ENSMUSG00000027615	Hps3	0.437472	5.83219	2.61385e-10	5.01062e-09	no	no
ENSMUSG00000009145	Dqx1	1.13704	2.9787	2.7242e-10	5.21527e-09	no	yes
ENSMUSG00000038451	Spsb2	1.3198	2.41255	2.74829e-10	5.25443e-09	no	no
ENSMUSG00000040701	Ap1g2	0.662917	4.34286	2.81012e-10	5.36555e-09	no	yes
ENSMUSG00000039126	Prune2	0.670616	4.51262	2.88328e-10	5.49799e-09	no	no
ENSMUSG00000032501	Trib1	-0.531751	4.97703	2.92395e-10	5.5682e-09	no	yes
ENSMUSG00000024359	Hspa9	0.349303	10.5239	2.99509e-10	5.69618e-09	no	no
ENSMUSG00000013418	B4galnt2	1.42669	2.03759	3.15255e-10	5.98778e-09	no	yes
ENSMUSG00000058833	2810428I15Rik	0.531606	5.38897	3.17947e-10	6.0284e-09	no	yes
ENSMUSG00000035960	Apex1	0.336937	7.62697	3.18227e-10	6.0284e-09	no	no
ENSMUSG00000028156	Eif4e	-0.331162	7.60805	3.29048e-10	6.22524e-09	no	no
ENSMUSG00000036473	Tbc1d24	0.477096	5.56714	3.38727e-10	6.4e-09	no	yes
ENSMUSG00000026317	Cln8	0.45047	5.79127	3.42359e-10	6.46019e-09	no	no
ENSMUSG00000042197	Zfp451	-0.381645	6.917	3.46275e-10	6.52558e-09	no	no
ENSMUSG00000023456	Tpi1	-0.361561	9.29019	3.55038e-10	6.68202e-09	no	no
ENSMUSG00000047986	Palm3	0.528197	5.17431	3.67167e-10	6.90132e-09	no	yes
ENSMUSG00000046201	Scaf8	-0.368505	6.79928	4.12562e-10	7.7445e-09	no	no
ENSMUSG00000003380	Rabac1	0.450585	5.64539	4.16973e-10	7.81717e-09	no	yes
ENSMUSG00000033952	Aspm	-0.334062	7.78733	4.43035e-10	8.29502e-09	no	no
ENSMUSG00000027339	Rassf2	0.542676	5.22547	4.47638e-10	8.37038e-09	no	yes
ENSMUSG00000003469	Phyhip	0.436586	5.89846	4.56046e-10	8.51658e-09	no	no
ENSMUSG00000024620	Pdgfrb	1.05942	2.79441	4.61151e-10	8.60083e-09	no	yes
ENSMUSG00000005667	Mthfd2	0.366544	8.31452	4.67258e-10	8.7035e-09	no	no
ENSMUSG00000024298	Zfp871	-0.449935	6.28665	4.68269e-10	8.71113e-09	no	yes
ENSMUSG00000027955	Fam198b	1.14694	3.33079	4.75036e-10	8.82567e-09	no	no
ENSMUSG00000028960	Ube4b	0.320474	8.12022	4.82108e-10	8.94558e-09	no	no
ENSMUSG00000019992	Mtfr2	-0.656772	4.27016	4.83628e-10	8.96228e-09	no	yes
ENSMUSG00000032299	Commd4	0.498776	5.17769	4.89238e-10	9.05466e-09	no	yes
ENSMUSG00000003410	Elavl3	-0.618999	4.49851	4.90097e-10	9.05897e-09	yes	yes
ENSMUSG00000024056	Ndc80	-0.399289	6.28104	5.03341e-10	9.29191e-09	no	no
ENSMUSG00000024258	Polr2d	-0.429666	5.87954	5.16337e-10	9.51968e-09	no	no
ENSMUSG00000027115	Kif18a	-0.469718	5.74877	5.46775e-10	1.00597e-08	no	yes
ENSMUSG00000029446	Psph	0.41904	6.39708	5.47015e-10	1.00597e-08	no	no
ENSMUSG00000040997	Abhd4	0.38539	6.63996	5.63317e-10	1.03463e-08	no	no
ENSMUSG00000041817	Fam169a	-0.34064	7.48909	5.64352e-10	1.03522e-08	no	no
ENSMUSG00000030800	Prss8	0.75676	3.97705	5.7014e-10	1.04451e-08	no	no
ENSMUSG00000036748	Cuedc2	0.39837	6.67114	5.7291e-10	1.04826e-08	no	no
ENSMUSG00000042386	Tex13	-1.07158	2.57621	5.78405e-10	1.05698e-08	no	yes
ENSMUSG00000049878	Rlf	-0.373259	7.58482	5.92202e-10	1.08018e-08	no	no
ENSMUSG00000074994	Qser1	-0.335951	7.59441	5.92593e-10	1.08018e-08	no	no
ENSMUSG00000024335	Brd2	-0.304151	8.77296	5.9754e-10	1.08782e-08	no	no
ENSMUSG00000026208	Des	0.67179	4.20417	6.00077e-10	1.09107e-08	yes	yes
ENSMUSG00000021823	Vcl	0.307569	8.54664	6.01851e-10	1.09292e-08	no	no
ENSMUSG00000026107	Nabp1	0.478842	5.44323	6.0839e-10	1.10341e-08	no	yes
ENSMUSG00000017667	Zfp334	-0.376387	6.48524	6.09495e-10	1.10403e-08	yes	no
ENSMUSG00000035107	Dcbld2	0.356155	7.21589	6.2027e-10	1.12215e-08	no	no
ENSMUSG00000040918	Slc19a2	0.396732	6.58563	6.29323e-10	1.1371e-08	no	no
ENSMUSG00000036432	Siah2	0.690243	4.12877	6.38024e-10	1.15139e-08	no	yes
ENSMUSG00000021614	Vcan	-0.518841	5.33444	6.52352e-10	1.17578e-08	no	yes
ENSMUSG00000030091	Nup210	0.448355	6.32569	6.57384e-10	1.18337e-08	yes	no
ENSMUSG00000091626		-0.868416	3.75878	6.89709e-10	1.24002e-08	no	yes
ENSMUSG00000000078	Klf6	0.353143	6.97553	7.01047e-10	1.25884e-08	no	no
ENSMUSG00000020114	Cand1	-0.326914	8.14379	7.03527e-10	1.26173e-08	no	no
ENSMUSG00000036078	Sigmar1	0.367985	6.71855	7.14991e-10	1.2807e-08	no	no
ENSMUSG00000032504	Pdcd6ip	0.344183	7.59758	7.23217e-10	1.29383e-08	no	no
ENSMUSG00000039252	Lgi2	0.706942	4.00104	7.31625e-10	1.30726e-08	no	no
ENSMUSG00000021098	4930447C04Rik	-1.20411	2.15455	7.35657e-10	1.31284e-08	no	no
ENSMUSG00000033460	Armcx1	0.425678	6.1653	7.91941e-10	1.41155e-08	no	no
ENSMUSG00000028820	Sfpq	-0.31016	9.24541	8.13859e-10	1.44883e-08	no	no
ENSMUSG00000036752	Tubb4b	-0.332352	8.03915	8.31665e-10	1.47871e-08	no	no
ENSMUSG00000053024	Cntn2	0.673465	4.82667	8.63895e-10	1.53413e-08	no	yes
ENSMUSG00000023883	Phf10	0.388919	7.81008	8.87531e-10	1.57231e-08	no	no
ENSMUSG00000026812	Tsc1	0.343324	7.33579	8.87569e-10	1.57231e-08	no	no
ENSMUSG00000032849	Abcc4	0.753233	3.78465	9.09963e-10	1.61001e-08	no	yes
ENSMUSG00000020277		-0.389587	8.27035	9.95434e-10	1.75909e-08	yes	no
ENSMUSG00000043289	Mei4	1.409	1.8178	1.04535e-09	1.84503e-08	no	yes
ENSMUSG00000004040	Stat3	0.486148	5.17646	1.06164e-09	1.87151e-08	no	no
ENSMUSG00000024381	Bin1	0.528855	5.2679	1.07003e-09	1.884e-08	no	yes
ENSMUSG00000042207	Kdm5b	-0.323178	8.69444	1.07292e-09	1.8868e-08	no	no
ENSMUSG00000038668	Lpar1	-0.927278	2.98474	1.13055e-09	1.98573e-08	no	no
ENSMUSG00000021108	Prkch	0.602349	4.52747	1.16243e-09	2.03925e-08	no	yes
ENSMUSG00000021945	Zmym2	-0.336695	7.77678	1.17795e-09	2.06397e-08	no	no
ENSMUSG00000039967	Zfp292	-0.319021	7.70106	1.19152e-09	2.08523e-08	no	no
ENSMUSG00000053411	Cbx7	0.358246	6.63415	1.19711e-09	2.09248e-08	no	no
ENSMUSG00000073643	Wdfy1	0.370872	6.63317	1.24673e-09	2.17658e-08	no	no
ENSMUSG00000018166	Erbb3	0.522405	5.05093	1.24981e-09	2.17934e-08	no	yes
ENSMUSG00000024081	Cebpz	-0.329674	7.45445	1.2534e-09	2.18297e-08	no	no
ENSMUSG00000022858	Tra2b	-0.316149	7.99205	1.27421e-09	2.21654e-08	no	no
ENSMUSG00000032540	Abhd5	0.53228	5.42268	1.30597e-09	2.26906e-08	no	yes
ENSMUSG00000022211	Lrrc16b	0.752904	3.75202	1.405e-09	2.43819e-08	no	yes
ENSMUSG00000063810	Alms1	-0.391337	6.38796	1.42079e-09	2.46265e-08	no	no
ENSMUSG00000033577	Myo6	0.604376	4.72301	1.43819e-09	2.48982e-08	no	yes
ENSMUSG00000015149	Sirt2	0.449086	5.49142	1.44595e-09	2.50027e-08	yes	no
ENSMUSG00000042772	Smg7	-0.317181	7.91799	1.48041e-09	2.5568e-08	no	no
ENSMUSG00000044098	Rsbn1	-0.380509	6.54777	1.49656e-09	2.58139e-08	no	no
ENSMUSG00000007041	Clic1	0.334091	7.17604	1.49821e-09	2.58139e-08	no	no
ENSMUSG00000029290	Zfp326	-0.447034	5.57476	1.52955e-09	2.63225e-08	no	no
ENSMUSG00000001419	Mef2d	0.441052	6.2088	1.53952e-09	2.64626e-08	yes	no
ENSMUSG00000068115	Ninl	-0.43336	5.8814	1.5514e-09	2.66351e-08	no	no
ENSMUSG00000025608	Podxl	-0.381168	7.25815	1.56815e-09	2.68908e-08	yes	no
ENSMUSG00000029836	Cbx3	-0.367015	6.68862	1.63419e-09	2.79901e-08	no	no
ENSMUSG00000039238	Zfp750	0.906391	3.27931	1.63993e-09	2.80553e-08	yes	no
ENSMUSG00000020198	Ap3d1	0.31721	7.87608	1.65341e-09	2.82524e-08	no	no
ENSMUSG00000026638	Irf6	0.559531	4.71785	1.65642e-09	2.82706e-08	no	yes
ENSMUSG00000037608	Bclaf1	-0.340319	8.63015	1.67256e-09	2.84862e-08	no	no
ENSMUSG00000020272	Stk10	0.520034	5.43219	1.67299e-09	2.84862e-08	no	yes
ENSMUSG00000018736	Ndel1	0.412462	6.27949	1.68085e-09	2.85863e-08	yes	no
ENSMUSG00000068699	Flnc	0.395491	6.94321	1.70007e-09	2.88793e-08	no	no
ENSMUSG00000040102	Klhl42	0.488948	5.66787	1.70228e-09	2.88828e-08	no	yes
ENSMUSG00000000037	Scml2	-1.15583	2.57866	1.71558e-09	2.90744e-08	no	yes
ENSMUSG00000061175	Fnip2	0.371198	6.92175	1.73663e-09	2.93968e-08	no	no
ENSMUSG00000028212	Ccne2	-0.516678	5.03747	1.75789e-09	2.97219e-08	no	no
ENSMUSG00000025140	Pycr1	0.513662	5.81152	1.8504e-09	3.12495e-08	no	no
ENSMUSG00000015488	Cacfd1	-0.394147	6.06524	1.85884e-09	3.13554e-08	no	no
ENSMUSG00000000489	Pdgfb	1.6485	1.36937	2.0228e-09	3.40815e-08	no	yes
ENSMUSG00000050423	Ppp1r3g	-1.12655	2.52166	2.02906e-09	3.41472e-08	no	yes
ENSMUSG00000074093	Svip	0.776354	3.55025	2.06085e-09	3.4642e-08	no	yes
ENSMUSG00000022191	Drosha	-0.346584	6.91378	2.08037e-09	3.49295e-08	no	no
ENSMUSG00000006435	Neurl1a	0.650186	4.64059	2.08946e-09	3.50414e-08	yes	yes
ENSMUSG00000091746		-0.783452	3.91824	2.18883e-09	3.66655e-08	no	yes
ENSMUSG00000036617	Etl4	0.527085	5.21229	2.20429e-09	3.68818e-08	no	yes
ENSMUSG00000039263	Npepl1	-1.69022	1.50341	2.21258e-09	3.69776e-08	no	yes
ENSMUSG00000070394	Tmem256	0.556004	4.93724	2.248e-09	3.75263e-08	no	no
ENSMUSG00000021374	Nup153	-0.311509	8.10365	2.26021e-09	3.76867e-08	no	no
ENSMUSG00000030929	Eri2	-0.471967	5.23639	2.28705e-09	3.80903e-08	no	no
ENSMUSG00000037640	Zfp60	-0.495334	5.67525	2.30826e-09	3.83994e-08	no	no
ENSMUSG00000045328	Cenpe	-0.385627	7.53965	2.34507e-09	3.89669e-08	no	no
ENSMUSG00000053536	Cstf2t	-0.366494	6.67899	2.43338e-09	4.03879e-08	no	no
ENSMUSG00000001761	Smo	-0.344401	7.12465	2.57591e-09	4.27047e-08	yes	no
ENSMUSG00000020111	Micu1	0.594912	4.45293	2.61109e-09	4.32383e-08	no	no
ENSMUSG00000069601	Ank3	0.472502	5.32616	2.75986e-09	4.56496e-08	no	yes
ENSMUSG00000038738	Shank1	0.845271	3.35683	2.82073e-09	4.66033e-08	yes	yes
ENSMUSG00000047534	Mis18bp1	-0.386484	6.50892	2.83125e-09	4.66904e-08	no	no
ENSMUSG00000029544	Cabp1	0.904011	3.26611	2.83646e-09	4.66904e-08	no	yes
ENSMUSG00000034648	Lrrn1	0.699523	4.07769	2.83731e-09	4.66904e-08	no	yes
ENSMUSG00000020668	Kif3c	0.518913	5.13208	2.83891e-09	4.66904e-08	no	no
ENSMUSG00000062785	Kcnc3	0.467934	5.53757	2.92717e-09	4.80873e-08	yes	yes
ENSMUSG00000032827	Ppp1r9a	0.436488	5.82341	2.95535e-09	4.84952e-08	no	no
ENSMUSG00000026339	Ccdc93	0.377597	6.34596	2.96921e-09	4.86675e-08	no	no
ENSMUSG00000042626	Shc1	0.316197	7.97471	3.00462e-09	4.91921e-08	no	no
ENSMUSG00000029798	Herc6	0.811671	3.7237	3.04364e-09	4.97746e-08	no	no
ENSMUSG00000020733	Slc9a3r1	0.37527	6.45468	3.04779e-09	4.97864e-08	no	no
ENSMUSG00000041658	Rragb	0.422403	6.04073	3.11273e-09	5.07898e-08	no	no
ENSMUSG00000035168	Tanc1	0.531857	5.12734	3.18547e-09	5.19182e-08	no	no
ENSMUSG00000032812	Arap1	0.505429	5.02728	3.24757e-09	5.28708e-08	yes	yes
ENSMUSG00000063952	Brpf3	-0.434846	5.64864	3.28712e-09	5.34545e-08	yes	no
ENSMUSG00000025161	Slc16a3	-0.438917	7.25627	3.30265e-09	5.36467e-08	yes	no
ENSMUSG00000032238	Rora	-0.44623	5.44837	3.34053e-09	5.42013e-08	no	no
ENSMUSG00000068748	Ptprz1	1.17972	2.28289	3.44804e-09	5.58829e-08	no	yes
ENSMUSG00000057541	Pus7	-0.381382	6.25376	3.62422e-09	5.86727e-08	no	no
ENSMUSG00000024901	Peli3	0.960511	2.85272	3.65023e-09	5.89687e-08	no	no
ENSMUSG00000028106	Rprd2	-0.322481	7.34583	3.6539e-09	5.89687e-08	no	no
ENSMUSG00000069769	Msi2	0.423435	5.73837	3.65473e-09	5.89687e-08	no	no
ENSMUSG00000026080	Chst10	-0.806357	3.55905	3.76642e-09	6.07032e-08	no	yes
ENSMUSG00000030717	Nupr1	0.918038	3.56737	3.83777e-09	6.17843e-08	no	yes
ENSMUSG00000038335	Tsr1	-0.320019	7.84812	3.84426e-09	6.182e-08	no	no
ENSMUSG00000038859	Baiap2l1	0.497769	5.87519	3.87026e-09	6.2169e-08	no	no
ENSMUSG00000039485	Tspyl4	0.572144	4.80805	4.10415e-09	6.5853e-08	no	yes
ENSMUSG00000074748	Atxn7l3b	-0.333945	7.62717	4.1203e-09	6.60389e-08	no	no
ENSMUSG00000024975	Pdcd4	-0.396247	5.9522	4.17409e-09	6.6827e-08	no	no
ENSMUSG00000022452	Smdt1	0.417049	5.87191	4.27885e-09	6.84284e-08	no	no
ENSMUSG00000036158	Prickle1	-0.492552	5.36975	4.33518e-09	6.92528e-08	no	yes
ENSMUSG00000028028	Alpk1	1.27611	2.10865	4.75026e-09	7.58e-08	no	no
ENSMUSG00000024795	Kif20b	-0.332694	7.50199	4.76884e-09	7.60126e-08	no	no
ENSMUSG00000008348	Ubc	0.479889	5.38473	4.805e-09	7.65048e-08	no	no
ENSMUSG00000022898	Dscr3	0.416665	6.18039	4.89844e-09	7.79068e-08	no	no
ENSMUSG00000021203	Otub2	0.506647	5.55629	4.93069e-09	7.83336e-08	no	no
ENSMUSG00000024097	Srsf7	-0.324662	7.894	4.97731e-09	7.89874e-08	no	no
ENSMUSG00000053289	Ddx10	-0.347694	6.58691	5.18972e-09	8.22681e-08	no	no
ENSMUSG00000036208	BC027231	-0.376721	6.08175	5.30548e-09	8.40112e-08	no	no
ENSMUSG00000042377	Fam83g	0.605766	4.59699	5.65128e-09	8.9389e-08	no	yes
ENSMUSG00000034336	Ina	-0.42516	5.89647	5.69844e-09	9.00365e-08	no	no
ENSMUSG00000091337	Eid1	-2.11794	0.560925	5.92851e-09	9.35696e-08	no	yes
ENSMUSG00000078937	Cpt1b	0.801653	4.14118	5.9447e-09	9.3723e-08	no	yes
ENSMUSG00000025477	Inpp5a	0.50143	5.17862	6.0214e-09	9.48288e-08	no	yes
ENSMUSG00000037029	Zfp146	-0.371722	6.33065	6.11816e-09	9.6248e-08	no	no
ENSMUSG00000063884	Ptcd3	-0.357777	7.07972	6.15207e-09	9.66763e-08	no	no
ENSMUSG00000020312	Shc2	0.433485	5.55753	6.20102e-09	9.73399e-08	no	no
ENSMUSG00000079109	Pms2	-0.465504	5.56576	6.27793e-09	9.84405e-08	no	yes
ENSMUSG00000025815	Dhtkd1	0.426591	5.72139	6.28951e-09	9.85153e-08	no	yes
ENSMUSG00000030738	Eif3c	0.316278	9.48924	6.35631e-09	9.94539e-08	no	no
ENSMUSG00000000730	Dnmt3l	0.731478	3.86326	6.52354e-09	1.0196e-07	no	yes
ENSMUSG00000044894	Uqcrq	0.393057	6.63084	6.58421e-09	1.02797e-07	no	no
ENSMUSG00000073197	5730507C01Rik	-0.540208	4.60694	6.67518e-09	1.04105e-07	no	yes
ENSMUSG00000004565	Pnpla6	0.422475	5.6019	6.82927e-09	1.06394e-07	no	yes
ENSMUSG00000075470	Alg10b	-0.321762	7.15812	6.84319e-09	1.06496e-07	no	no
ENSMUSG00000008855	Hdac5	0.354939	6.87948	6.88122e-09	1.06973e-07	no	no
ENSMUSG00000014349	Ube2z	-0.31419	7.5017	7.17043e-09	1.11349e-07	no	no
ENSMUSG00000027230	Creb3l1	0.494799	4.99365	7.41884e-09	1.15017e-07	no	yes
ENSMUSG00000061451	Tmem151a	1.22379	2.11786	7.42831e-09	1.15017e-07	yes	no
ENSMUSG00000021773	Comtd1	0.640197	4.49527	7.43047e-09	1.15017e-07	yes	no
ENSMUSG00000034645	Zyg11a	-0.496811	4.86305	7.48073e-09	1.15672e-07	no	yes
ENSMUSG00000027338	Prnd	1.71678	1.19193	7.5492e-09	1.16606e-07	no	no
ENSMUSG00000023249	Parp3	0.791791	3.39032	8.21677e-09	1.26782e-07	no	no
ENSMUSG00000000731	Aire	-1.95305	0.602882	8.24702e-09	1.27113e-07	no	yes
ENSMUSG00000066705	Fxyd6	0.537469	5.02982	8.29962e-09	1.27704e-07	no	yes
ENSMUSG00000022280	Rnf19a	-0.392563	6.02622	8.30302e-09	1.27704e-07	no	no
ENSMUSG00000040565	Btaf1	0.300955	8.07662	8.57656e-09	1.31771e-07	no	no
ENSMUSG00000042557	Sin3a	-0.321176	7.56168	8.75446e-09	1.34362e-07	no	no
ENSMUSG00000027855	Sycp1	-1.327	1.66897	8.90585e-09	1.36541e-07	yes	no
ENSMUSG00000058761	Rnf169	0.309503	7.84758	9.02294e-09	1.38189e-07	no	no
ENSMUSG00000025239	Limd1	-0.381794	6.24161	9.31262e-09	1.42475e-07	no	no
ENSMUSG00000028708	Mknk1	0.561071	5.0112	9.39152e-09	1.43531e-07	no	no
ENSMUSG00000068566	Myadm	0.346376	7.21003	9.75394e-09	1.48912e-07	yes	no
ENSMUSG00000031910	Has3	-1.26195	1.98059	9.89926e-09	1.50972e-07	no	no
ENSMUSG00000020232	Hmg20b	0.472928	5.21627	9.9312e-09	1.51299e-07	no	no
ENSMUSG00000032308	Ulk3	0.605169	4.28578	1.00312e-08	1.52662e-07	no	yes
ENSMUSG00000024101	Wash	0.403534	5.97418	1.01297e-08	1.54e-07	yes	yes
ENSMUSG00000027654	Fam83d	-0.467563	5.09721	1.04802e-08	1.59161e-07	yes	yes
ENSMUSG00000000631	Myo18a	0.368868	6.11484	1.0533e-08	1.59795e-07	yes	no
ENSMUSG00000078234	Klhdc7a	0.745528	3.53353	1.05711e-08	1.60204e-07	yes	yes
ENSMUSG00000049047	Armcx3	0.384848	6.80397	1.06726e-08	1.61573e-07	no	no
ENSMUSG00000025231	Sufu	-0.361268	6.26275	1.07003e-08	1.61824e-07	yes	no
ENSMUSG00000022973	Synj1	0.425038	5.90189	1.07289e-08	1.62088e-07	no	no
ENSMUSG00000039914	Coq10a	0.676602	4.18203	1.09216e-08	1.64762e-07	no	yes
ENSMUSG00000021550	2210016F16Rik	-1.53325	1.31391	1.09287e-08	1.64762e-07	no	yes
ENSMUSG00000018415	Gid4	0.341433	7.05697	1.09602e-08	1.65065e-07	no	no
ENSMUSG00000047710	Champ1	-0.351291	6.6144	1.1095e-08	1.66921e-07	no	no
ENSMUSG00000040025	Ythdf2	-0.339266	6.81462	1.11136e-08	1.67027e-07	no	no
ENSMUSG00000005413	Hmox1	0.423121	6.61072	1.11815e-08	1.67873e-07	no	no
ENSMUSG00000069106		-0.588564	4.37631	1.15296e-08	1.7292e-07	no	yes
ENSMUSG00000026510	Trp53bp2	-0.369305	6.27211	1.16946e-08	1.75213e-07	no	no
ENSMUSG00000025429	Pstpip2	1.33643	2.06751	1.17414e-08	1.75733e-07	no	yes
ENSMUSG00000028982	Slc25a33	0.47829	5.09203	1.22281e-08	1.82829e-07	no	yes
ENSMUSG00000015653	Steap2	0.490332	5.15192	1.24327e-08	1.85694e-07	no	no
ENSMUSG00000024427	Spry4	-0.45045	5.46587	1.25718e-08	1.87579e-07	no	no
ENSMUSG00000018906	P4ha2	-0.383471	5.94333	1.29868e-08	1.93571e-07	no	no
ENSMUSG00000027195	Hsd17b12	0.312172	7.22936	1.30254e-08	1.93947e-07	no	no
ENSMUSG00000004285	Atp6v1f	0.359547	6.72862	1.30484e-08	1.94089e-07	no	no
ENSMUSG00000021959	Lats2	0.61539	4.70461	1.31228e-08	1.94996e-07	yes	no
ENSMUSG00000042155	Klhl23	-0.450673	5.17709	1.32392e-08	1.96524e-07	no	no
ENSMUSG00000006390	Elovl1	0.540492	4.79271	1.33312e-08	1.97688e-07	no	no
ENSMUSG00000021754	Map3k1	-0.380033	6.12413	1.35154e-08	2.00213e-07	no	no
ENSMUSG00000087370	Tmem170b	0.492344	5.2222	1.36817e-08	2.02469e-07	no	yes
ENSMUSG00000079584	Gm364	-1.17421	2.39511	1.37322e-08	2.0301e-07	no	yes
ENSMUSG00000051154	Commd3	0.641333	4.48548	1.37759e-08	2.03448e-07	no	yes
ENSMUSG00000023403	Stk31	-1.79383	0.790954	1.38151e-08	2.03818e-07	yes	yes
ENSMUSG00000040280	Ndufa4l2	-1.48815	1.84178	1.38511e-08	2.04142e-07	no	no
ENSMUSG00000031314	Taf1	0.348425	7.31147	1.42221e-08	2.09396e-07	no	no
ENSMUSG00000020541	Tom1l1	0.39404	5.99587	1.45883e-08	2.14569e-07	no	no
ENSMUSG00000049313	Sorl1	0.645808	4.03421	1.48523e-08	2.1823e-07	no	yes
ENSMUSG00000003778	Brd8	-0.307976	7.94845	1.4899e-08	2.18695e-07	no	no
ENSMUSG00000019773	Fbxo5	-0.380872	5.95676	1.68176e-08	2.46607e-07	no	no
ENSMUSG00000007594	Hapln4	0.440585	5.84723	1.72466e-08	2.52641e-07	yes	no
ENSMUSG00000018362	Kpna2	-0.305976	7.64261	1.73085e-08	2.53292e-07	yes	no
ENSMUSG00000024661	Fth1	0.322192	8.0009	1.73937e-08	2.54281e-07	no	no
ENSMUSG00000070544	Top1	-0.30898	8.04404	1.74455e-08	2.54782e-07	no	no
ENSMUSG00000027544	Nfatc2	1.16319	2.55552	1.76393e-08	2.57353e-07	yes	no
ENSMUSG00000062115	Rai1	-0.392852	7.11449	1.77358e-08	2.58499e-07	no	no
ENSMUSG00000041645	Ddx24	-0.339675	7.00628	1.82452e-08	2.65656e-07	no	no
ENSMUSG00000022201	Zfr	-0.306168	7.58578	1.8345e-08	2.66841e-07	no	no
ENSMUSG00000029687	Ezh2	-0.316656	7.89905	1.85247e-08	2.69184e-07	no	no
ENSMUSG00000036057	Ptpn23	0.34318	7.03116	1.85785e-08	2.69696e-07	no	no
ENSMUSG00000030275	Etnk1	0.307828	7.89908	1.87634e-08	2.72107e-07	no	no
ENSMUSG00000049106	Dcaf5	-0.444291	5.59168	1.8909e-08	2.73944e-07	yes	no
ENSMUSG00000045374	Wdr81	0.453411	5.78944	1.91476e-08	2.77123e-07	yes	yes
ENSMUSG00000052534	Pbx1	-0.40975	6.48654	1.94829e-08	2.81694e-07	no	no
ENSMUSG00000046417	Fam211a	0.80779	3.22624	1.97439e-08	2.851e-07	no	yes
ENSMUSG00000066979	Bub3	-0.316681	7.25563	1.97578e-08	2.851e-07	no	no
ENSMUSG00000022321	Cdh10	0.796806	3.54478	2.02633e-08	2.92103e-07	no	yes
ENSMUSG00000021606	Ndufs6	0.39215	5.78173	2.04276e-08	2.94177e-07	no	no
ENSMUSG00000020644	Id2	0.531088	4.92957	2.04771e-08	2.94597e-07	no	yes
ENSMUSG00000052430	Bmpr1b	-1.30172	1.78932	2.09365e-08	3.00907e-07	no	yes
ENSMUSG00000042705	Commd10	0.600268	4.39227	2.12596e-08	3.05248e-07	no	yes
ENSMUSG00000041703	Zic5	-0.436297	5.44581	2.15048e-08	3.08462e-07	no	no
ENSMUSG00000031709	Tbc1d9	0.474924	5.01867	2.15551e-08	3.08878e-07	yes	yes
ENSMUSG00000018999	Slc35b4	0.357917	6.38443	2.2044e-08	3.15572e-07	no	no
ENSMUSG00000020307	Cdc34	0.320714	7.23314	2.20799e-08	3.15773e-07	no	no
ENSMUSG00000053641	Dennd4a	0.436628	6.1453	2.22999e-08	3.18605e-07	no	no
ENSMUSG00000032418	Me1	0.353217	6.31571	2.2348e-08	3.18977e-07	no	no
ENSMUSG00000021636	Marveld2	-0.660545	3.72907	2.25505e-08	3.21244e-07	no	yes
ENSMUSG00000005699	Pard6a	0.79057	3.29036	2.25513e-08	3.21244e-07	yes	yes
ENSMUSG00000007613	Tgfbr1	-0.30757	7.20608	2.26354e-08	3.22126e-07	no	no
ENSMUSG00000042644	Itpr3	0.577727	4.57738	2.28593e-08	3.24993e-07	yes	yes
ENSMUSG00000046230	Vps13a	0.390619	5.9628	2.33037e-08	3.30986e-07	no	no
ENSMUSG00000032194	Kank2	0.382863	5.99742	2.34302e-08	3.32456e-07	yes	no
ENSMUSG00000028896	Rcc1	-0.319829	7.23682	2.38819e-08	3.38533e-07	no	no
ENSMUSG00000029470	P2rx4	0.857884	3.30353	2.4033e-08	3.40341e-07	yes	yes
ENSMUSG00000048327	Ckap2l	-0.42836	6.14511	2.40579e-08	3.40362e-07	no	yes
ENSMUSG00000055407	Map6	0.876973	3.28713	2.41677e-08	3.41581e-07	no	yes
ENSMUSG00000071014	Ndufb6	0.398783	5.9537	2.49833e-08	3.52588e-07	no	no
ENSMUSG00000024640	Psat1	0.282934	9.53165	2.49951e-08	3.52588e-07	no	no
ENSMUSG00000042742	B630005N14Rik	-0.400373	5.6361	2.57721e-08	3.63193e-07	no	no
ENSMUSG00000029201	Ugdh	-0.333446	7.33171	2.60989e-08	3.6744e-07	yes	no
ENSMUSG00000028082	Sh3d19	0.468603	4.98698	2.62006e-08	3.68514e-07	no	yes
ENSMUSG00000030029	Lrig1	-0.741141	3.53866	2.63205e-08	3.69842e-07	no	yes
ENSMUSG00000027203	Dut	-0.3464	6.6572	2.65017e-08	3.72026e-07	no	no
ENSMUSG00000041408	Wapal	-0.296745	8.36229	2.66239e-08	3.7338e-07	no	no
ENSMUSG00000090625	Gm20721	1.22316	2.52045	2.68973e-08	3.76849e-07	no	no
ENSMUSG00000020522	Mfap3	-0.295961	7.55134	2.70867e-08	3.78909e-07	no	no
ENSMUSG00000019647	Sema6a	0.384789	6.18461	2.70967e-08	3.78909e-07	no	no
ENSMUSG00000052957	Gas1	-0.552128	4.59244	2.75288e-08	3.8458e-07	no	yes
ENSMUSG00000026409	Pfkfb2	0.395123	5.82255	2.75994e-08	3.85193e-07	no	no
ENSMUSG00000053510	Nrd1	0.308087	8.20827	2.77099e-08	3.86363e-07	no	no
ENSMUSG00000039804	Ncoa5	-0.377769	6.37099	2.83147e-08	3.94416e-07	no	no
ENSMUSG00000013629	Cad	0.319454	8.45	2.8835e-08	4.01277e-07	yes	no
ENSMUSG00000019518	Ap4m1	-0.605825	4.15711	2.88939e-08	4.01712e-07	no	no
ENSMUSG00000026389	Steap3	0.774383	3.43185	2.9881e-08	4.15036e-07	no	yes
ENSMUSG00000024201	Kdm4b	-0.42986	6.01293	3.04416e-08	4.22417e-07	yes	no
ENSMUSG00000025978	Rftn2	0.630017	4.05661	3.1271e-08	4.3351e-07	no	no
ENSMUSG00000032449	Slc25a36	0.298366	7.61223	3.13056e-08	4.33575e-07	no	no
ENSMUSG00000050197	Rhox13	-1.81018	0.939997	3.14347e-08	4.34947e-07	no	yes
ENSMUSG00000036862	Dchs1	-0.589632	4.90848	3.17076e-08	4.38304e-07	no	yes
ENSMUSG00000050555	Hyls1	-0.576731	4.17734	3.19877e-08	4.41754e-07	no	yes
ENSMUSG00000041959	S100a10	0.463566	5.15586	3.21184e-08	4.43136e-07	no	no
ENSMUSG00000037795	N4bp2	-0.300641	7.54463	3.21905e-08	4.43708e-07	no	no
ENSMUSG00000020063	Sirt1	-0.335978	6.90992	3.25717e-08	4.48536e-07	no	no
ENSMUSG00000024098	Twsg1	-0.341742	6.42386	3.30858e-08	4.55182e-07	no	no
ENSMUSG00000050022	Amz1	0.836615	3.0895	3.32811e-08	4.57434e-07	no	no
ENSMUSG00000032637	Atxn2l	0.308588	9.11248	3.37561e-08	4.63522e-07	yes	no
ENSMUSG00000037573	Tob1	0.475033	5.14844	3.3816e-08	4.63904e-07	no	yes
ENSMUSG00000067860	Zic3	-0.347901	7.10534	3.42464e-08	4.69363e-07	no	no
ENSMUSG00000021595	Nsun2	-0.294875	8.18712	3.43893e-08	4.70876e-07	no	no
ENSMUSG00000060548	Tnfrsf19	-0.4624	5.11214	3.47855e-08	4.75851e-07	no	yes
ENSMUSG00000051223	Bzw1	-0.281776	8.84682	3.54094e-08	4.83929e-07	no	no
ENSMUSG00000054808	Actn4	0.288818	8.34713	3.54834e-08	4.84483e-07	no	no
ENSMUSG00000030741	Spns1	0.390459	6.78605	3.65559e-08	4.98655e-07	yes	no
ENSMUSG00000027206	Cops2	-0.296975	7.86243	3.67928e-08	5.01415e-07	no	no
ENSMUSG00000001054	Rmnd5b	0.384077	5.77835	3.71614e-08	5.05961e-07	no	no
ENSMUSG00000039031	Arhgap18	0.773534	3.5974	3.90699e-08	5.31042e-07	no	no
ENSMUSG00000035403	Crb2	0.456026	5.41761	3.90773e-08	5.31042e-07	yes	no
ENSMUSG00000020592	Sdc1	-0.42303	5.41109	3.91136e-08	5.31042e-07	no	yes
ENSMUSG00000026270	Capn10	0.425116	5.452	3.96479e-08	5.37792e-07	no	no
ENSMUSG00000042359	Osbpl6	1.38983	1.95121	4.02893e-08	5.45981e-07	no	yes
ENSMUSG00000032097	Ddx6	-0.272687	9.37278	4.07364e-08	5.51523e-07	no	no
ENSMUSG00000015961	Adss	-0.300006	7.63064	4.11153e-08	5.56132e-07	no	no
ENSMUSG00000048807	Slc35e4	0.561002	4.4972	4.16078e-08	5.62269e-07	no	yes
ENSMUSG00000020134	Peli1	-0.337791	6.57604	4.19666e-08	5.66588e-07	no	no
ENSMUSG00000038170	Pde4dip	0.391752	6.39743	4.2575e-08	5.74266e-07	yes	no
ENSMUSG00000049504	Proser1	-0.366588	6.28403	4.31623e-08	5.81646e-07	no	no
ENSMUSG00000022617	Chkb	0.391154	5.75081	4.36091e-08	5.8712e-07	no	no
ENSMUSG00000033596	Rfwd3	-0.323626	7.56782	4.3721e-08	5.8808e-07	no	no
ENSMUSG00000030216	Wbp11	-0.287169	7.83162	4.45824e-08	5.99109e-07	no	no
ENSMUSG00000027439	Gzf1	-0.325733	6.52291	4.49453e-08	6.03426e-07	no	no
ENSMUSG00000037822	Smim14	0.395847	5.70854	4.50109e-08	6.03746e-07	yes	no
ENSMUSG00000023940	Sgol1	-0.364465	6.53906	4.53705e-08	6.08007e-07	no	no
ENSMUSG00000036528	Ppfibp2	0.737623	3.52365	4.68437e-08	6.26589e-07	no	yes
ENSMUSG00000019978	Epb4.1l2	0.362487	6.40968	4.68438e-08	6.26589e-07	no	no
ENSMUSG00000044338	Aplnr	-1.31596	1.51194	4.73703e-08	6.33047e-07	no	yes
ENSMUSG00000052911	Lamb2	0.399451	5.6376	4.81508e-08	6.42885e-07	no	no
ENSMUSG00000044636	Csrnp2	0.381868	5.89324	5.00218e-08	6.67249e-07	no	no
ENSMUSG00000040848	Sft2d2	0.306609	7.21402	5.10153e-08	6.79875e-07	no	no
ENSMUSG00000042066	Tmcc2	0.556832	4.4956	5.24518e-08	6.98377e-07	yes	yes
ENSMUSG00000014601	Strip1	-0.319969	6.72219	5.29121e-08	7.03858e-07	yes	no
ENSMUSG00000039735	Fnbp1l	-0.367967	5.94727	5.3272e-08	7.07995e-07	no	no
ENSMUSG00000032294	Pkm	-0.286033	11.7367	5.3435e-08	7.09509e-07	no	no
ENSMUSG00000001517	Foxm1	-0.322148	6.96125	5.35847e-08	7.10845e-07	no	no
ENSMUSG00000063931	Pepd	0.433047	5.31717	5.37375e-08	7.12218e-07	no	no
ENSMUSG00000041483	Zfp281	-0.329075	7.07704	5.38862e-08	7.13536e-07	no	no
ENSMUSG00000010936	Vac14	0.370841	5.89751	5.39905e-08	7.14264e-07	yes	no
ENSMUSG00000038000	Acd	0.428904	5.19958	5.51579e-08	7.29041e-07	no	no
ENSMUSG00000024371	C2	1.70596	0.908197	5.54777e-08	7.326e-07	no	no
ENSMUSG00000038702	Dsel	-0.527854	4.48004	5.74986e-08	7.58594e-07	no	yes
ENSMUSG00000000290	Itgb2	1.31701	1.75149	5.78476e-08	7.62503e-07	no	yes
ENSMUSG00000059326	Csf2ra	0.634614	3.90602	5.8556e-08	7.71138e-07	no	yes
ENSMUSG00000029675	Eln	1.75933	1.14843	5.90668e-08	7.77158e-07	yes	yes
ENSMUSG00000029722	Agfg2	0.530754	4.79429	5.99035e-08	7.87451e-07	yes	yes
ENSMUSG00000030105	Arl8b	0.333073	7.27535	6.05114e-08	7.94303e-07	no	no
ENSMUSG00000021255	Esrrb	1.25935	1.91743	6.05345e-08	7.94303e-07	no	yes
ENSMUSG00000059182	Skap2	0.672316	4.07984	6.16129e-08	8.0772e-07	no	yes
ENSMUSG00000028991	Mtor	0.319396	6.53177	6.22453e-08	8.15272e-07	no	no
ENSMUSG00000017493	Igfbp4	-0.504916	4.87361	6.49944e-08	8.5051e-07	no	no
ENSMUSG00000052331	Ankrd44	-0.396742	5.96447	6.61228e-08	8.64494e-07	no	no
ENSMUSG00000091512	Lamtor3	0.433455	5.47749	6.64329e-08	8.67547e-07	no	no
ENSMUSG00000033737	Fndc3c1	0.414769	5.36764	6.64762e-08	8.67547e-07	no	no
ENSMUSG00000036036	Zfp57	0.372935	6.89903	6.71423e-08	8.74871e-07	no	no
ENSMUSG00000034484	Snx2	0.311562	7.14534	6.71583e-08	8.74871e-07	no	no
ENSMUSG00000022389	Tef	0.334325	6.44258	6.80385e-08	8.85516e-07	yes	no
ENSMUSG00000022800	Fyttd1	-0.315941	6.98395	6.80978e-08	8.85516e-07	no	no
ENSMUSG00000005575	Ube2m	0.316164	6.81872	6.81592e-08	8.85519e-07	yes	no
ENSMUSG00000022415	Syngr1	0.584474	4.06869	7.04224e-08	9.14102e-07	no	no
ENSMUSG00000038379	Ttk	-0.335462	6.6463	7.222e-08	9.36595e-07	no	no
ENSMUSG00000026235	Epha4	-0.721282	3.58624	7.32852e-08	9.49559e-07	no	yes
ENSMUSG00000051067	Lingo3	-1.09992	2.11221	7.40382e-08	9.58041e-07	yes	yes
ENSMUSG00000062661	Ncs1	-0.39737	5.84434	7.40722e-08	9.58041e-07	yes	no
ENSMUSG00000016252	Atp5e	0.387963	5.81269	7.633e-08	9.86361e-07	no	no
ENSMUSG00000005698	Ctcf	-0.324446	7.7714	7.69016e-08	9.92861e-07	no	no
ENSMUSG00000003452	Bicd1	0.451577	5.14642	7.79109e-08	1.00449e-06	no	no
ENSMUSG00000019433	Gipc1	0.369292	6.19186	7.79408e-08	1.00449e-06	yes	no
ENSMUSG00000053646	Plxnb1	-0.323867	6.70401	7.82201e-08	1.00719e-06	no	no
ENSMUSG00000048012	Zfp473	-0.601557	4.05808	7.97007e-08	1.02534e-06	no	no
ENSMUSG00000037313	Tacc3	-0.317466	6.87511	8.15131e-08	1.04773e-06	yes	no
ENSMUSG00000030801	Kat8	0.401864	5.43107	8.21178e-08	1.05456e-06	no	no
ENSMUSG00000015659	Serac1	0.517566	4.98868	8.27729e-08	1.06203e-06	no	no
ENSMUSG00000038342	Mlxip	-0.316493	6.79981	8.49874e-08	1.08948e-06	no	no
ENSMUSG00000042745	Id1	0.486317	4.83279	8.50757e-08	1.08965e-06	no	no
ENSMUSG00000025330	Padi4	1.49669	1.61542	8.64223e-08	1.10592e-06	no	yes
ENSMUSG00000045934	Mtmr11	0.651269	4.1474	8.67256e-08	1.10882e-06	no	yes
ENSMUSG00000035992	Fnip1	0.27131	8.46777	8.74509e-08	1.1171e-06	no	no
ENSMUSG00000061544	Zfp229	-0.539352	4.79115	8.91122e-08	1.13732e-06	no	yes
ENSMUSG00000020914	Top2a	-0.268729	9.47597	8.97783e-08	1.14481e-06	no	no
ENSMUSG00000040557	Wbscr27	0.489972	4.82835	9.03354e-08	1.1509e-06	no	no
ENSMUSG00000032553	Srprb	-0.400426	5.61458	9.06472e-08	1.15386e-06	no	no
ENSMUSG00000034173	2410018M08Rik	-0.826223	2.96991	9.08968e-08	1.15602e-06	no	no
ENSMUSG00000041881	Ndufa7	0.359903	6.51472	9.18734e-08	1.16741e-06	no	no
ENSMUSG00000036667	Fam115a	0.325334	6.54465	9.21953e-08	1.17034e-06	no	no
ENSMUSG00000052533	Nup188	0.28235	7.57041	9.23188e-08	1.17034e-06	no	no
ENSMUSG00000035498	Cdcp1	-2.26028	0.123594	9.23467e-08	1.17034e-06	no	no
ENSMUSG00000032058	Ppp2r1b	-0.294478	7.34277	9.39796e-08	1.19e-06	no	no
ENSMUSG00000022957	Itsn1	0.296104	7.25235	9.46311e-08	1.19673e-06	yes	no
ENSMUSG00000025190	Got1	0.323229	7.52694	9.46766e-08	1.19673e-06	no	no
ENSMUSG00000029366	Dck	-0.353302	6.10677	9.51684e-08	1.20189e-06	no	no
ENSMUSG00000010277	2610507B11Rik	-0.26157	8.72015	9.91778e-08	1.25144e-06	no	no
ENSMUSG00000024542	Cep192	-0.305582	7.44921	1.00021e-07	1.26098e-06	no	no
ENSMUSG00000040249	Lrp1	0.310939	6.84904	1.0085e-07	1.27032e-06	yes	no
ENSMUSG00000001424	Snd1	0.327783	7.40086	1.01916e-07	1.28264e-06	no	no
ENSMUSG00000040028	Elavl1	-0.293157	7.66363	1.03141e-07	1.29693e-06	no	no
ENSMUSG00000026342	Slc35f5	0.415111	5.32207	1.04026e-07	1.30691e-06	no	yes
ENSMUSG00000021748	Pdhb	0.308262	7.52801	1.04499e-07	1.31172e-06	no	no
ENSMUSG00000074796	Slc4a11	0.541979	4.45158	1.05836e-07	1.32736e-06	yes	no
ENSMUSG00000038319	Kcnh2	0.490231	5.10356	1.06031e-07	1.32864e-06	no	yes
ENSMUSG00000032816	Igdcc4	0.352967	6.35999	1.06772e-07	1.33677e-06	no	no
ENSMUSG00000033237	Arid2	-0.28242	7.68311	1.07284e-07	1.34202e-06	yes	no
ENSMUSG00000053128	Rnf26	-0.441243	5.03995	1.07468e-07	1.34211e-06	no	no
ENSMUSG00000024462	Gabbr1	0.540077	4.50885	1.07477e-07	1.34211e-06	no	yes
ENSMUSG00000042063	Zfp386	-0.438845	5.14375	1.08123e-07	1.34902e-06	no	no
ENSMUSG00000029859	Epha1	-0.512802	4.60108	1.08331e-07	1.35045e-06	no	no
ENSMUSG00000050144	Slc25a44	0.39889	5.79639	1.17551e-07	1.46413e-06	yes	yes
ENSMUSG00000010796	Asz1	-1.80909	0.770061	1.20085e-07	1.4944e-06	no	no
ENSMUSG00000071470	Ccnb1ip1	-0.409506	5.19052	1.20435e-07	1.49747e-06	no	no
ENSMUSG00000019880	Rspo3	-1.10714	2.12406	1.21458e-07	1.5089e-06	no	yes
ENSMUSG00000040952	Rps19	0.269774	8.83459	1.22388e-07	1.51914e-06	no	no
ENSMUSG00000034248	Slc25a37	0.387885	5.903	1.22731e-07	1.52209e-06	no	no
ENSMUSG00000052397	Ezr	-0.282772	7.51749	1.2403e-07	1.53689e-06	no	no
ENSMUSG00000043073	Usp17le	-2.16443	0.038028	1.31031e-07	1.62225e-06	no	yes
ENSMUSG00000031073	Fgf15	-0.699666	3.42554	1.31938e-07	1.63209e-06	no	yes
ENSMUSG00000022052	Ppp2r2a	-0.297288	7.22858	1.33517e-07	1.6502e-06	no	no
ENSMUSG00000023960	Enpp5	0.618938	4.01267	1.3369e-07	1.65094e-06	no	yes
ENSMUSG00000022186	Oxct1	0.350219	6.45682	1.34778e-07	1.66295e-06	no	no
ENSMUSG00000023473	Celsr3	0.496718	4.9081	1.35518e-07	1.67065e-06	no	yes
ENSMUSG00000026977	March7	-0.282648	7.50387	1.36021e-07	1.67543e-06	no	no
ENSMUSG00000018196	Glrx2	0.531263	4.47046	1.38045e-07	1.69891e-06	no	no
ENSMUSG00000031530	Dusp4	0.32027	6.49675	1.4282e-07	1.75496e-06	no	no
ENSMUSG00000015880	Ncapg	-0.310863	7.51193	1.42914e-07	1.75496e-06	no	no
ENSMUSG00000063015	Ccni	-0.273514	8.30199	1.42962e-07	1.75496e-06	no	no
ENSMUSG00000060279	Ap2a1	0.303826	6.78329	1.43121e-07	1.75542e-06	no	no
ENSMUSG00000001864	Aif1l	-0.44028	5.2824	1.43452e-07	1.75799e-06	yes	no
ENSMUSG00000075706	Gpx4	0.323681	8.58696	1.43625e-07	1.75862e-06	no	no
ENSMUSG00000002980	Bcam	0.436364	5.50826	1.45145e-07	1.77572e-06	yes	no
ENSMUSG00000058147	Xlr3c	-1.5974	1.04866	1.46769e-07	1.79408e-06	no	yes
ENSMUSG00000030770	Parva	0.392111	5.44566	1.47294e-07	1.79898e-06	no	no
ENSMUSG00000064341	mt-Nd1	0.295034	10.3907	1.48491e-07	1.81207e-06	no	no
ENSMUSG00000020330	Hmmr	-0.360048	7.37319	1.49583e-07	1.82385e-06	no	no
ENSMUSG00000004069	Dnaja3	0.304604	6.7035	1.56508e-07	1.90669e-06	no	no
ENSMUSG00000041528	Rnf123	0.485253	4.74925	1.57466e-07	1.91522e-06	yes	no
ENSMUSG00000066191	Anks6	0.672308	4.51999	1.57473e-07	1.91522e-06	yes	yes
ENSMUSG00000024309	H2-Ke2	0.350175	6.19221	1.57969e-07	1.91964e-06	no	no
ENSMUSG00000057691	Zfp746	-0.42076	5.18841	1.58316e-07	1.92224e-06	yes	no
ENSMUSG00000031458	Coprs	0.39989	5.41853	1.60668e-07	1.94916e-06	no	no
ENSMUSG00000044037	Als2cl	0.607401	4.00639	1.61318e-07	1.95541e-06	yes	yes
ENSMUSG00000030835	Nomo1	0.299604	6.87721	1.61526e-07	1.95629e-06	no	no
ENSMUSG00000035969	Rusc2	0.789782	3.3303	1.61746e-07	1.95731e-06	no	no
ENSMUSG00000045672	Col27a1	-0.724069	3.4465	1.64377e-07	1.98749e-06	no	no
ENSMUSG00000046432	Ngfrap1	0.305726	7.90838	1.64978e-07	1.99309e-06	no	no
ENSMUSG00000023809	Rps6ka2	0.346889	6.82735	1.66588e-07	2.01052e-06	yes	no
ENSMUSG00000020859	Spag9	0.289731	7.29647	1.66698e-07	2.01052e-06	no	no
ENSMUSG00000004317	Clcn5	0.34299	6.57121	1.68813e-07	2.03432e-06	no	no
ENSMUSG00000059586	Nsmce2	0.438096	5.27868	1.70712e-07	2.05551e-06	no	no
ENSMUSG00000039046	Usp6nl	-0.338671	6.26482	1.71449e-07	2.06266e-06	no	no
ENSMUSG00000028164	Manba	0.731877	3.60165	1.72529e-07	2.07393e-06	no	yes
ENSMUSG00000027379	Bub1	-0.275828	8.24962	1.72863e-07	2.07557e-06	no	no
ENSMUSG00000031207	Msn	0.308053	7.3764	1.72952e-07	2.07557e-06	no	no
ENSMUSG00000026180	Cxcr2	1.00412	2.36447	1.74652e-07	2.09423e-06	no	yes
ENSMUSG00000069520	Tmem19	0.509037	4.50842	1.76574e-07	2.11553e-06	no	yes
ENSMUSG00000027351	Spred1	-0.313651	7.67988	1.80347e-07	2.15742e-06	no	no
ENSMUSG00000002844	Adprh	0.348631	6.10231	1.80369e-07	2.15742e-06	no	no
ENSMUSG00000037526	Atg14	-0.406842	5.40971	1.81613e-07	2.17051e-06	no	no
ENSMUSG00000023977	Ubr2	0.305576	7.44909	1.84143e-07	2.19893e-06	no	no
ENSMUSG00000029804	Herc3	0.394441	5.43058	1.89261e-07	2.25818e-06	yes	no
ENSMUSG00000029571	Tmem106b	0.352874	5.95724	1.9073e-07	2.27383e-06	no	no
ENSMUSG00000024590	Lmnb1	-0.266786	8.62684	1.94183e-07	2.3131e-06	no	no
ENSMUSG00000031715	Smarca5	-0.282733	7.89469	1.95341e-07	2.32498e-06	no	no
ENSMUSG00000029447	Cct6a	-0.268162	9.02453	1.99096e-07	2.36772e-06	no	no
ENSMUSG00000050671	Ism2	-0.964579	2.31559	2.03274e-07	2.41542e-06	yes	no
ENSMUSG00000021048	Mthfd1	0.280864	7.65686	2.04858e-07	2.43225e-06	no	no
ENSMUSG00000064267	Hvcn1	0.422536	5.33703	2.0562e-07	2.43929e-06	no	no
ENSMUSG00000035697	Hmha1	-0.401869	5.58966	2.07514e-07	2.45974e-06	no	no
ENSMUSG00000038028	9630033F20Rik	0.436335	5.1404	2.10005e-07	2.48723e-06	no	no
ENSMUSG00000068335	Dok1	0.569306	4.14534	2.11259e-07	2.50004e-06	no	yes
ENSMUSG00000031939	Taf1d	-0.322114	6.79295	2.15394e-07	2.5469e-06	no	no
ENSMUSG00000031628	Casp3	0.343508	6.47746	2.15727e-07	2.54875e-06	no	no
ENSMUSG00000040084	Bub1b	-0.307237	7.59298	2.18564e-07	2.58016e-06	no	no
ENSMUSG00000079008	Gm14124	-0.505408	4.65727	2.20206e-07	2.59742e-06	no	yes
ENSMUSG00000074818	Pdzd7	1.53296	1.46034	2.20775e-07	2.60202e-06	no	no
ENSMUSG00000089762	Ier5l	-0.86948	2.90836	2.23383e-07	2.63061e-06	no	yes
ENSMUSG00000022139	Mbnl2	0.526173	4.54663	2.33342e-07	2.74566e-06	no	yes
ENSMUSG00000024873	Cnih2	-1.40475	1.3087	2.3737e-07	2.79079e-06	yes	yes
ENSMUSG00000020723	Cacng4	-0.842164	2.92435	2.39256e-07	2.80928e-06	no	yes
ENSMUSG00000021175	Cdca7l	-0.384443	5.58379	2.39331e-07	2.80928e-06	no	no
ENSMUSG00000075511	1700001L05Rik	-1.61396	0.791221	2.42728e-07	2.84684e-06	yes	yes
ENSMUSG00000050288	Fzd2	-0.383777	6.08535	2.46247e-07	2.88578e-06	no	no
ENSMUSG00000021095	Gsc	-2.29521	-0.176069	2.49422e-07	2.92062e-06	no	no
ENSMUSG00000027326	Casc5	-0.315532	7.25255	2.56578e-07	3.00198e-06	no	no
ENSMUSG00000019854	Reps1	-0.326185	6.36855	2.56989e-07	3.00436e-06	no	no
ENSMUSG00000024212	Mllt1	-0.367363	5.97817	2.57692e-07	3.01015e-06	yes	no
ENSMUSG00000027111	Itga6	0.288721	7.64142	2.58299e-07	3.01481e-06	no	no
ENSMUSG00000025658	Cnksr2	-0.796181	2.97756	2.63324e-07	3.07098e-06	no	no
ENSMUSG00000046111	5830418K08Rik	-0.302341	6.56924	2.64774e-07	3.0854e-06	no	no
ENSMUSG00000050071	Bex1	0.313113	7.60856	2.65234e-07	3.08828e-06	no	no
ENSMUSG00000016541	Atxn10	0.312469	7.11943	2.70223e-07	3.14384e-06	no	no
ENSMUSG00000038069	Cdkn2aip	-0.380796	5.52736	2.73096e-07	3.17216e-06	no	no
ENSMUSG00000018698	Lhx1	-2.5798	-0.174813	2.73307e-07	3.17216e-06	yes	no
ENSMUSG00000025007	Aldh18a1	0.34191	7.63197	2.73314e-07	3.17216e-06	no	no
ENSMUSG00000021466	Ptch1	-0.372684	5.5191	2.86412e-07	3.32151e-06	yes	no
ENSMUSG00000027395	Polr1b	-0.326811	6.07581	2.92948e-07	3.39459e-06	no	no
ENSMUSG00000022951	Rcan1	0.444134	4.87292	3.0256e-07	3.50316e-06	no	no
ENSMUSG00000037316	Bag4	-0.296798	6.84975	3.05933e-07	3.53939e-06	no	no
ENSMUSG00000020448	Rnf185	0.314415	6.75386	3.07138e-07	3.55048e-06	no	no
ENSMUSG00000072889	Nfxl1	-0.309463	6.86696	3.1347e-07	3.62079e-06	no	no
ENSMUSG00000053907	Mat2a	-0.27872	8.50827	3.1512e-07	3.63695e-06	no	no
ENSMUSG00000017561	Crlf3	-0.377541	5.76243	3.22992e-07	3.72483e-06	no	no
ENSMUSG00000026548	Slamf9	2.39536	0.00221172	3.25712e-07	3.75321e-06	no	yes
ENSMUSG00000032477	Cdc25a	-0.316088	6.86647	3.31113e-07	3.81241e-06	no	no
ENSMUSG00000042724	Map3k9	0.380224	6.05135	3.3147e-07	3.81348e-06	no	no
ENSMUSG00000028676	Srsf10	-0.292919	8.10117	3.32005e-07	3.81633e-06	yes	no
ENSMUSG00000005640	Insrr	1.0813	2.31604	3.32245e-07	3.81633e-06	no	no
ENSMUSG00000017677	Wsb1	-0.334256	6.07049	3.36504e-07	3.86219e-06	no	no
ENSMUSG00000031521	Aga	0.618793	3.78439	3.44887e-07	3.95527e-06	no	yes
ENSMUSG00000028680	Plk3	0.646643	3.59657	3.5569e-07	4.07593e-06	no	yes
ENSMUSG00000029729	Zkscan1	-0.415973	5.1854	3.57411e-07	4.09241e-06	no	no
ENSMUSG00000091311	Spata31d1b	3.12132	-0.638781	3.68333e-07	4.21413e-06	no	no
ENSMUSG00000056185	Snx32	1.25739	1.65254	3.70726e-07	4.23816e-06	no	yes
ENSMUSG00000038520	Tbc1d17	0.365239	5.92317	3.72724e-07	4.25765e-06	no	no
ENSMUSG00000039224	D1Pas1	-1.49906	0.978124	3.74595e-07	4.27564e-06	yes	yes
ENSMUSG00000073779	Lrp8os2	-1.74613	0.76924	3.84848e-07	4.3865e-06	no	no
ENSMUSG00000050105	Grrp1	-1.20325	2.11671	3.84914e-07	4.3865e-06	no	yes
ENSMUSG00000039395	Mreg	0.558278	4.15043	4.0629e-07	4.62647e-06	no	yes
ENSMUSG00000022890	Atp5j	0.306369	6.98694	4.09725e-07	4.66191e-06	no	no
ENSMUSG00000071649	B3gat3	0.388036	5.39378	4.12337e-07	4.68795e-06	yes	no
ENSMUSG00000006411	Pvrl4	0.829313	3.00952	4.13542e-07	4.69796e-06	no	yes
ENSMUSG00000057554	Lgals8	0.758496	3.5398	4.14763e-07	4.70813e-06	no	yes
ENSMUSG00000032388	Spg21	0.345651	6.08168	4.16099e-07	4.71959e-06	no	no
ENSMUSG00000069806	Cacng7	0.349304	5.90008	4.17921e-07	4.73654e-06	yes	no
ENSMUSG00000021392	Nol8	-0.320052	6.66572	4.19841e-07	4.75459e-06	no	no
ENSMUSG00000066551	Hmgb1	-0.290856	8.8885	4.21035e-07	4.76222e-06	yes	no
ENSMUSG00000027905	Ddx20	-0.295492	6.67556	4.21173e-07	4.76222e-06	no	no
ENSMUSG00000038910	Plcl2	-0.726953	3.26533	4.28434e-07	4.84054e-06	no	yes
ENSMUSG00000020407	Upp1	-1.00172	2.08979	4.31828e-07	4.87508e-06	no	yes
ENSMUSG00000020149	Rab1	0.309427	9.08666	4.33498e-07	4.89012e-06	no	no
ENSMUSG00000021731	Mrps30	-0.324345	6.13131	4.34638e-07	4.89916e-06	no	no
ENSMUSG00000002477	Snrpd1	-0.277943	7.14448	4.37132e-07	4.92343e-06	no	no
ENSMUSG00000002006	Pdzd4	-0.293839	7.17012	4.52976e-07	5.09792e-06	no	no
ENSMUSG00000011751	Sptbn4	0.472578	4.79967	4.65686e-07	5.23689e-06	yes	no
ENSMUSG00000000751	Rpa1	0.266642	7.68978	4.68745e-07	5.26719e-06	no	no
ENSMUSG00000029547	Ints1	0.314523	6.79879	4.7163e-07	5.29328e-06	yes	no
ENSMUSG00000030306	Tmtc1	-0.954158	2.35079	4.71798e-07	5.29328e-06	no	no
ENSMUSG00000046287	Pnma3	2.18263	0.0818973	4.80757e-07	5.38962e-06	no	no
ENSMUSG00000020380	Rad50	0.302033	7.09238	4.83659e-07	5.41796e-06	no	no
ENSMUSG00000045598	Zfp553	-0.327857	6.11555	4.8592e-07	5.43907e-06	no	no
ENSMUSG00000038894	Irs2	0.417696	5.168	4.88346e-07	5.46201e-06	no	no
ENSMUSG00000030168	Adipor2	0.265943	7.69787	4.97389e-07	5.55885e-06	no	no
ENSMUSG00000042548	Asxl1	-0.271936	8.03676	4.99625e-07	5.57954e-06	no	no
ENSMUSG00000036167	Pphln1	-0.305031	7.46618	5.02627e-07	5.60186e-06	no	no
ENSMUSG00000039221	Rpl22l1	0.311222	7.90409	5.02759e-07	5.60186e-06	no	no
ENSMUSG00000055373	Fut9	0.489016	4.91836	5.02786e-07	5.60186e-06	no	no
ENSMUSG00000018476	Kdm6b	0.342795	7.42479	5.04154e-07	5.60945e-06	no	no
ENSMUSG00000028836	Slc30a2	-0.616119	3.64849	5.04242e-07	5.60945e-06	no	no
ENSMUSG00000022610	Mapk12	0.322979	6.35862	5.09674e-07	5.66552e-06	no	no
ENSMUSG00000027978	Prss12	1.33735	1.40019	5.11534e-07	5.68184e-06	no	yes
ENSMUSG00000004113	Cacna1b	0.696353	4.0549	5.15311e-07	5.7194e-06	yes	no
ENSMUSG00000020697	Lig3	-0.279901	7.09202	5.254e-07	5.82691e-06	no	no
ENSMUSG00000018322	Tomm34	-0.392128	5.30421	5.29623e-07	5.86924e-06	no	no
ENSMUSG00000021286	Zfyve21	0.41915	5.4633	5.34892e-07	5.92292e-06	no	no
ENSMUSG00000036160	Surf6	-0.337855	6.14817	5.35285e-07	5.92292e-06	yes	no
ENSMUSG00000041040	Fam117b	-0.353286	6.04987	5.40142e-07	5.9721e-06	no	no
ENSMUSG00000047976	Kcna1	-1.33393	1.2312	5.46287e-07	6.03543e-06	no	no
ENSMUSG00000035735	Dagla	0.722046	3.24486	5.46765e-07	6.0361e-06	no	yes
ENSMUSG00000040560	Wdr7	0.396281	5.39623	5.48317e-07	6.04863e-06	no	no
ENSMUSG00000028954	Nub1	0.283092	6.8903	5.56451e-07	6.13367e-06	no	no
ENSMUSG00000007783	Cpt1c	0.317576	6.17883	5.71073e-07	6.29006e-06	yes	no
ENSMUSG00000023800	Tiam2	-1.67	0.603037	5.73349e-07	6.31033e-06	no	no
ENSMUSG00000017453	Pipox	0.614701	4.2625	5.74497e-07	6.31816e-06	yes	yes
ENSMUSG00000062309	Rpp25	0.520453	4.22989	5.74967e-07	6.31835e-06	yes	yes
ENSMUSG00000028478	Clta	0.28398	7.51635	5.75388e-07	6.31835e-06	yes	no
ENSMUSG00000057637	Prdm2	-0.324972	6.5318	5.80804e-07	6.373e-06	no	no
ENSMUSG00000006273	Atp6v1b2	0.258748	8.21389	5.81537e-07	6.3762e-06	no	no
ENSMUSG00000014313	Cox6c	0.3171	6.51528	5.82835e-07	6.3856e-06	no	no
ENSMUSG00000024803	Ankrd1	2.83534	-0.334675	5.93437e-07	6.49684e-06	no	no
ENSMUSG00000035274	Tpbg	-0.507746	4.50314	5.99853e-07	6.56211e-06	no	no
ENSMUSG00000040013	Fkbp6	-1.09445	1.89588	6.00882e-07	6.56841e-06	no	yes
ENSMUSG00000046774	8030474K03Rik	-1.01605	2.54005	6.01954e-07	6.5686e-06	no	no
ENSMUSG00000091747	D17H6S56E-5	-0.436219	5.07744	6.02199e-07	6.5686e-06	no	no
ENSMUSG00000035441	Myo1d	0.681531	3.61545	6.02261e-07	6.5686e-06	no	yes
ENSMUSG00000043017	Ptgir	2.03294	0.280169	6.06434e-07	6.60912e-06	no	yes
ENSMUSG00000051851	Cxx1c	-0.698221	3.5966	6.09163e-07	6.63387e-06	no	no
ENSMUSG00000023852	Chd1	-0.272071	8.59439	6.11026e-07	6.64915e-06	no	no
ENSMUSG00000048997	Atxn7l2	-0.53107	4.79361	6.11859e-07	6.65322e-06	no	yes
ENSMUSG00000021918	Nek4	-0.399121	5.45684	6.14147e-07	6.66899e-06	no	no
ENSMUSG00000032330	Cox7a2	0.346291	6.4619	6.14231e-07	6.66899e-06	no	no
ENSMUSG00000040629	Mael	-1.6575	0.644032	6.18614e-07	6.71154e-06	no	yes
ENSMUSG00000022893	Adamts1	0.699302	3.58394	6.24712e-07	6.77263e-06	yes	yes
ENSMUSG00000055707	Klhl26	0.421591	5.34778	6.28408e-07	6.80759e-06	yes	no
ENSMUSG00000025537	Phkg1	1.00813	2.33318	6.48159e-07	7.01631e-06	no	no
ENSMUSG00000024791	Cdca5	-0.356119	5.94142	6.51818e-07	7.05064e-06	no	no
ENSMUSG00000034216	Vps18	0.388206	5.53751	6.53381e-07	7.06227e-06	no	no
ENSMUSG00000033540	Idua	0.806897	2.87021	6.56698e-07	7.09283e-06	no	no
ENSMUSG00000020486	Sept4	0.820523	2.83508	6.57396e-07	7.09507e-06	no	yes
ENSMUSG00000039840	Epg5	0.462717	4.83564	6.90344e-07	7.44512e-06	no	no
ENSMUSG00000028672	Hmgcl	0.422268	4.92995	7.09267e-07	7.6435e-06	no	no
ENSMUSG00000021313	Ryr2	-2.08812	-0.0230415	7.23453e-07	7.79058e-06	no	no
ENSMUSG00000033717	Adra2a	-1.31669	1.30167	7.24531e-07	7.79639e-06	no	yes
ENSMUSG00000037857	Nufip2	-0.25634	8.19313	7.30595e-07	7.85579e-06	no	no
ENSMUSG00000026932	Nacc2	0.589007	4.25598	7.38608e-07	7.93606e-06	no	no
ENSMUSG00000029249	Rest	-0.251177	8.08962	7.51055e-07	8.06381e-06	no	no
ENSMUSG00000034974	Dapk3	0.337611	5.98286	7.54511e-07	8.09491e-06	no	no
ENSMUSG00000016559	H3f3b	-0.243969	9.61926	7.58309e-07	8.12963e-06	no	no
ENSMUSG00000042396	Rbm7	-0.300289	6.33771	7.61815e-07	8.16117e-06	no	no
ENSMUSG00000063273	Naa15	-0.272557	8.37021	7.62928e-07	8.16253e-06	no	no
ENSMUSG00000030016	Zfml	-0.294509	7.77112	7.6307e-07	8.16253e-06	no	no
ENSMUSG00000072872	Rybp	-0.272722	7.41645	7.67344e-07	8.2022e-06	no	no
ENSMUSG00000040350	Trim7	0.636992	3.77287	7.68825e-07	8.21196e-06	no	no
ENSMUSG00000025521	Tmem192	0.493901	4.6166	7.7765e-07	8.30009e-06	no	yes
ENSMUSG00000023015	Racgap1	-0.3009	7.27599	7.81112e-07	8.32607e-06	no	no
ENSMUSG00000038872	Zfhx3	0.389528	5.67837	7.81234e-07	8.32607e-06	yes	no
ENSMUSG00000043639	Rbm20	0.624811	3.88491	7.89566e-07	8.40868e-06	no	no
ENSMUSG00000037104	Socs5	0.441212	4.75865	8.01252e-07	8.52685e-06	no	no
ENSMUSG00000004880	Lbr	0.269701	8.21074	8.10699e-07	8.62105e-06	yes	no
ENSMUSG00000020705	Ddx42	-0.260578	7.64879	8.24093e-07	8.75705e-06	no	no
ENSMUSG00000066148	Prpf4	-0.289772	6.72919	8.27859e-07	8.79061e-06	no	no
ENSMUSG00000042750	Bex2	0.336747	6.66898	8.47157e-07	8.98893e-06	no	no
ENSMUSG00000040356	Skiv2l	0.330898	6.0455	8.52112e-07	9.03488e-06	yes	no
ENSMUSG00000025188	Hps1	0.557854	4.02713	8.55655e-07	9.06581e-06	yes	no
ENSMUSG00000031563	Wwc2	0.316271	6.23459	8.59682e-07	9.10181e-06	no	no
ENSMUSG00000041225	Arhgap12	0.296356	7.01049	8.75843e-07	9.26614e-06	no	no
ENSMUSG00000032714	Syde1	0.563129	4.20642	8.76963e-07	9.27121e-06	yes	yes
ENSMUSG00000024843	Chka	0.341115	5.92302	8.84612e-07	9.34525e-06	yes	no
ENSMUSG00000019087	Atp6ap1	0.304027	6.55408	8.9122e-07	9.40819e-06	no	no
ENSMUSG00000034579	Pla2g3	1.7905	0.494627	8.94971e-07	9.4409e-06	no	no
ENSMUSG00000024393	Prrc2a	-0.251743	9.22479	8.9601e-07	9.44498e-06	no	no
ENSMUSG00000003812	Dnase2a	0.608039	4.0624	8.98138e-07	9.46052e-06	yes	no
ENSMUSG00000014907	Naf1	-0.345874	5.91748	9.13254e-07	9.61274e-06	no	no
ENSMUSG00000043881	Kbtbd7	-0.492835	4.69514	9.16747e-07	9.6425e-06	no	no
ENSMUSG00000003423	Pih1d1	0.410891	5.37669	9.18352e-07	9.64678e-06	yes	no
ENSMUSG00000057895	Zfp105	-0.418523	5.21926	9.18487e-07	9.64678e-06	no	no
ENSMUSG00000047749	Zc3hav1l	0.306778	6.47635	9.23776e-07	9.69529e-06	no	no
ENSMUSG00000027239	Mdk	0.298266	8.066	9.24446e-07	9.69529e-06	no	no
ENSMUSG00000020802	Ube2o	-0.283847	6.94525	9.31305e-07	9.76016e-06	yes	no
ENSMUSG00000050530	Fam171a1	-0.526166	4.13829	9.47025e-07	9.91772e-06	no	yes
ENSMUSG00000051469	Zfp191	-0.298644	6.52953	9.82141e-07	1.0278e-05	no	no
ENSMUSG00000038332	Sesn1	0.435852	4.74484	9.8461e-07	1.02964e-05	no	no
ENSMUSG00000021876	Rnase4	1.22502	1.55844	9.88779e-07	1.03326e-05	no	yes
ENSMUSG00000006800	Sulf2	0.316195	6.1706	1.00731e-06	1.05186e-05	no	no
ENSMUSG00000027011	Ube2e3	-0.303466	6.48416	1.00845e-06	1.05229e-05	no	no
ENSMUSG00000030122	Ptms	0.26114	7.62254	1.00999e-06	1.05314e-05	no	no
ENSMUSG00000035133	Arhgap5	-0.289205	7.18824	1.02479e-06	1.06781e-05	no	no
ENSMUSG00000020473	Aebp1	0.62628	3.85277	1.02576e-06	1.06804e-05	no	yes
ENSMUSG00000032290	Ptpn9	-0.302418	6.44736	1.02789e-06	1.06949e-05	no	no
ENSMUSG00000034957	Cebpa	-0.926898	2.35671	1.03024e-06	1.07117e-05	no	yes
ENSMUSG00000024855	Pacs1	-0.396809	5.18423	1.0357e-06	1.07607e-05	no	no
ENSMUSG00000046688	Tifa	1.69256	0.614358	1.06591e-06	1.10666e-05	no	yes
ENSMUSG00000034744	Nagk	0.670402	3.35279	1.07042e-06	1.11056e-05	no	yes
ENSMUSG00000057531	Dtnbp1	0.444328	4.76141	1.07223e-06	1.11163e-05	no	yes
ENSMUSG00000058440	Nrf1	-0.30264	6.38177	1.07639e-06	1.1146e-05	no	no
ENSMUSG00000028796	Phc2	-0.356971	6.66375	1.07664e-06	1.1146e-05	no	no
ENSMUSG00000051855	Mest	-0.239744	8.89684	1.08149e-06	1.11883e-05	no	no
ENSMUSG00000027660	Skil	-0.254473	8.29018	1.09181e-06	1.1287e-05	yes	no
ENSMUSG00000035842	Ddx11	-0.348455	5.73987	1.11573e-06	1.1526e-05	no	no
ENSMUSG00000031548	Sfrp1	-0.435615	5.04749	1.13615e-06	1.17286e-05	yes	no
ENSMUSG00000029581	Fscn1	-0.316239	7.99804	1.1572e-06	1.19374e-05	no	no
ENSMUSG00000047649	Cd3eap	-0.569575	3.78293	1.15981e-06	1.19557e-05	no	yes
ENSMUSG00000029603	Dtx1	0.455417	4.61634	1.16187e-06	1.19685e-05	yes	yes
ENSMUSG00000022679	Mpv17l	0.775561	3.65122	1.16829e-06	1.20261e-05	no	no
ENSMUSG00000024413	Npc1	0.31168	6.13984	1.17831e-06	1.21206e-05	no	no
ENSMUSG00000026565	Pou2f1	-0.253314	7.77429	1.18127e-06	1.21424e-05	yes	no
ENSMUSG00000038009	Dnajc22	0.63097	3.82094	1.18575e-06	1.21798e-05	no	yes
ENSMUSG00000010044	Zmynd10	1.09409	1.80767	1.20548e-06	1.23737e-05	no	yes
ENSMUSG00000043635	Adamts3	0.761948	2.93026	1.20822e-06	1.23931e-05	no	no
ENSMUSG00000020536	Llgl1	-0.282074	7.73505	1.21431e-06	1.24467e-05	yes	no
ENSMUSG00000090919	Pabpc4l	0.508749	4.31491	1.21797e-06	1.24753e-05	no	yes
ENSMUSG00000046591	Ticrr	-0.327692	6.3053	1.28213e-06	1.31232e-05	no	no
ENSMUSG00000037972	Snn	0.342389	5.86726	1.28428e-06	1.3136e-05	no	no
ENSMUSG00000002250	Ppard	0.416928	5.06529	1.29387e-06	1.32247e-05	yes	no
ENSMUSG00000022205	Sub1	0.271784	7.76068	1.30628e-06	1.33421e-05	no	no
ENSMUSG00000020099	Unc5b	0.376637	7.2324	1.34884e-06	1.37671e-05	no	no
ENSMUSG00000050668	Gpatch11	0.509402	4.28761	1.35557e-06	1.3826e-05	no	yes
ENSMUSG00000033933	Vhl	-0.37083	5.42546	1.39525e-06	1.42208e-05	no	no
ENSMUSG00000041168	Lonp1	0.273842	7.68343	1.41434e-06	1.44052e-05	no	no
ENSMUSG00000010095	Slc3a2	0.295052	8.05304	1.41882e-06	1.44406e-05	no	no
ENSMUSG00000047648	Fbxo30	-0.296907	6.6547	1.42484e-06	1.44917e-05	no	no
ENSMUSG00000056204	Pgpep1	0.460111	4.49546	1.43715e-06	1.46061e-05	no	no
ENSMUSG00000021733	Slc4a7	-0.301471	7.06365	1.43811e-06	1.46061e-05	no	no
ENSMUSG00000046434	Hnrnpa1	-0.264569	8.94455	1.46241e-06	1.48425e-05	no	no
ENSMUSG00000044349	Snhg11	0.386226	5.48188	1.47083e-06	1.49175e-05	no	no
ENSMUSG00000054509	Parp4	0.454881	4.75607	1.4729e-06	1.49281e-05	no	no
ENSMUSG00000092416	Zfp141	-0.384086	5.37185	1.4813e-06	1.50027e-05	no	no
ENSMUSG00000010755	Cars	0.302933	8.03466	1.5017e-06	1.51987e-05	no	no
ENSMUSG00000032044	Rpusd4	-0.344545	5.76826	1.52643e-06	1.54381e-05	no	no
ENSMUSG00000016921	Srsf6	-0.239632	8.62358	1.53509e-06	1.55149e-05	yes	no
ENSMUSG00000006301	Tmbim1	0.379569	5.18077	1.53794e-06	1.55329e-05	no	no
ENSMUSG00000000958	Slc7a7	0.302407	6.43261	1.54242e-06	1.55673e-05	no	no
ENSMUSG00000038777	Sema6c	-0.47911	4.43369	1.54865e-06	1.56193e-05	no	no
ENSMUSG00000022519	Srl	-0.398617	4.95749	1.5691e-06	1.58145e-05	no	no
ENSMUSG00000024826	Dpf2	-0.261965	7.2268	1.58194e-06	1.59328e-05	no	no
ENSMUSG00000031438	Rnf128	-0.46589	4.37353	1.58591e-06	1.59616e-05	no	no
ENSMUSG00000040219	Ttc12	0.497384	4.28259	1.58782e-06	1.59698e-05	no	no
ENSMUSG00000061393	Acvr2b	-0.419275	5.34498	1.59305e-06	1.60112e-05	no	no
ENSMUSG00000002055	Spag5	-0.320757	7.02872	1.60642e-06	1.61345e-05	no	no
ENSMUSG00000002107	Celf2	-0.542109	4.07658	1.61345e-06	1.61938e-05	no	no
ENSMUSG00000027405	Nop56	-0.247037	8.28074	1.61826e-06	1.62308e-05	no	no
ENSMUSG00000036093	Arl5a	-0.277138	6.9196	1.62004e-06	1.62375e-05	no	no
ENSMUSG00000047881	Rell1	0.372699	5.46527	1.6225e-06	1.62508e-05	no	no
ENSMUSG00000040488	Ltbp4	0.295964	6.47567	1.64866e-06	1.65014e-05	yes	no
ENSMUSG00000001025	S100a6	0.915398	3.00991	1.69772e-06	1.69807e-05	no	yes
ENSMUSG00000042428	Mgat3	-0.691802	3.20014	1.71366e-06	1.71283e-05	yes	yes
ENSMUSG00000022364	Tbc1d31	0.406454	5.76976	1.72063e-06	1.71861e-05	no	no
ENSMUSG00000029111	Nelfa	-0.312876	6.58113	1.7332e-06	1.72997e-05	yes	no
ENSMUSG00000026207	Speg	0.361084	6.15893	1.73625e-06	1.73182e-05	yes	no
ENSMUSG00000022090	Pdlim2	0.650458	3.38809	1.75374e-06	1.74806e-05	no	no
ENSMUSG00000022753	Tmem30c	0.98192	3.14997	1.76401e-06	1.75709e-05	no	yes
ENSMUSG00000066324	Impad1	-0.249968	8.01462	1.79527e-06	1.787e-05	no	no
ENSMUSG00000025776	Crispld1	-1.07505	1.70224	1.80038e-06	1.79085e-05	no	no
ENSMUSG00000019139	Isyna1	0.284138	7.10443	1.8059e-06	1.79511e-05	yes	no
ENSMUSG00000021120	Pigh	-0.437847	4.71939	1.81289e-06	1.80082e-05	no	no
ENSMUSG00000021569	Trip13	-0.289521	6.35728	1.82374e-06	1.80979e-05	no	no
ENSMUSG00000031748	Gnao1	0.574226	3.84556	1.82442e-06	1.80979e-05	no	no
ENSMUSG00000046761	Fam83h	0.421363	5.00454	1.83082e-06	1.8149e-05	yes	no
ENSMUSG00000019943	Atp2b1	0.259026	7.3979	1.84874e-06	1.8314e-05	no	no
ENSMUSG00000058498	Rnf207	0.967284	2.22656	1.87715e-06	1.85828e-05	no	no
ENSMUSG00000063334	Krr1	-0.280806	6.93891	1.89134e-06	1.87104e-05	no	no
ENSMUSG00000029610	Aimp2	-0.310242	6.13517	1.91739e-06	1.89552e-05	no	no
ENSMUSG00000031232	Magt1	0.269433	7.18162	1.93617e-06	1.91278e-05	no	no
ENSMUSG00000026098	Pms1	-0.362412	5.41344	1.97454e-06	1.94935e-05	no	no
ENSMUSG00000057110	Cep110	-0.284705	6.75454	1.98621e-06	1.95954e-05	no	no
ENSMUSG00000024664	Fads3	0.698273	3.45339	2.00325e-06	1.97501e-05	no	yes
ENSMUSG00000023908	Pkmyt1	0.467073	5.1004	2.01328e-06	1.98354e-05	yes	no
ENSMUSG00000067288	Rps28	0.40351	8.14231	2.04036e-06	2.00885e-05	no	no
ENSMUSG00000062797	l7Rn6	-0.308944	6.08326	2.04832e-06	2.01532e-05	no	no
ENSMUSG00000029575	Mmab	0.485362	4.40799	2.05443e-06	2.01995e-05	no	no
ENSMUSG00000025104	Hdgfrp3	-0.323919	5.84751	2.06945e-06	2.03334e-05	no	no
ENSMUSG00000003119	Cdk12	-0.277551	7.62841	2.10718e-06	2.06901e-05	no	no
ENSMUSG00000035246	Pcyt1b	0.579258	3.9584	2.15647e-06	2.11597e-05	no	yes
ENSMUSG00000025911	Adhfe1	0.932615	2.4567	2.18603e-06	2.14352e-05	no	yes
ENSMUSG00000034908	Sidt2	-0.320013	5.86389	2.2538e-06	2.20848e-05	no	no
ENSMUSG00000058290	Espl1	-0.279357	7.14984	2.25847e-06	2.21156e-05	no	no
ENSMUSG00000026623	Lpgat1	-0.265269	7.05415	2.26025e-06	2.21179e-05	no	no
ENSMUSG00000053553	3110082I17Rik	0.49787	4.39719	2.26177e-06	2.21179e-05	yes	no
ENSMUSG00000030323	Ift122	0.328652	5.78723	2.26509e-06	2.21355e-05	no	no
ENSMUSG00000042608	Stk40	0.303264	7.61155	2.27858e-06	2.22465e-05	no	no
ENSMUSG00000038143	Stox2	-0.29411	6.30741	2.27953e-06	2.22465e-05	no	no
ENSMUSG00000037818	3110057O12Rik	-0.572701	3.9066	2.29449e-06	2.23775e-05	no	yes
ENSMUSG00000055491	Pprc1	-0.245387	7.75021	2.31374e-06	2.25469e-05	no	no
ENSMUSG00000038845	Phb	0.332484	5.78039	2.31498e-06	2.25469e-05	yes	yes
ENSMUSG00000048410	Zfp407	-0.366716	5.26681	2.31687e-06	2.25502e-05	yes	no
ENSMUSG00000001569	Nom1	-0.328482	6.33242	2.32471e-06	2.26104e-05	no	no
ENSMUSG00000028582	Cc2d1b	0.281213	6.74102	2.32619e-06	2.26104e-05	no	no
ENSMUSG00000026848	Tor1b	-0.30301	6.22673	2.35218e-06	2.28477e-05	no	no
ENSMUSG00000091712	Sec14l5	0.855366	2.6796	2.35597e-06	2.28692e-05	yes	yes
ENSMUSG00000075229	Ccdc58	-0.291604	6.7835	2.37219e-06	2.30112e-05	no	no
ENSMUSG00000037643	Prkci	0.254338	7.40236	2.40554e-06	2.33191e-05	no	no
ENSMUSG00000058600	Rpl30	0.251175	8.86984	2.468e-06	2.39085e-05	no	no
ENSMUSG00000024502	Jakmip2	0.540544	4.9332	2.49495e-06	2.41535e-05	no	no
ENSMUSG00000030432	Rpl28	0.319722	8.49244	2.51239e-06	2.43061e-05	no	no
ENSMUSG00000005610	Eif4g2	-0.224713	11.0841	2.51851e-06	2.4349e-05	no	no
ENSMUSG00000024976	Shoc2	-0.277907	6.9378	2.52657e-06	2.44106e-05	no	no
ENSMUSG00000017715	Pgs1	0.357342	5.84102	2.53083e-06	2.44354e-05	yes	no
ENSMUSG00000062248	Cks2	-0.319835	6.26515	2.67595e-06	2.58194e-05	no	no
ENSMUSG00000036197	Gxylt1	-0.279066	6.61802	2.67832e-06	2.58219e-05	yes	no
ENSMUSG00000036863	Syde2	0.336835	5.85017	2.67978e-06	2.58219e-05	no	no
ENSMUSG00000042111	Ccdc115	-0.35705	5.419	2.68609e-06	2.58654e-05	no	no
ENSMUSG00000034116	Vav1	-2.62802	-0.65823	2.69501e-06	2.59297e-05	no	no
ENSMUSG00000022020	Naa16	-0.327447	5.85953	2.69634e-06	2.59297e-05	no	no
ENSMUSG00000008393	Carhsp1	-0.246128	7.68576	2.75481e-06	2.64743e-05	no	no
ENSMUSG00000024558	Mapk4	0.381395	5.09044	2.767e-06	2.65738e-05	yes	no
ENSMUSG00000028809	Srrm1	-0.239051	8.26017	2.79698e-06	2.68439e-05	no	no
ENSMUSG00000033917	Gde1	-0.345832	5.51262	2.82092e-06	2.70558e-05	no	no
ENSMUSG00000029765	Plxna4	-2.23861	-0.481444	2.84579e-06	2.72763e-05	no	no
ENSMUSG00000001627	Ifrd1	0.265037	7.07444	2.89924e-06	2.77701e-05	no	no
ENSMUSG00000036959	Bcorl1	-0.342271	5.5716	2.90894e-06	2.78447e-05	no	no
ENSMUSG00000038954	Supt3	0.647332	3.31545	2.92337e-06	2.79643e-05	yes	no
ENSMUSG00000028838	Extl1	0.76357	3.52764	2.94784e-06	2.81797e-05	no	yes
ENSMUSG00000000126	Wnt9a	1.05051	2.07836	2.95131e-06	2.81934e-05	no	yes
ENSMUSG00000029468	P2rx7	0.912345	2.62763	2.95317e-06	2.81934e-05	no	no
ENSMUSG00000030849	Fgfr2	-0.547783	4.12751	3.00305e-06	2.86508e-05	yes	no
ENSMUSG00000034910	Pygo1	-0.626815	3.32339	3.00807e-06	2.86797e-05	no	yes
ENSMUSG00000037434	Slc30a1	-0.447507	4.94183	3.03449e-06	2.89126e-05	no	no
ENSMUSG00000024868	Dkk1	-2.30695	-0.422644	3.04471e-06	2.89909e-05	no	no
ENSMUSG00000033065	Pfkm	0.300103	6.15582	3.05528e-06	2.90723e-05	no	no
ENSMUSG00000071646	Mta2	-0.243292	7.80762	3.09491e-06	2.94301e-05	no	no
ENSMUSG00000026110	Mgat4a	-0.60153	3.60428	3.10251e-06	2.9483e-05	no	no
ENSMUSG00000026646	Suv39h2	-0.308356	6.05052	3.10459e-06	2.94834e-05	no	no
ENSMUSG00000023827	Agpat4	0.398152	5.47559	3.12466e-06	2.96546e-05	no	no
ENSMUSG00000020577	Tspan13	0.321825	6.07228	3.13005e-06	2.96863e-05	no	no
ENSMUSG00000027428	Rbbp9	-0.329438	5.78181	3.17617e-06	3.01039e-05	no	no
ENSMUSG00000021930	Spryd7	0.396921	4.98259	3.17986e-06	3.01192e-05	no	no
ENSMUSG00000026782	Abi2	-0.265403	7.14482	3.20436e-06	3.03314e-05	no	no
ENSMUSG00000026377	Nifk	-0.276195	6.70826	3.21993e-06	3.04589e-05	no	no
ENSMUSG00000040904	Gm21988	0.53212	4.51925	3.2733e-06	3.09435e-05	no	no
ENSMUSG00000011658	Fuz	0.661695	3.43039	3.28698e-06	3.10525e-05	no	no
ENSMUSG00000027331	Knstrn	-0.280001	6.65342	3.30387e-06	3.11918e-05	no	no
ENSMUSG00000033615	Cplx1	1.35817	1.22319	3.32185e-06	3.1341e-05	no	yes
ENSMUSG00000042129	Rassf4	0.583862	3.94135	3.35961e-06	3.16766e-05	no	yes
ENSMUSG00000032423	Syncrip	-0.246957	8.608	3.41211e-06	3.21507e-05	no	no
ENSMUSG00000020782	Llgl2	0.415336	4.91272	3.42987e-06	3.22966e-05	yes	no
ENSMUSG00000037894	H2afz	0.271203	7.86635	3.43206e-06	3.22966e-05	no	no
ENSMUSG00000027602	Map1lc3a	0.390439	5.50111	3.4772e-06	3.27001e-05	no	no
ENSMUSG00000040479	Dgkz	0.30321	6.87226	3.5209e-06	3.30896e-05	no	no
ENSMUSG00000033735	Spr	0.320229	5.8142	3.52501e-06	3.31067e-05	no	no
ENSMUSG00000041439	Mfsd6	0.709479	3.23381	3.54797e-06	3.33008e-05	no	yes
ENSMUSG00000048728	Zfp454	-0.569401	3.73173	3.59704e-06	3.37394e-05	no	no
ENSMUSG00000025938	Slco5a1	-0.486746	4.93066	3.69014e-06	3.45903e-05	no	no
ENSMUSG00000046814	Gchfr	1.01822	1.86701	3.69675e-06	3.46298e-05	no	yes
ENSMUSG00000032112	Trappc4	0.327389	5.87013	3.71939e-06	3.48193e-05	no	no
ENSMUSG00000042599	Kdm7a	-0.265524	7.26375	3.79642e-06	3.55175e-05	no	no
ENSMUSG00000029427	Zcchc8	-0.261018	6.92141	3.80472e-06	3.55721e-05	no	no
ENSMUSG00000033644	Piwil2	-0.561901	3.72209	3.83088e-06	3.57936e-05	no	yes
ENSMUSG00000025507	Lrdd	0.30517	6.05801	4.01055e-06	3.74482e-05	no	no
ENSMUSG00000029710	Ephb4	-0.291448	6.45325	4.03702e-06	3.7671e-05	no	no
ENSMUSG00000059401	Mamld1	-1.75879	0.203401	4.05228e-06	3.7789e-05	no	no
ENSMUSG00000026034	Clk1	-0.314396	7.10027	4.06541e-06	3.78871e-05	no	no
ENSMUSG00000036990	Otud4	-0.232587	8.83731	4.07189e-06	3.79095e-05	no	no
ENSMUSG00000007659	Bcl2l1	0.331813	5.73121	4.07306e-06	3.79095e-05	no	no
ENSMUSG00000056091	St3gal5	0.542748	4.75089	4.13956e-06	3.85038e-05	no	yes
ENSMUSG00000026663	Atf6	0.451725	5.55578	4.15584e-06	3.86304e-05	no	no
ENSMUSG00000022710	Usp7	-0.239991	8.52087	4.23004e-06	3.92948e-05	yes	no
ENSMUSG00000018068	Ints2	-0.283105	7.28218	4.27352e-06	3.96733e-05	no	no
ENSMUSG00000028184	Lphn2	-0.263766	6.91917	4.31487e-06	4.00315e-05	no	no
ENSMUSG00000031617	Tmem184c	-0.289306	6.17355	4.33985e-06	4.02375e-05	no	no
ENSMUSG00000042460	C1galt1	0.374267	5.2234	4.37752e-06	4.05608e-05	no	no
ENSMUSG00000078706	Gm53	0.507041	4.12553	4.40486e-06	4.07879e-05	yes	yes
ENSMUSG00000049916	2610318N02Rik	-0.433661	4.69374	4.41855e-06	4.08885e-05	no	no
ENSMUSG00000064370	mt-Cytb	-0.254519	10.6875	4.44043e-06	4.10647e-05	no	no
ENSMUSG00000022756	Slc7a4	1.27634	1.53668	4.44641e-06	4.10938e-05	no	no
ENSMUSG00000029602	Rasal1	0.658015	3.40954	4.4685e-06	4.12716e-05	yes	no
ENSMUSG00000040048	Ndufb10	0.345872	5.556	4.56495e-06	4.21352e-05	no	no
ENSMUSG00000034135	Sik3	0.312945	6.20119	4.56782e-06	4.21352e-05	yes	no
ENSMUSG00000025821	Zfp282	-0.388595	5.28541	4.58677e-06	4.2283e-05	yes	no
ENSMUSG00000034442	Trmt5	-0.402894	4.88763	4.65596e-06	4.28935e-05	no	no
ENSMUSG00000022247	Brix1	-0.271349	7.24042	4.68267e-06	4.31121e-05	no	no
ENSMUSG00000024978	Gpam	-0.318908	5.72382	4.70775e-06	4.33004e-05	no	no
ENSMUSG00000043629	1700019D03Rik	0.371718	5.11395	4.7091e-06	4.33004e-05	no	no
ENSMUSG00000030316	Tamm41	0.406509	5.09794	4.74987e-06	4.36475e-05	no	no
ENSMUSG00000005198	Polr2a	-0.230535	8.73492	4.76625e-06	4.37702e-05	no	no
ENSMUSG00000060743	H3f3a	-0.261612	7.13032	4.85402e-06	4.45481e-05	no	no
ENSMUSG00000050199	Lgr4	0.255283	7.18259	4.90046e-06	4.49457e-05	no	no
ENSMUSG00000019230	Lhx9	-1.94339	-0.0485234	4.91099e-06	4.50138e-05	no	yes
ENSMUSG00000025272	Tro	-0.261946	6.72705	5.01697e-06	4.59561e-05	no	no
ENSMUSG00000048578	Mlec	0.232862	9.00104	5.03627e-06	4.60914e-05	no	no
ENSMUSG00000024084	Qpct	1.79462	0.261569	5.03811e-06	4.60914e-05	no	yes
ENSMUSG00000021895	Arhgef3	0.506473	4.10197	5.05045e-06	4.61748e-05	no	yes
ENSMUSG00000002129	Sf3a1	-0.225942	8.61149	5.05361e-06	4.61748e-05	no	no
ENSMUSG00000039233	Tbce	0.358597	5.55673	5.10516e-06	4.66164e-05	no	no
ENSMUSG00000029337	Fgf5	-0.501869	4.66852	5.13194e-06	4.68314e-05	no	yes
ENSMUSG00000039753	Fbxl5	-0.259007	7.63813	5.13572e-06	4.68363e-05	no	no
ENSMUSG00000022203	Efs	0.356038	5.97636	5.15615e-06	4.6993e-05	yes	no
ENSMUSG00000051220	Ercc6l	-0.291228	6.4388	5.21166e-06	4.74691e-05	no	no
ENSMUSG00000025235	Bbs4	-0.378635	5.21156	5.23357e-06	4.76386e-05	no	no
ENSMUSG00000050567	Maml1	-0.259826	6.91528	5.28463e-06	4.80732e-05	no	no
ENSMUSG00000030284	Creld1	0.319522	6.06622	5.30141e-06	4.81956e-05	yes	no
ENSMUSG00000048078	Tenm4	0.725792	3.4795	5.3815e-06	4.8893e-05	no	no
ENSMUSG00000020037	Rfx4	-1.33364	1.7363	5.4837e-06	4.97902e-05	yes	yes
ENSMUSG00000043991	Pura	0.385563	5.60633	5.49947e-06	4.98885e-05	no	no
ENSMUSG00000071856	Mcc	-0.71372	3.20426	5.50142e-06	4.98885e-05	no	yes
ENSMUSG00000026817	Ak1	0.301229	6.46331	5.5049e-06	4.98888e-05	no	no
ENSMUSG00000030872	Gga2	0.239746	8.2457	5.54635e-06	5.0233e-05	no	no
ENSMUSG00000010362	Rdm1	0.410578	4.89023	5.56819e-06	5.03992e-05	no	no
ENSMUSG00000044788	Fads6	0.374157	5.39431	5.57953e-06	5.04703e-05	yes	no
ENSMUSG00000015943	Bola1	0.529181	4.27366	5.59098e-06	5.05423e-05	no	yes
ENSMUSG00000060314	Zfp941	0.47783	4.28676	5.60491e-06	5.06291e-05	no	no
ENSMUSG00000024666	Tmem138	-0.426607	4.52395	5.60758e-06	5.06291e-05	no	no
ENSMUSG00000038773	Kdm3b	-0.248684	7.37888	5.64955e-06	5.09763e-05	yes	no
ENSMUSG00000021326	Trim27	-0.25512	7.00107	5.69527e-06	5.13568e-05	no	no
ENSMUSG00000000791	Il12rb1	1.05219	1.86686	5.7108e-06	5.14648e-05	yes	yes
ENSMUSG00000025925	Terf1	-0.272472	6.63043	5.72665e-06	5.15755e-05	no	no
ENSMUSG00000027510	Rbm38	0.3399	6.00198	5.7891e-06	5.20803e-05	yes	no
ENSMUSG00000058057	Mettl7a3	1.44834	1.22688	5.7899e-06	5.20803e-05	no	yes
ENSMUSG00000040620	Dhx33	-0.276239	6.43799	5.81235e-06	5.22498e-05	no	no
ENSMUSG00000001542	Ell2	-0.285488	6.20165	5.84289e-06	5.24917e-05	no	no
ENSMUSG00000001211	Agpat3	-0.32174	5.85653	5.90635e-06	5.30289e-05	no	no
ENSMUSG00000029587	Zfp12	-0.314709	5.77233	5.91531e-06	5.30765e-05	no	no
ENSMUSG00000035357	Pdzrn3	-0.943019	2.19828	5.96249e-06	5.34667e-05	no	yes
ENSMUSG00000022974	Paxbp1	-0.270026	6.78656	5.97657e-06	5.35597e-05	no	no
ENSMUSG00000068923	Syt11	-0.36755	5.72298	5.98435e-06	5.35962e-05	no	no
ENSMUSG00000040729	AK129341	-0.409956	4.66777	5.99255e-06	5.36365e-05	yes	no
ENSMUSG00000000120	Ngfr	-1.36814	0.812198	6.07464e-06	5.43376e-05	no	yes
ENSMUSG00000029861	Fam131b	-0.420564	4.66018	6.08408e-06	5.43884e-05	no	no
ENSMUSG00000020817	Rabep1	0.249238	7.3616	6.12185e-06	5.46923e-05	no	no
ENSMUSG00000026311	Asb1	0.378817	4.96232	6.15423e-06	5.49477e-05	no	yes
ENSMUSG00000049532	Sall2	-0.330744	6.83855	6.29919e-06	5.62073e-05	no	no
ENSMUSG00000046516	Cox17	0.387644	5.28901	6.31781e-06	5.63387e-05	no	no
ENSMUSG00000044950	Pwwp2a	-0.294822	6.4873	6.35119e-06	5.66015e-05	no	no
ENSMUSG00000021900	Btd	0.68958	3.28084	6.35607e-06	5.66101e-05	no	no
ENSMUSG00000025584	Pde8a	0.841495	2.36947	6.36568e-06	5.66608e-05	no	no
ENSMUSG00000019841	Rev3l	-0.278025	6.77775	6.38689e-06	5.68146e-05	no	no
ENSMUSG00000028693	Nasp	-0.24923	9.9326	6.41408e-06	5.70215e-05	no	no
ENSMUSG00000032547	Ryk	-0.255831	6.86934	6.4218e-06	5.70551e-05	no	no
ENSMUSG00000016477	E2f3	-0.320853	5.99747	6.48516e-06	5.75826e-05	no	no
ENSMUSG00000022450	Ndufa6	0.341468	6.00332	6.56239e-06	5.82327e-05	yes	no
ENSMUSG00000028539	Artn	1.11332	1.60162	6.57537e-06	5.83121e-05	no	yes
ENSMUSG00000067924	Cxx1b	-0.904854	3.01481	6.61239e-06	5.86045e-05	no	yes
ENSMUSG00000020474	Polm	-0.376722	4.96824	6.63609e-06	5.87786e-05	no	no
ENSMUSG00000020363	Gfpt2	0.326961	5.88085	6.68006e-06	5.91318e-05	no	no
ENSMUSG00000028698	Pik3r3	-0.30925	5.96186	6.71105e-06	5.93699e-05	yes	no
ENSMUSG00000041351	Rap1gap	0.539737	3.9057	6.7564e-06	5.97345e-05	yes	no
ENSMUSG00000071369	Map3k5	-0.533309	3.69743	6.7623e-06	5.97501e-05	no	no
ENSMUSG00000026173	Plcd4	0.559665	3.62431	6.80506e-06	6.00635e-05	no	no
ENSMUSG00000037236	Matr3	-0.248195	9.11819	6.80866e-06	6.00635e-05	no	no
ENSMUSG00000001552	Jup	0.366611	5.19084	6.81021e-06	6.00635e-05	no	no
ENSMUSG00000051517	Arhgef39	-0.478002	4.16047	6.84027e-06	6.02612e-05	no	no
ENSMUSG00000022286	Grhl2	-0.654281	3.2183	6.84096e-06	6.02612e-05	no	no
ENSMUSG00000015759	Cnih1	-0.249441	7.35041	6.87323e-06	6.05087e-05	no	no
ENSMUSG00000011179	Odc1	-0.243723	8.54935	6.90835e-06	6.07809e-05	no	no
ENSMUSG00000057440	Mpp7	0.397253	5.2878	6.9421e-06	6.10407e-05	no	no
ENSMUSG00000040711	Sh3pxd2b	-0.359848	5.86251	7.01896e-06	6.1679e-05	no	no
ENSMUSG00000044134	Fam109a	-0.471923	4.26032	7.03816e-06	6.18103e-05	no	no
ENSMUSG00000027883	Gpsm2	-0.343728	5.30304	7.08253e-06	6.21622e-05	no	no
ENSMUSG00000033063	Cntnap3	1.39395	1.49384	7.11893e-06	6.24438e-05	no	yes
ENSMUSG00000057000	Nxf3	-0.702193	2.88382	7.12706e-06	6.24773e-05	no	no
ENSMUSG00000022099	Dmtn	0.8132	2.50642	7.14513e-06	6.25977e-05	no	yes
ENSMUSG00000033773	Rpap2	-0.367098	5.1801	7.16975e-06	6.27754e-05	no	no
ENSMUSG00000052566	Hook2	0.333682	5.57188	7.19594e-06	6.29667e-05	no	no
ENSMUSG00000010067	Rassf1	-0.35964	5.14806	7.2108e-06	6.30344e-05	no	no
ENSMUSG00000021395	Spin1	-0.251846	7.70114	7.21239e-06	6.30344e-05	no	no
ENSMUSG00000028910	Mecr	0.550718	3.73115	7.32975e-06	6.40198e-05	no	yes
ENSMUSG00000037016	Frem2	0.270504	6.79604	7.33399e-06	6.40198e-05	yes	no
ENSMUSG00000009406	Elk1	0.311344	5.81306	7.35279e-06	6.41453e-05	no	no
ENSMUSG00000049676	Catsperg1	0.627103	3.60038	7.3653e-06	6.42156e-05	no	yes
ENSMUSG00000032625	Thsd7a	0.723933	3.1931	7.4182e-06	6.46379e-05	no	no
ENSMUSG00000042743	Sgtb	0.443602	4.38769	7.43871e-06	6.47777e-05	no	yes
ENSMUSG00000034457	Eda2r	0.30868	6.25665	7.46083e-06	6.49312e-05	no	no
ENSMUSG00000033423	Eri3	0.343258	5.59477	7.50887e-06	6.52837e-05	no	no
ENSMUSG00000036820	Amdhd2	0.627517	4.07122	7.51035e-06	6.52837e-05	no	yes
ENSMUSG00000007850	Hnrnph1	-0.227146	9.8238	7.51843e-06	6.53147e-05	no	no
ENSMUSG00000055401	Fbxo6	0.547739	4.07162	7.56629e-06	6.56899e-05	no	no
ENSMUSG00000027282	Mtch2	0.277751	7.61499	7.5707e-06	6.56899e-05	no	no
ENSMUSG00000040423	Rc3h1	-0.266259	7.18216	7.69647e-06	6.67297e-05	no	no
ENSMUSG00000022322	Shcbp1	-0.280592	6.41672	7.69976e-06	6.67297e-05	no	no
ENSMUSG00000022789	Dnm1l	-0.24104	7.64642	8.23268e-06	7.13055e-05	no	no
ENSMUSG00000067702	Tuba3a	-0.657993	3.02432	8.3107e-06	7.19383e-05	yes	no
ENSMUSG00000070436	Serpinh1	0.246339	8.96995	8.33019e-06	7.20421e-05	yes	no
ENSMUSG00000002996	Hbp1	-0.258046	7.29935	8.33265e-06	7.20421e-05	no	no
ENSMUSG00000035395	Pet2	-1.67948	0.0731812	8.41998e-06	7.27537e-05	no	no
ENSMUSG00000021697	Depdc1b	-0.380099	4.95725	8.44219e-06	7.2902e-05	no	no
ENSMUSG00000063354	Slc39a4	0.631129	3.36326	8.49727e-06	7.3334e-05	no	yes
ENSMUSG00000030605	Mfge8	0.316945	5.77372	8.74808e-06	7.54535e-05	yes	no
ENSMUSG00000035666	Gtf3c4	-0.266666	7.14039	8.79756e-06	7.58351e-05	no	no
ENSMUSG00000029501	Ankle2	-0.265533	6.72328	8.81947e-06	7.59787e-05	no	no
ENSMUSG00000040289	Hey1	-0.647872	3.05937	8.93693e-06	7.69258e-05	no	yes
ENSMUSG00000047344	Lancl3	-0.829536	2.46302	8.94004e-06	7.69258e-05	no	yes
ENSMUSG00000046675	Tmem251	0.46022	4.40366	8.98181e-06	7.72393e-05	no	no
ENSMUSG00000044626	Liph	1.07677	1.62063	9.00778e-06	7.74166e-05	no	yes
ENSMUSG00000008301	Phax	-0.283611	6.09283	9.31008e-06	7.99673e-05	no	no
ENSMUSG00000068762	Gstm6	0.644918	3.25125	9.35088e-06	8.027e-05	no	yes
ENSMUSG00000034168	Irf2bpl	0.290394	6.28021	9.36515e-06	8.03426e-05	no	no
ENSMUSG00000059895	Ptp4a3	0.374222	5.17216	9.37043e-06	8.03426e-05	no	no
ENSMUSG00000004356	Utp20	0.249768	8.05457	9.37944e-06	8.03687e-05	no	no
ENSMUSG00000038518	Jarid2	-0.233753	8.3543	9.38458e-06	8.03687e-05	no	no
ENSMUSG00000004110	Cacna1e	1.40249	0.91427	9.44145e-06	8.07733e-05	no	no
ENSMUSG00000025374	Nabp2	0.294601	6.22952	9.44299e-06	8.07733e-05	no	no
ENSMUSG00000021377	Dek	-0.224473	8.73703	9.66102e-06	8.25894e-05	no	no
ENSMUSG00000054967	Zfp647	-0.591281	3.42662	9.70491e-06	8.29157e-05	yes	yes
ENSMUSG00000036327	Qsox2	0.29279	6.1066	9.72761e-06	8.30606e-05	no	no
ENSMUSG00000004455	Ppp1cc	-0.230008	7.97358	9.78784e-06	8.35256e-05	no	no
ENSMUSG00000040596	Pogk	-0.35395	5.56433	9.84153e-06	8.39343e-05	no	no
ENSMUSG00000031169	Porcn	-0.683009	3.01399	9.97437e-06	8.50171e-05	yes	no
ENSMUSG00000031371	Haus7	0.416904	4.93192	9.99573e-06	8.5149e-05	no	yes
ENSMUSG00000035121	Neil2	0.570937	3.54849	1.0008e-05	8.52034e-05	no	no
ENSMUSG00000051769	Wfdc15a	-2.31467	-0.56748	1.00897e-05	8.58487e-05	no	no
ENSMUSG00000022500	Litaf	0.308083	5.79163	1.0097e-05	8.58599e-05	no	no
ENSMUSG00000028175	Depdc1a	-0.325625	5.8193	1.01047e-05	8.58752e-05	no	no
ENSMUSG00000006373	Pgrmc1	-0.24272	7.19819	1.01168e-05	8.59278e-05	no	no
ENSMUSG00000022253	Nadk2	-0.259101	6.88114	1.01684e-05	8.62887e-05	no	no
ENSMUSG00000038039	Gcc2	-0.315424	6.24974	1.01713e-05	8.62887e-05	no	no
ENSMUSG00000032745	Gpbp1	-0.262436	7.62018	1.03068e-05	8.73872e-05	no	no
ENSMUSG00000040703	Cyp2s1	-1.06627	2.24471	1.03286e-05	8.75213e-05	no	yes
ENSMUSG00000023341	Mx2	1.90558	-0.027733	1.04143e-05	8.81619e-05	no	no
ENSMUSG00000031751	Amfr	-0.243499	7.12463	1.04164e-05	8.81619e-05	no	no
ENSMUSG00000031139	Mcf2	-0.674891	3.05819	1.04399e-05	8.82596e-05	no	no
ENSMUSG00000030980	Knop1	-0.228141	7.85376	1.04402e-05	8.82596e-05	no	no
ENSMUSG00000028760	Eif4g3	0.254993	6.88337	1.04707e-05	8.84664e-05	yes	no
ENSMUSG00000018583	G3bp1	-0.215135	8.98008	1.05005e-05	8.86659e-05	no	no
ENSMUSG00000028128	F3	0.884983	2.59153	1.05405e-05	8.89524e-05	no	yes
ENSMUSG00000071415	Rpl23	0.237571	10.3025	1.05734e-05	8.91777e-05	no	no
ENSMUSG00000037594	BC022687	0.727138	2.79299	1.06375e-05	8.96661e-05	no	yes
ENSMUSG00000007440	Pcdha12	0.526294	3.98695	1.06829e-05	8.99966e-05	yes	no
ENSMUSG00000040044	Orc3	-0.264754	6.74098	1.07082e-05	9.01571e-05	no	no
ENSMUSG00000034522	Zfp395	-0.309517	5.7134	1.07338e-05	9.032e-05	yes	no
ENSMUSG00000089715	Cbx6	0.28394	6.78678	1.07742e-05	9.05757e-05	yes	no
ENSMUSG00000000628	Hk2	-0.266957	8.25546	1.07767e-05	9.05757e-05	no	no
ENSMUSG00000034792	Gna15	1.032	1.92268	1.08039e-05	9.07513e-05	no	yes
ENSMUSG00000021745	Ptprg	0.329908	5.40353	1.09025e-05	9.15269e-05	yes	no
ENSMUSG00000058881	Zfp516	0.327422	5.55174	1.10492e-05	9.2704e-05	yes	no
ENSMUSG00000002416	Ndufb2	0.377533	5.28355	1.10683e-05	9.28109e-05	no	no
ENSMUSG00000024327	Slc39a7	0.44562	4.9598	1.10904e-05	9.2942e-05	no	no
ENSMUSG00000031028	Tub	-0.338069	5.45763	1.11255e-05	9.31822e-05	no	no
ENSMUSG00000023846	Riok2	-0.282545	6.51279	1.11358e-05	9.32149e-05	no	no
ENSMUSG00000028233	Tgs1	-0.275058	6.38192	1.12013e-05	9.37092e-05	no	no
ENSMUSG00000026564	Dusp27	1.45597	0.760945	1.12124e-05	9.37476e-05	no	yes
ENSMUSG00000038564	Ift172	0.36207	5.78487	1.12619e-05	9.41071e-05	no	no
ENSMUSG00000040258	Nxph4	-1.52923	0.650065	1.12746e-05	9.41522e-05	yes	yes
ENSMUSG00000030779	Rbbp6	-0.234239	7.87831	1.12803e-05	9.41522e-05	no	no
ENSMUSG00000020089	Ppa1	-0.267352	7.31393	1.12875e-05	9.41577e-05	no	no
ENSMUSG00000020415	Pttg1	-0.287573	6.73326	1.13164e-05	9.4345e-05	no	no
ENSMUSG00000028990	Lzic	0.325253	5.64118	1.14126e-05	9.50544e-05	no	no
ENSMUSG00000054611	Kdm2a	-0.253532	7.59263	1.14147e-05	9.50544e-05	no	no
ENSMUSG00000034189	Hsdl1	0.351149	5.48491	1.1462e-05	9.53933e-05	no	no
ENSMUSG00000021681	Aggf1	-0.278325	6.25565	1.14792e-05	9.54821e-05	no	no
ENSMUSG00000001036	Epn2	-0.254251	7.2194	1.14933e-05	9.55442e-05	yes	no
ENSMUSG00000020664	Dld	-0.251604	7.41595	1.15872e-05	9.62692e-05	no	no
ENSMUSG00000038429	Usp5	0.254778	7.44597	1.1598e-05	9.63038e-05	no	no
ENSMUSG00000054312	Mrps21	0.480006	4.58663	1.17301e-05	9.73039e-05	no	yes
ENSMUSG00000027784	Ppm1l	0.476904	4.07755	1.17319e-05	9.73039e-05	no	no
ENSMUSG00000005410	Mcm5	-0.228959	8.51312	1.1751e-05	9.74069e-05	no	no
ENSMUSG00000021413	Prpf4b	-0.237419	8.02486	1.19157e-05	9.87157e-05	no	no
ENSMUSG00000037321	Tap1	0.511004	3.93571	1.20393e-05	9.96828e-05	no	no
ENSMUSG00000037242	Clic4	0.235912	8.11596	1.20893e-05	0.000100039	no	no
ENSMUSG00000021701	Plk2	0.259794	6.70131	1.23077e-05	0.000101788	no	no
ENSMUSG00000031016	Wee1	-0.324372	5.50012	1.24806e-05	0.000103159	no	no
ENSMUSG00000029110	Rnf4	-0.27003	7.52791	1.25213e-05	0.000103436	no	no
ENSMUSG00000079737	3110001I22Rik	-0.487949	4.09024	1.25591e-05	0.00010369	no	no
ENSMUSG00000051495	Irf2bp2	0.435122	5.4216	1.25903e-05	0.000103888	no	no
ENSMUSG00000015619	Gata3	0.61476	3.54369	1.26782e-05	0.000104553	no	yes
ENSMUSG00000000605	Clcn4-2	0.365706	5.66009	1.27367e-05	0.000104976	no	yes
ENSMUSG00000027160	Ccdc34	-0.299493	5.9041	1.27905e-05	0.00010536	no	no
ENSMUSG00000043241	Upf2	-0.252779	6.86409	1.28412e-05	0.000105717	no	no
ENSMUSG00000039789	Zfp597	-0.400576	4.56562	1.29885e-05	0.000106869	no	no
ENSMUSG00000025221	Kcnip2	1.16451	1.41344	1.31037e-05	0.000107756	no	no
ENSMUSG00000001415	Smg5	-0.229235	8.14163	1.31281e-05	0.000107881	no	no
ENSMUSG00000024817	Uhrf2	-0.248214	7.35481	1.31338e-05	0.000107881	no	no
ENSMUSG00000041117	Ccdc8	-0.367878	5.67334	1.31851e-05	0.00010824	no	no
ENSMUSG00000047242	Taf9b	-0.730708	2.71175	1.33469e-05	0.000109478	no	yes
ENSMUSG00000054626	Xlr	-1.10679	1.5387	1.33509e-05	0.000109478	no	yes
ENSMUSG00000023170	Gps2	0.436459	4.63679	1.34302e-05	0.000110066	no	no
ENSMUSG00000028041	Adam15	0.385115	4.89482	1.35099e-05	0.000110622	yes	no
ENSMUSG00000079184	Mphosph8	0.25114	7.46969	1.35134e-05	0.000110622	no	no
ENSMUSG00000034570	Inpp5j	0.740454	2.81819	1.35989e-05	0.000111259	yes	yes
ENSMUSG00000057530	Ece1	0.359476	5.06331	1.37022e-05	0.000112041	yes	no
ENSMUSG00000050473	Slc35d3	-0.745455	2.60006	1.37378e-05	0.000112269	no	yes
ENSMUSG00000074731	Zfp345	-0.495517	4.34698	1.37677e-05	0.000112449	no	no
ENSMUSG00000028261	Ndufaf4	-0.344531	5.56991	1.38987e-05	0.000113456	no	no
ENSMUSG00000036661	Dennd3	0.447342	4.37685	1.39208e-05	0.00011351	no	no
ENSMUSG00000013089	Etv5	-0.238629	7.75353	1.39211e-05	0.00011351	no	no
ENSMUSG00000024769	Cdc42bpg	0.297772	6.29208	1.39312e-05	0.000113528	yes	no
ENSMUSG00000001687	Ubl3	0.368477	5.0184	1.39721e-05	0.000113798	no	no
ENSMUSG00000008958	Vps72	-0.311636	5.72914	1.41207e-05	0.000114943	no	no
ENSMUSG00000007029	Vars	0.227539	7.98285	1.41416e-05	0.000114991	yes	no
ENSMUSG00000020994	Pnn	-0.23524	8.02633	1.41425e-05	0.000114991	no	no
ENSMUSG00000036086	Zranb3	0.30738	5.66868	1.42541e-05	0.000115834	no	no
ENSMUSG00000018921	Pelp1	-0.239676	7.26646	1.43444e-05	0.000116502	no	no
ENSMUSG00000057193	Slc44a2	0.303952	6.16928	1.44508e-05	0.0001173	yes	no
ENSMUSG00000021690	Jmy	-0.352728	5.17851	1.44747e-05	0.000117428	no	no
ENSMUSG00000036928	Stag3	-0.500265	4.1978	1.4499e-05	0.00011756	no	no
ENSMUSG00000019464	Ptger1	1.69255	0.268815	1.45364e-05	0.000117797	no	no
ENSMUSG00000000804	Usp32	0.251317	7.26632	1.46699e-05	0.000118799	no	no
ENSMUSG00000027829	Ccnl1	-0.283326	6.67678	1.46765e-05	0.000118799	no	no
ENSMUSG00000001521	Tulp3	0.252895	6.98019	1.47581e-05	0.000119318	no	no
ENSMUSG00000047213	Ythdf3	-0.234864	7.94051	1.47587e-05	0.000119318	no	no
ENSMUSG00000034486	Gbx2	-0.85016	2.36046	1.47653e-05	0.000119318	no	yes
ENSMUSG00000030718	Ppme1	-0.258191	6.89518	1.48678e-05	0.000120079	no	no
ENSMUSG00000074802	Gas2l3	0.319293	6.3256	1.50207e-05	0.000121246	no	no
ENSMUSG00000042225	Ammecr1	-0.282525	5.98219	1.51243e-05	0.000122014	no	no
ENSMUSG00000031104	Rab33a	1.61532	0.60911	1.51573e-05	0.000122212	no	yes
ENSMUSG00000023348	Trip6	0.29208	6.43366	1.53745e-05	0.000123895	no	no
ENSMUSG00000040435	Ppp1r15a	0.401244	5.06597	1.55882e-05	0.000125547	no	no
ENSMUSG00000004642	Slbp	-0.266529	7.20781	1.56832e-05	0.000126242	no	no
ENSMUSG00000074064	Mlycd	0.588893	3.43131	1.56973e-05	0.000126285	no	no
ENSMUSG00000030075	Cntn3	1.06255	2.03355	1.5904e-05	0.000127877	no	yes
ENSMUSG00000024610	Cd74	1.29776	1.10465	1.59601e-05	0.000128257	no	yes
ENSMUSG00000018574	Acadvl	-0.387293	4.67038	1.6002e-05	0.000128522	no	no
ENSMUSG00000031540	Kat6a	-0.235614	7.3431	1.60867e-05	0.000129131	no	no
ENSMUSG00000049339	Fam134a	0.305134	5.65838	1.62521e-05	0.000130386	no	no
ENSMUSG00000057322	Rpl38	0.300928	7.65046	1.6506e-05	0.00013235	no	no
ENSMUSG00000087260	Lamtor5	0.379626	5.04937	1.66889e-05	0.000133735	no	no
ENSMUSG00000038178	Slc43a2	-0.566721	3.63308	1.67011e-05	0.000133735	yes	no
ENSMUSG00000089901	Gm8113	-0.363496	5.71931	1.67064e-05	0.000133735	no	no
ENSMUSG00000057335	Cep170	-0.268359	6.70084	1.67241e-05	0.000133802	no	no
ENSMUSG00000039910	Cited2	-0.519551	3.7361	1.67611e-05	0.000134024	no	no
ENSMUSG00000038387	Rras	0.393139	4.88698	1.68511e-05	0.000134597	yes	no
ENSMUSG00000042489	Clspn	-0.2849	6.85876	1.68513e-05	0.000134597	no	no
ENSMUSG00000046079	Lrrc8d	0.32932	6.04971	1.68683e-05	0.000134657	no	no
ENSMUSG00000060301	2610008E11Rik	-0.305671	5.8904	1.68774e-05	0.000134657	no	no
ENSMUSG00000045466	Zfp956	-0.492071	4.0081	1.72304e-05	0.000137346	no	no
ENSMUSG00000027200	Sema6d	-1.42951	0.614385	1.72335e-05	0.000137346	no	no
ENSMUSG00000034685	Fam171a2	-0.384233	4.81405	1.74248e-05	0.000138794	no	no
ENSMUSG00000074968	Ano3	0.704501	2.85603	1.74505e-05	0.000138868	no	no
ENSMUSG00000001829	Clpb	0.248664	6.83508	1.74532e-05	0.000138868	yes	no
ENSMUSG00000029993	Nfu1	0.375144	5.48858	1.74862e-05	0.000139053	no	no
ENSMUSG00000007817	Zmiz1	-0.330109	5.89248	1.75586e-05	0.000139553	yes	no
ENSMUSG00000053291	Rab4b	1.0982	1.7714	1.76073e-05	0.000139863	no	no
ENSMUSG00000066894	Vsig10	0.502176	4.14322	1.77194e-05	0.000140677	no	no
ENSMUSG00000036282	Naa30	-0.25263	6.68195	1.77474e-05	0.000140821	no	no
ENSMUSG00000037855	Zfp365	0.294919	5.99784	1.80451e-05	0.000143105	no	no
ENSMUSG00000034566	Atp5h	0.275015	6.53693	1.80696e-05	0.000143203	no	no
ENSMUSG00000063531	Sema3e	1.12278	1.38699	1.80773e-05	0.000143203	no	no
ENSMUSG00000028271	Gtf2b	-0.348408	5.07435	1.8168e-05	0.000143844	no	no
ENSMUSG00000073664	Nbeal1	0.246488	6.83385	1.82418e-05	0.000144348	no	no
ENSMUSG00000037563	Rps16	0.257703	8.95669	1.84101e-05	0.000145601	yes	no
ENSMUSG00000025899	Alkbh8	-0.329845	5.68842	1.85029e-05	0.000146255	no	no
ENSMUSG00000039976	Tbc1d16	0.280326	6.70041	1.86127e-05	0.000147042	no	no
ENSMUSG00000033343	Magea4	-1.93723	-0.349634	1.87105e-05	0.000147734	no	no
ENSMUSG00000021306	Gpr137b	0.363398	5.07241	1.8792e-05	0.000148297	no	no
ENSMUSG00000064128	Cenpj	-0.373218	5.21194	1.8937e-05	0.000149312	no	no
ENSMUSG00000038533	Cbfa2t2	-0.308081	6.22655	1.89412e-05	0.000149312	no	no
ENSMUSG00000026114	Cnga3	1.51256	0.533496	1.89625e-05	0.000149398	no	no
ENSMUSG00000049922	Slc35c1	0.463716	4.34464	1.90345e-05	0.000149884	no	no
ENSMUSG00000015133	Lrrk1	-0.949596	1.7855	1.92102e-05	0.000151185	no	no
ENSMUSG00000030451	Herc2	0.240756	7.3534	1.92565e-05	0.000151467	no	no
ENSMUSG00000040714	Klc3	0.443875	4.31596	1.92781e-05	0.000151555	yes	no
ENSMUSG00000037474	Dtl	-0.267828	6.33928	1.93184e-05	0.000151789	no	no
ENSMUSG00000074480	Mex3a	-0.232556	7.93988	1.94473e-05	0.000152664	no	no
ENSMUSG00000022797	Tfrc	-0.286835	8.51147	1.94509e-05	0.000152664	no	no
ENSMUSG00000025785	Exosc7	0.266205	6.30069	1.95785e-05	0.000153583	no	no
ENSMUSG00000027193	Api5	-0.222145	8.22197	1.9753e-05	0.000154867	no	no
ENSMUSG00000031201	Brcc3	-0.3283	5.62738	2.00325e-05	0.000156974	no	no
ENSMUSG00000021022	Ppp2r3c	-0.307018	5.95673	2.00995e-05	0.000157413	no	no
ENSMUSG00000038151	Prdm1	-0.560002	3.43366	2.03521e-05	0.000159305	no	yes
ENSMUSG00000044352	Sowaha	-1.77613	-0.00353692	2.03791e-05	0.00015943	yes	no
ENSMUSG00000062044	Lmtk3	0.394739	5.06839	2.07874e-05	0.000162537	yes	no
ENSMUSG00000027680	Fxr1	-0.221256	8.55831	2.08511e-05	0.000162947	yes	no
ENSMUSG00000050188	Lsm10	0.510527	3.89031	2.10599e-05	0.00016449	no	yes
ENSMUSG00000002014	Ssr4	0.313273	5.95087	2.12411e-05	0.000165816	no	no
ENSMUSG00000020719	Ddx5	-0.201543	9.67633	2.12629e-05	0.000165896	no	no
ENSMUSG00000071078	Nr2c2ap	0.384907	4.67236	2.14457e-05	0.000167232	no	no
ENSMUSG00000004098	Col5a3	0.781528	2.49403	2.15499e-05	0.000167954	no	yes
ENSMUSG00000040533	Matn1	1.64291	0.368338	2.18501e-05	0.000170203	no	yes
ENSMUSG00000027706	Sec62	-0.245136	7.39502	2.19037e-05	0.000170528	no	no
ENSMUSG00000005892	Trh	-0.241324	7.66775	2.20921e-05	0.000171903	no	no
ENSMUSG00000064105	Cnnm2	0.431505	4.48389	2.21606e-05	0.000172343	no	no
ENSMUSG00000024827	Gldc	0.245297	7.38108	2.22076e-05	0.000172616	no	no
ENSMUSG00000074734	4933416C03Rik	-1.65204	0.447633	2.24219e-05	0.000174188	no	yes
ENSMUSG00000057497	Fam136a	-0.248569	6.87178	2.2696e-05	0.000176223	no	no
ENSMUSG00000028494	Plin2	0.463598	4.37557	2.29373e-05	0.000177922	no	yes
ENSMUSG00000048978	Nrsn1	0.863833	2.19802	2.29394e-05	0.000177922	no	yes
ENSMUSG00000040811	Eml2	0.325806	5.77398	2.31209e-05	0.000179233	no	no
ENSMUSG00000044367	Slc16a13	0.411185	4.92064	2.35691e-05	0.000182549	no	no
ENSMUSG00000034891	Sncb	-0.723374	3.00931	2.35762e-05	0.000182549	no	yes
ENSMUSG00000063972	Nr6a1	0.253882	6.7424	2.35865e-05	0.000182549	no	no
ENSMUSG00000026202	Tuba4a	0.298296	6.2315	2.36244e-05	0.000182745	no	no
ENSMUSG00000016831	Tox4	-0.244895	6.61487	2.36391e-05	0.000182761	no	no
ENSMUSG00000000282	Mnt	0.308909	5.74761	2.38587e-05	0.00018436	yes	no
ENSMUSG00000052456	Asna1	0.231749	7.28193	2.39513e-05	0.000184977	no	no
ENSMUSG00000039936	Pik3cd	0.408089	4.50511	2.41081e-05	0.000185998	yes	no
ENSMUSG00000021803	Cdhr1	0.908169	2.01353	2.41092e-05	0.000185998	no	yes
ENSMUSG00000030753	Prkrir	-0.242691	6.69947	2.42382e-05	0.000186894	no	no
ENSMUSG00000040495	Chrm4	-0.522257	3.6091	2.4688e-05	0.000190261	yes	no
ENSMUSG00000026491	Ahctf1	-0.2311	8.47115	2.48474e-05	0.000191303	no	no
ENSMUSG00000020701	Tmem132e	-0.713442	2.61001	2.48497e-05	0.000191303	yes	yes
ENSMUSG00000029642	Polr1d	-0.25614	6.34841	2.49521e-05	0.000191989	no	no
ENSMUSG00000033763	Mtss1l	0.287484	5.9576	2.54683e-05	0.000195857	yes	no
ENSMUSG00000020650	Bcap29	-0.559063	3.47231	2.55375e-05	0.000196285	no	yes
ENSMUSG00000027823	Gmps	-0.23661	7.81529	2.55894e-05	0.000196579	no	no
ENSMUSG00000037544	Dlgap5	-0.261869	6.92473	2.56281e-05	0.000196772	no	no
ENSMUSG00000022773	Ypel1	-0.469339	4.43042	2.56562e-05	0.000196883	no	no
ENSMUSG00000070697	Utp3	-0.245689	6.66473	2.56969e-05	0.000197049	no	no
ENSMUSG00000029246	Ppat	-0.243793	7.28021	2.5705e-05	0.000197049	no	no
ENSMUSG00000039660	D2Wsu81e	-0.359955	5.7824	2.57843e-05	0.000197552	no	no
ENSMUSG00000039782	Cpeb2	0.49393	3.98332	2.58535e-05	0.000197977	no	no
ENSMUSG00000053012	Krcc1	0.466166	4.45855	2.5869e-05	0.000197992	no	yes
ENSMUSG00000034686	Prr7	-0.546683	3.58973	2.5974e-05	0.000198651	no	yes
ENSMUSG00000045216	Hs6st1	0.35274	5.34799	2.59827e-05	0.000198651	yes	no
ENSMUSG00000023959	Clic5	1.60353	0.344567	2.62126e-05	0.000200303	no	no
ENSMUSG00000036306	Lzts1	-0.951727	1.70945	2.63667e-05	0.000201375	no	yes
ENSMUSG00000005846	Rsl1d1	-0.214121	8.26717	2.64296e-05	0.000201749	no	no
ENSMUSG00000029778	Adcyap1r1	-0.774081	2.34235	2.65967e-05	0.000202917	no	no
ENSMUSG00000020785	Camkk1	0.439254	4.20964	2.68085e-05	0.000204425	no	no
ENSMUSG00000025529	Zfp711	-0.607633	3.47814	2.70359e-05	0.000206051	no	no
ENSMUSG00000020640	Itsn2	0.292887	5.96495	2.71496e-05	0.000206808	yes	no
ENSMUSG00000060450	Rnf14	0.244828	6.93006	2.72933e-05	0.000207794	no	no
ENSMUSG00000076441	Ass1	0.338601	5.22679	2.73563e-05	0.000208115	yes	no
ENSMUSG00000027132	Katnbl1	-0.340319	5.16411	2.73643e-05	0.000208115	no	no
ENSMUSG00000022208	Jph4	0.341718	5.2254	2.74021e-05	0.000208293	no	no
ENSMUSG00000020737	Hn1	-0.239176	7.04808	2.76672e-05	0.000210198	no	no
ENSMUSG00000087153	Gm6483	-0.285948	5.82826	2.77684e-05	0.000210856	no	no
ENSMUSG00000062480	Acat3	1.39087	1.29243	2.79986e-05	0.000212493	no	no
ENSMUSG00000038732	Mboat1	-0.941101	1.83257	2.80458e-05	0.00021274	no	yes
ENSMUSG00000019831	Wasf1	-0.311226	5.74091	2.80815e-05	0.000212899	no	no
ENSMUSG00000030347	D6Wsu163e	0.484991	4.20575	2.82474e-05	0.000214044	no	no
ENSMUSG00000060261	Gtf2i	0.208828	8.41878	2.84309e-05	0.000215322	no	no
ENSMUSG00000049300	Prmt6	-0.332709	5.20777	2.86552e-05	0.000216907	no	no
ENSMUSG00000026687	Aldh9a1	0.236551	7.15629	2.87524e-05	0.000217529	no	no
ENSMUSG00000044864	Ankrd50	-0.323015	6.31771	2.89767e-05	0.000219112	no	no
ENSMUSG00000030374	Strn4	-0.255063	7.32235	2.91182e-05	0.000220067	no	no
ENSMUSG00000037235	Mxd4	-0.335503	5.4017	2.93196e-05	0.000221473	no	no
ENSMUSG00000040550	Otud6b	-0.240143	6.74497	2.94943e-05	0.000222676	no	no
ENSMUSG00000024497	Pou4f3	1.23434	1.06008	2.95128e-05	0.0002227	no	yes
ENSMUSG00000018040	Rrp7a	-0.278443	5.9282	2.95945e-05	0.0002232	yes	no
ENSMUSG00000031503	Col4a2	0.489627	4.09109	2.97029e-05	0.000223901	no	no
ENSMUSG00000000792	Slc5a5	0.396899	4.80009	2.97483e-05	0.000224127	no	no
ENSMUSG00000032434	Cmtm6	-0.289363	6.48694	2.98752e-05	0.000224966	no	no
ENSMUSG00000035585	Tsen34	0.338751	5.58453	2.9956e-05	0.000225456	yes	no
ENSMUSG00000020098	Pcbd1	-0.337656	5.12247	3.01275e-05	0.00022663	no	no
ENSMUSG00000010517	Faf1	0.259842	6.70506	3.01623e-05	0.000226773	no	no
ENSMUSG00000043279	Trim56	0.300039	5.70965	3.04328e-05	0.000228688	no	no
ENSMUSG00000035828	Pim3	0.301298	5.92562	3.07517e-05	0.000230965	no	no
ENSMUSG00000025758	Plk4	-0.238161	7.07774	3.09713e-05	0.000232493	no	no
ENSMUSG00000078932	CN725425	-0.656716	2.99424	3.12918e-05	0.000234777	no	no
ENSMUSG00000041638	Gcn1l1	0.231658	7.40518	3.14231e-05	0.00023564	yes	no
ENSMUSG00000019785	Clvs2	1.00485	1.88702	3.15411e-05	0.000236403	no	yes
ENSMUSG00000040697	Dnajc16	0.330567	5.25534	3.15583e-05	0.000236409	no	no
ENSMUSG00000074873	AI606181	0.562607	3.59556	3.19832e-05	0.000239468	no	no
ENSMUSG00000039001	Rps21	0.277954	8.84194	3.2106e-05	0.000240264	no	no
ENSMUSG00000004364	Cul3	-0.219633	7.76458	3.22352e-05	0.000241106	no	no
ENSMUSG00000019578	Ubxn6	0.334444	5.35754	3.23242e-05	0.000241647	no	no
ENSMUSG00000066306	Numa1	-0.226402	8.17892	3.26949e-05	0.000244292	no	no
ENSMUSG00000029211	Gabra4	-1.12993	1.44326	3.27202e-05	0.000244354	no	yes
ENSMUSG00000031930	Wwp2	0.277926	6.01545	3.27563e-05	0.000244498	no	no
ENSMUSG00000027134	Lpcat4	-0.440346	4.48967	3.27832e-05	0.000244573	no	no
ENSMUSG00000044288	Cnr1	0.436689	4.25074	3.2804e-05	0.000244602	no	no
ENSMUSG00000033228	Scaf11	-0.223132	8.08671	3.30034e-05	0.000245962	no	no
ENSMUSG00000054387	Mdm4	0.227104	7.40991	3.30942e-05	0.000246512	no	no
ENSMUSG00000031997	Trpc6	-2.50278	-0.980222	3.31923e-05	0.000247115	no	no
ENSMUSG00000057615	Ldoc1	-1.90346	-0.369724	3.32751e-05	0.000247605	no	no
ENSMUSG00000030839	Sergef	0.697427	2.96491	3.33324e-05	0.0002478	no	yes
ENSMUSG00000028631	Kcnq4	0.968539	2.01101	3.33356e-05	0.0002478	yes	yes
ENSMUSG00000061859	Inadl	-0.306277	5.48828	3.34522e-05	0.000248539	no	no
ENSMUSG00000035048	Anapc13	0.382183	4.92693	3.35889e-05	0.000249426	no	no
ENSMUSG00000035181	Heatr5a	0.293988	6.27557	3.37889e-05	0.000250783	no	no
ENSMUSG00000052997	Uba2	-0.207703	8.3928	3.39281e-05	0.000251687	no	no
ENSMUSG00000074825	Itpripl1	-0.407046	4.5565	3.39543e-05	0.000251752	no	no
ENSMUSG00000025328	Padi3	0.882606	2.55837	3.4321e-05	0.000254341	no	yes
ENSMUSG00000057421	Las1l	-0.245789	6.55745	3.43904e-05	0.000254725	no	no
ENSMUSG00000022843	Clcn2	-0.359199	4.83661	3.45781e-05	0.000255911	no	no
ENSMUSG00000024754	Tmem2	0.257143	6.50846	3.45859e-05	0.000255911	no	no
ENSMUSG00000062961	Ccdc177	-0.728079	2.8002	3.46339e-05	0.000256135	no	no
ENSMUSG00000055745	Ldoc1l	-0.778969	2.51513	3.48697e-05	0.000257747	no	yes
ENSMUSG00000026489	Adck3	-0.902679	1.90817	3.49348e-05	0.000258096	no	no
ENSMUSG00000046223	Plaur	1.38543	1.00375	3.49825e-05	0.000258314	no	yes
ENSMUSG00000022814	Umps	-0.255674	7.1093	3.50124e-05	0.000258314	no	no
ENSMUSG00000035455	Fignl1	-0.24269	7.24678	3.50177e-05	0.000258314	no	no
ENSMUSG00000032724	Abtb2	-0.795982	2.46744	3.53256e-05	0.000260452	no	yes
ENSMUSG00000009941	Nxf2	-1.28452	0.673302	3.53656e-05	0.000260614	no	yes
ENSMUSG00000043496	Tril	-1.5255	0.459185	3.55362e-05	0.000261738	no	no
ENSMUSG00000072772	Grcc10	0.751556	3.81154	3.57025e-05	0.000262829	no	no
ENSMUSG00000020434	4921536K21Rik	0.786797	2.49464	3.57749e-05	0.000263228	no	yes
ENSMUSG00000024743	Syt7	0.381048	4.63611	3.59435e-05	0.000264335	yes	no
ENSMUSG00000058729	Lin9	-0.325009	5.32731	3.60794e-05	0.000265199	no	no
ENSMUSG00000024006	Stk38	0.220881	7.63529	3.65266e-05	0.00026835	no	no
ENSMUSG00000002799	Jag2	0.28842	6.07599	3.66066e-05	0.000268802	yes	no
ENSMUSG00000025872	Thoc3	-0.251797	6.48905	3.67553e-05	0.000269756	no	no
ENSMUSG00000020409	Slu7	-0.254032	6.82922	3.67949e-05	0.00026991	no	no
ENSMUSG00000079484	Phyhd1	0.574999	3.48103	3.68208e-05	0.000269963	yes	no
ENSMUSG00000031508	Ankrd10	0.244272	7.20049	3.70492e-05	0.0002715	no	no
ENSMUSG00000042354	Gnl3	-0.214921	8.51524	3.72189e-05	0.000272606	no	no
ENSMUSG00000029223	Uchl1	0.294155	5.7508	3.73044e-05	0.000273094	no	no
ENSMUSG00000022272	Myo10	-0.219154	8.07507	3.75029e-05	0.000274408	yes	no
ENSMUSG00000030411	Nova2	-0.371506	5.05624	3.7537e-05	0.000274519	no	no
ENSMUSG00000074594	Wfdc9	-2.10456	-0.444651	3.76236e-05	0.000275014	no	no
ENSMUSG00000028282	Casp8ap2	-0.234708	7.24527	3.78294e-05	0.000276378	no	no
ENSMUSG00000034297	Med13	-0.230348	7.90892	3.78754e-05	0.000276489	no	no
ENSMUSG00000027202	Slc12a1	6.07944	-2.01484	3.78828e-05	0.000276489	no	no
ENSMUSG00000040441	Slc26a10	0.511621	3.95167	3.83631e-05	0.000279853	no	no
ENSMUSG00000020451	Limk2	0.264373	6.2784	3.84232e-05	0.000280151	no	no
ENSMUSG00000037098	Rab11fip3	0.269304	6.56313	3.89555e-05	0.000283889	no	no
ENSMUSG00000048668	Rhno1	-0.339156	5.45427	3.93007e-05	0.00028626	no	no
ENSMUSG00000078681	Tm2d3	-0.409502	4.39788	3.94042e-05	0.00028687	no	no
ENSMUSG00000025969	Nrp2	-0.784717	2.21954	3.95792e-05	0.000287999	no	yes
ENSMUSG00000039770	Ypel5	0.405702	4.62082	3.99514e-05	0.000290509	no	no
ENSMUSG00000027349	Fam98b	-0.233022	6.84489	3.99643e-05	0.000290509	no	no
ENSMUSG00000049881	2810025M15Rik	0.296728	6.32633	4.05874e-05	0.00029489	no	no
ENSMUSG00000051455	Gm1564	-0.753474	2.39451	4.09484e-05	0.000297364	no	no
ENSMUSG00000032067	Pts	0.478998	4.19176	4.24033e-05	0.000307775	no	no
ENSMUSG00000036904	Fzd8	-0.649353	2.94897	4.25035e-05	0.000308348	no	yes
ENSMUSG00000032050	Rdx	-0.206633	8.45316	4.25831e-05	0.00030877	yes	no
ENSMUSG00000022466	Rpap3	-0.297269	5.69619	4.2642e-05	0.000309043	no	no
ENSMUSG00000040661	Rad54l2	-0.217704	7.65186	4.26827e-05	0.000309183	yes	no
[truncated: 2,709 more rows]
