# Supplementary material for: Rebalancing gene haploinsufficiency in vivo by targeting chromatin
Source: Nat Commun. 2016 Jun 3;7:11688. doi: 10.1038/ncomms11688 (PMC4895808; doi:10.1038/ncomms11688)
Supplement: Supplementary Data 7 — List of 608 rescued genes [file ncomms11688-s9.xls]

## Sheet: 608DEgenes_discordi_Tbx1peaks_D
List of 608 rescued genes
Ensembl ID	Symbol	logFC Tbx1 SiRNA vs NT SiRNA	logFC Tbx1 SiRNA+TCP vs Tbx1 SiRNA	Tbx1 golden peak	Intersect with Differentially methylated regions in Tbx1 KD	Intersect with Differentially methylated regions in Tbx1 KD+TCP
ENSMUSG00000008932	Slc1a7	-6.4028	4.93594	no	yes
ENSMUSG00000048779	P2ry6	-5.28561	5.10062	no
ENSMUSG00000072693	Gm10401	-2.42441	2.45527	no
ENSMUSG00000017978	Cadps2	-2.03322	1.87743	no
ENSMUSG00000079716	Map3k4	-1.44433	1.63176	no	yes
ENSMUSG00000057132	Rpgrip1	-1.37949	1.1319	no		yes
ENSMUSG00000024084	Qpct	-1.30367	1.79462	no
ENSMUSG00000090625	Gm20721	-1.23714	1.22316	no
ENSMUSG00000042078	Svop	-1.23296	0.619279	no	yes	yes
ENSMUSG00000051910	Sox6	-1.16096	1.43428	no	yes	yes
ENSMUSG00000063531	Sema3e	-1.15041	1.12278	no
ENSMUSG00000053007	Creb5	-1.12794	1.39995	no
ENSMUSG00000040164	Kcns1	-1.10863	1.20556	yes	yes
ENSMUSG00000020176	Grb10	-1.06062	0.648638	no
ENSMUSG00000024371	C2	-1.05714	1.70596	no
ENSMUSG00000019832	Rab32	-1.05422	1.16651	no	yes
ENSMUSG00000048373	Fgfbp1	-0.994164	2.06849	no		yes
ENSMUSG00000066643	Wdr35	-0.955846	0.267928	no
ENSMUSG00000063972	Nr6a1	-0.919367	0.253882	no
ENSMUSG00000022220	Adcy4	-0.918223	1.00616	no	yes
ENSMUSG00000044952	Kctd21	-0.918066	0.550392	no		yes
ENSMUSG00000052334	1700024B05Rik	-0.894252	1.06425	no
ENSMUSG00000042686	Jph1	-0.880416	0.418539	no
ENSMUSG00000028631	Kcnq4	-0.838631	0.968539	yes	yes	yes
ENSMUSG00000006345	Ggt1	-0.837797	0.564984	no
ENSMUSG00000027944	Hax1	-0.831018	0.278852	no		yes
ENSMUSG00000013418	B4galnt2	-0.816028	1.42669	no
ENSMUSG00000058325	Dock1	-0.803582	0.302568	no	yes
ENSMUSG00000009216	Fam163b	-0.80083	0.504792	no
ENSMUSG00000033540	Idua	-0.770557	0.806897	no
ENSMUSG00000004317	Clcn5	-0.759499	0.34299	no
ENSMUSG00000048078	Tenm4	-0.754829	0.725792	no	yes
ENSMUSG00000026389	Steap3	-0.744416	0.774383	no
ENSMUSG00000000901	Mmp11	-0.738031	0.317792	no	yes
ENSMUSG00000039720	Got1l1	-0.732863	0.508893	no		yes
ENSMUSG00000029304	Spp1	-0.710132	1.0761	no
ENSMUSG00000021803	Cdhr1	-0.705526	0.908169	no
ENSMUSG00000001507	Itga3	-0.702382	1.23888	no	yes
ENSMUSG00000010044	Zmynd10	-0.699072	1.09409	no	yes
ENSMUSG00000056870	Gulp1	-0.694958	0.414949	no
ENSMUSG00000040270	Bach2	-0.677636	0.508893	no		yes
ENSMUSG00000028878	Fam76a	-0.667202	0.571595	no
ENSMUSG00000072294	Klf12	-0.666948	0.695027	no		yes
ENSMUSG00000001687	Ubl3	-0.653229	0.368477	no		yes
ENSMUSG00000001552	Jup	-0.651143	0.366611	no	yes	yes
ENSMUSG00000033871	Ppargc1b	-0.639406	0.447893	yes		yes
ENSMUSG00000047022	Mipol1	-0.633787	0.500125	no		yes
ENSMUSG00000016756	Cmah	-0.631624	0.356932	no
ENSMUSG00000052726	Kcnt2	-0.629391	1.13909	no
ENSMUSG00000039031	Arhgap18	-0.62688	0.773534	no		yes
ENSMUSG00000021973	Micu2	-0.623528	0.29069	yes		yes
ENSMUSG00000079477	Rab7	-0.621365	0.370685	no
ENSMUSG00000042851	Zc3h6	-0.620418	0.410042	no
ENSMUSG00000029470	P2rx4	-0.614953	0.857884	yes
ENSMUSG00000059824	Dbp	-0.612518	0.8206	no	yes
ENSMUSG00000065952	C330021F23Rik	-0.611304	0.541743	no		yes
ENSMUSG00000066800	Rnasel	-0.607582	0.750445	no
ENSMUSG00000031770	Herpud1	-0.603613	0.330603	no
ENSMUSG00000040152	Thbs1	-0.594663	1.73183	no		yes
ENSMUSG00000031425	Plp1	-0.594663	0.644825	no
ENSMUSG00000028766	Alpl	-0.591665	0.384442	no	yes
ENSMUSG00000023883	Phf10	-0.590684	0.388919	no
ENSMUSG00000024346	Pfdn1	-0.587904	0.223223	no
ENSMUSG00000025232	Hexa	-0.574365	1.00333	no
ENSMUSG00000000078	Klf6	-0.573506	0.353143	no		yes
ENSMUSG00000042129	Rassf4	-0.571505	0.583862	no	yes
ENSMUSG00000026004	Kansl1l	-0.568488	0.380077	no
ENSMUSG00000041298	Katnal1	-0.561001	0.635143	no
ENSMUSG00000030101	Sumf1	-0.558557	0.270733	no
ENSMUSG00000028385	Snx30	-0.558141	0.561634	no
ENSMUSG00000034394	Lif	-0.552841	0.928543	no		yes
ENSMUSG00000044216	Kcnj4	-0.547338	1.12165	no
ENSMUSG00000043629	1700019D03Rik	-0.540705	0.371718	no
ENSMUSG00000052949	Rnf157	-0.537418	0.531828	no	yes
ENSMUSG00000042644	Itpr3	-0.532372	0.577727	yes	yes	yes
ENSMUSG00000040675	Mthfd1l	-0.530681	0.213655	no		yes
ENSMUSG00000021669	Col4a3bp	-0.53009	0.196498	no
ENSMUSG00000024769	Cdc42bpg	-0.527879	0.297772	yes	yes	yes
ENSMUSG00000019894	Slc6a15	-0.52632	0.778896	no	yes	yes
ENSMUSG00000062542	Syt9	-0.520281	0.393028	no		yes
ENSMUSG00000053897	Slc39a8	-0.518757	0.307046	no
ENSMUSG00000039936	Pik3cd	-0.518463	0.408089	yes	yes	yes
ENSMUSG00000049866	Arl4c	-0.518383	0.209792	no	yes	yes
ENSMUSG00000069056		-0.515903	0.452694	no
ENSMUSG00000034640	Tiparp	-0.510374	0.274964	no
ENSMUSG00000032625	Thsd7a	-0.507603	0.723933	no		yes
ENSMUSG00000034613	Ppm1h	-0.507123	1.23001	no		yes
ENSMUSG00000024998	Plce1	-0.506419	0.332175	no	yes	yes
ENSMUSG00000041439	Mfsd6	-0.497296	0.709479	no
ENSMUSG00000029330	Cds1	-0.4925	0.848391	no
ENSMUSG00000026483	Fam129a	-0.492268	1.33088	no		yes
ENSMUSG00000026749	Nek6	-0.487686	0.413931	no
ENSMUSG00000060260	Pwwp2b	-0.486438	0.549863	yes	yes
ENSMUSG00000037337	Map4k1	-0.484799	0.308586	yes	yes	yes
ENSMUSG00000025867	Cplx2	-0.484646	0.451439	no		yes
ENSMUSG00000027087	Itgav	-0.482794	0.210709	no
ENSMUSG00000055373	Fut9	-0.470787	0.489016	no
ENSMUSG00000027506	Tpd52	-0.470546	0.173418	no	yes	yes
ENSMUSG00000045294	Insig1	-0.464007	2.10701	no		yes
ENSMUSG00000044037	Als2cl	-0.459473	0.607401	yes		yes
ENSMUSG00000039252	Lgi2	-0.453628	0.706942	no	yes
ENSMUSG00000039428	Tmem135	-0.451409	0.868239	no
ENSMUSG00000041757	Plekha6	-0.451	0.404718	yes		yes
ENSMUSG00000033065	Pfkm	-0.450871	0.300103	no
ENSMUSG00000040820	Hlcs	-0.449309	0.501032	yes
ENSMUSG00000022415	Syngr1	-0.445206	0.584474	no	yes
ENSMUSG00000028082	Sh3d19	-0.442665	0.468603	no
ENSMUSG00000022553	Maf1	-0.442547	0.182813	no
ENSMUSG00000026173	Plcd4	-0.44196	0.559665	no
ENSMUSG00000041488	Stx3	-0.439386	0.613704	no
ENSMUSG00000039126	Prune2	-0.438258	0.670616	no		yes
ENSMUSG00000021676	Iqgap2	-0.432661	0.264436	no		yes
ENSMUSG00000032849	Abcc4	-0.428838	0.753233	no		yes
ENSMUSG00000031530	Dusp4	-0.428639	0.32027	no		yes
ENSMUSG00000040219	Ttc12	-0.42687	0.497384	no
ENSMUSG00000027956	Tmem144	-0.424747	0.954592	no		yes
ENSMUSG00000026380	Tfcp2l1	-0.422599	0.319285	no		yes
ENSMUSG00000035441	Myo1d	-0.422124	0.681531	no		yes
ENSMUSG00000045103	Dmd	-0.420098	0.796158	no
ENSMUSG00000024558	Mapk4	-0.41989	0.381395	yes
ENSMUSG00000034648	Lrrn1	-0.419402	0.699523	no
ENSMUSG00000028042	Zbtb7b	-0.416993	0.755911	no	yes
ENSMUSG00000070327	Rnf213	-0.416968	1.31969	yes	yes	yes
ENSMUSG00000034480	Diap2	-0.415467	0.735545	no
ENSMUSG00000031297	Slc7a3	-0.414253	0.401395	no
ENSMUSG00000020888	Dvl2	-0.411265	0.538063	no	yes	yes
ENSMUSG00000028910	Mecr	-0.409826	0.550718	no
ENSMUSG00000037395	Rcor3	-0.409826	0.344548	no		yes
ENSMUSG00000051159	Cited1	-0.409437	0.465072	no		yes
ENSMUSG00000020541	Tom1l1	-0.409079	0.39404	no
ENSMUSG00000079481	Nhsl2	-0.408092	0.367339	no
ENSMUSG00000023960	Enpp5	-0.406441	0.618938	no
ENSMUSG00000027615	Hps3	-0.406205	0.437472	no
ENSMUSG00000031805	Jak3	-0.400609	0.831662	no	yes
ENSMUSG00000017548	Suz12	-0.399686	0.131021	no
ENSMUSG00000029528	Pxn	-0.399042	0.22751	yes	yes	yes
ENSMUSG00000021866	Anxa11	-0.398959	0.22129	no		yes
ENSMUSG00000034330	Plcg2	-0.397397	0.539204	yes	yes	yes
ENSMUSG00000024924	Vldlr	-0.39725	0.486726	no
ENSMUSG00000028789	Adc	-0.395676	0.375785	yes	yes
ENSMUSG00000021009	Ptpn21	-0.395534	0.716472	yes		yes
ENSMUSG00000022246	Rai14	-0.390333	0.409412	no	yes	yes
ENSMUSG00000022892	App	-0.390327	0.727624	no		yes
ENSMUSG00000043895	S1pr2	-0.387274	0.338583	no
ENSMUSG00000031453	Rasa3	-0.386711	0.781996	no		yes
ENSMUSG00000024462	Gabbr1	-0.386504	0.540077	no
ENSMUSG00000038740	Mvb12b	-0.383188	0.485241	yes	yes	yes
ENSMUSG00000026672	Optn	-0.38055	0.710985	no		yes
ENSMUSG00000027490	E2f1	-0.378637	0.206424	no
ENSMUSG00000032827	Ppp1r9a	-0.378352	0.436488	no
ENSMUSG00000048756	Foxo3	-0.377185	0.192195	no
ENSMUSG00000078816	Prkcg	-0.374873	0.449645	yes
ENSMUSG00000042997	Nhlrc3	-0.374579	0.297083	no
ENSMUSG00000025283	Sat1	-0.374575	0.929491	no
ENSMUSG00000024725	Ostf1	-0.372885	0.356977	no
ENSMUSG00000019312	Grb7	-0.368919	0.378875	no
ENSMUSG00000018166	Erbb3	-0.368903	0.522405	no
ENSMUSG00000016252	Atp5e	-0.368635	0.387963	no
ENSMUSG00000026142	Rhbdd1	-0.36796	0.233685	no
ENSMUSG00000030706	Mrpl48	-0.36204	0.266471	no		yes
ENSMUSG00000006599	Gtf2h1	-0.360819	0.147258	no
ENSMUSG00000021665	Hexb	-0.359752	0.553249	no
ENSMUSG00000032308	Ulk3	-0.357162	0.605169	no
ENSMUSG00000028991	Mtor	-0.356961	0.319396	no
ENSMUSG00000009772	Nuak2	-0.356289	0.777203	no
ENSMUSG00000036617	Etl4	-0.355819	0.527085	no		yes
ENSMUSG00000022564	Grina	-0.354099	0.694713	no	yes
ENSMUSG00000034799	Unc13a	-0.353833	0.913534	no		yes
ENSMUSG00000028955	Vamp3	-0.351552	0.19898	no
ENSMUSG00000023004	Tuba1b	-0.350133	0.208378	no
ENSMUSG00000049265	Kcnk3	-0.34921	0.312832	no
ENSMUSG00000032715	Trib3	-0.3484	1.03924	no
ENSMUSG00000028195	Cyr61	-0.345167	1.7651	no		yes
ENSMUSG00000024743	Syt7	-0.345083	0.381048	yes		yes
ENSMUSG00000026705	Klhl20	-0.343398	0.222547	no
ENSMUSG00000020189	Osbpl8	-0.343199	0.214577	no
ENSMUSG00000034993	Vat1	-0.343098	0.627548	no		yes
ENSMUSG00000038280	Ostm1	-0.341958	0.64194	no		yes
ENSMUSG00000062309	Rpp25	-0.34067	0.520453	yes	yes
ENSMUSG00000074221	Zfp568	-0.340588	0.182475	no
ENSMUSG00000074802	Gas2l3	-0.339619	0.319293	no
ENSMUSG00000003452	Bicd1	-0.338428	0.451577	no		yes
ENSMUSG00000034813	Grip1	-0.338159	0.305648	no	yes	yes
ENSMUSG00000008206	Cers4	-0.336997	0.7207	no		yes
ENSMUSG00000026748	Plxdc2	-0.334438	0.277771	no		yes
ENSMUSG00000046794	Ppp1r3b	-0.334161	0.501559	no		yes
ENSMUSG00000033653	Vps8	-0.333774	0.36834	yes	yes
ENSMUSG00000020640	Itsn2	-0.333505	0.292887	yes		yes
ENSMUSG00000002985	Apoe	-0.332312	0.937576	no
ENSMUSG00000049313	Sorl1	-0.328277	0.645808	no	yes	yes
ENSMUSG00000033965	Slc16a2	-0.32819	0.307548	no
ENSMUSG00000031278	Acsl4	-0.325506	0.925673	no
ENSMUSG00000037643	Prkci	-0.323367	0.254338	no	yes
ENSMUSG00000041859	Mcm3	-0.322899	0.164281	no
ENSMUSG00000035354	Uvrag	-0.320838	0.753393	yes		yes
ENSMUSG00000033577	Myo6	-0.320518	0.604376	no
ENSMUSG00000021745	Ptprg	-0.318531	0.329908	yes	yes	yes
ENSMUSG00000031838	Ifi30	-0.317663	0.614366	no	yes	yes
ENSMUSG00000020653	Klf11	-0.316067	0.350573	no
ENSMUSG00000057329	Bcl2	-0.315778	0.531841	no		yes
ENSMUSG00000019978	Epb4.1l2	-0.315749	0.362487	no		yes
ENSMUSG00000038520	Tbc1d17	-0.314589	0.365239	no
ENSMUSG00000020818	Mfsd11	-0.313758	0.86453	no
ENSMUSG00000037016	Frem2	-0.312802	0.270504	yes		yes
ENSMUSG00000028957	Per3	-0.310619	0.301491	yes
ENSMUSG00000030087	Klf15	-0.308673	0.910617	no
ENSMUSG00000018697	Aatf	-0.308088	0.297063	no
ENSMUSG00000044252	Osbpl1a	-0.307971	0.608169	yes
ENSMUSG00000019851	Perp	-0.306422	0.258755	no		yes
ENSMUSG00000026956	Uap1l1	-0.306384	1.50859	no
ENSMUSG00000037679	Inf2	-0.306284	0.562803	yes	yes	yes
ENSMUSG00000056204	Pgpep1	-0.300592	0.460111	no
ENSMUSG00000069833	Ahnak	-0.299127	0.544984	no	yes
ENSMUSG00000023186	Vwa5a	-0.299045	0.770971	no
ENSMUSG00000038807	Rap1gap2	-0.298389	1.11093	no		yes
ENSMUSG00000052566	Hook2	-0.298226	0.333682	no		yes
ENSMUSG00000031146	Plp2	-0.297721	0.286361	no
ENSMUSG00000076441	Ass1	-0.296294	0.338601	yes	yes
ENSMUSG00000034708	Grn	-0.296164	0.768359	no	yes
ENSMUSG00000026664	Phyh	-0.295968	0.255264	no
ENSMUSG00000027555	Car13	-0.294527	0.789463	no
ENSMUSG00000049624	Slc17a5	-0.294166	0.29159	no	yes
ENSMUSG00000024413	Npc1	-0.291965	0.31168	no
ENSMUSG00000019997	Ctgf	-0.29149	1.17583	no		yes
ENSMUSG00000044712	Slc38a6	-0.28966	0.228705	no
ENSMUSG00000031207	Msn	-0.288979	0.308053	no
ENSMUSG00000020782	Llgl2	-0.288322	0.415336	yes	yes	yes
ENSMUSG00000036552	Ermard	-0.287644	0.337627	yes	yes	yes
ENSMUSG00000000792	Slc5a5	-0.286451	0.396899	no	yes	yes
ENSMUSG00000027737	Slc7a11	-0.285032	0.989818	no		yes
ENSMUSG00000041375	Ccdc9	-0.284551	0.323313	no	yes
ENSMUSG00000036377	C530008M17Rik	-0.282367	0.339372	yes	yes	yes
ENSMUSG00000030982	9030624J02Rik	-0.281811	0.652656	no		yes
ENSMUSG00000051285	Pcmtd1	-0.280063	0.237831	no		yes
ENSMUSG00000031245	Hmgn5	-0.27987	0.231214	no
ENSMUSG00000028646	Rragc	-0.279051	0.61215	yes	yes	yes
ENSMUSG00000031007	Atp6ap2	-0.276936	0.268302	no
ENSMUSG00000030447	Cyfip1	-0.274026	0.2064	no
ENSMUSG00000034801	Sos2	-0.273634	0.236767	yes
ENSMUSG00000029560	Snx8	-0.272321	0.561989	yes		yes
ENSMUSG00000022505	Emp2	-0.271987	0.706389	yes	yes
ENSMUSG00000036863	Syde2	-0.271817	0.336835	no		yes
ENSMUSG00000021939	Ctsb	-0.271598	0.2121	no
ENSMUSG00000027698	Nceh1	-0.269816	0.766439	no		yes
ENSMUSG00000038872	Zfhx3	-0.269361	0.389528	yes	yes	yes
ENSMUSG00000022788	Fgd4	-0.267504	0.253136	no
ENSMUSG00000073643	Wdfy1	-0.267395	0.370872	no
ENSMUSG00000025408	Ddit3	-0.26734	1.15422	no		yes
ENSMUSG00000033713	Foxn3	-0.265555	0.309881	no
ENSMUSG00000028995	Fam126a	-0.261192	0.161967	no
ENSMUSG00000026003	Acadl	-0.258541	0.498116	no
ENSMUSG00000024104	Fam21	-0.258393	0.574032	no
ENSMUSG00000046230	Vps13a	-0.258155	0.390619	no
ENSMUSG00000050708	Ftl1	-0.257923	0.695888	yes		yes
ENSMUSG00000041301	Cftr	-0.256523	0.966469	no
ENSMUSG00000061778	Mospd2	-0.255786	0.610113	no
ENSMUSG00000026421	Csrp1	-0.253556	0.556621	no
ENSMUSG00000027227	Sord	-0.252681	0.944857	no
ENSMUSG00000018846	Pank3	-0.252565	0.206296	yes		yes
ENSMUSG00000019647	Sema6a	-0.251406	0.384789	no	yes
ENSMUSG00000061838	Suclg2	-0.250626	0.279266	no
ENSMUSG00000037020	Wdr62	-0.248096	0.609095	no	yes
ENSMUSG00000040102	Klhl42	-0.247318	0.488948	no
ENSMUSG00000022663	Atg3	-0.245929	0.307447	no
ENSMUSG00000010517	Faf1	-0.245137	0.259842	no		yes
ENSMUSG00000037287	Tbcel	-0.244585	0.270979	no
ENSMUSG00000059586	Nsmce2	-0.24433	0.438096	no		yes
ENSMUSG00000026339	Ccdc93	-0.244083	0.377597	no		yes
ENSMUSG00000024120	Lrpprc	-0.243709	0.429709	no
ENSMUSG00000030102	Itpr1	-0.243316	0.265269	no	yes	yes
ENSMUSG00000026478	Lamc1	-0.242518	0.441749	no		yes
ENSMUSG00000024423	Impact	-0.240957	0.970292	no
ENSMUSG00000063659	Zbtb18	-0.240743	0.615845	no
ENSMUSG00000030105	Arl8b	-0.239224	0.333073	no
ENSMUSG00000018415	Gid4	-0.238315	0.341433	no	yes
ENSMUSG00000047881	Rell1	-0.237784	0.372699	no		yes
ENSMUSG00000049339	Fam134a	-0.237723	0.305134	no
ENSMUSG00000036333	Kidins220	-0.237005	0.158524	no
ENSMUSG00000023022	Lima1	-0.236456	0.234874	no	yes	yes
ENSMUSG00000033737	Fndc3c1	-0.236453	0.414769	no
ENSMUSG00000025278	Flnb	-0.236191	0.831213	no	yes	yes
ENSMUSG00000049422	Chchd10	-0.23553	0.868972	no	yes
ENSMUSG00000020380	Rad50	-0.234639	0.302033	no
ENSMUSG00000019823	Mical1	-0.234269	0.220405	no
ENSMUSG00000029922	Mkrn1	-0.23335	0.615258	no		yes
ENSMUSG00000032577	Mapkapk3	-0.232923	0.573898	no
ENSMUSG00000001288	Rarg	-0.231939	0.238616	no	yes	yes
ENSMUSG00000003518	Dusp3	-0.229299	0.675489	no	yes
ENSMUSG00000023830	Igf2r	-0.229252	0.694299	yes
ENSMUSG00000066440	Zfyve26	-0.228637	0.487756	no
ENSMUSG00000029804	Herc3	-0.22828	0.394441	yes		yes
ENSMUSG00000028397	Kdm4c	-0.227583	0.223749	no		yes
ENSMUSG00000021048	Mthfd1	-0.227249	0.280864	no
ENSMUSG00000047749	Zc3hav1l	-0.22635	0.306778	no	yes
ENSMUSG00000031488	Rab11fip1	-0.225712	0.210814	no
ENSMUSG00000020747	2310067B10Rik	-0.22496	0.190653	yes	yes
ENSMUSG00000032340	Neo1	-0.224821	0.545284	no
ENSMUSG00000027111	Itga6	-0.224399	0.288721	no	yes	yes
ENSMUSG00000048960	Prex2	-0.224026	0.578469	no		yes
ENSMUSG00000034647	Ankrd12	-0.222707	0.776943	no
ENSMUSG00000052040	Klf13	-0.221508	0.163538	no	yes	yes
ENSMUSG00000038539	Atf5	-0.219794	0.574899	yes	yes
ENSMUSG00000002147	Stat6	-0.219224	0.226688	no	yes
ENSMUSG00000028173	Wls	-0.218844	0.657569	no		yes
ENSMUSG00000024359	Hspa9	-0.218333	0.349303	no
ENSMUSG00000014602	Kif1a	-0.21633	1.21245	yes		yes
ENSMUSG00000001627	Ifrd1	-0.216162	0.265037	no
ENSMUSG00000036534	Slc38a7	-0.215349	0.549725	no
ENSMUSG00000027803	Wwtr1	-0.214374	0.299272	no		yes
ENSMUSG00000040848	Sft2d2	-0.213064	0.306609	no
ENSMUSG00000029826	Zc3hav1	-0.21266	1.05348	no		yes
ENSMUSG00000030605	Mfge8	-0.211491	0.316945	yes
ENSMUSG00000030091	Nup210	-0.210497	0.448355	yes	yes
ENSMUSG00000054387	Mdm4	-0.207618	0.227104	no	yes
ENSMUSG00000025351	Cd63	-0.207471	0.5393	no
ENSMUSG00000026317	Cln8	-0.207343	0.45047	no		yes
ENSMUSG00000061755	Bod1l	-0.207119	0.194233	no		yes
ENSMUSG00000020605	Hs1bp3	-0.206861	0.625661	yes		yes
ENSMUSG00000026409	Pfkfb2	-0.205799	0.395123	no
ENSMUSG00000031447	Lamp1	-0.205678	0.417406	yes		yes
ENSMUSG00000020451	Limk2	-0.205544	0.264373	no	yes
ENSMUSG00000079184	Mphosph8	-0.205406	0.25114	no
ENSMUSG00000034484	Snx2	-0.204865	0.311562	no
ENSMUSG00000074582	Arfgef2	-0.20216	0.711439	no	yes
ENSMUSG00000040268	Plekha1	-0.202018	0.390734	no		yes
ENSMUSG00000003380	Rabac1	-0.20079	0.450585	no		yes
ENSMUSG00000003660	Snrnp200	-0.200726	0.148998	no
ENSMUSG00000038587	Akap12	-0.199847	1.03839	no		yes
ENSMUSG00000030894	Tpp1	-0.197865	0.583266	no
ENSMUSG00000016541	Atxn10	-0.197345	0.312469	no		yes
ENSMUSG00000022443	Myh9	-0.195724	0.641842	yes	yes	yes
ENSMUSG00000016918	Sulf1	-0.194754	0.133328	no		yes
ENSMUSG00000061175	Fnip2	-0.194641	0.371198	no
ENSMUSG00000037815	Ctnna1	-0.194016	0.144162	no		yes
ENSMUSG00000015647	Lama5	-0.193923	0.468778	yes	yes
ENSMUSG00000027122	Arl14ep	-0.193683	0.384686	no
ENSMUSG00000061983	Rps12	-0.193555	0.131768	no
ENSMUSG00000035992	Fnip1	-0.193379	0.27131	no
ENSMUSG00000025417	Pip4k2c	-0.193323	0.465849	no	yes
ENSMUSG00000026202	Tuba4a	-0.19325	0.298296	no
ENSMUSG00000089715	Cbx6	-0.192392	0.28394	yes
ENSMUSG00000033396	Spg11	-0.192049	0.4528	no
ENSMUSG00000023809	Rps6ka2	-0.19083	0.346889	yes		yes
ENSMUSG00000032216	Nedd4	-0.189424	0.184202	no
ENSMUSG00000026547	Tagln2	-0.189264	0.515234	no
ENSMUSG00000028893	Sesn2	-0.187358	0.363007	no	yes	yes
ENSMUSG00000068036	Mllt4	-0.183617	0.197361	yes
ENSMUSG00000024960	Plcb3	-0.182054	0.181107	no	yes
ENSMUSG00000026812	Tsc1	-0.180682	0.343324	no
ENSMUSG00000022205	Sub1	-0.178401	0.271784	no
ENSMUSG00000018593	Sparc	-0.176226	0.512227	no
ENSMUSG00000028221	Tmem55a	-0.176168	0.157382	no
ENSMUSG00000046718	Bst2	-0.175582	0.743344	no	yes
ENSMUSG00000025139	Tollip	-0.174879	0.195698	no
ENSMUSG00000041168	Lonp1	-0.173897	0.273842	no
ENSMUSG00000030609	Aen	-0.172909	0.156947	no	yes	yes
ENSMUSG00000020142	Slc1a4	-0.172437	0.658104	no
ENSMUSG00000028278	Rragd	-0.171843	0.452892	no	yes	yes
ENSMUSG00000038615	Nfe2l1	-0.17046	0.735039	no		yes
ENSMUSG00000029752	Asns	-0.158813	0.519155	no
ENSMUSG00000042712	Wbp5	-0.152696	0.337826	no
ENSMUSG00000020315	Sptbn1	-0.145582	0.188804	no
ENSMUSG00000016559	H3f3b	0.143177	-0.243969	no
ENSMUSG00000020869	Lrrc59	0.149478	-0.152079	yes
ENSMUSG00000018481	Appbp2	0.152164	-0.168748	no
ENSMUSG00000020522	Mfap3	0.15535	-0.295961	no
ENSMUSG00000010277	2610507B11Rik	0.156302	-0.26157	no
ENSMUSG00000042595	Fam199x	0.15751	-0.593066	no
ENSMUSG00000051855	Mest	0.161822	-0.239744	no
ENSMUSG00000024294	Mib1	0.162298	-0.158942	no	yes	yes
ENSMUSG00000002996	Hbp1	0.164082	-0.258046	no
ENSMUSG00000032290	Ptpn9	0.166091	-0.302418	no
ENSMUSG00000026028	Trak2	0.167997	-0.162651	no
ENSMUSG00000024393	Prrc2a	0.169567	-0.251743	no	yes	yes
ENSMUSG00000027351	Spred1	0.174671	-0.313651	no
ENSMUSG00000024002	Brd4	0.178439	-0.136606	yes	yes
ENSMUSG00000025577	Cbx2	0.178905	-0.463969	no	yes
ENSMUSG00000053841	Txlna	0.180221	-0.134196	yes	yes
ENSMUSG00000074797	Itpa	0.181336	-0.18641	no		yes
ENSMUSG00000021978	Extl3	0.181341	-0.252515	yes		yes
ENSMUSG00000038342	Mlxip	0.181477	-0.316493	no
ENSMUSG00000030374	Strn4	0.181894	-0.255063	no
ENSMUSG00000028849	Map7d1	0.182359	-0.169638	no	yes
ENSMUSG00000064363	mt-Nd4	0.183638	-0.191573	no
ENSMUSG00000030847	Bag3	0.184089	-0.223802	no		yes
ENSMUSG00000031904	Slc7a6	0.187655	-0.162601	no
ENSMUSG00000003131	Pafah1b2	0.18933	-0.159873	no
ENSMUSG00000032113	Chek1	0.190159	-0.173068	no
ENSMUSG00000028382	Ptbp3	0.191501	-0.151507	no		yes
ENSMUSG00000019731	Slc35e1	0.1935	-0.239676	no		yes
ENSMUSG00000044617	Zbtb39	0.195528	-0.220174	no
ENSMUSG00000049421	Zfp260	0.195805	-0.207585	no
ENSMUSG00000042489	Clspn	0.197054	-0.2849	no
ENSMUSG00000026933	Camsap1	0.198311	-0.149376	no
ENSMUSG00000029616	Erp29	0.198402	-0.24062	no
ENSMUSG00000004661	Arid3b	0.199327	-0.156023	no	yes	yes
ENSMUSG00000030036	Mogs	0.199463	-0.191898	no
ENSMUSG00000032745	Gpbp1	0.199671	-0.262436	no
ENSMUSG00000060301	2610008E11Rik	0.200252	-0.305671	no
ENSMUSG00000034908	Sidt2	0.201503	-0.320013	no		yes
ENSMUSG00000025758	Plk4	0.202293	-0.238161	no
ENSMUSG00000029201	Ugdh	0.202974	-0.333446	yes
ENSMUSG00000027651	Rprd1b	0.203733	-0.194167	no
ENSMUSG00000039738	Slx4	0.203873	-0.217091	no
ENSMUSG00000042700	Sipa1l1	0.204785	-0.22697	yes		yes
ENSMUSG00000057469	E2f6	0.204953	-0.167669	no	yes
ENSMUSG00000007613	Tgfbr1	0.20759	-0.30757	no
ENSMUSG00000052293	Taf9	0.208314	-0.206729	no
ENSMUSG00000019338	Zfp687	0.20933	-0.241152	no
ENSMUSG00000064370	mt-Cytb	0.209939	-0.254519	no
ENSMUSG00000032097	Ddx6	0.213673	-0.272687	no	yes
ENSMUSG00000014498	Ankrd52	0.21397	-0.183077	no	yes	yes
ENSMUSG00000038143	Stox2	0.217502	-0.29411	no	yes
ENSMUSG00000020536	Llgl1	0.217561	-0.282074	yes	yes
ENSMUSG00000029998	Pcyox1	0.21768	-0.247427	no
ENSMUSG00000028669	Pithd1	0.217803	-0.194132	no
ENSMUSG00000034551	Hdx	0.219352	-0.25078	no
ENSMUSG00000029131	Dnajb6	0.22115	-0.224947	no		yes
ENSMUSG00000005225	Plekha8	0.221213	-0.2303	no
ENSMUSG00000038256	Bcl9	0.221214	-0.155611	no	yes	yes
ENSMUSG00000032557	Uba5	0.221484	-0.230658	no	yes
ENSMUSG00000041491	Cep78	0.222536	-0.299725	no	yes
ENSMUSG00000050079	Rspry1	0.225921	-0.248702	no
ENSMUSG00000079555	Haus3	0.226369	-0.277518	no
ENSMUSG00000051316	Taf7	0.226443	-0.240621	no
ENSMUSG00000027162	Lin7c	0.226481	-0.158823	no
ENSMUSG00000057691	Zfp746	0.227316	-0.42076	yes	yes
ENSMUSG00000030056	Isy1	0.230016	-0.186568	no
ENSMUSG00000022637	Cblb	0.231366	-0.22258	no
ENSMUSG00000079111	Kdelr2	0.231636	-0.159793	yes
ENSMUSG00000005410	Mcm5	0.23193	-0.228959	no
ENSMUSG00000029512	Ulk1	0.234023	-0.207101	yes	yes
ENSMUSG00000024975	Pdcd4	0.234932	-0.396247	no
ENSMUSG00000058446	Znrf2	0.235783	-0.256758	no
ENSMUSG00000053080	2700081O15Rik	0.236269	-0.227461	no		yes
ENSMUSG00000002741	Ykt6	0.24003	-0.138306	no
ENSMUSG00000021707	Dhfr	0.240337	-0.151135	no
ENSMUSG00000028016	Ints12	0.2416	-0.269763	no
ENSMUSG00000028796	Phc2	0.244873	-0.356971	no	yes	yes
ENSMUSG00000027428	Rbbp9	0.245337	-0.329438	no
ENSMUSG00000055319	Sec23ip	0.246232	-0.234094	no	yes
ENSMUSG00000029726	Mepce	0.247039	-0.27638	no
ENSMUSG00000021540	Smad5	0.247068	-0.238949	no
ENSMUSG00000036241	Ube2r2	0.248625	-0.165562	no	yes
ENSMUSG00000029861	Fam131b	0.249303	-0.420564	no
ENSMUSG00000051234	Rnf7	0.252306	-0.232977	no		yes
ENSMUSG00000025724	Sec11a	0.253867	-0.167076	no	yes	yes
ENSMUSG00000025239	Limd1	0.254959	-0.381794	no
ENSMUSG00000034685	Fam171a2	0.256199	-0.384233	no	yes
ENSMUSG00000042155	Klhl23	0.257217	-0.450673	no
ENSMUSG00000025010	Ccnj	0.259349	-0.341173	no
ENSMUSG00000024150	Mcfd2	0.259718	-0.172067	no
ENSMUSG00000020329	Polrmt	0.261614	-0.283912	no
ENSMUSG00000052534	Pbx1	0.261929	-0.40975	no		yes
ENSMUSG00000059142	Zfp945	0.262998	-0.211209	no		yes
ENSMUSG00000036093	Arl5a	0.267285	-0.277138	no
ENSMUSG00000048429	1810026J23Rik	0.267432	-0.284706	no
ENSMUSG00000040596	Pogk	0.267671	-0.35395	no	yes
ENSMUSG00000022621	Rabl2	0.268473	-0.329042	no
ENSMUSG00000033149	Phldb2	0.268833	-0.614108	no
ENSMUSG00000028933	Xrcc2	0.270496	-0.316182	no
ENSMUSG00000028271	Gtf2b	0.271587	-0.348408	no
ENSMUSG00000011158	Brf1	0.27258	-0.231066	no		yes
ENSMUSG00000031028	Tub	0.273496	-0.338069	no	yes
ENSMUSG00000040661	Rad54l2	0.273548	-0.217704	yes
ENSMUSG00000068267	Cenpb	0.27541	-0.247749	no
ENSMUSG00000032932	Hspa13	0.276461	-0.175223	no
ENSMUSG00000025231	Sufu	0.276689	-0.361268	yes	yes
ENSMUSG00000026999	Nup35	0.277585	-0.295824	no
ENSMUSG00000045896	Paip2b	0.27793	-0.438685	no
ENSMUSG00000028654	Mycl	0.280922	-0.185504	no
ENSMUSG00000037795	N4bp2	0.281683	-0.300641	no
ENSMUSG00000044927	H1fx	0.28248	-0.250754	no
ENSMUSG00000025235	Bbs4	0.283087	-0.378635	no
ENSMUSG00000075701	Vimp	0.284018	-0.192051	no
ENSMUSG00000064264	Zfp428	0.284412	-0.688096	no	yes
ENSMUSG00000015944	Gatsl2	0.286614	-0.224289	no		yes
ENSMUSG00000071235	Vrtn	0.288315	-1.11988	no
ENSMUSG00000090847		0.298572	-0.942338	no
ENSMUSG00000030870	Ubfd1	0.298917	-0.37931	no		yes
ENSMUSG00000027828	Ssr3	0.299184	-0.224152	no
ENSMUSG00000062075	Lmnb2	0.301971	-0.153015	no
ENSMUSG00000033629	Ptplad1	0.302064	-0.183156	no
ENSMUSG00000003623	Crot	0.302659	-0.232659	no		yes
ENSMUSG00000021589	Rhobtb3	0.30342	-0.195456	no
ENSMUSG00000038777	Sema6c	0.304224	-0.47911	no
ENSMUSG00000035829	Ppp1r26	0.304295	-0.285758	no		yes
ENSMUSG00000000142	Axin2	0.305019	-0.584579	yes	yes	yes
ENSMUSG00000056131	Pgm3	0.306751	-0.213024	no	yes
ENSMUSG00000039328	Rnf122	0.308543	-0.299673	no
ENSMUSG00000034300	Fam53c	0.308613	-0.491805	yes
ENSMUSG00000032434	Cmtm6	0.310583	-0.289363	no
ENSMUSG00000029636	Wasf3	0.311053	-0.190119	no
ENSMUSG00000005505	Kbtbd4	0.31397	-0.297338	no
ENSMUSG00000032601	Prkar2a	0.316754	-0.174629	yes	yes
ENSMUSG00000019518	Ap4m1	0.317835	-0.605825	no
ENSMUSG00000029120	Ppp2r2c	0.322245	-0.366098	yes		yes
ENSMUSG00000074359	Psg23	0.325397	-1.49986	no
ENSMUSG00000015217	Hmgb3	0.327973	-0.609678	no	yes
ENSMUSG00000028681	Ptch2	0.330746	-0.352553	yes		yes
ENSMUSG00000028358	Zfp618	0.332893	-0.358955	yes		yes
ENSMUSG00000073176	Zfp449	0.333274	-0.33959	no
ENSMUSG00000040795	Iqcc	0.333541	-0.252431	no
ENSMUSG00000022773	Ypel1	0.337133	-0.469339	no
ENSMUSG00000028782	Bai2	0.341911	-0.527342	yes	yes	yes
ENSMUSG00000031570	Ppapdc1b	0.343524	-0.324693	no
ENSMUSG00000012282	Wnt8a	0.34616	-1.20008	no		yes
ENSMUSG00000025792	Slc25a10	0.347823	-0.249314	no	yes
ENSMUSG00000020634	Ubxn2a	0.349756	-0.208723	no
ENSMUSG00000036721	Zscan12	0.351231	-0.292181	no
ENSMUSG00000024212	Mllt1	0.353633	-0.367363	yes	yes
ENSMUSG00000063146	Clip2	0.354647	-0.255416	no		yes
ENSMUSG00000038886	Man2a2	0.355879	-0.186656	yes
ENSMUSG00000052707	Tnrc6a	0.355901	-0.194807	no
ENSMUSG00000067928	Zfp760	0.359546	-0.268252	no
ENSMUSG00000061666	Gdpd1	0.370194	-0.269426	no
ENSMUSG00000026466	Tor1aip1	0.371129	-0.190769	no	yes	yes
ENSMUSG00000054752	Fsd1l	0.386422	-0.324308	no
ENSMUSG00000019564	Arid3a	0.387087	-0.159125	yes	yes
ENSMUSG00000026848	Tor1b	0.391848	-0.30301	no
ENSMUSG00000033352	Map2k4	0.395272	-0.173739	no
ENSMUSG00000056592	Zfp658	0.405051	-0.59367	no
ENSMUSG00000032547	Ryk	0.406625	-0.255831	no	yes	yes
ENSMUSG00000059554	Ccdc28a	0.406955	-0.30348	no
ENSMUSG00000068923	Syt11	0.4116	-0.36755	no
ENSMUSG00000037892	Pcdh18	0.412613	-0.554871	no
ENSMUSG00000010592	Dazl	0.415133	-3.16998	no
ENSMUSG00000044461	Shisa2	0.418038	-0.486366	no
ENSMUSG00000008686		0.419402	-0.36803	no
ENSMUSG00000038637	Lrrc56	0.419581	-0.397986	no	yes
ENSMUSG00000033644	Piwil2	0.42263	-0.561901	no
ENSMUSG00000007989	Fzd3	0.422935	-0.338422	no
ENSMUSG00000024807	Syvn1	0.426472	-0.246422	yes	yes
ENSMUSG00000005986	Ankrd13d	0.435919	-0.327561	yes
ENSMUSG00000024268	Celf4	0.437213	-0.470742	yes	yes	yes
ENSMUSG00000036862	Dchs1	0.44149	-0.589632	no
ENSMUSG00000049038	Mterfd3	0.442158	-0.32489	no	yes
ENSMUSG00000000184	Ccnd2	0.442733	-0.16658	yes
ENSMUSG00000038151	Prdm1	0.444884	-0.560002	no
ENSMUSG00000038025	Phf2	0.445662	-0.280941	yes	yes
ENSMUSG00000030411	Nova2	0.446748	-0.371506	no	yes	yes
ENSMUSG00000036764	Dnajc12	0.44675	-0.423257	no
ENSMUSG00000042873	Lhfpl4	0.447622	-0.36094	no
ENSMUSG00000057000	Nxf3	0.448528	-0.702193	no
ENSMUSG00000050619	Zscan29	0.45067	-0.241668	no
ENSMUSG00000017929	B4galt5	0.452066	-0.244981	no		yes
ENSMUSG00000039329	Tex19.1	0.455887	-0.709451	no
ENSMUSG00000034336	Ina	0.458003	-0.42516	no
ENSMUSG00000037235	Mxd4	0.458493	-0.335503	no
ENSMUSG00000069041	Slc25a31	0.465745	-1.90062	no
ENSMUSG00000042386	Tex13	0.470344	-1.07158	no
ENSMUSG00000020650	Bcap29	0.473176	-0.559063	no
ENSMUSG00000024521	Pmaip1	0.484904	-1.6258	no		yes
ENSMUSG00000022096	Hr	0.485923	-0.546111	no
ENSMUSG00000048970	C1galt1c1	0.498111	-0.291127	no
ENSMUSG00000024565	Sall3	0.505367	-0.95149	no	yes	yes
ENSMUSG00000034686	Prr7	0.514678	-0.546683	no	yes	yes
ENSMUSG00000091359		0.515446	-0.455538	no
ENSMUSG00000028698	Pik3r3	0.519481	-0.30925	yes
ENSMUSG00000036186	Fam69b	0.52066	-0.463621	no
ENSMUSG00000025407	Gli1	0.527825	-0.492592	yes	yes
ENSMUSG00000047242	Taf9b	0.527931	-0.730708	no
ENSMUSG00000042363	Lgalsl	0.531635	-0.529956	no	yes	yes
ENSMUSG00000020701	Tmem132e	0.532303	-0.713442	yes
ENSMUSG00000021758	Ddx4	0.536232	-1.51292	no
ENSMUSG00000031847	1700030J22Rik	0.5367	-0.441517	no
ENSMUSG00000030029	Lrig1	0.541688	-0.741141	no		yes
ENSMUSG00000003410	Elavl3	0.543399	-0.618999	yes	yes
ENSMUSG00000048222	Mfap1b	0.560304	-0.506095	no
ENSMUSG00000038418	Egr1	0.563913	-2.07117	no
ENSMUSG00000050050	Ccdc158	0.568354	-0.67171	no
ENSMUSG00000040537	Adam22	0.578546	-0.384722	no
ENSMUSG00000026080	Chst10	0.581719	-0.806357	no
ENSMUSG00000034173	2410018M08Rik	0.6024	-0.826223	no
ENSMUSG00000027794	Sohlh2	0.609891	-2.06971	yes
ENSMUSG00000089901	Gm8113	0.614668	-0.363496	no
ENSMUSG00000046774	8030474K03Rik	0.618624	-1.01605	no
ENSMUSG00000028035	Dnajb4	0.627805	-0.35472	no
ENSMUSG00000030407	Qpctl	0.629312	-0.37342	yes	yes
ENSMUSG00000048528	Nkx1-2	0.630523	-1.12372	no		yes
ENSMUSG00000021365	Nedd9	0.641309	-0.49555	no
ENSMUSG00000031734	Irx3	0.642305	-1.70892	no	yes	yes
ENSMUSG00000069227	Gprin1	0.652423	-0.584518	no		yes
ENSMUSG00000025422	Agap2	0.664679	-0.534692	no	yes
ENSMUSG00000015243	Abca1	0.692557	-2.24748	no
ENSMUSG00000032359	Ctsh	0.697081	-0.419968	no	yes
ENSMUSG00000070348	Ccnd1	0.714941	-1.31352	no		yes
ENSMUSG00000062773	Tex101	0.718234	-1.77154	no
ENSMUSG00000067924	Cxx1b	0.727626	-0.904854	no
ENSMUSG00000025219	Fgf8	0.728068	-2.20549	no		yes
ENSMUSG00000075304	Sp5	0.760676	-2.07353	no	yes	yes
ENSMUSG00000019880	Rspo3	0.794151	-1.10714	no	yes	yes
ENSMUSG00000067786	Nnat	0.81257	-2.81412	yes
ENSMUSG00000066456	Hmgn3	0.815986	-0.445477	no
ENSMUSG00000067377	Tspan6	0.822961	-0.922905	no
ENSMUSG00000024873	Cnih2	0.851214	-1.40475	yes	yes
ENSMUSG00000062327	T	0.862439	-1.98071	no		yes
ENSMUSG00000026637	Traf5	0.884894	-0.719741	no
ENSMUSG00000026497	Mixl1	0.886856	-2.25119	no		yes
ENSMUSG00000009092	Derl3	0.895984	-0.887102	no	yes
ENSMUSG00000044528	Tram1l1	0.89666	-0.409846	no
ENSMUSG00000025480	Syce1	0.904417	-2.58182	yes
ENSMUSG00000047669	Msl3l2	1.005	-1.08654	no
ENSMUSG00000051678	Pcdhb6	1.10253	-0.915768	no
ENSMUSG00000079634		1.45353	-1.7909	no
ENSMUSG00000028417	Tal2	1.47938	-0.730059	no		yes
ENSMUSG00000059246	Foxb1	1.57046	-1.43195	no		yes
ENSMUSG00000070366	Ppapdc1a	1.59751	-2.79615	no
