# Supplementary material for: Rebalancing gene haploinsufficiency in vivo by targeting chromatin
Source: Nat Commun. 2016 Jun 3;7:11688. doi: 10.1038/ncomms11688 (PMC4895808; doi:10.1038/ncomms11688)
Supplement: Supplementary Data 8 — Differentially methylated regions Tbx1 SiRNA+TCP vs Tbx1 SiRNA [file ncomms11688-s10.xls]

## Sheet: all_regions_DM_TCP
Differentially methylated regions Tbx1 SiRNA+TCP vs Tbx1 SiRNA
Region				Annotation
Chr	start	end	Status	Ensembl ID	start_position	end_position	insideFeature	distancetoFeature	shortestDistance	fromOverlappingOrNearest	Symbol
chr1	9838800	9841999	Decreased	ENSMUSG00000025915	9788210	9892637	inside	52190	50590	NearestStart	Sgk3
chr1	19214400	19219599	Decreased	ENSMUSG00000025927	19198994	19228815	inside	18006	9216	NearestStart	Tfap2b
chr1	34517000	34518599	Decreased	ENSMUSG00000026126	34516590	34532499	inside	1210	410	NearestStart	Ptpn18
chr1	36569600	36580799	Decreased	ENSMUSG00000001138	36568711	36585082	inside	6489	889	NearestStart	Cnnm3
chr1	42758800	42771199	Decreased	ENSMUSG00000045515	42753990	42757052	downstream	11010	1748	NearestStart	Pou3f3
chr1	43647200	43649199	Decreased	ENSMUSG00000026051	43787446	43799423	upstream	-139246	138247	NearestStart	1500015O10Rik
chr1	50981400	50983999	Decreased	ENSMUSG00000026109	50966805	51244114	inside	15895	14595	NearestStart	Tmeff2
chr1	57435000	57436199	Decreased	ENSMUSG00000038323	57434463	57442267	inside	1137	537	NearestStart	1700066M21Rik
chr1	58053600	58056799	Decreased	ENSMUSG00000026039	58052814	58082743	inside	2386	786	NearestStart	Sgol2
chr1	71982400	71985799	Decreased	ENSMUSG00000060125	72050861	72051344	upstream	-66761	65062	NearestStart
chr1	72759000	72762799	Decreased	ENSMUSG00000046330	72757833	72760383	overlapEnd	3067	1167	NearestStart	Rpl37a
chr1	74320600	74327399	Decreased	ENSMUSG00000064272	74325123	74326198	includeFeature	-1123	1201	NearestStart	Gpbar1
chr1	74812000	74817999	Decreased	ENSMUSG00000033227	74818465	74831893	upstream	-3465	466	NearestStart	Wnt6
chr1	74818800	74831999	Decreased	ENSMUSG00000033227	74818465	74831893	overlapEnd	6935	106	NearestStart	Wnt6
chr1	74832600	74857199	Decreased	ENSMUSG00000026167	74838089	74850753	includeFeature	6811	5489	NearestStart	Wnt10a
chr1	75207600	75211799	Decreased	ENSMUSG00000026201	75207412	75212181	inside	2288	188	NearestStart	Stk16
chr1	75332000	75347199	Decreased	ENSMUSG00000026208	75356903	75365154	upstream	-17303	9704	NearestStart	Des
chr1	75389000	75391199	Decreased	ENSMUSG00000026207	75371871	75428895	inside	18229	17129	NearestStart	Speg
chr1	75393600	75403999	Decreased	ENSMUSG00000026207	75371871	75428895	inside	26929	21729	NearestStart	Speg
chr1	75417000	75432399	Decreased	ENSMUSG00000033021	75432504	75439749	upstream	-7804	105	NearestStart	Gmppa
chr1	75444800	75457599	Decreased	ENSMUSG00000033007	75447010	75470918	overlapStart	4190	2210	NearestStart	Asic4
chr1	91672400	91674599	Decreased	ENSMUSG00000092627	91826808	91828437	upstream	-153308	152209	NearestStart	D130058E05Rik
chr1	93182600	93193599	Decreased	ENSMUSG00000026307	93194914	93217652	upstream	-6814	1315	NearestStart	Scly
chr1	93391600	93393599	Decreased	ENSMUSG00000034292	93391244	93425880	inside	1356	356	NearestStart	Traf3ip1
chr1	94762200	94763399	Decreased	ENSMUSG00000034220	94728221	94756775	downstream	34579	5425	NearestStart	Gpc1
chr1	95237000	95238999	Decreased	ENSMUSG00000026275	95239430	95270066	upstream	-1430	431	NearestStart	Ppp1r7
chr1	95582800	95584599	Decreased	ENSMUSG00000026278	95582270	95592339	inside	1430	530	NearestStart	Bok
chr1	120377400	120381199	Decreased	ENSMUSG00000079361	120373602	120373998	downstream	5698	3402	NearestStart
chr1	120669800	120674399	Decreased	ENSMUSG00000026380	120524521	120581744	downstream	147579	88056	NearestStart	Tfcp2l1
chr1	123326600	123327399	Decreased	ENSMUSG00000026339	123327625	123403037	upstream	-625	226	NearestStart	Ccdc93
chr1	133901400	133903799	Decreased	ENSMUSG00000026436	133904183	133929189	upstream	-1583	384	NearestStart	Elk4
chr1	134088000	134097399	Decreased	ENSMUSG00000079330	134088012	134153958	overlapStart	4688	12	NearestStart	Lemd1
chr1	134097800	134110599	Decreased	ENSMUSG00000079330	134088012	134153958	inside	16188	9788	NearestStart	Lemd1
chr1	134943200	134957799	Decreased	ENSMUSG00000026447	134942243	135005264	inside	8257	957	NearestStart	Pik3c2b
chr1	134962200	134985399	Decreased	ENSMUSG00000026447	134942243	135005264	inside	31557	19865	NearestStart	Pik3c2b
chr1	135028800	135035399	Decreased	ENSMUSG00000046062	135027719	135036377	inside	4381	978	NearestStart	Ppp1r15b
chr1	135053800	135055399	Decreased	ENSMUSG00000046062	135027719	135036377	downstream	26881	17423	NearestStart	Ppp1r15b
chr1	135169800	135181599	Decreased	ENSMUSG00000041717	135206399	135219603	upstream	-30699	24800	NearestStart	Golt1a
chr1	135257600	135287599	Decreased	ENSMUSG00000070644	135260148	135276913	includeFeature	12452	2548	NearestStart	Etnk2
chr1	136405800	136407399	Decreased	ENSMUSG00000042229	136391224	136406451	overlapEnd	15376	651	NearestStart	Rabif
chr1	136669800	136671599	Decreased	ENSMUSG00000026452	136605876	136649726	downstream	64824	20074	NearestStart	Syt2
chr1	137664400	137668399	Decreased	ENSMUSG00000041801	137662695	137665713	overlapEnd	3705	1313	NearestStart	Phlda3
chr1	137713600	137717799	Decreased	ENSMUSG00000041782	137715174	137729918	overlapStart	526	1574	NearestStart	Lad1
chr1	137903200	137906399	Decreased	ENSMUSG00000026411	137904795	137931607	overlapStart	5	1595	NearestStart	Tmem9
chr1	138052000	138053599	Decreased	ENSMUSG00000041642	138027965	138074575	inside	24835	20976	NearestStart	Kif21b
chr1	151944800	151947999	Decreased	ENSMUSG00000032487	151947253	151955140	overlapStart	-853	746	NearestStart	Ptgs2
chr1	153023800	153026199	Decreased	ENSMUSG00000023150	153191627	153211575	upstream	-166627	165428	NearestStart	Ivns1abp
chr1	153600800	153601999	Decreased	ENSMUSG00000043019	153602503	153669458	upstream	-1103	504	NearestStart	Edem3
chr1	158185000	158191799	Decreased	ENSMUSG00000026602	158240857	158258166	upstream	-52457	49058	NearestStart	Nphs2
chr1	158199000	158205599	Decreased	ENSMUSG00000026602	158240857	158258166	upstream	-38557	35258	NearestStart	Nphs2
chr1	174412400	174417599	Decreased	ENSMUSG00000037995	174411918	174429009	inside	3082	482	NearestStart	Igsf9
chr1	180601600	180604799	Decreased	ENSMUSG00000026494	180459255	180862986	inside	143945	142345	NearestStart	Kif26b
chr1	182643200	182645799	Decreased	ENSMUSG00000026499	182656173	182684334	upstream	-11673	10374	NearestStart	Acbd3
chr1	182777600	182780799	Decreased	ENSMUSG00000038806	182781281	182798228	upstream	-2081	482	NearestStart	Sde2
chr1	182812400	182825599	Decreased	ENSMUSG00000066652	182823238	182829234	overlapStart	-4238	2361	NearestStart	Lefty2
chr1	182885600	182891399	Decreased	ENSMUSG00000026519	182872474	182905243	inside	16026	13126	NearestStart	Tmem63a
chr1	183105000	183106399	Decreased	ENSMUSG00000062169	183081061	183099125	downstream	24639	5875	NearestStart	Cnih4
chr1	196451200	196458199	Decreased	ENSMUSG00000026640	196446022	196643063	inside	8678	5178	NearestStart	Plxna2
chr1	4483000	4489199	Decreased	ENSMUSG00000025902	4481008	4486494	overlapStart	394	1992	NearestStart	Sox17
chr1	6203000	6203999	Decreased	ENSMUSG00000073741	6204692	6205373	downstream	1873	693	NearestStart	4732440D04Rik
chr1	18046400	18048199	Decreased	ENSMUSG00000025774	18105271	18135983	downstream	88683	57072	NearestStart	Crisp4
chr1	34226000	34227199	Decreased	ENSMUSG00000079617	34428990	34460294	downstream	233694	201791	NearestStart
chr1	36298200	36300599	Decreased	ENSMUSG00000037470	36198374	36301150	inside	1750	551	NearestStart	Uggt1
chr1	36476200	36477999	Decreased	ENSMUSG00000001143	36478909	36502116	downstream	25016	910	NearestStart	Lman2l
chr1	36604200	36613599	Decreased	ENSMUSG00000079610	36595017	36604046	upstream	-4854	154	NearestStart	Ankrd39
chr1	36615400	36658399	Decreased	ENSMUSG00000026121	36605486	36615194	upstream	-21706	206	NearestStart	Sema4c
chr1	36997000	36998199	Decreased	ENSMUSG00000026116	36849035	36996372	upstream	-1228	628	NearestStart	Tmem131
chr1	38504200	38507999	Decreased	ENSMUSG00000037138	38234170	38721800	inside	215700	213801	NearestStart	Aff3
chr1	52281400	52288999	Decreased	ENSMUSG00000026103	52220291	52290076	inside	4876	1077	NearestStart	Gls
chr1	73997200	74009399	Decreased	ENSMUSG00000055322	73956804	74171021	inside	167721	40396	NearestStart	Tns1
chr1	74079400	74091999	Decreased	ENSMUSG00000055322	73956804	74171021	inside	85321	79022	NearestStart	Tns1
chr1	74918400	74919599	Decreased	ENSMUSG00000055197	74928082	74931993	downstream	12993	8483	NearestStart	Fev
chr1	74926800	74931799	Decreased	ENSMUSG00000055197	74928082	74931993	overlapEnd	2693	194	NearestStart	Fev
chr1	74937000	74950599	Decreased	ENSMUSG00000006546	74936507	74939717	overlapStart	-4083	493	NearestStart	Cryba2
chr1	74991600	75000999	Decreased	ENSMUSG00000006538	74991890	74998246	includeFeature	1946	290	NearestStart	Ihh
chr1	75060200	75063799	Decreased	ENSMUSG00000026162	75013712	75093213	inside	31213	29414	NearestStart	Nhej1
chr1	75122000	75124199	Decreased	ENSMUSG00000026205	75122116	75130464	overlapEnd	7364	116	NearestStart	Slc23a3
chr1	77506800	77509799	Decreased	ENSMUSG00000026235	77363759	77511663	inside	3363	1864	NearestStart	Epha4
chr1	78186200	78193199	Decreased	ENSMUSG00000004872	78097841	78193709	inside	4009	510	NearestStart	Pax3
chr1	78193600	78202399	Decreased	ENSMUSG00000004872	78097841	78193709	overlapStart	-4291	109	NearestStart	Pax3
chr1	84817800	84819399	Decreased	ENSMUSG00000026219	84717763	84835879	inside	17279	16480	NearestStart	Trip12
chr1	91832800	91840999	Decreased	ENSMUSG00000034486	91824536	91829865	upstream	-7035	2935	NearestStart	Gbx2
chr1	94959000	94960999	Decreased	ENSMUSG00000014602	94912032	94998442	inside	38442	37443	NearestStart	Kif1a
chr1	95943000	95944199	Decreased	ENSMUSG00000026285	95934883	95949130	inside	5530	4931	NearestStart	Pdcd1
chr1	120945200	120949399	Decreased	ENSMUSG00000048402	120730708	120950196	inside	2896	797	NearestStart	Gli2
chr1	121204400	121205799	Decreased	ENSMUSG00000037035	121312041	121318825	downstream	113725	106242	NearestStart	Inhbb
chr1	121366800	121369999	Decreased	ENSMUSG00000004451	121366881	121401371	overlapEnd	32971	81	NearestStart	Ralb
chr1	121734400	121736799	Decreased	ENSMUSG00000026384	121554620	121734190	upstream	-1410	210	NearestStart	Ptpn4
chr1	127806800	127808399	Decreased	ENSMUSG00000026344	127764198	127809678	inside	2078	1279	NearestStart	Lypd1
chr1	129403200	129404399	Decreased	ENSMUSG00000026347	129383122	129574673	inside	170873	20078	NearestStart	Tmem163
chr1	133164200	133177799	Decreased	ENSMUSG00000042349	133151173	133176183	overlapStart	5183	1616	NearestStart	Ikbke
chr1	134017600	134021399	Decreased	ENSMUSG00000026437	134010126	134036262	inside	16762	7474	NearestStart	Cdk18
chr1	134043800	134068199	Decreased	ENSMUSG00000026437	134010126	134036262	upstream	-19738	7538	NearestStart	Cdk18
chr1	134267400	134272599	Decreased	ENSMUSG00000042066	134252891	134287858	inside	17858	14509	NearestStart	Tmcc2
chr1	134288600	134289999	Decreased	ENSMUSG00000042066	134252891	134287858	upstream	-1442	742	NearestStart	Tmcc2
chr1	134424600	134432399	Decreased	ENSMUSG00000053024	134406001	134439517	inside	11017	7118	NearestStart	Cntn2
chr1	134453800	134465399	Decreased	ENSMUSG00000053024	134406001	134439517	upstream	-20083	14283	NearestStart	Cntn2
chr1	134519200	134522199	Decreased	ENSMUSG00000053024	134406001	134439517	upstream	-81183	79683	NearestStart	Cntn2
chr1	136259000	136259999	Decreased	ENSMUSG00000042305	136242673	136258576	upstream	-924	424	NearestStart	Tmem183a
chr1	137152200	137156599	Decreased	ENSMUSG00000003051	137150150	137155049	overlapStart	649	1550	NearestStart	Elf3
chr1	137265600	137272599	Decreased	ENSMUSG00000041889	137267633	137271814	includeFeature	2714	785	NearestStart	Shisa4
chr1	137554600	137557599	Decreased	ENSMUSG00000090399	137503023	137584682	inside	28582	27083	NearestStart	Nav1
chr1	137812600	137817399	Decreased	ENSMUSG00000026413	137767971	137815784	overlapStart	784	1615	NearestStart	Pkp1
chr1	138065400	138072999	Decreased	ENSMUSG00000087230	138078050	138103674	downstream	34474	5051	NearestStart	Mroh3
chr1	138123400	138129799	Decreased	ENSMUSG00000041605	138110107	138130841	inside	4241	1042	NearestStart	5730559C18Rik
chr1	138841000	138845399	Decreased	ENSMUSG00000026398	138740160	138857004	inside	13804	11605	NearestStart	Nr5a2
chr1	140731600	140744199	Decreased	ENSMUSG00000019230	140721762	140745153	inside	7253	954	NearestStart	Lhx9
chr1	153341800	153346999	Decreased	ENSMUSG00000026484	153316535	153347953	inside	3553	954	NearestStart	Rnf2
chr1	156954800	156962199	Decreased	ENSMUSG00000056708	156943496	156946766	upstream	-11734	8034	NearestStart	Ier5
chr1	157076400	157077399	Decreased	ENSMUSG00000033722	157059602	157079870	inside	2970	2471	NearestStart	BC034090
chr1	157558000	157559999	Decreased	ENSMUSG00000026468	157545165	157589250	inside	30250	12835	NearestStart	Lhx4
chr1	157821200	157822799	Decreased	ENSMUSG00000033671	157692095	157820020	upstream	-1980	1180	NearestStart	Cep350
chr1	158587800	158589399	Decreased	ENSMUSG00000060519	158583747	158604487	inside	15887	4053	NearestStart	Tor3a
chr1	158893400	158896199	Decreased	ENSMUSG00000026594	158734296	158869757	upstream	-25043	23643	NearestStart	Ralgps2
chr1	163807800	163810199	Decreased	ENSMUSG00000040297	163746242	163806792	upstream	-2208	1008	NearestStart	Suco
chr1	165525600	165527399	Decreased	ENSMUSG00000040113	165632387	165655363	downstream	128863	104988	NearestStart	Mettl11b
chr1	165922400	165924599	Decreased	ENSMUSG00000041406	165876123	165924927	inside	1427	328	NearestStart	BC055324
chr1	170344200	170361199	Decreased	ENSMUSG00000052534	170050129	170362401	inside	9701	1202	NearestStart	Pbx1
chr1	171416400	171418399	Decreased	ENSMUSG00000026683	171428064	171461595	downstream	44195	9665	NearestStart	Nuf2
chr1	173115400	173121599	Decreased	ENSMUSG00000038370	173103392	173126399	inside	7899	4800	NearestStart	Pcp4l1
chr1	173207800	173211199	Decreased	ENSMUSG00000062729	173207122	173211317	inside	1817	118	NearestStart	Ppox
chr1	173951600	173956599	Decreased	ENSMUSG00000026556	173931090	173958575	inside	4475	1976	NearestStart	Vangl2
chr1	174129600	174136399	Decreased	ENSMUSG00000013698	174126858	174136935	inside	3935	536	NearestStart	Pea15a
chr1	174238800	174241599	Decreased	ENSMUSG00000007097	174201839	174228195	upstream	-12005	10605	NearestStart	Atp1a2
chr1	177623400	177624199	Decreased	ENSMUSG00000026525	177592551	177622907	upstream	-893	493	NearestStart	Opn3
chr1	182292200	182296999	Decreased	ENSMUSG00000055676	182257101	182260681	upstream	-33919	31519	NearestStart	Gm5069
chr1	182407600	182415199	Decreased	ENSMUSG00000053963	182362517	182413598	overlapStart	2198	1601	NearestStart	6330403A02Rik
chr1	182632000	182641599	Decreased	ENSMUSG00000026497	182623173	182627165	upstream	-9635	4835	NearestStart	Mixl1
chr1	183072000	183073599	Decreased	ENSMUSG00000026516	183023553	183074288	inside	1488	689	NearestStart	Nvl
chr1	186546200	186556399	Decreased	ENSMUSG00000039377	186551018	186556498	overlapEnd	5198	99	NearestStart	Hlx
chr1	186556800	186558599	Decreased	ENSMUSG00000039377	186551018	186556498	upstream	-1202	302	NearestStart	Hlx
chr1	187153200	187155799	Decreased	ENSMUSG00000026618	187108604	187153275	overlapStart	-1225	75	NearestStart	Iars2
chr1	192800600	192802999	Decreased	ENSMUSG00000037568	192771526	192803175	inside	1375	176	NearestStart	Vash2
chr1	193080000	193081599	Decreased	ENSMUSG00000037499	193130667	193142073	downstream	61273	49068	NearestStart	Nenf
chr1	193214600	193220199	Decreased	ENSMUSG00000026626	193175859	193220920	inside	3520	721	NearestStart	Ppp2r5a
chr1	193962600	193963199	Decreased	ENSMUSG00000037395	193922651	193961892	upstream	-1008	708	NearestStart	Rcor3
chr1	194687200	194690199	Decreased	ENSMUSG00000016262	194670624	194681946	upstream	-6754	5254	NearestStart	Sertad4
chr1	6203000	6203999	Decreased	ENSMUSG00000025907	6196277	6266729	inside	63229	6723	Overlapping	Rb1cc1
chr1	34226000	34227199	Decreased	ENSMUSG00000026131	33965124	34365495	inside	138895	138296	Overlapping	Dst
chr1	36604200	36613599	Decreased	ENSMUSG00000026121	36605486	36615194	overlapStart	3414	1286	Overlapping	Sema4c
chr1	36615400	36658399	Decreased	ENSMUSG00000046337	36619538	36740028	overlapStart	17362	4138	Overlapping	Fam178b
chr1	58053600	58056799	Decreased	ENSMUSG00000054770	58011944	58075800	inside	43256	19001	Overlapping	Kctd18
chr1	75417000	75432399	Decreased	ENSMUSG00000026207	75371871	75428895	overlapStart	4195	3504	Overlapping	Speg
chr1	91672400	91674599	Decreased	ENSMUSG00000055013	91351380	91791857	inside	118357	117258	Overlapping	Agap1
chr1	93182600	93193599	Decreased	ENSMUSG00000034343	93146887	93185454	overlapStart	-2646	2854	Overlapping	Ube2f
chr1	95237000	95238999	Decreased	ENSMUSG00000026274	95205354	95240059	inside	32646	1060	Overlapping	Pask
chr1	120377400	120381199	Decreased	ENSMUSG00000064302	120285634	120506009	inside	126709	91766	Overlapping	Clasp1
chr1	134453800	134465399	Decreased	ENSMUSG00000026442	134461267	134638374	overlapStart	-1667	4132	Overlapping	Nfasc
chr1	134519200	134522199	Decreased	ENSMUSG00000026442	134461267	134638374	inside	59433	57933	Overlapping	Nfasc
chr1	135169800	135181599	Decreased	ENSMUSG00000041757	135142673	135200012	inside	24312	18413	Overlapping	Plekha6
chr1	136669800	136671599	Decreased	ENSMUSG00000073557	136651234	136852519	inside	19466	18566	Overlapping	Ppp1r12b
chr1	138065400	138072999	Decreased	ENSMUSG00000041642	138027965	138074575	inside	5375	1576	Overlapping	Kif21b
chr1	174238800	174241599	Decreased	ENSMUSG00000038034	174191771	174249972	inside	9772	8373	Overlapping	Igsf8
chr1	182292200	182296999	Decreased	ENSMUSG00000038855	182260606	182354933	inside	60333	31594	Overlapping	Itpkb
chr1	183105000	183106399	Decreased	ENSMUSG00000038733	183103358	183142109	inside	2342	1642	Overlapping	Wdr26
chr10	3132200	3133799	Decreased	ENSMUSG00000015202	3134303	3227478	upstream	-1303	504	NearestStart	Cnksr3
chr10	7387800	7388799	Decreased	ENSMUSG00000040034	7387300	7398679	inside	1000	500	NearestStart	Nup43
chr10	12806600	12810399	Decreased	ENSMUSG00000019817	12810593	12851500	upstream	-2093	194	NearestStart	Plagl1
chr10	19119800	19121399	Decreased	ENSMUSG00000045591	19076365	19078412	downstream	44235	41388	NearestStart	Olig3
chr10	20033400	20039399	Decreased	ENSMUSG00000037608	20032274	20062307	inside	4126	1126	NearestStart	Bclaf1
chr10	24357800	24360999	Decreased	ENSMUSG00000019997	24315247	24318489	downstream	44153	39311	NearestStart	Ctgf
chr10	25946600	25952199	Decreased	ENSMUSG00000051354	25949512	25991978	overlapStart	-112	2687	NearestStart	Samd3
chr10	27792800	27793999	Decreased	ENSMUSG00000019889	27794625	28317203	upstream	-1225	626	NearestStart	Ptprk
chr10	27799800	27808199	Decreased	ENSMUSG00000019889	27794625	28317203	inside	9375	5175	NearestStart	Ptprk
chr10	39333200	39336999	Decreased	ENSMUSG00000019842	39332739	39375113	inside	2361	461	NearestStart	Traf3ip2
chr10	42348600	42355199	Decreased	ENSMUSG00000038280	42303640	42422265	inside	48260	44960	NearestStart	Ostm1
chr10	43622000	43623999	Decreased	ENSMUSG00000019864	43621612	43667668	inside	1388	388	NearestStart	Rtn4ip1
chr10	44055600	44056999	Decreased	ENSMUSG00000038160	43988163	44084097	inside	68137	27098	NearestStart	Atg5
chr10	45309400	45311999	Decreased	ENSMUSG00000038822	45297634	45432151	inside	13066	11766	NearestStart	Hace1
chr10	50609400	50614199	Decreased	ENSMUSG00000019913	50615456	50708958	upstream	-3656	1257	NearestStart	Sim1
chr10	57908200	57908999	Decreased	ENSMUSG00000003226	57909599	57956903	upstream	-999	600	NearestStart	Ranbp2
chr10	58784200	58785799	Decreased	ENSMUSG00000019916	58786043	58836052	upstream	-1043	244	NearestStart	P4ha1
chr10	59354200	59367399	Decreased	ENSMUSG00000020109	59342303	59362050	overlapEnd	18497	5349	NearestStart	Dnajb12
chr10	59767600	59769199	Decreased	ENSMUSG00000004207	59740374	59765345	downstream	28026	2255	NearestStart	Psap
chr10	59842600	59845399	Decreased	ENSMUSG00000090439	59862473	59866304	upstream	-18473	17074	NearestStart	Gm17455
chr10	61111800	61114799	Decreased	ENSMUSG00000020089	61111299	61136916	inside	2001	501	NearestStart	Ppa1
chr10	61158800	61160799	Decreased	ENSMUSG00000020087	61158261	61165521	inside	1539	539	NearestStart	Tysnd1
chr10	62441400	62442799	Decreased	ENSMUSG00000020070	62442970	62481490	upstream	-870	171	NearestStart	Rufy2
chr10	77085600	77089999	Decreased	ENSMUSG00000009293	77085019	77108738	inside	2781	581	NearestStart	Ube2g2
chr10	77339200	77341399	Decreased	ENSMUSG00000071195	77315606	77316284	downstream	24694	22916	NearestStart	Gm10318
chr10	79145800	79153399	Decreased	ENSMUSG00000054206	79151764	79158006	overlapStart	-2164	1635	NearestStart	Gzmm
chr10	79167800	79176999	Decreased	ENSMUSG00000023175	79167102	79174724	overlapEnd	5298	698	NearestStart	Bsg
chr10	79318400	79325999	Decreased	ENSMUSG00000006498	79317171	79327516	inside	5029	1229	NearestStart	Ptbp1
chr10	79423400	79426199	Decreased	ENSMUSG00000035754	79422896	79431991	inside	1904	504	NearestStart	Wdr18
chr10	79429000	79446599	Decreased	ENSMUSG00000035745	79433459	79439935	includeFeature	4341	4459	NearestStart	Grin3b
chr10	79579600	79589399	Decreased	ENSMUSG00000003068	79578547	79593427	inside	5953	1053	NearestStart	Stk11
chr10	79614000	79622599	Decreased	ENSMUSG00000035621	79611016	79621113	overlapEnd	7284	1486	NearestStart	Midn
chr10	79623000	79630199	Decreased	ENSMUSG00000045193	79628729	79635531	overlapStart	-2129	1470	NearestStart	Cirbp
chr10	79642600	79645799	Decreased	ENSMUSG00000003070	79642226	79652755	inside	1974	374	NearestStart	Efna2
chr10	79689800	79697599	Decreased	ENSMUSG00000020156	79689178	79706648	inside	4522	622	NearestStart	Mum1
chr10	79728200	79735199	Decreased	ENSMUSG00000069565	79724230	79751153	inside	7470	3970	NearestStart	Dazap1
chr10	79951200	79967199	Decreased	ENSMUSG00000045518	79957579	79980021	overlapStart	1621	6379	NearestStart	Onecut3
chr10	80066000	80072399	Decreased	ENSMUSG00000078441	80065626	80078528	inside	3574	374	NearestStart	Scamp4
chr10	80097200	80103399	Decreased	ENSMUSG00000003345	80085524	80103516	inside	14776	117	NearestStart	Csnk1g2
chr10	80262000	80276599	Decreased	ENSMUSG00000035262	80267992	80270393	includeFeature	1308	5992	NearestStart	Amh
chr10	80392800	80416799	Decreased	ENSMUSG00000015312	80392835	80394949	includeFeature	11965	35	NearestStart	Gadd45b
chr10	80756200	80777799	Decreased	ENSMUSG00000034902	80755707	80782718	inside	11293	493	NearestStart	Pip5k1c
chr10	80777800	80782999	Decreased	ENSMUSG00000034889	80783847	80788996	upstream	-3447	848	NearestStart	Cactin
chr10	80784400	80801799	Decreased	ENSMUSG00000034881	80791476	80797916	includeFeature	1624	3883	NearestStart	Tbxa2r
chr10	80813600	80831599	Decreased	ENSMUSG00000034854	80820235	80828970	includeFeature	2365	2629	NearestStart	Mfsd12
chr10	80855000	80885799	Decreased	ENSMUSG00000078439	80855795	80858137	includeFeature	14605	795	NearestStart	2210404O07Rik
chr10	81022600	81033399	Decreased	ENSMUSG00000054452	81022238	81029107	overlapEnd	5762	362	NearestStart	Aes
chr10	81034600	81040399	Decreased	ENSMUSG00000034771	81037478	81053590	overlapStart	22	2878	NearestStart	Tle2
chr10	82323600	82331999	Decreased	ENSMUSG00000020250	82296695	82360469	inside	31105	26905	NearestStart	Txnrd1
chr10	83023200	83025199	Decreased	ENSMUSG00000034560	83006685	83059214	inside	17515	16515	NearestStart	A230046K03Rik
chr10	84218200	84223999	Decreased	ENSMUSG00000020037	84218806	84369283	overlapStart	2294	606	NearestStart	Rfx4
chr10	87868400	87870799	Decreased	ENSMUSG00000035311	87841876	87910074	inside	27724	26524	NearestStart	Gnptab
chr10	111413200	111414799	Decreased	ENSMUSG00000063334	111409719	111425488	inside	4281	3481	NearestStart	Krr1
chr10	117540400	117542199	Decreased	ENSMUSG00000020212	117578842	117606053	upstream	-37542	36643	NearestStart	Mdm1
chr10	126728000	126738999	Decreased	ENSMUSG00000025408	126727829	126733344	overlapEnd	5671	171	NearestStart	Ddit3
chr10	126946400	126959199	Decreased	ENSMUSG00000040280	126951994	126954208	includeFeature	806	4991	NearestStart	Ndufa4l2
chr10	127474000	127480799	Decreased	ENSMUSG00000061315	127472401	127485693	inside	4999	1599	NearestStart	Naca
chr10	127676400	127677999	Decreased	ENSMUSG00000039994	127669118	127689997	inside	8082	7282	NearestStart	Timeless
chr10	127824800	127827199	Decreased	ENSMUSG00000014498	127814174	127845760	inside	11826	10626	NearestStart	Ankrd52
chr10	127896800	127898999	Decreased	ENSMUSG00000025369	127896291	127927229	inside	1609	509	NearestStart	Smarcc2
chr10	9014000	9015199	Decreased	ENSMUSG00000053980	9252328	9255479	downstream	240879	237129	NearestStart	Gm9930
chr10	13306800	13310199	Decreased	ENSMUSG00000019809	13243647	13272948	upstream	-35552	33852	NearestStart	Pex3
chr10	18208000	18210599	Decreased	ENSMUSG00000019853	18259928	18265882	downstream	56582	49329	NearestStart	Hebp2
chr10	22531200	22543599	Decreased	ENSMUSG00000045680	22537084	22539934	includeFeature	2534	3665	NearestStart	Tcf21
chr10	29430800	29431999	Decreased	ENSMUSG00000019880	29172914	29255673	upstream	-175727	175127	NearestStart	Rspo3
chr10	33735800	33738799	Decreased	ENSMUSG00000019782	33716360	33739430	inside	2130	631	NearestStart	Rwdd1
chr10	36795800	36797799	Decreased	ENSMUSG00000069662	36853048	36858732	downstream	61932	55249	NearestStart	Marcks
chr10	40790000	40793199	Decreased	ENSMUSG00000046922	40789794	40792091	overlapStart	491	206	NearestStart	Gpr6
chr10	42136400	42138799	Decreased	ENSMUSG00000038302	42032390	42198371	inside	60771	59572	NearestStart	Lace1
chr10	49506400	49508199	Decreased	ENSMUSG00000056073	48819265	49508572	inside	1272	373	NearestStart	Grik2
chr10	60231000	60232999	Decreased	ENSMUSG00000020100	60174819	60215531	upstream	-16469	15469	NearestStart	Slc29a3
chr10	60239400	60277399	Decreased	ENSMUSG00000020099	60225357	60294329	inside	35929	14043	NearestStart	Unc5b
chr10	60278000	60289399	Decreased	ENSMUSG00000020099	60225357	60294329	inside	10629	4930	NearestStart	Unc5b
chr10	60826800	60844799	Decreased	ENSMUSG00000020092	60782404	60846271	inside	10471	1472	NearestStart	Pald1
chr10	60846400	60853399	Decreased	ENSMUSG00000020092	60782404	60846271	upstream	-3629	129	NearestStart	Pald1
chr10	61388400	61402599	Decreased	ENSMUSG00000058806	61300983	61441856	inside	46356	39257	NearestStart	Col13a1
chr10	61436200	61444399	Decreased	ENSMUSG00000058806	61300983	61441856	overlapStart	1556	2543	NearestStart	Col13a1
chr10	62039000	62040799	Decreased	ENSMUSG00000036955	62001373	62041205	inside	1305	406	NearestStart	2510003E04Rik
chr10	62110200	62113399	Decreased	ENSMUSG00000020076	62078539	62113966	inside	2166	567	NearestStart	Ddx50
chr10	62347400	62348999	Decreased	ENSMUSG00000047146	62267317	62361866	inside	13666	12867	NearestStart	Tet1
chr10	62723200	62724999	Decreased	ENSMUSG00000045391	62705821	62706896	upstream	-17204	16304	NearestStart	1700120B22Rik
chr10	68805600	68814599	Decreased	ENSMUSG00000019942	68799382	68815686	inside	5586	1087	NearestStart	Cdk1
chr10	70620800	70621999	Decreased	ENSMUSG00000014329	70385579	70622448	inside	1048	449	NearestStart	Bicc1
chr10	75166600	75168999	Decreased	ENSMUSG00000020196	75108854	75227102	inside	59302	57746	NearestStart	Cabin1
chr10	77707600	77708799	Decreased	ENSMUSG00000000374	77649469	77707387	upstream	-813	213	NearestStart	Trappc10
chr10	77815200	77817799	Decreased	ENSMUSG00000001211	77731922	77815234	overlapStart	-1266	34	NearestStart	Agpat3
chr10	79070000	79076599	Decreased	ENSMUSG00000045912	79069601	79076763	inside	3463	164	NearestStart	C2cd4c
chr10	79224800	79228999	Decreased	ENSMUSG00000035890	79221259	79229666	inside	2766	667	NearestStart	Rnf126
chr10	79379800	79389599	Decreased	ENSMUSG00000035781	79372797	79379751	upstream	-4949	49	NearestStart	R3hdm4
chr10	79591200	79601799	Decreased	ENSMUSG00000035640	79593195	79603580	overlapEnd	7080	1781	NearestStart	Dos
chr10	79712400	79723599	Decreased	ENSMUSG00000020150	79720895	79723757	overlapEnd	5757	158	NearestStart	Gamt
chr10	79772800	79780799	Decreased	ENSMUSG00000020133	79780998	79783282	downstream	6482	199	NearestStart	2310011J03Rik
chr10	79843800	79849599	Decreased	ENSMUSG00000048696	79843099	79850404	inside	3704	701	NearestStart	Mex3d
chr10	79869800	79872399	Decreased	ENSMUSG00000020163	79865741	79869575	upstream	-1525	225	NearestStart	Uqcr11
chr10	79891200	79895599	Decreased	ENSMUSG00000020167	79872258	79896392	inside	2992	793	NearestStart	Tcf3
chr10	80012800	80018199	Decreased	ENSMUSG00000047417	80003670	80024305	inside	8805	6106	NearestStart	Rexo1
chr10	80024800	80039799	Decreased	ENSMUSG00000035397	80029868	80040066	overlapEnd	7766	267	NearestStart	Klf16
chr10	80139800	80144799	Decreased	ENSMUSG00000020190	80128076	80139038	upstream	-3262	762	NearestStart	Mknk2
chr10	80188400	80191799	Decreased	ENSMUSG00000020198	80169722	80204956	inside	14856	13157	NearestStart	Ap3d1
chr10	80192200	80194599	Decreased	ENSMUSG00000020198	80169722	80204956	inside	11556	10357	NearestStart	Ap3d1
chr10	80631000	80631999	Decreased	ENSMUSG00000004934	80616010	80630668	upstream	-832	332	NearestStart	Pias4
chr10	80726200	80729199	Decreased	ENSMUSG00000034932	80727457	80729679	overlapEnd	1979	480	NearestStart	Mrpl54
chr10	81090400	81094799	Decreased	ENSMUSG00000034748	81084529	81090542	overlapStart	-2058	142	NearestStart	Sirt6
chr10	84702200	84703799	Decreased	ENSMUSG00000020038	84594446	84647799	upstream	-55201	54401	NearestStart	Cry1
chr10	86947200	86955399	Decreased	ENSMUSG00000020052	86953563	86956405	overlapEnd	5105	1006	NearestStart	Ascl1
chr10	93345000	93351799	Decreased	ENSMUSG00000036112	93321233	93353947	inside	5547	2148	NearestStart	Metap2
chr10	98626800	98628999	Decreased	ENSMUSG00000055108	98588150	98588955	upstream	-38945	37845	NearestStart	Phxr2
chr10	102492000	102492999	Decreased	ENSMUSG00000036602	102470480	102491685	upstream	-815	315	NearestStart	Alx1
chr10	110442400	110445799	Decreased	ENSMUSG00000035798	110378837	110447122	inside	3022	1323	NearestStart	Zdhhc17
chr10	116019600	116020799	Decreased	ENSMUSG00000020166	115922216	116018567	upstream	-1633	1033	NearestStart	Cnot2
chr10	116346800	116348599	Decreased	ENSMUSG00000034057	116213600	116333935	upstream	-13765	12865	NearestStart	Myrfl
chr10	117142200	117146399	Decreased	ENSMUSG00000020184	117125943	117147814	inside	3514	1415	NearestStart	Mdm2
chr10	119909200	119911399	Decreased	ENSMUSG00000056758	119798330	119913525	inside	3225	2126	NearestStart	Hmga2
chr10	121482000	121484199	Decreased	ENSMUSG00000020121	121218046	121484364	inside	1264	165	NearestStart	Srgap1
chr10	126718400	126725599	Decreased	ENSMUSG00000025409	126719011	126726074	overlapEnd	4074	475	NearestStart	Mbd6
chr10	126959600	126982199	Decreased	ENSMUSG00000040258	126962528	126971615	includeFeature	715	2928	NearestStart	Nxph4
chr10	127115200	127117199	Decreased	ENSMUSG00000025402	127097973	127105624	upstream	-10576	9576	NearestStart	Nab2
chr10	127959200	127962599	Decreased	ENSMUSG00000025366	127947303	127962926	inside	2026	327	NearestStart	Esyt1
chr10	127980200	127984399	Decreased	ENSMUSG00000039810	127979018	127984830	inside	2530	431	NearestStart	Zc3h10
chr10	128320400	128327999	Decreased	ENSMUSG00000025352	128319350	128328774	inside	4574	775	NearestStart	Gdf11
chr10	128354800	128360199	Decreased	ENSMUSG00000025350	128350648	128359944	overlapStart	2444	255	NearestStart	Rdh5
chr10	7387800	7388799	Decreased	ENSMUSG00000019795	7349170	7400934	inside	39130	12135	Overlapping	Pcmt1
chr10	18208000	18210599	Decreased	ENSMUSG00000039835	18110127	18253698	inside	44398	43099	Overlapping	Nhsl1
chr10	24357800	24360999	Decreased	ENSMUSG00000037370	24357719	24431965	inside	1681	81	Overlapping	Enpp1
chr10	59767600	59769199	Decreased	ENSMUSG00000012819	59765495	60159238	inside	2905	2105	Overlapping	Cdh23
chr10	59842600	59845399	Decreased	ENSMUSG00000012819	59765495	60159238	inside	78505	77105	Overlapping	Cdh23
chr10	60231000	60232999	Decreased	ENSMUSG00000020099	60225357	60294329	inside	6643	5643	Overlapping	Unc5b
chr10	62723200	62724999	Decreased	ENSMUSG00000020064	62706658	62780622	inside	56522	16542	Overlapping	Herc4
chr10	77085600	77089999	Decreased	ENSMUSG00000020265	77068841	77104288	inside	16488	14289	Overlapping	Sumo3
chr10	77339200	77341399	Decreased	ENSMUSG00000069581	77292211	77349766	inside	9466	8367	Overlapping	Tspear
chr10	79145800	79153399	Decreased	ENSMUSG00000020307	79144939	79151139	overlapStart	1539	861	Overlapping	Cdc34
chr10	79379800	79389599	Decreased	ENSMUSG00000035773	79379715	79385018	overlapStart	318	85	Overlapping	Kiss1r
chr10	79429000	79446599	Decreased	ENSMUSG00000035754	79422896	79431991	overlapStart	-5809	2991	Overlapping	Wdr18
chr10	79591200	79601799	Decreased	ENSMUSG00000003068	79578547	79593427	overlapStart	-3073	2227	Overlapping	Stk11
chr10	79712400	79723599	Decreased	ENSMUSG00000020153	79711865	79719538	overlapStart	1538	535	Overlapping	Ndufs7
chr10	79772800	79780799	Decreased	ENSMUSG00000020135	79758721	79781008	inside	4208	209	Overlapping	Apc2
chr10	79869800	79872399	Decreased	ENSMUSG00000020167	79872258	79896392	overlapStart	-1158	141	Overlapping	Tcf3
chr10	80066000	80072399	Decreased	ENSMUSG00000035370	80065624	80070399	overlapStart	1199	376	Overlapping	Adat3
chr10	80262000	80276599	Decreased	ENSMUSG00000020211	80260942	80267669	overlapStart	-1631	1058	Overlapping	Sf3a2
chr10	80777800	80782999	Decreased	ENSMUSG00000034902	80755707	80782718	overlapStart	2318	281	Overlapping	Pip5k1c
chr10	80784400	80801799	Decreased	ENSMUSG00000034889	80783847	80788996	overlapStart	-4104	553	Overlapping	Cactin
chr10	98626800	98628999	Decreased	ENSMUSG00000019952	98569669	98660708	inside	32808	31709	Overlapping	Poc1b
chr10	116346800	116348599	Decreased	ENSMUSG00000064181	116342836	116387436	inside	4864	3964	Overlapping	Rab3ip
chr10	126718400	126725599	Decreased	ENSMUSG00000025410	126703441	126718862	overlapStart	-3138	462	Overlapping	Dctn2
chr10	127115200	127117199	Decreased	ENSMUSG00000040195	127104199	127138105	inside	21905	11001	Overlapping	Tmem194
chr11	3191000	3204399	Decreased	ENSMUSG00000020453	3189995	3209086	inside	7705	1005	NearestStart	Patz1
chr11	3415000	3431999	Decreased	ENSMUSG00000075702	3414869	3417354	overlapEnd	8631	131	NearestStart	Selm
chr11	4061000	4066199	Decreased	ENSMUSG00000002129	4060352	4082544	inside	3248	648	NearestStart	Sf3a1
chr11	4087200	4089399	Decreased	ENSMUSG00000034412	4086791	4115508	inside	1509	409	NearestStart	Tbc1d10a
chr11	4155400	4174799	Decreased	ENSMUSG00000034394	4157559	4172517	includeFeature	7541	2159	NearestStart	Lif
chr11	4618400	4622599	Decreased	ENSMUSG00000009076	4604680	4637672	inside	15820	13720	NearestStart	Zmat5
chr11	4774400	4776599	Decreased	ENSMUSG00000034285	4773953	4794203	inside	1547	447	NearestStart	Nipsnap1
chr11	4938200	4965199	Decreased	ENSMUSG00000034209	4958130	4960388	includeFeature	-6430	4811	NearestStart	Rasl10a
chr11	4978400	4989999	Decreased	ENSMUSG00000034175	4998928	5006094	upstream	-14728	8929	NearestStart	Rhbdd3
chr11	6316800	6321399	Decreased	ENSMUSG00000071866	6315445	6319820	overlapEnd	3655	1355	NearestStart	Ppia
chr11	9044800	9045599	Decreased	ENSMUSG00000020407	9018105	9036173	downstream	27095	8627	NearestStart	Upp1
chr11	18769000	18777399	Decreased	ENSMUSG00000084085	18909130	18911186	upstream	-135930	131731	NearestStart	Gm16140
chr11	18905000	18919799	Decreased	ENSMUSG00000084085	18909130	18911186	includeFeature	3270	4130	NearestStart	Gm16140
chr11	22398800	22401599	Decreased	ENSMUSG00000049904	22412090	22419237	upstream	-11890	10491	NearestStart	Tmem17
chr11	30744800	30746399	Decreased	ENSMUSG00000043999	30785357	30793729	upstream	-39757	38958	NearestStart	Gpr75
chr11	32133600	32139999	Decreased	ENSMUSG00000020287	32126504	32132700	downstream	10296	900	NearestStart	Mpg
chr11	34211400	34220199	Decreased	ENSMUSG00000069911	34214821	34322640	overlapStart	979	3421	NearestStart	Fam196b
chr11	35136400	35149199	Decreased	ENSMUSG00000056427	34934725	35522009	inside	208075	201675	NearestStart	Slit3
chr11	35350200	35361799	Decreased	ENSMUSG00000018846	35582985	35604787	upstream	-226985	221186	NearestStart	Pank3
chr11	35427200	35428799	Decreased	ENSMUSG00000018846	35582985	35604787	upstream	-154985	154186	NearestStart	Pank3
chr11	44334000	44338999	Decreased	ENSMUSG00000019189	44332465	44379022	inside	4035	1535	NearestStart	Rnf145
chr11	44339800	44346999	Decreased	ENSMUSG00000019189	44332465	44379022	inside	10935	7335	NearestStart	Rnf145
chr11	44366600	44369799	Decreased	ENSMUSG00000019189	44332465	44379022	inside	35735	9223	NearestStart	Rnf145
chr11	45691600	45704599	Decreased	ENSMUSG00000006169	45665506	45724127	inside	32594	19528	NearestStart	Clint1
chr11	46404000	46404999	Decreased	ENSMUSG00000046974	46385037	46402734	downstream	19463	1266	NearestStart	BC053393
chr11	49058000	49080999	Decreased	ENSMUSG00000020346	49057692	49076532	overlapEnd	11808	308	NearestStart	Mgat1
chr11	49950000	49954199	Decreased	ENSMUSG00000036644	49944897	49986287	inside	7203	5103	NearestStart	Tbc1d9b
chr11	49988600	49993399	Decreased	ENSMUSG00000020381	49988350	50013617	inside	2650	250	NearestStart	3010026O09Rik
chr11	50192200	50197399	Decreased	ENSMUSG00000007850	50190491	50200030	inside	4309	1709	NearestStart	Hnrnph1
chr11	51099000	51103199	Decreased	ENSMUSG00000063564	51103421	51397420	upstream	-2321	222	NearestStart	Col23a1
chr11	51389000	51391399	Decreased	ENSMUSG00000020359	51398258	51417991	upstream	-8058	6859	NearestStart	Phykpl
chr11	51392600	51397999	Decreased	ENSMUSG00000020359	51398258	51417991	upstream	-2958	259	NearestStart	Phykpl
chr11	51433800	51441799	Decreased	ENSMUSG00000001056	51433236	51437216	overlapEnd	4564	564	NearestStart	Nhp2
chr11	52210400	52223799	Decreased	ENSMUSG00000036275	52209929	52222230	overlapEnd	7171	471	NearestStart	9530068E07Rik
chr11	52369400	52372999	Decreased	ENSMUSG00000036275	52209929	52222230	downstream	161271	147170	NearestStart	9530068E07Rik
chr11	53566200	53583199	Decreased	ENSMUSG00000018899	53583515	53591876	upstream	-8815	316	NearestStart	Irf1
chr11	53904600	53909199	Decreased	ENSMUSG00000018906	53913596	53945164	upstream	-6696	4397	NearestStart	P4ha2
chr11	54680600	54683799	Decreased	ENSMUSG00000020267	54679884	54684003	inside	2316	204	NearestStart	Hint1
chr11	55284000	55299199	Decreased	ENSMUSG00000018583	55283186	55318340	inside	8414	814	NearestStart	G3bp1
chr11	55299800	55302599	Decreased	ENSMUSG00000018583	55283186	55318340	inside	18014	15741	NearestStart	G3bp1
chr11	57679600	57684399	Decreased	ENSMUSG00000078855	57651265	57651591	downstream	30735	28009	NearestStart
chr11	59016400	59018399	Decreased	ENSMUSG00000036860	59015987	59019636	inside	1413	413	NearestStart	Mrpl55
chr11	59120600	59128999	Decreased	ENSMUSG00000000126	59120429	59147054	inside	4371	171	NearestStart	Wnt9a
chr11	59476400	59480599	Decreased	ENSMUSG00000005417	59475996	59594362	inside	2504	404	NearestStart	Mprip
chr11	59691400	59692799	Decreased	ENSMUSG00000032615	59661574	59690035	downstream	30526	1365	NearestStart	Nt5m
chr11	59919400	59928599	Decreased	ENSMUSG00000062115	59918514	60012699	inside	5486	886	NearestStart	Rai1
chr11	60540800	60545599	Decreased	ENSMUSG00000018599	60541899	60546453	overlapStart	1301	854	NearestStart	Mief2
chr11	60854400	60861399	Decreased	ENSMUSG00000042529	60836065	60884633	inside	21835	18335	NearestStart	Kcnj12
chr11	62061600	62065999	Decreased	ENSMUSG00000018500	62062485	62079955	overlapStart	1315	885	NearestStart	Adora2b
chr11	62110200	62112599	Decreased	ENSMUSG00000042298	62094981	62141625	inside	16419	15219	NearestStart	Ttc19
chr11	62693600	62697399	Decreased	ENSMUSG00000014177	62692956	62708687	inside	2544	644	NearestStart	Tvp23b
chr11	65619000	65619999	Decreased	ENSMUSG00000018347	65620676	65642741	upstream	-1176	677	NearestStart	Zkscan6
chr11	67265400	67268399	Decreased	ENSMUSG00000033066	67268938	67502492	upstream	-2038	539	NearestStart	Gas7
chr11	68927800	68935799	Decreased	ENSMUSG00000023781	68933905	68937557	overlapStart	-2105	1758	NearestStart	Hes7
chr11	69143400	69148999	Decreased	ENSMUSG00000018470	69139759	69146544	overlapEnd	6441	2455	NearestStart	Kcnab3
chr11	69395400	69400399	Decreased	ENSMUSG00000059552	69393860	69405375	inside	4040	1540	NearestStart	Trp53
chr11	69465600	69472799	Decreased	ENSMUSG00000041287	69468815	69470229	includeFeature	385	2570	NearestStart	Sox15
chr11	69580000	69583599	Decreased	ENSMUSG00000018750	69579413	69597525	inside	2387	587	NearestStart	Zbtb4
chr11	69749600	69755799	Decreased	ENSMUSG00000018554	69749297	69755107	overlapEnd	3403	303	NearestStart	Ybx2
chr11	69835400	69842599	Decreased	ENSMUSG00000020886	69830586	69859034	inside	8414	4814	NearestStart	Dlg4
chr11	70246400	70251799	Decreased	ENSMUSG00000060216	70246138	70254330	inside	2962	262	NearestStart	Arrb2
chr11	70339400	70342199	Decreased	ENSMUSG00000018286	70338887	70341151	overlapEnd	1913	513	NearestStart	Psmb6
chr11	70352400	70353399	Decreased	ENSMUSG00000020828	70353807	70371612	upstream	-907	408	NearestStart	Pld2
chr11	70389800	70402599	Decreased	ENSMUSG00000020827	70376382	70427985	inside	19818	13418	NearestStart	Mink1
chr11	70468800	70473599	Decreased	ENSMUSG00000060600	70470703	70476015	overlapStart	497	1903	NearestStart	Eno3
chr11	70829800	70832199	Decreased	ENSMUSG00000040599	70833112	70840873	upstream	-2112	913	NearestStart	Mis12
chr11	72255400	72259799	Decreased	ENSMUSG00000040463	72254856	72265270	inside	2744	544	NearestStart	Mybbp1a
chr11	72504000	72507599	Decreased	ENSMUSG00000020790	72503507	72585648	inside	2293	493	NearestStart	Ankfy1
chr11	74433400	74434999	Decreased	ENSMUSG00000069814	74433106	74455018	inside	1094	294	NearestStart	E130309D14Rik
chr11	74450600	74454999	Decreased	ENSMUSG00000020741	74462996	74484349	upstream	-10196	7997	NearestStart	Cluh
chr11	74633600	74643399	Decreased	ENSMUSG00000000282	74644421	74659227	upstream	-5921	1022	NearestStart	Mnt
chr11	75009000	75026599	Decreased	ENSMUSG00000045287	75007284	75081271	inside	10516	1716	NearestStart	Rtn4rl1
chr11	75465600	75469199	Decreased	ENSMUSG00000017774	75464005	75488134	inside	3395	1595	NearestStart	Myo1c
chr11	76252200	76257799	Decreased	ENSMUSG00000020843	76220453	76229794	downstream	34547	22406	NearestStart	Timm22
chr11	76272400	76274199	Decreased	ENSMUSG00000020843	76220453	76229794	downstream	52847	42606	NearestStart	Timm22
chr11	76276000	76284599	Decreased	ENSMUSG00000020843	76220453	76229794	downstream	59847	46206	NearestStart	Timm22
chr11	76302400	76308199	Decreased	ENSMUSG00000020843	76220453	76229794	downstream	84847	72606	NearestStart	Timm22
chr11	76308600	76314999	Decreased	ENSMUSG00000020843	76220453	76229794	downstream	91347	78806	NearestStart	Timm22
chr11	76468000	76469799	Decreased	ENSMUSG00000044243	76485971	76487178	upstream	-17071	16172	NearestStart	Bhlha9
chr11	77162400	77165399	Decreased	ENSMUSG00000072682	77272205	77273717	upstream	-108305	106806	NearestStart
chr11	77307400	77319599	Decreased	ENSMUSG00000011877	77307063	77321288	inside	6437	337	NearestStart	Git1
chr11	77577400	77581799	Decreased	ENSMUSG00000000631	77576747	77679482	inside	2853	653	NearestStart	Myo18a
chr11	77870000	77872599	Decreased	ENSMUSG00000061981	77851432	77873936	inside	19868	1337	NearestStart	Flot2
chr11	78350200	78352999	Decreased	ENSMUSG00000001105	78349862	78355239	inside	1738	338	NearestStart	Ift20
chr11	80097200	80098999	Decreased	ENSMUSG00000017692	80114413	80169457	upstream	-16313	15414	NearestStart	Rhbdl3
chr11	80197800	80201599	Decreased	ENSMUSG00000017421	80196780	80218323	inside	2920	1020	NearestStart	Zfp207
chr11	80290600	80299399	Decreased	ENSMUSG00000048895	80290547	80294681	overlapEnd	4453	53	NearestStart	Cdk5r1
chr11	80393400	80395999	Decreased	ENSMUSG00000048895	80290547	80294681	downstream	104153	98719	NearestStart	Cdk5r1
chr11	81435400	81439199	Decreased	ENSMUSG00000020703	81674180	81708084	upstream	-236880	234981	NearestStart	5530401A14Rik
chr11	82705200	82706399	Decreased	ENSMUSG00000018844	82705625	82714303	overlapStart	175	425	NearestStart	Fndc8
chr11	83097200	83098599	Decreased	ENSMUSG00000035152	83112525	83218537	upstream	-14625	13926	NearestStart	Ap2b1
chr11	83105600	83112199	Decreased	ENSMUSG00000035152	83112525	83218537	upstream	-3625	326	NearestStart	Ap2b1
chr11	83664200	83666799	Decreased	ENSMUSG00000020679	83663564	83719419	inside	1936	636	NearestStart	Hnf1b
chr11	83823600	83827599	Decreased	ENSMUSG00000034940	83777929	83858080	inside	47671	30481	NearestStart	Synrg
chr11	84993200	84995999	Decreased	ENSMUSG00000018479	84983905	84994647	overlapEnd	10695	1352	NearestStart	1700125H20Rik
chr11	85602400	85604599	Decreased	ENSMUSG00000000093	85646052	85655450	upstream	-42552	41453	NearestStart	Tbx2
chr11	86241600	86243399	Decreased	ENSMUSG00000020521	86298158	86312527	upstream	-55658	54759	NearestStart	Rnft1
chr11	87572800	87581399	Decreased	ENSMUSG00000034156	87574042	87599430	overlapStart	3058	1242	NearestStart	Bzrap1
chr11	87589800	87600399	Decreased	ENSMUSG00000009350	87607082	87617915	upstream	-11982	6683	NearestStart	Mpo
chr11	87990200	87998799	Decreased	ENSMUSG00000023723	88017889	88025009	upstream	-23389	19090	NearestStart	Mrps23
chr11	94978400	94988599	Decreased	ENSMUSG00000001510	94981402	94986610	includeFeature	2098	1989	NearestStart	Dlx3
chr11	95065000	95068399	Decreased	ENSMUSG00000020872	95122842	95130579	upstream	-56142	54443	NearestStart	Tac4
chr11	95082200	95090999	Decreased	ENSMUSG00000020872	95122842	95130579	upstream	-36242	31843	NearestStart	Tac4
chr11	95133600	95137199	Decreased	ENSMUSG00000020872	95122842	95130579	downstream	12558	3021	NearestStart	Tac4
chr11	96025800	96041799	Decreased	ENSMUSG00000049604	96055629	96058761	upstream	-21829	13830	NearestStart	Hoxb13
chr11	96048400	96055399	Decreased	ENSMUSG00000049604	96055629	96058761	upstream	-3729	230	NearestStart	Hoxb13
chr11	96055800	96071199	Decreased	ENSMUSG00000049604	96055629	96058761	overlapEnd	7871	171	NearestStart	Hoxb13
chr11	96113400	96143999	Decreased	ENSMUSG00000020875	96132770	96137909	includeFeature	-4070	6090	NearestStart	Hoxb9
chr11	96146800	96179799	Decreased	ENSMUSG00000000690	96153789	96162883	includeFeature	9511	6989	NearestStart	Hoxb6
chr11	96184000	96196199	Decreased	ENSMUSG00000048763	96184639	96207999	overlapStart	5461	639	NearestStart	Hoxb3
chr11	96196600	96215799	Decreased	ENSMUSG00000075588	96212945	96217003	overlapStart	-6745	1204	NearestStart	Hoxb2
chr11	96216200	96219399	Decreased	ENSMUSG00000075588	96212945	96217003	overlapEnd	4855	803	NearestStart	Hoxb2
chr11	96220800	96238999	Decreased	ENSMUSG00000018973	96227065	96229570	includeFeature	2835	6265	NearestStart	Hoxb1
chr11	96880600	96888599	Decreased	ENSMUSG00000020877	96891251	96895272	upstream	-6651	2652	NearestStart	Scrn2
chr11	96903200	96906799	Decreased	ENSMUSG00000001445	96902873	96910527	inside	2127	327	NearestStart	Mrpl10
chr11	97288200	97291799	Decreased	ENSMUSG00000049807	97276846	97363716	inside	13154	11354	NearestStart	Arhgap23
chr11	97292400	97315999	Decreased	ENSMUSG00000049807	97276846	97363716	inside	27354	15554	NearestStart	Arhgap23
chr11	97577800	97581599	Decreased	ENSMUSG00000069744	97564712	97574814	downstream	14988	2986	NearestStart	Psmb3
chr11	97662000	97684999	Decreased	ENSMUSG00000038366	97660313	97700078	inside	13187	1687	NearestStart	Lasp1
chr11	98207200	98219599	Decreased	ENSMUSG00000061718	98209717	98219110	includeFeature	3683	489	NearestStart	Ppp1r1b
chr11	98235400	98239599	Decreased	ENSMUSG00000007877	98245124	98246267	upstream	-7624	5525	NearestStart	Tcap
chr11	98244400	98256999	Decreased	ENSMUSG00000007877	98245124	98246267	includeFeature	5576	724	NearestStart	Tcap
chr11	98547800	98549599	Decreased	ENSMUSG00000017221	98543867	98557293	inside	4833	3933	NearestStart	Psmd3
chr11	98553200	98576199	Decreased	ENSMUSG00000038067	98562576	98564943	includeFeature	2124	9376	NearestStart	Csf3
chr11	98604000	98616799	Decreased	ENSMUSG00000058756	98603124	98630320	inside	7276	876	NearestStart	Thra
chr11	98658200	98662999	Decreased	ENSMUSG00000052915	98656829	98669173	inside	3771	1371	NearestStart	Msl1
chr11	98778400	98781399	Decreased	ENSMUSG00000037992	98789131	98836256	upstream	-9231	7732	NearestStart	Rara
chr11	98799600	98820999	Decreased	ENSMUSG00000037992	98789131	98836256	inside	21169	10469	NearestStart	Rara
chr11	100920400	100922199	Decreased	ENSMUSG00000001751	100931325	100938986	upstream	-10025	9126	NearestStart	Naglu
chr11	100930400	100931199	Decreased	ENSMUSG00000001751	100931325	100938986	upstream	-525	126	NearestStart	Naglu
chr11	101007400	101008399	Decreased	ENSMUSG00000045007	101017220	101023101	upstream	-9320	8821	NearestStart	Tubg2
chr11	101117200	101128799	Decreased	ENSMUSG00000035112	101121880	101138723	overlapStart	1120	4680	NearestStart	Wnk4
chr11	102110600	102122999	Decreased	ENSMUSG00000034773	102110195	102126501	inside	6605	405	NearestStart	BC030867
chr11	102255000	102268199	Decreased	ENSMUSG00000006575	102254716	102263869	overlapEnd	6884	284	NearestStart	Rundc3a
chr11	102466400	102474599	Decreased	ENSMUSG00000050288	102465744	102469372	overlapEnd	4756	656	NearestStart	Fzd2
chr11	102890400	102899999	Decreased	ENSMUSG00000020936	102889659	102930226	inside	5541	741	NearestStart	Nmt1
chr11	103868400	103869799	Decreased	ENSMUSG00000062421	103828052	103846651	downstream	41048	21749	NearestStart	Arf2
chr11	104009200	104013599	Decreased	ENSMUSG00000018634	103994168	104036837	inside	17232	15032	NearestStart	Crhr1
chr11	104177600	104184999	Decreased	ENSMUSG00000018411	104092703	104193404	inside	88597	8405	NearestStart	Mapt
chr11	104412400	104413999	Decreased	ENSMUSG00000061086	104411976	104457067	inside	1224	424	NearestStart	Myl4
chr11	105172400	105177599	Decreased	ENSMUSG00000020695	105153959	105212453	inside	21041	18441	NearestStart	Mrc2
chr11	105880000	105883799	Decreased	ENSMUSG00000001901	105869437	105895863	inside	12463	10563	NearestStart	Kcnh6
chr11	106651000	106652999	Decreased	ENSMUSG00000018372	106650565	106681244	inside	1435	435	NearestStart	Cep95
chr11	112644200	112647999	Decreased	ENSMUSG00000000567	112643537	112649074	inside	2563	663	NearestStart	Sox9
chr11	114636800	114638599	Decreased	ENSMUSG00000010021	114626701	114652053	inside	10999	10099	NearestStart	Kif19a
chr11	114713800	114716399	Decreased	ENSMUSG00000051043	114712465	114733931	inside	2635	1335	NearestStart	Gprc5c
chr11	115026200	115041599	Decreased	ENSMUSG00000020733	115024654	115042495	inside	9246	896	NearestStart	Slc9a3r1
chr11	115187600	115201399	Decreased	ENSMUSG00000018862	115196044	115208241	overlapStart	-1544	5355	NearestStart	Otop3
chr11	115684400	115702199	Decreased	ENSMUSG00000020782	115685362	115717094	overlapStart	7938	962	NearestStart	Llgl2
chr11	116391400	116401799	Decreased	ENSMUSG00000061878	116392238	116397988	includeFeature	4362	838	NearestStart	Sphk1
chr11	116533800	116544599	Decreased	ENSMUSG00000020812	116532973	116537113	overlapEnd	6227	827	NearestStart	1810032O08Rik
chr11	116949600	116961799	Decreased	ENSMUSG00000020823	116976485	117020582	upstream	-20785	14686	NearestStart	Sec14l1
chr11	117083400	117085599	Decreased	ENSMUSG00000059248	117060974	117223639	inside	23526	22426	NearestStart	Sept9
chr11	117165400	117193599	Decreased	ENSMUSG00000059248	117060974	117223639	inside	118526	30040	NearestStart	Sept9
chr11	117243000	117249399	Decreased	ENSMUSG00000069588	117345681	117350328	upstream	-99481	96282	NearestStart	Gm11733
chr11	117595600	117596999	Decreased	ENSMUSG00000050106	117643389	117654424	upstream	-47089	46390	NearestStart	Tmc8
chr11	117636800	117662799	Decreased	ENSMUSG00000050106	117643389	117654424	includeFeature	6411	6589	NearestStart	Tmc8
chr11	117848600	117860399	Decreased	ENSMUSG00000017715	117847605	117885325	inside	6895	995	NearestStart	Pgs1
chr11	117863200	117878599	Decreased	ENSMUSG00000017715	117847605	117885325	inside	23295	6726	NearestStart	Pgs1
chr11	118288600	118293999	Decreased	ENSMUSG00000017446	118289516	118311277	overlapStart	1784	916	NearestStart	C1qtnf1
chr11	118303400	118305399	Decreased	ENSMUSG00000017446	118289516	118311277	inside	14884	5878	NearestStart	C1qtnf1
chr11	118342600	118352199	Decreased	ENSMUSG00000033857	118338142	118350523	overlapEnd	9258	1676	NearestStart	Engase
chr11	118853000	118858799	Decreased	ENSMUSG00000046697	118849416	118854243	overlapEnd	6484	1243	NearestStart	Enpp7
chr11	119138000	119139199	Decreased	ENSMUSG00000025579	119129200	119146768	inside	9400	7569	NearestStart	Gaa
chr11	119247400	119258599	Decreased	ENSMUSG00000070327	119254413	119348732	overlapStart	-1413	4186	NearestStart	Rnf213
chr11	119368600	119370799	Decreased	ENSMUSG00000039850	119352660	119372751	inside	17040	1952	NearestStart	Endov
chr11	119723400	119733599	Decreased	ENSMUSG00000025371	119774754	119780862	upstream	-46254	41155	NearestStart	Chmp6
chr11	119745600	119748199	Decreased	ENSMUSG00000025371	119774754	119780862	upstream	-27854	26555	NearestStart	Chmp6
chr11	119765200	119772799	Decreased	ENSMUSG00000025371	119774754	119780862	upstream	-5754	1955	NearestStart	Chmp6
chr11	119775400	119779799	Decreased	ENSMUSG00000025371	119774754	119780862	inside	2846	646	NearestStart	Chmp6
chr11	119960600	119962999	Decreased	ENSMUSG00000078572	119960241	119962018	overlapEnd	1559	359	NearestStart	1810043H04Rik
chr11	119965200	119974399	Decreased	ENSMUSG00000078572	119960241	119962018	downstream	9559	3182	NearestStart	1810043H04Rik
chr11	120076400	120091399	Decreased	ENSMUSG00000039741	120094260	120153610	upstream	-10360	2861	NearestStart	Bahcc1
chr11	120102000	120136999	Decreased	ENSMUSG00000039741	120094260	120153610	inside	25240	7740	NearestStart	Bahcc1
chr11	120344200	120345599	Decreased	ENSMUSG00000039640	120345926	120350379	upstream	-1026	327	NearestStart	Mrpl12
chr11	120388800	120393799	Decreased	ENSMUSG00000025127	120392012	120400402	overlapStart	-712	1787	NearestStart	Gcgr
chr11	120822400	120832199	Decreased	ENSMUSG00000025161	120809793	120822182	downstream	17507	218	NearestStart	Slc16a3
chr11	121562400	121563599	Decreased	ENSMUSG00000039208	121562857	121577620	overlapStart	143	457	NearestStart	Metrnl
chr11	3347400	3351999	Decreased	ENSMUSG00000020448	3315362	3352366	inside	2666	367	NearestStart	Rnf185
chr11	3658200	3664799	Decreased	ENSMUSG00000020435	3603733	3763906	inside	102406	54467	NearestStart	Osbp2
chr11	4010800	4013799	Decreased	ENSMUSG00000003585	3997041	4018834	inside	6534	5035	NearestStart	Sec14l2
chr11	4624200	4646399	Decreased	ENSMUSG00000009075	4636894	4646781	overlapEnd	11481	382	NearestStart	Cabp7
chr11	4844200	4857799	Decreased	ENSMUSG00000020396	4838756	4848067	overlapStart	-2933	3867	NearestStart	Nefh
chr11	4975200	4977199	Decreased	ENSMUSG00000034201	4955380	4965330	upstream	-10870	9870	NearestStart	Gas2l1
chr11	5000200	5016799	Decreased	ENSMUSG00000079004	4999386	4999881	upstream	-8619	319	NearestStart
chr11	5688800	5708799	Decreased	ENSMUSG00000020475	5701642	5703736	includeFeature	4936	5063	NearestStart	Pgam2
chr11	5791200	5808199	Decreased	ENSMUSG00000020469	5796639	5798785	includeFeature	-915	5439	NearestStart	Myl7
chr11	6018200	6021399	Decreased	ENSMUSG00000057897	5869646	5965751	upstream	-54049	52449	NearestStart	Camk2b
chr11	6163800	6167199	Decreased	ENSMUSG00000004393	6158921	6167775	inside	2275	576	NearestStart	Ddx56
chr11	6496000	6506999	Decreased	ENSMUSG00000041073	6497825	6506056	includeFeature	4556	943	NearestStart	Nacad
chr11	6518400	6525399	Decreased	ENSMUSG00000000384	6515600	6526070	inside	4170	671	NearestStart	Tbrg4
chr11	8394800	8402199	Decreased	ENSMUSG00000020422	8331654	8564538	inside	166038	63146	NearestStart	Tns3
chr11	12363400	12364599	Decreased	ENSMUSG00000020173	12136610	12364963	inside	963	364	NearestStart	Cobl
chr11	12389200	12393999	Decreased	ENSMUSG00000020173	12136610	12364963	upstream	-26637	24237	NearestStart	Cobl
chr11	17559800	17561799	Decreased	ENSMUSG00000016984	17838758	17853878	downstream	293078	276959	NearestStart	Etaa1
chr11	19996800	19998799	Decreased	ENSMUSG00000020152	19962306	20012916	inside	15116	14117	NearestStart	Actr2
chr11	20532800	20552399	Decreased	ENSMUSG00000049659	20585086	20641592	downstream	98992	32687	NearestStart	Aftph
chr11	21257000	21260199	Decreased	ENSMUSG00000001891	21221140	21271204	inside	12604	11005	NearestStart	Ugp2
chr11	21267200	21270199	Decreased	ENSMUSG00000001891	21221140	21271204	inside	2504	1005	NearestStart	Ugp2
chr11	21891200	21901599	Decreased	ENSMUSG00000005917	21894766	21902900	overlapEnd	6500	1301	NearestStart	Otx1
chr11	21942600	21943799	Decreased	ENSMUSG00000005917	21894766	21902900	upstream	-40300	39700	NearestStart	Otx1
chr11	22771400	22775999	Decreased	ENSMUSG00000051650	22734746	22760961	upstream	-12739	10439	NearestStart	B3gnt2
chr11	22873600	22881999	Decreased	ENSMUSG00000051355	22734743	22882382	inside	4582	383	NearestStart	Commd1
chr11	23668000	23670599	Decreased	ENSMUSG00000020275	23641513	23670970	inside	1670	371	NearestStart	Rel
chr11	23791800	23794599	Decreased	ENSMUSG00000020273	23762645	23795253	inside	2053	654	NearestStart	Papolg
chr11	25592000	25595199	Decreased	ENSMUSG00000032985	25519086	25670570	inside	76970	72914	NearestStart	5730522E02Rik
chr11	29921400	29925799	Decreased	ENSMUSG00000044072	29643047	29926033	inside	2433	234	NearestStart	Eml6
chr11	32112200	32121999	Decreased	ENSMUSG00000020282	32109584	32122300	inside	5200	301	NearestStart	Rhbdf1
chr11	32122400	32126399	Decreased	ENSMUSG00000020282	32109584	32122300	upstream	-2100	100	NearestStart	Rhbdf1
chr11	33042000	33052599	Decreased	ENSMUSG00000057967	33017429	33047400	overlapStart	100	5199	NearestStart	Fgf18
chr11	33052800	33061999	Decreased	ENSMUSG00000057113	33052286	33063206	inside	5806	514	NearestStart	Npm1
chr11	34689600	34690399	Decreased	ENSMUSG00000069910	34622691	34647143	upstream	-42857	42457	NearestStart	Spdl1
chr11	35644600	35647599	Decreased	ENSMUSG00000018848	35621882	35648008	inside	1908	409	NearestStart	Rars
chr11	37047200	37049599	Decreased	ENSMUSG00000049336	35820157	37049384	overlapStart	984	215	NearestStart	Tenm2
chr11	40563200	40568199	Decreased	ENSMUSG00000020326	40562053	40568813	inside	3113	614	NearestStart	Ccng1
chr11	48670600	48675199	Decreased	ENSMUSG00000046879	48678746	48684922	downstream	12022	3547	NearestStart	Irgm1
chr11	50018200	50023599	Decreased	ENSMUSG00000015837	50012867	50024329	inside	3429	730	NearestStart	Sqstm1
chr11	50039200	50058199	Decreased	ENSMUSG00000020377	50049970	50052118	includeFeature	3418	6081	NearestStart	Ltc4s
chr11	51442400	51463999	Decreased	ENSMUSG00000001054	51437172	51449398	overlapStart	-3802	5228	NearestStart	Rmnd5b
chr11	51499000	51501999	Decreased	ENSMUSG00000007777	51498887	51502376	inside	1876	113	NearestStart	0610009B22Rik
chr11	51705200	51707199	Decreased	ENSMUSG00000020387	51626956	51671155	upstream	-35045	34045	NearestStart	Jade2
chr11	52097000	52102199	Decreased	ENSMUSG00000000782	52065872	52096681	upstream	-2919	319	NearestStart	Tcf7
chr11	52914400	52916599	Decreased	ENSMUSG00000020361	53073315	53113959	downstream	198459	156716	NearestStart	Hspa4
chr11	52926200	52934399	Decreased	ENSMUSG00000020361	53073315	53113959	downstream	183659	138916	NearestStart	Hspa4
chr11	57214000	57215999	Decreased	ENSMUSG00000020523	57296491	57332146	downstream	117146	80492	NearestStart	Fam114a2
chr11	57637000	57655399	Decreased	ENSMUSG00000037335	57642206	57646320	includeFeature	120	5206	NearestStart	Hand1
chr11	58706200	58712799	Decreased	ENSMUSG00000037001	58701654	58717727	inside	8227	4546	NearestStart	Zfp39
chr11	58993200	59004999	Decreased	ENSMUSG00000043448	58989067	58996715	overlapStart	-2385	3515	NearestStart	Gjc2
chr11	59051400	59065199	Decreased	ENSMUSG00000048076	59024913	59041772	upstream	-16528	9628	NearestStart	Arf1
chr11	59100000	59108599	Decreased	ENSMUSG00000009900	59061534	59104254	overlapStart	-46	4254	NearestStart	Wnt3a
chr11	59607000	59609799	Decreased	ENSMUSG00000043648	59598204	59601144	upstream	-7256	5856	NearestStart	Pld6
chr11	59770200	59774599	Decreased	ENSMUSG00000049892	59776682	59778446	downstream	6046	2083	NearestStart	Rasd1
chr11	59979200	59989199	Decreased	ENSMUSG00000020538	60012590	60034106	downstream	49906	23391	NearestStart	Srebf1
chr11	59990600	60023799	Decreased	ENSMUSG00000020538	60012590	60034106	overlapEnd	26906	10307	NearestStart	Srebf1
chr11	60041600	60048399	Decreased	ENSMUSG00000020538	60012590	60034106	upstream	-10894	7494	NearestStart	Srebf1
chr11	60090000	60094999	Decreased	ENSMUSG00000020538	60012590	60034106	upstream	-58394	55894	NearestStart	Srebf1
chr11	60164200	60166199	Decreased	ENSMUSG00000000538	60040215	60166407	inside	1207	208	NearestStart	Tom1l2
chr11	60587000	60590599	Decreased	ENSMUSG00000002814	60553559	60590867	inside	2067	268	NearestStart	Top3a
chr11	60675000	60691599	Decreased	ENSMUSG00000043284	60677953	60692774	overlapEnd	9474	1175	NearestStart	Tmem11
chr11	61613400	61616399	Decreased	ENSMUSG00000020528	61543151	61575590	upstream	-39310	37810	NearestStart	Prpsap2
chr11	62525000	62525999	Decreased	ENSMUSG00000005267	62513857	62545387	inside	19887	11143	NearestStart	Zfp287
chr11	63734400	63735599	Decreased	ENSMUSG00000070407	63699293	63735792	inside	792	193	NearestStart	Hs3st3b1
chr11	68195000	68199999	Decreased	ENSMUSG00000020902	68022865	68214325	inside	16825	14326	NearestStart	Ntn1
chr11	68625000	68627199	Decreased	ENSMUSG00000018736	68634935	68685360	downstream	59260	7736	NearestStart	Ndel1
chr11	69195800	69196799	Decreased	ENSMUSG00000044795	69206764	69208835	downstream	12535	9965	NearestStart	Cyb5d1
chr11	69209600	69215999	Decreased	ENSMUSG00000045377	69210020	69211736	includeFeature	-1064	420	NearestStart	Tmem88
chr11	69217000	69222799	Decreased	ENSMUSG00000018476	69212009	69227177	inside	7277	4378	NearestStart	Kdm6b
chr11	69225200	69229199	Decreased	ENSMUSG00000018476	69212009	69227177	overlapStart	-23	1977	NearestStart	Kdm6b
chr11	69491600	69494999	Decreased	ENSMUSG00000005204	69486611	69495586	inside	2286	587	NearestStart	Senp3
chr11	69597400	69619999	Decreased	ENSMUSG00000041189	69597537	69609445	includeFeature	745	137	NearestStart	Chrnb1
chr11	69646000	69647799	Decreased	ENSMUSG00000051790	69636623	69651286	inside	4386	3487	NearestStart	Nlgn2
chr11	69648200	69650399	Decreased	ENSMUSG00000051790	69636623	69651286	inside	1986	887	NearestStart	Nlgn2
chr11	69814600	69829799	Decreased	ENSMUSG00000018574	69823684	69828910	includeFeature	6710	889	NearestStart	Acadvl
chr11	70038400	70050999	Decreased	ENSMUSG00000000317	70037629	70043241	overlapStart	-1459	771	NearestStart	Bcl6b
chr11	70417400	70423199	Decreased	ENSMUSG00000014609	70428384	70432718	downstream	12418	5185	NearestStart	Chrne
chr11	74340000	74341999	Decreased	ENSMUSG00000038807	74196857	74403688	inside	62688	61689	NearestStart	Rap1gap2
chr11	74977400	74983599	Decreased	ENSMUSG00000043099	74978066	74983021	includeFeature	2521	578	NearestStart	Hic1
chr11	75004200	75006599	Decreased	ENSMUSG00000078789	74991144	75004743	overlapStart	-657	543	NearestStart	Dph1
chr11	76064600	76082599	Decreased	ENSMUSG00000017286	76024072	76057227	upstream	-16373	7373	NearestStart	Glod4
chr11	76889200	76890799	Decreased	ENSMUSG00000037958	76857793	76891937	inside	1937	1138	NearestStart	Ccdc55
chr11	77417400	77420399	Decreased	ENSMUSG00000017291	77342663	77421317	inside	2417	918	NearestStart	Taok1
chr11	77628200	77631799	Decreased	ENSMUSG00000069804	77598954	77601249	upstream	-28751	26951	NearestStart	Gm10277
chr11	77954200	77955799	Decreased	ENSMUSG00000017386	77972901	77979091	downstream	24091	17102	NearestStart	Traf4
chr11	77969400	77977399	Decreased	ENSMUSG00000017386	77972901	77979091	overlapEnd	5691	1692	NearestStart	Traf4
chr11	77979200	77989999	Decreased	ENSMUSG00000017386	77972901	77979091	upstream	-5509	109	NearestStart	Traf4
chr11	78600000	78601599	Decreased	ENSMUSG00000049489	78564008	78565231	upstream	-35569	34769	NearestStart	Fam58b
chr11	78842800	78848399	Decreased	ENSMUSG00000001123	78776475	78798448	upstream	-47152	44352	NearestStart	Lgals9
chr11	79774200	79775599	Decreased	ENSMUSG00000035575	79745822	79775892	inside	992	293	NearestStart	Utp6
chr11	82701000	82703399	Decreased	ENSMUSG00000018841	82685465	82704116	inside	1916	717	NearestStart	Rad51d
chr11	83237800	83238999	Decreased	ENSMUSG00000020686	83235403	83242957	inside	4557	2397	NearestStart	Gas2l2
chr11	84339400	84349399	Decreased	ENSMUSG00000018698	84331478	84339517	overlapStart	-4883	117	NearestStart	Lhx1
chr11	84379000	84385599	Decreased	ENSMUSG00000018698	84331478	84339517	upstream	-42783	39483	NearestStart	Lhx1
chr11	84401800	84412199	Decreased	ENSMUSG00000018698	84331478	84339517	upstream	-67483	62283	NearestStart	Lhx1
chr11	84447800	84457999	Decreased	ENSMUSG00000018698	84331478	84339517	upstream	-113383	108283	NearestStart	Lhx1
chr11	84571800	84575799	Decreased	ENSMUSG00000018405	84626562	84633017	downstream	59217	50763	NearestStart	Mrm1
chr11	84636000	84642399	Decreased	ENSMUSG00000034449	84634357	84642496	inside	3296	97	NearestStart	Dhrs11
chr11	86750600	86753399	Decreased	ENSMUSG00000018427	86749926	86807209	inside	55209	674	NearestStart	Ypel2
chr11	88394200	88399999	Decreased	ENSMUSG00000069769	88152883	88579827	inside	182727	179828	NearestStart	Msi2
chr11	89135800	89137599	Decreased	ENSMUSG00000048616	89161951	89163873	downstream	27173	24352	NearestStart	Nog
chr11	94264800	94278799	Decreased	ENSMUSG00000020865	94204611	94254290	upstream	-17510	10510	NearestStart	Abcc3
chr11	94279200	94296799	Decreased	ENSMUSG00000020865	94204611	94254290	upstream	-33710	24910	NearestStart	Abcc3
chr11	94306600	94335199	Decreased	ENSMUSG00000020866	94269704	94335414	inside	14514	215	NearestStart	Cacna1g
chr11	94379400	94384599	Decreased	ENSMUSG00000039110	94362660	94383056	overlapStart	1056	1543	NearestStart	Mycbpap
chr11	94532800	94534799	Decreased	ENSMUSG00000020868	94525164	94538829	inside	5029	4030	NearestStart	Xylt2
chr11	95042600	95048799	Decreased	ENSMUSG00000020871	95001769	95007577	upstream	-38123	35023	NearestStart	Dlx4
chr11	95416000	95417199	Decreased	ENSMUSG00000000120	95430131	95449049	downstream	32449	12932	NearestStart	Ngfr
chr11	95435400	95448999	Decreased	ENSMUSG00000000120	95430131	95449049	inside	6849	50	NearestStart	Ngfr
chr11	96685600	96690599	Decreased	ENSMUSG00000038615	96678727	96691282	inside	3182	683	NearestStart	Nfe2l1
chr11	96767800	96770199	Decreased	ENSMUSG00000018669	96768739	96777810	overlapEnd	8810	939	NearestStart	Cdk5rap3
chr11	96770800	96775599	Decreased	ENSMUSG00000018669	96768739	96777810	inside	4610	2061	NearestStart	Cdk5rap3
chr11	96828000	96838599	Decreased	ENSMUSG00000018678	96814653	96844273	inside	10973	5674	NearestStart	Sp2
chr11	96973600	97011799	Decreased	ENSMUSG00000001444	96959384	96976645	overlapStart	-16055	3045	NearestStart	Tbx21
chr11	97040200	97048199	Decreased	ENSMUSG00000001440	97021027	97049195	inside	4995	996	NearestStart	Kpnb1
chr11	97322600	97334399	Decreased	ENSMUSG00000047988	97352096	97361654	downstream	33154	17697	NearestStart	4933428G20Rik
chr11	97388800	97401399	Decreased	ENSMUSG00000047988	97352096	97361654	upstream	-33446	27146	NearestStart	4933428G20Rik
chr11	97408600	97435799	Decreased	ENSMUSG00000038453	97370653	97436529	inside	14329	730	NearestStart	Srcin1
chr11	97636800	97642599	Decreased	ENSMUSG00000018543	97632794	97637232	overlapStart	-2468	432	NearestStart	1700001P01Rik
chr11	97855400	97856999	Decreased	ENSMUSG00000038352	97850891	97857495	inside	1295	496	NearestStart	Arl5c
chr11	97878000	97883799	Decreased	ENSMUSG00000020882	97862821	97883948	inside	3048	149	NearestStart	Cacnb1
chr11	98177200	98191399	Decreased	ENSMUSG00000038255	98186728	98190962	includeFeature	6662	437	NearestStart	Neurod2
chr11	98621800	98640199	Decreased	ENSMUSG00000020889	98629245	98636647	includeFeature	5647	3552	NearestStart	Nr1d1
chr11	98821200	98836799	Decreased	ENSMUSG00000047197	98843493	98844330	downstream	15330	6694	NearestStart	Gjd3
chr11	100259400	100265799	Decreased	ENSMUSG00000001552	100231932	100259063	upstream	-3537	337	NearestStart	Jup
chr11	100978000	100980599	Decreased	ENSMUSG00000017802	100957635	100981207	inside	1907	608	NearestStart	Fam134c
chr11	101022600	101032399	Decreased	ENSMUSG00000035172	101023992	101032665	overlapEnd	5165	266	NearestStart	Plekhh3
chr11	101317600	101326599	Decreased	ENSMUSG00000034993	101320058	101327544	overlapEnd	5444	945	NearestStart	Vat1
chr11	101628200	101645599	Decreased	ENSMUSG00000017724	101631055	101646685	overlapEnd	9785	1086	NearestStart	Etv4
chr11	101766800	101770199	Decreased	ENSMUSG00000001493	101738823	101755688	upstream	-12812	11112	NearestStart	Meox1
chr11	102065200	102090999	Decreased	ENSMUSG00000008855	102055745	102091480	inside	13380	481	NearestStart	Hdac5
chr11	102154400	102157399	Decreased	ENSMUSG00000059995	102150613	102157945	inside	2045	546	NearestStart	Atxn7l3
chr11	102158800	102177999	Decreased	ENSMUSG00000059995	102150613	102157945	upstream	-10455	855	NearestStart	Atxn7l3
chr11	102761600	102763199	Decreased	ENSMUSG00000020932	102748649	102758514	upstream	-3886	3086	NearestStart	Gfap
chr11	102808200	102815599	Decreased	ENSMUSG00000045532	102800577	102808002	upstream	-3898	198	NearestStart	C1ql1
chr11	103215000	103227999	Decreased	ENSMUSG00000034255	103192810	103224778	overlapStart	3278	3221	NearestStart	Arhgap27
chr11	103609600	103613799	Decreased	ENSMUSG00000018486	103588677	103611135	overlapStart	-565	1535	NearestStart	Wnt9b
chr11	103744200	103755599	Decreased	ENSMUSG00000034187	103683095	103815370	inside	65470	59771	NearestStart	Nsf
chr11	103760000	103772799	Decreased	ENSMUSG00000034187	103683095	103815370	inside	48970	42571	NearestStart	Nsf
chr11	104285000	104291199	Decreased	ENSMUSG00000018412	104194542	104330175	inside	42075	38976	NearestStart	Kansl1
chr11	106113000	106114999	Decreased	ENSMUSG00000020706	106110455	106117393	inside	3393	2394	NearestStart	Ftsj3
chr11	106885200	106889199	Decreased	ENSMUSG00000018362	106849942	106860855	upstream	-26345	24345	NearestStart	Kpna2
chr11	113527800	113530599	Decreased	ENSMUSG00000041629	113522632	113545469	inside	16269	5168	NearestStart	Fam104a
chr11	113710800	113711999	Decreased	ENSMUSG00000041598	113588163	113613195	upstream	-98205	97605	NearestStart	Cdc42ep4
chr11	115082800	115102199	Decreased	ENSMUSG00000020734	115110482	115128557	downstream	36057	8283	NearestStart	Grin2c
chr11	115125400	115138199	Decreased	ENSMUSG00000020734	115110482	115128557	overlapStart	-3243	3157	NearestStart	Grin2c
chr11	115278000	115280599	Decreased	ENSMUSG00000034566	115277002	115281276	inside	1976	677	NearestStart	Atp5h
chr11	116089000	116092599	Decreased	ENSMUSG00000034282	116081872	116099391	inside	8591	6792	NearestStart	Evpl
chr11	116668000	116678799	Decreased	ENSMUSG00000020814	116664375	116689360	inside	15960	3625	NearestStart	Mxra7
chr11	117818400	117829999	Decreased	ENSMUSG00000053113	117827392	117830500	overlapEnd	6300	501	NearestStart	Socs3
chr11	117830800	117843199	Decreased	ENSMUSG00000053113	117827392	117830500	upstream	-6500	300	NearestStart	Socs3
chr11	118138600	118141999	Decreased	ENSMUSG00000033909	118120964	118151558	inside	11258	9559	NearestStart	Usp36
chr11	118634000	118635399	Decreased	ENSMUSG00000025576	118351073	118772911	inside	138211	137512	NearestStart	Rbfox3
chr11	118902800	118914599	Decreased	ENSMUSG00000025578	118897618	118902283	upstream	-6417	517	NearestStart	Cbx8
chr11	118915200	118917799	Decreased	ENSMUSG00000025578	118897618	118902283	upstream	-14217	12917	NearestStart	Cbx8
chr11	118938800	118946599	Decreased	ENSMUSG00000039989	118938886	118947535	overlapEnd	4835	86	NearestStart	Cbx4
chr11	119161800	119163399	Decreased	ENSMUSG00000025580	119149676	119161403	upstream	-1197	397	NearestStart	Eif4a3
chr11	119878600	119882999	Decreased	ENSMUSG00000025375	119868626	119908459	inside	27659	9974	NearestStart	Aatk
chr11	120042600	120049599	Decreased	ENSMUSG00000061306	119965273	120012660	upstream	-33440	29940	NearestStart	Slc38a10
chr11	120166800	120170799	Decreased	ENSMUSG00000062825	120207003	120209856	downstream	41056	36204	NearestStart	Actg1
chr11	120172600	120177399	Decreased	ENSMUSG00000062825	120207003	120209856	downstream	34856	29604	NearestStart	Actg1
chr11	120399600	120406799	Decreased	ENSMUSG00000061111	120404201	120411041	overlapEnd	7841	2598	NearestStart	Fam195b
chr11	120407200	120410599	Decreased	ENSMUSG00000061111	120404201	120411041	inside	2141	442	NearestStart	Fam195b
chr11	120486600	120493999	Decreased	ENSMUSG00000025138	120479685	120486328	upstream	-3972	272	NearestStart	Sirt7
chr11	120501800	120510599	Decreased	ENSMUSG00000025140	120497025	120505083	overlapStart	-1117	3283	NearestStart	Pycr1
chr11	120558200	120568399	Decreased	ENSMUSG00000025144	120572255	120575052	downstream	11752	3856	NearestStart	Stra13
chr11	120569000	120574799	Decreased	ENSMUSG00000025144	120572255	120575052	overlapEnd	3152	253	NearestStart	Stra13
chr11	120679400	120684799	Decreased	ENSMUSG00000025153	120667253	120685492	inside	3392	693	NearestStart	Fasn
chr11	120794400	120795399	Decreased	ENSMUSG00000048445	120687842	120794186	upstream	-714	214	NearestStart	Ccdc57
chr11	120844800	120851599	Decreased	ENSMUSG00000025162	120819778	120852644	inside	4444	1045	NearestStart	Csnk1d
chr11	4624200	4646399	Decreased	ENSMUSG00000009076	4604680	4637672	overlapStart	2372	8727	Overlapping	Zmat5
chr11	4938200	4965199	Decreased	ENSMUSG00000009090	4886826	4942732	overlapStart	-8968	4532	Overlapping	Ap1b1
chr11	4975200	4977199	Decreased	ENSMUSG00000009079	4969691	4999269	inside	6509	5509	Overlapping	Ewsr1
chr11	4978400	4989999	Decreased	ENSMUSG00000009079	4969691	4999269	inside	14509	8709	Overlapping	Ewsr1
chr11	5000200	5016799	Decreased	ENSMUSG00000034175	4998928	5006094	overlapStart	-2406	1272	Overlapping	Rhbdd3
chr11	5688800	5708799	Decreased	ENSMUSG00000020476	5688490	5700965	overlapStart	2165	310	Overlapping	Dbnl
chr11	6018200	6021399	Decreased	ENSMUSG00000053838	6005693	6100418	inside	14107	12507	Overlapping	Nudcd3
chr11	6496000	6506999	Decreased	ENSMUSG00000000378	6446889	6496747	overlapStart	-4753	747	Overlapping	Ccm2
chr11	18905000	18919799	Decreased	ENSMUSG00000020160	18780432	18918961	overlapEnd	131968	838	Overlapping	Meis1
chr11	20532800	20552399	Decreased	ENSMUSG00000049800	20443336	20553024	inside	10424	625	Overlapping	Sertad2
chr11	21942600	21943799	Decreased	ENSMUSG00000042302	21905830	22185875	inside	37370	36770	Overlapping	Ehbp1
chr11	22771400	22775999	Decreased	ENSMUSG00000051355	22734743	22882382	inside	38957	36657	Overlapping	Commd1
chr11	30744800	30746399	Decreased	ENSMUSG00000040850	30671725	30780361	inside	34761	33962	Overlapping	Psme4
chr11	32122400	32126399	Decreased	ENSMUSG00000020289	32125627	32167707	overlapStart	-1227	772	Overlapping	Nprl3
chr11	32133600	32139999	Decreased	ENSMUSG00000020289	32125627	32167707	inside	11173	7973	Overlapping	Nprl3
chr11	34211400	34220199	Decreased	ENSMUSG00000020143	34126814	34597394	inside	88986	84586	Overlapping	Dock2
chr11	35350200	35361799	Decreased	ENSMUSG00000056427	34934725	35522009	inside	166009	160210	Overlapping	Slit3
chr11	35427200	35428799	Decreased	ENSMUSG00000056427	34934725	35522009	inside	94009	93210	Overlapping	Slit3
chr11	50039200	50058199	Decreased	ENSMUSG00000036620	50024391	50048605	overlapStart	-95	9405	Overlapping	Mgat4b
chr11	51389000	51391399	Decreased	ENSMUSG00000063564	51103421	51397420	inside	7220	6021	Overlapping	Col23a1
chr11	51392600	51397999	Decreased	ENSMUSG00000063564	51103421	51397420	overlapStart	2120	579	Overlapping	Col23a1
chr11	52914400	52916599	Decreased	ENSMUSG00000036264	52578135	53002040	inside	86540	85441	Overlapping	Fstl4
chr11	52926200	52934399	Decreased	ENSMUSG00000036264	52578135	53002040	inside	71740	67641	Overlapping	Fstl4
chr11	59051400	59065199	Decreased	ENSMUSG00000009900	59061534	59104254	overlapStart	-3234	3665	Overlapping	Wnt3a
chr11	59607000	59609799	Decreased	ENSMUSG00000032633	59604909	59623518	inside	3491	2091	Overlapping	Flcn
chr11	59770200	59774599	Decreased	ENSMUSG00000061650	59761707	59775707	inside	3307	1108	Overlapping	Med9
chr11	59979200	59989199	Decreased	ENSMUSG00000062115	59918514	60012699	inside	28499	23500	Overlapping	Rai1
chr11	59990600	60023799	Decreased	ENSMUSG00000062115	59918514	60012699	overlapStart	5499	11100	Overlapping	Rai1
chr11	60041600	60048399	Decreased	ENSMUSG00000000538	60040215	60166407	inside	4785	1385	Overlapping	Tom1l2
chr11	60090000	60094999	Decreased	ENSMUSG00000000538	60040215	60166407	inside	52285	49785	Overlapping	Tom1l2
chr11	61613400	61616399	Decreased	ENSMUSG00000004798	61589150	61668575	inside	25750	24250	Overlapping	Ulk2
chr11	68625000	68627199	Decreased	ENSMUSG00000020900	68505416	68630134	inside	4034	2935	Overlapping	Myh10
chr11	69209600	69215999	Decreased	ENSMUSG00000059278	69209148	69210182	overlapStart	-2618	452	Overlapping	Naa38
chr11	69465600	69472799	Decreased	ENSMUSG00000018765	69446491	69466799	overlapStart	-2401	1199	Overlapping	Fxr2
chr11	69597400	69619999	Decreased	ENSMUSG00000018750	69579413	69597525	overlapStart	-11175	125	Overlapping	Zbtb4
chr11	69814600	69829799	Decreased	ENSMUSG00000020888	69814096	69825803	overlapStart	3603	504	Overlapping	Dvl2
chr11	70417400	70423199	Decreased	ENSMUSG00000020827	70376382	70427985	inside	7685	4786	Overlapping	Mink1
chr11	70829800	70832199	Decreased	ENSMUSG00000018442	70820665	70833343	inside	10335	1144	Overlapping	Derl2
chr11	74450600	74454999	Decreased	ENSMUSG00000069814	74433106	74455018	inside	2218	19	Overlapping	E130309D14Rik
chr11	74633600	74643399	Decreased	ENSMUSG00000010554	74584331	74642027	overlapStart	3527	1372	Overlapping	Mettl16
chr11	74977400	74983599	Decreased	ENSMUSG00000038290	74739324	74977950	overlapStart	-2550	550	Overlapping	Smg6
chr11	76064600	76082599	Decreased	ENSMUSG00000020844	76070699	76212642	overlapStart	2901	6099	Overlapping	Nxn
chr11	76252200	76257799	Decreased	ENSMUSG00000017631	76230235	76435816	inside	24765	21965	Overlapping	Abr
chr11	76272400	76274199	Decreased	ENSMUSG00000017631	76230235	76435816	inside	43065	42165	Overlapping	Abr
chr11	76276000	76284599	Decreased	ENSMUSG00000017631	76230235	76435816	inside	50065	45765	Overlapping	Abr
chr11	76302400	76308199	Decreased	ENSMUSG00000017631	76230235	76435816	inside	75065	72165	Overlapping	Abr
chr11	76308600	76314999	Decreased	ENSMUSG00000017631	76230235	76435816	inside	81565	78365	Overlapping	Abr
chr11	77162400	77165399	Decreased	ENSMUSG00000037926	77029788	77273722	inside	109822	108323	Overlapping	Ssh2
chr11	77628200	77631799	Decreased	ENSMUSG00000000631	77576747	77679482	inside	49482	47683	Overlapping	Myo18a
chr11	77954200	77955799	Decreased	ENSMUSG00000037750	77908161	77970202	inside	15202	14403	Overlapping	Fam222b
chr11	77969400	77977399	Decreased	ENSMUSG00000037750	77908161	77970202	overlapStart	-3198	802	Overlapping	Fam222b
chr11	77979200	77989999	Decreased	ENSMUSG00000017405	77979607	77990177	overlapStart	4993	178	Overlapping	Nek8
chr11	78842800	78848399	Decreased	ENSMUSG00000018334	78826941	78959909	inside	18659	15859	Overlapping	Ksr1
chr11	80393400	80395999	Decreased	ENSMUSG00000035441	80295627	80593527	inside	99073	97773	Overlapping	Myo1d
chr11	81435400	81439199	Decreased	ENSMUSG00000020704	80693670	81781959	inside	743630	342760	Overlapping	Asic2
chr11	83105600	83112199	Decreased	ENSMUSG00000018733	83108143	83116088	overlapStart	757	2543	Overlapping	Pex12
chr11	85602400	85604599	Decreased	ENSMUSG00000059439	85166668	85639560	inside	36060	34961	Overlapping	Bcas3
chr11	87589800	87600399	Decreased	ENSMUSG00000034156	87574042	87599430	overlapStart	4330	969	Overlapping	Bzrap1
chr11	87990200	87998799	Decreased	ENSMUSG00000018378	87912647	88007642	inside	13142	8843	Overlapping	Cuedc1
chr11	94264800	94278799	Decreased	ENSMUSG00000020866	94269704	94335414	overlapStart	2096	4904	Overlapping	Cacna1g
chr11	94279200	94296799	Decreased	ENSMUSG00000020866	94269704	94335414	inside	18296	9496	Overlapping	Cacna1g
chr11	95133600	95137199	Decreased	ENSMUSG00000038909	95135572	95171560	overlapStart	-172	1627	Overlapping	Kat7
chr11	96025800	96041799	Decreased	ENSMUSG00000038756	95995099	96026765	overlapStart	-7035	965	Overlapping	Ttll6
chr11	96113400	96143999	Decreased	ENSMUSG00000078706	96112418	96126012	overlapStart	-2688	982	Overlapping	Gm53
chr11	96146800	96179799	Decreased	ENSMUSG00000038721	96145570	96151650	overlapStart	-11650	1230	Overlapping	Hoxb7
chr11	96196600	96215799	Decreased	ENSMUSG00000048763	96184639	96207999	overlapStart	1799	7800	Overlapping	Hoxb3
chr11	96880600	96888599	Decreased	ENSMUSG00000038560	96874707	96886048	overlapStart	1448	2551	Overlapping	Sp6
chr11	97322600	97334399	Decreased	ENSMUSG00000049807	97276846	97363716	inside	35216	29317	Overlapping	Arhgap23
chr11	97388800	97401399	Decreased	ENSMUSG00000038453	97370653	97436529	inside	24447	18147	Overlapping	Srcin1
chr11	97577800	97581599	Decreased	ENSMUSG00000018547	97576470	97606018	inside	3230	1330	Overlapping	Pip4k2b
chr11	98235400	98239599	Decreased	ENSMUSG00000018167	98219681	98242413	inside	4913	2814	Overlapping	Stard3
chr11	98553200	98576199	Decreased	ENSMUSG00000017221	98543867	98557293	overlapStart	-7407	4093	Overlapping	Psmd3
chr11	98621800	98640199	Decreased	ENSMUSG00000058756	98603124	98630320	overlapStart	-680	8520	Overlapping	Thra
chr11	98778400	98781399	Decreased	ENSMUSG00000017499	98769114	98785254	inside	5354	3855	Overlapping	Cdc6
chr11	98821200	98836799	Decreased	ENSMUSG00000037992	98789131	98836256	overlapStart	7256	543	Overlapping	Rara
chr11	100920400	100922199	Decreased	ENSMUSG00000019302	100870765	100925033	inside	3733	2834	Overlapping	Atp6v0a1
chr11	101022600	101032399	Decreased	ENSMUSG00000045007	101017220	101023101	overlapStart	-4399	501	Overlapping	Tubg2
chr11	101117200	101128799	Decreased	ENSMUSG00000001240	101107341	101120860	overlapStart	-2140	3660	Overlapping	Ramp2
chr11	101317600	101326599	Decreased	ENSMUSG00000010358	101309720	101320012	overlapStart	-2088	2412	Overlapping	Ifi35
chr11	101628200	101645599	Decreased	ENSMUSG00000034931	101594263	101628672	overlapStart	-8228	472	Overlapping	Dhx8
chr11	102158800	102177999	Decreased	ENSMUSG00000020923	102165873	102181056	overlapStart	2527	3057	Overlapping	Ubtf
chr11	113527800	113530599	Decreased	ENSMUSG00000018661	113510482	113528368	overlapStart	-832	568	Overlapping	Cog1
chr11	113710800	113711999	Decreased	ENSMUSG00000041592	113637687	113927532	inside	73713	73113	Overlapping	Sdk2
chr11	115082800	115102199	Decreased	ENSMUSG00000045980	115048800	115108337	inside	15837	6138	Overlapping	Tmem104
chr11	115187600	115201399	Decreased	ENSMUSG00000050201	115168476	115193617	overlapStart	-883	6017	Overlapping	Otop2
chr11	115684400	115702199	Decreased	ENSMUSG00000020781	115676037	115684408	overlapStart	-8892	8	Overlapping	Tsen54
chr11	117595600	117596999	Decreased	ENSMUSG00000025571	117515602	117624753	inside	28453	27754	Overlapping	Tnrc6c
chr11	117636800	117662799	Decreased	ENSMUSG00000025572	117627301	117643512	overlapEnd	22499	6712	Overlapping	Tmc6
chr11	119723400	119733599	Decreased	ENSMUSG00000025583	119464462	119760890	inside	32390	27291	Overlapping	Rptor
chr11	119745600	119748199	Decreased	ENSMUSG00000025583	119464462	119760890	inside	13990	12691	Overlapping	Rptor
chr11	119965200	119974399	Decreased	ENSMUSG00000061306	119965273	120012660	overlapStart	4527	73	Overlapping	Slc38a10
chr11	120344200	120345599	Decreased	ENSMUSG00000025793	120328948	120345298	overlapStart	398	301	Overlapping	Hgs
chr11	120399600	120406799	Decreased	ENSMUSG00000025127	120392012	120400402	overlapStart	-2798	802	Overlapping	Gcgr
chr11	120486600	120493999	Decreased	ENSMUSG00000051510	120486430	120494914	inside	3870	170	Overlapping	Mafg
chr11	120558200	120568399	Decreased	ENSMUSG00000025142	120534305	120570761	inside	7461	2362	Overlapping	Aspscr1
chr11	120569000	120574799	Decreased	ENSMUSG00000025142	120534305	120570761	overlapStart	-1139	1761	Overlapping	Aspscr1
chr11	120822400	120832199	Decreased	ENSMUSG00000025162	120819778	120852644	inside	7522	2622	Overlapping	Csnk1d
chr12	3761000	3762399	Decreased	ENSMUSG00000020661	3806526	3914443	upstream	-44826	44127	NearestStart	Dnmt3a
chr12	3883000	3891199	Decreased	ENSMUSG00000020660	3954950	3960618	upstream	-67850	63751	NearestStart	Pomc
chr12	3909000	3916199	Decreased	ENSMUSG00000020660	3954950	3960618	upstream	-42350	38751	NearestStart	Pomc
chr12	7900600	7901599	Decreased	ENSMUSG00000020609	7984453	8023641	upstream	-83353	82854	NearestStart	Apob
chr12	8320600	8323799	Decreased	ENSMUSG00000020605	8320238	8350630	inside	1962	362	NearestStart	Hs1bp3
chr12	10398400	10399399	Decreased	ENSMUSG00000020621	10397585	10402368	inside	1315	815	NearestStart	Rdh14
chr12	12269600	12274599	Decreased	ENSMUSG00000020589	12268944	12383165	inside	3156	656	NearestStart	Fam49a
chr12	17416400	17420399	Decreased	ENSMUSG00000061458	17355284	17437381	inside	63116	16982	NearestStart	Nol10
chr12	17758800	17760599	Decreased	ENSMUSG00000071379	17697619	17798732	inside	62081	38133	NearestStart	Hpcal1
chr12	25393600	25398999	Decreased	ENSMUSG00000020649	25393105	25399011	inside	3195	12	NearestStart	Rrm2
chr12	25407600	25409799	Decreased	ENSMUSG00000020649	25393105	25399011	downstream	15595	8589	NearestStart	Rrm2
chr12	29916600	29919199	Decreased	ENSMUSG00000061911	30213248	30608074	upstream	-295348	294049	NearestStart	Myt1l
chr12	30210400	30213999	Decreased	ENSMUSG00000061911	30213248	30608074	overlapStart	-1048	751	NearestStart	Myt1l
chr12	31868400	31872199	Decreased	ENSMUSG00000073142	31856065	31870766	overlapEnd	14235	1433	NearestStart
chr12	34115400	34119199	Decreased	ENSMUSG00000020561	34114488	34124245	inside	2812	912	NearestStart	Twistnb
chr12	34650600	34654399	Decreased	ENSMUSG00000035799	34642535	34644682	downstream	9965	5918	NearestStart	Twist1
chr12	50473400	50484399	Decreased	ENSMUSG00000020950	50483993	50487843	overlapStart	-5093	406	NearestStart	Foxg1
chr12	50500800	50501999	Decreased	ENSMUSG00000045946	50502263	50502824	upstream	-863	264	NearestStart	Gm9804
chr12	54345200	54348999	Decreased	ENSMUSG00000021010	54349663	55173162	upstream	-2563	664	NearestStart	Npas3
chr12	56500400	56503999	Decreased	ENSMUSG00000021024	56485208	56519441	inside	16992	15192	NearestStart	Psma6
chr12	57789000	57796599	Decreased	ENSMUSG00000001497	57792753	57813809	overlapStart	47	3753	NearestStart	Pax9
chr12	58335600	58338799	Decreased	ENSMUSG00000047022	58331411	58598186	inside	5789	4189	NearestStart	Mipol1
chr12	66138200	66142599	Decreased	ENSMUSG00000035597	66137319	66164373	inside	3081	881	NearestStart	Prpf39
chr12	73889400	73893999	Decreased	ENSMUSG00000021096	73862197	73895927	inside	29503	1928	NearestStart	Ppm1a
chr12	76953600	76955199	Decreased	ENSMUSG00000063450	76919120	77211913	inside	35280	34480	NearestStart	Syne2
chr12	80232000	80233799	Decreased	ENSMUSG00000021125	80231763	80257288	inside	1137	237	NearestStart	Arg2
chr12	83271600	83277199	Decreased	ENSMUSG00000042700	83270406	83552769	inside	3994	1194	NearestStart	Sipa1l1
chr12	83548200	83552999	Decreased	ENSMUSG00000021219	83717911	84259755	upstream	-167311	164912	NearestStart	Rgs6
chr12	84798600	84801799	Decreased	ENSMUSG00000021222	84861415	84882938	upstream	-61215	59616	NearestStart	Dcaf4
chr12	84974200	84976599	Decreased	ENSMUSG00000010608	84973183	85024073	inside	2217	1017	NearestStart	Rbm25
chr12	85455800	85456799	Decreased	ENSMUSG00000042523	85455277	85484467	inside	1023	523	NearestStart	Dnal1
chr12	85626600	85628399	Decreased	ENSMUSG00000072946	85626181	85656782	inside	1319	419	NearestStart	Ptgr2
chr12	85695200	85697599	Decreased	ENSMUSG00000021235	85702606	85714746	upstream	-6206	5007	NearestStart	Coq6
chr12	86575600	86578599	Decreased	ENSMUSG00000004788	86560430	86567578	downstream	16670	8022	NearestStart	Eif2b2
chr12	86904200	86906799	Decreased	ENSMUSG00000034271	86940365	86980827	upstream	-34865	33566	NearestStart	Jdp2
chr12	86938600	86939999	Decreased	ENSMUSG00000034271	86940365	86980827	upstream	-1065	366	NearestStart	Jdp2
chr12	87279800	87287399	Decreased	ENSMUSG00000012609	87165608	87402843	inside	117992	114192	NearestStart	Ttll5
chr12	96934600	96937599	Decreased	ENSMUSG00000047414	96930435	97023425	inside	5665	4165	NearestStart	Flrt2
chr12	99915000	99917999	Decreased	ENSMUSG00000021007	99866366	99908025	downstream	50134	6975	NearestStart	Spata7
chr12	101362200	101365399	Decreased	ENSMUSG00000021178	101348395	101361574	downstream	15405	626	NearestStart	Psmc1
chr12	103314200	103315599	Decreased	ENSMUSG00000041771	103366942	103505301	upstream	-52042	51343	NearestStart	Slc24a4
chr12	103579600	103581799	Decreased	ENSMUSG00000044456	103521257	103629065	inside	59443	47266	NearestStart	Rin3
chr12	104296400	104298199	Decreased	ENSMUSG00000021198	104187068	104422208	inside	110232	109332	NearestStart	Unc79
chr12	107283600	107285399	Decreased	ENSMUSG00000021115	107248472	107315620	inside	36028	30221	NearestStart	Vrk1
chr12	109431000	109432199	Decreased	ENSMUSG00000021258	109424579	109441569	inside	7021	6421	NearestStart	Ccnk
chr12	109446600	109453799	Decreased	ENSMUSG00000021258	109424579	109441569	downstream	25621	5031	NearestStart	Ccnk
chr12	109793800	109797199	Decreased	ENSMUSG00000021262	109792929	109926723	inside	2571	871	NearestStart	Evl
chr12	111685800	111690399	Decreased	ENSMUSG00000017843	111685517	111821271	inside	2583	283	NearestStart	Ppp2r5c
chr12	112679000	112689799	Decreased	ENSMUSG00000021281	112680679	112693229	overlapStart	3721	1679	NearestStart	Tnfaip2
chr12	112923400	112935399	Decreased	ENSMUSG00000060950	112916315	112922113	downstream	13085	1287	NearestStart	Trmt61a
chr12	113384400	113394999	Decreased	ENSMUSG00000021294	113384445	113419957	overlapStart	5255	45	NearestStart	Kif26a
chr12	114213400	114214599	Decreased	ENSMUSG00000002803	114214692	114217141	upstream	-692	93	NearestStart	Btbd6
chr12	120075600	120081399	Decreased	ENSMUSG00000048562	120084801	120091051	upstream	-6301	3402	NearestStart	Sp8
chr12	4005800	4009199	Decreased	ENSMUSG00000020658	3962553	4038915	inside	31415	29716	NearestStart	Efr3b
chr12	5379600	5381999	Decreased	ENSMUSG00000020627	5084277	5382488	inside	1688	489	NearestStart	Klhl29
chr12	8498600	8505399	Decreased	ENSMUSG00000054364	8504568	8506791	overlapEnd	4791	831	NearestStart	Rhob
chr12	16587600	16595799	Decreased	ENSMUSG00000020593	16542474	16596576	inside	4876	777	NearestStart	Lpin1
chr12	21192000	21195799	Decreased	ENSMUSG00000062352	21275666	21292098	downstream	98198	79867	NearestStart	Itgb1bp1
chr12	29316800	29319999	Decreased	ENSMUSG00000061477	29315711	29320818	inside	2418	819	NearestStart	Rps7
chr12	31053400	31056199	Decreased	ENSMUSG00000020672	30859346	31058240	inside	3440	2041	NearestStart	Sntg2
chr12	32182600	32183799	Decreased	ENSMUSG00000020659	32170157	32184481	inside	1281	682	NearestStart	Cbll1
chr12	32397000	32399199	Decreased	ENSMUSG00000044067	32391731	32398812	overlapStart	712	387	NearestStart	Gpr22
chr12	32702200	32703799	Decreased	ENSMUSG00000002997	32643340	32746161	inside	43161	42362	NearestStart	Prkar2b
chr12	36771200	36773399	Decreased	ENSMUSG00000020577	36741143	36769087	upstream	-3213	2113	NearestStart	Tspan13
chr12	57710600	57718999	Decreased	ENSMUSG00000058669	57712375	57714271	includeFeature	-529	1775	NearestStart	Nkx2-9
chr12	60159000	60161999	Decreased	ENSMUSG00000020993	60144079	60162448	inside	1948	449	NearestStart	Trappc6b
chr12	71203400	71212199	Decreased	ENSMUSG00000021068	71112421	71212912	inside	5112	713	NearestStart	Nin
chr12	74138200	74154399	Decreased	ENSMUSG00000051367	74137915	74148166	overlapStart	1866	285	NearestStart	Six1
chr12	81256400	81257799	Decreased	ENSMUSG00000021127	81208746	81214000	upstream	-43100	42400	NearestStart	Zfp36l1
chr12	81362000	81363999	Decreased	ENSMUSG00000015143	81268528	81361358	upstream	-1642	642	NearestStart	Actn1
chr12	85486400	85490199	Decreased	ENSMUSG00000054383	85487080	85489439	includeFeature	1139	680	NearestStart	Pnma1
chr12	85491200	85497599	Decreased	ENSMUSG00000054383	85487080	85489439	upstream	-4961	1761	NearestStart	Pnma1
chr12	85510800	85524599	Decreased	ENSMUSG00000054383	85487080	85489439	upstream	-28261	21361	NearestStart	Pnma1
chr12	85951800	85957999	Decreased	ENSMUSG00000021240	85943480	85958416	inside	3516	417	NearestStart	Abcd4
chr12	86432600	86436799	Decreased	ENSMUSG00000042320	86426763	86447381	inside	12681	5837	NearestStart	Prox2
chr12	87306600	87307999	Decreased	ENSMUSG00000021253	87397693	87419991	downstream	112691	89694	NearestStart	Tgfb3
chr12	88226200	88235199	Decreased	ENSMUSG00000034168	88221652	88225764	upstream	-4936	436	NearestStart	Irf2bpl
chr12	88236000	88242399	Decreased	ENSMUSG00000034168	88221652	88225764	upstream	-13436	10236	NearestStart	Irf2bpl
chr12	88764600	88771599	Decreased	ENSMUSG00000079036	88767118	88784789	overlapEnd	16689	2518	NearestStart	Alkbh1
chr12	101396000	101397399	Decreased	ENSMUSG00000021179	101363661	101397863	inside	1163	464	NearestStart	Nrde2
chr12	109357200	109359399	Decreased	ENSMUSG00000056770	109344640	109417524	inside	59224	12560	NearestStart	Setd3
chr12	110056600	110058999	Decreased	ENSMUSG00000021265	110064082	110074093	downstream	16293	5083	NearestStart	Slc25a29
chr12	112096800	112100799	Decreased	ENSMUSG00000091498	112096774	112097104	overlapStart	-1696	26	NearestStart	Mpc1-ps
chr12	112101200	112104799	Decreased	ENSMUSG00000091498	112096774	112097104	upstream	-5896	4096	NearestStart	Mpc1-ps
chr12	112428400	112429999	Decreased	ENSMUSG00000083193	112398060	112422702	upstream	-6498	5698	NearestStart	4930595D18Rik
chr12	113042800	113045399	Decreased	ENSMUSG00000021287	113041402	113052052	inside	7952	1398	NearestStart	Xrcc3
chr12	113144400	113145599	Decreased	ENSMUSG00000021285	113066667	113110826	upstream	-34174	33574	NearestStart	Ppp1r13b
chr12	114057800	114066599	Decreased	ENSMUSG00000047832	114058447	114067600	overlapEnd	5400	647	NearestStart	Cdca4
chr12	114068200	114071199	Decreased	ENSMUSG00000047832	114058447	114067600	upstream	-2100	600	NearestStart	Cdca4
chr12	114155000	114158399	Decreased	ENSMUSG00000002799	114146800	114167706	inside	11006	8200	NearestStart	Jag2
chr12	3761000	3762399	Decreased	ENSMUSG00000071454	3572380	3781796	inside	20096	19397	Overlapping	Dtnb
chr12	3883000	3891199	Decreased	ENSMUSG00000020661	3806526	3914443	inside	27343	23244	Overlapping	Dnmt3a
chr12	3909000	3916199	Decreased	ENSMUSG00000020661	3806526	3914443	overlapStart	1843	1756	Overlapping	Dnmt3a
chr12	21192000	21195799	Decreased	ENSMUSG00000052632	20996319	21276032	inside	82132	80233	Overlapping	Asap2
chr12	32397000	32399199	Decreased	ENSMUSG00000035933	32339733	32622495	inside	224395	57267	Overlapping	Cog5
chr12	58335600	58338799	Decreased	ENSMUSG00000079104	58331398	58340869	inside	3669	2070	Overlapping	Prps1l3
chr12	83548200	83552999	Decreased	ENSMUSG00000042700	83270406	83552769	overlapStart	2169	230	Overlapping	Sipa1l1
chr12	85491200	85497599	Decreased	ENSMUSG00000042507	85490125	85559831	inside	4275	1075	Overlapping	Elmsan1
chr12	85510800	85524599	Decreased	ENSMUSG00000042507	85490125	85559831	inside	27575	20675	Overlapping	Elmsan1
chr12	85695200	85697599	Decreased	ENSMUSG00000021234	85686258	85702783	inside	10142	5184	Overlapping	Fam161b
chr12	86575600	86578599	Decreased	ENSMUSG00000021245	86575478	86611541	inside	1622	122	Overlapping	Mlh3
chr12	87306600	87307999	Decreased	ENSMUSG00000012609	87165608	87402843	inside	95543	94844	Overlapping	Ttll5
chr12	99915000	99917999	Decreased	ENSMUSG00000021009	99914950	99975615	inside	1550	50	Overlapping	Ptpn21
chr12	101362200	101365399	Decreased	ENSMUSG00000021179	101363661	101397863	overlapStart	139	1461	Overlapping	Nrde2
chr12	109446600	109453799	Decreased	ENSMUSG00000084883	109444554	109513627	inside	5646	2046	Overlapping	Ccdc85c
chr12	112096800	112100799	Decreased	ENSMUSG00000021271	112088488	112107312	inside	8512	6513	Overlapping	Zfp839
chr12	112101200	112104799	Decreased	ENSMUSG00000021271	112088488	112107312	inside	4312	2513	Overlapping	Zfp839
chr12	112428400	112429999	Decreased	ENSMUSG00000021277	112404580	112505364	inside	76164	23820	Overlapping	Traf3
chr12	113042800	113045399	Decreased	ENSMUSG00000021288	112997059	113046055	inside	1955	656	Overlapping	Klc1
chr12	114213400	114214599	Decreased	ENSMUSG00000011158	114198072	114238832	inside	15928	15328	Overlapping	Brf1
chr13	21810200	21813199	Decreased	ENSMUSG00000069312	21809496	21809984	downstream	2204	216	NearestStart	Hist1h3h
chr13	21829600	21831799	Decreased	ENSMUSG00000067455	21826902	21827329	downstream	3798	2271	NearestStart	Hist1h4j
chr13	22000000	22002599	Decreased	ENSMUSG00000006720	22036962	22052648	upstream	-35662	34363	NearestStart	Zfp184
chr13	23646000	23646799	Decreased	ENSMUSG00000052565	23646900	23650721	upstream	-500	101	NearestStart	Hist1h1d
chr13	23856800	23858799	Decreased	ENSMUSG00000049539	23855536	23856283	downstream	2264	517	NearestStart	Hist1h1a
chr13	24894400	24899199	Decreased	ENSMUSG00000019132	24893525	24905882	inside	3275	875	NearestStart	BC005537
chr13	24924400	24928399	Decreased	ENSMUSG00000035958	24923547	24934022	inside	2853	853	NearestStart	Tdp2
chr13	31712400	31717199	Decreased	ENSMUSG00000038402	31717684	31723272	upstream	-2884	485	NearestStart	Foxf2
chr13	31718200	31724599	Decreased	ENSMUSG00000038402	31717684	31723272	overlapEnd	3716	516	NearestStart	Foxf2
chr13	31893400	31902999	Decreased	ENSMUSG00000050295	31898514	31902504	includeFeature	-314	495	NearestStart	Foxc1
chr13	31909800	31918199	Decreased	ENSMUSG00000050295	31898514	31902504	downstream	15486	7296	NearestStart	Foxc1
chr13	37650800	37655799	Decreased	ENSMUSG00000021423	37437213	37510905	downstream	216087	139895	NearestStart	Ly86
chr13	37658800	37661199	Decreased	ENSMUSG00000039087	37870268	38043871	upstream	-210268	209069	NearestStart	Rreb1
chr13	37946200	37954399	Decreased	ENSMUSG00000039087	37870268	38043871	inside	80032	75932	NearestStart	Rreb1
chr13	40796000	40812199	Decreased	ENSMUSG00000055732	40799373	40803318	includeFeature	4727	3373	NearestStart	Gm9979
chr13	41094200	41095999	Decreased	ENSMUSG00000038683	41096391	41108384	upstream	-1291	392	NearestStart	Pak1ip1
chr13	42148800	42152199	Decreased	ENSMUSG00000021366	42147389	42280395	inside	3111	1411	NearestStart	Hivep1
chr13	42182800	42185399	Decreased	ENSMUSG00000021366	42147389	42280395	inside	36711	35411	NearestStart	Hivep1
chr13	46060800	46062999	Decreased	ENSMUSG00000038152	46060621	46061869	overlapEnd	1279	179	NearestStart	5033430I15Rik
chr13	47341200	47344599	Decreased	ENSMUSG00000038068	47218088	47343360	overlapEnd	124812	1239	NearestStart	Rnf144b
chr13	48758600	48766599	Decreased	ENSMUSG00000021381	48758366	48761876	overlapEnd	4234	234	NearestStart	Barx1
chr13	49517000	49519799	Decreased	ENSMUSG00000021385	49516646	49558359	inside	1754	354	NearestStart	Ippk
chr13	51940400	51950199	Decreased	ENSMUSG00000021453	51942046	51943837	includeFeature	3254	1646	NearestStart	Gadd45g
chr13	54198000	54200199	Decreased	ENSMUSG00000021474	54167213	54203715	inside	31887	3516	NearestStart	Sfxn1
chr13	55051400	55066799	Decreased	ENSMUSG00000025876	55050771	55107379	inside	8329	629	NearestStart	Unc5a
chr13	55314400	55319599	Decreased	ENSMUSG00000021488	55311142	55419686	inside	5858	3258	NearestStart	Nsd1
chr13	55564600	55572799	Decreased	ENSMUSG00000034686	55565627	55574516	overlapStart	3073	1027	NearestStart	Prr7
chr13	67023200	67030599	Decreased	ENSMUSG00000021518	67033765	67099337	upstream	-6865	3166	NearestStart	Ptdss1
chr13	73398400	73402999	Decreased	ENSMUSG00000021604	73397944	73407068	inside	2756	456	NearestStart	Irx4
chr13	73624000	73627399	Decreased	ENSMUSG00000021608	73604644	73653870	inside	21056	19356	NearestStart	Lpcat1
chr13	83865000	83868999	Decreased	ENSMUSG00000005583	83643032	83806684	downstream	223968	58316	NearestStart	Mef2c
chr13	84482600	84487599	Decreased	ENSMUSG00000091767	84544443	84545077	upstream	-59343	56844	NearestStart	Gm17618
chr13	89605200	89607999	Decreased	ENSMUSG00000021613	89680240	89751437	upstream	-73640	72241	NearestStart	Hapln1
chr13	91602000	91605599	Decreased	ENSMUSG00000003992	91600654	91843034	inside	3146	1346	NearestStart	Ssbp2
chr13	94071400	94073199	Decreased	ENSMUSG00000007617	94073711	94174917	upstream	-1411	512	NearestStart	Homer1
chr13	94453400	94459999	Decreased	ENSMUSG00000042102	94444387	94522786	inside	12313	9013	NearestStart	Dmgdh
chr13	95639400	95648799	Decreased	ENSMUSG00000021685	95645581	95653636	overlapStart	-1481	3218	NearestStart	Otp
chr13	100895600	100896599	Decreased	ENSMUSG00000021645	100894806	100907645	inside	1294	794	NearestStart	Smn1
chr13	109138200	109141599	Decreased	ENSMUSG00000021697	109106525	109197976	inside	33375	31675	NearestStart	Depdc1b
chr13	110404400	110407799	Decreased	ENSMUSG00000074661	110744316	110746171	upstream	-338216	336517	NearestStart	Pde4d
chr13	110459800	110460999	Decreased	ENSMUSG00000074661	110744316	110746171	upstream	-283916	283317	NearestStart	Pde4d
chr13	110474000	110475599	Decreased	ENSMUSG00000074661	110744316	110746171	upstream	-269516	268717	NearestStart	Pde4d
chr13	113592000	113592799	Decreased	ENSMUSG00000021759	113591101	113658089	inside	1299	899	NearestStart	Ppap2a
chr13	113778000	113781999	Decreased	ENSMUSG00000042417	113778009	113780986	includeFeature	1991	9	NearestStart	Ccno
chr13	114519800	114521799	Decreased	ENSMUSG00000042348	114584712	114947669	upstream	-63912	62913	NearestStart	Arl15
chr13	8990200	8994999	Decreased	ENSMUSG00000021149	8971316	8995263	inside	2663	264	NearestStart	Gtpbp4
chr13	21539600	21544999	Decreased	ENSMUSG00000022228	21534043	21545599	inside	3299	600	NearestStart	Zscan26
chr13	23455600	23460599	Decreased	ENSMUSG00000046351	23444971	23461077	inside	2977	478	NearestStart	Zfp322a
chr13	23499400	23504999	Decreased	ENSMUSG00000036376	23513407	23515735	downstream	13535	8408	NearestStart	Abt1
chr13	23516800	23518199	Decreased	ENSMUSG00000036376	23513407	23515735	upstream	-1765	1065	NearestStart	Abt1
chr13	23545600	23557799	Decreased	ENSMUSG00000000706	23548860	23557770	includeFeature	6070	29	NearestStart	Btn1a1
chr13	25730800	25732399	Decreased	ENSMUSG00000090410	25773544	25773886	downstream	42286	41145	NearestStart
chr13	30019400	30021399	Decreased	ENSMUSG00000016477	29998443	30077537	inside	57137	20957	NearestStart	E2f3
chr13	36820000	36826399	Decreased	ENSMUSG00000039114	36817493	36826346	overlapStart	3146	53	NearestStart	Nrn1
chr13	38014600	38019199	Decreased	ENSMUSG00000021427	38063269	38086059	downstream	69159	44070	NearestStart	Ssr1
chr13	48607800	48609799	Decreased	ENSMUSG00000050954	48583015	48608805	overlapStart	5	994	NearestStart	Zfp169
chr13	49304400	49306199	Decreased	ENSMUSG00000037960	49298319	49311395	inside	6095	5196	NearestStart	1110007C09Rik
chr13	53568400	53571199	Decreased	ENSMUSG00000021469	53562249	53568443	overlapStart	-1357	43	NearestStart	Msx2
chr13	54853600	54862799	Decreased	ENSMUSG00000069227	54838031	54851235	upstream	-6965	2365	NearestStart	Gprin1
chr13	55102800	55105199	Decreased	ENSMUSG00000025877	55107345	55122746	downstream	18746	2146	NearestStart	Hk3
chr13	55424000	55430999	Decreased	ENSMUSG00000021485	55426528	55431119	overlapEnd	3619	120	NearestStart	Mxd3
chr13	55574600	55580999	Decreased	ENSMUSG00000034675	55574788	55589472	overlapEnd	11672	188	NearestStart	Dbn1
chr13	55582400	55588799	Decreased	ENSMUSG00000034675	55574788	55589472	inside	3872	673	NearestStart	Dbn1
chr13	55592400	55604999	Decreased	ENSMUSG00000034675	55574788	55589472	upstream	-9228	2928	NearestStart	Dbn1
chr13	55608200	55614399	Decreased	ENSMUSG00000021493	55597155	55615037	inside	3737	638	NearestStart	Pdlim7
chr13	55636000	55637399	Decreased	ENSMUSG00000021494	55631770	55638019	inside	1319	620	NearestStart	Ddx41
chr13	55658000	55662399	Decreased	ENSMUSG00000021495	55640679	55672481	inside	12281	10082	NearestStart	Fam193b
chr13	55923200	55932599	Decreased	ENSMUSG00000021506	55926414	55937553	overlapEnd	9653	3214	NearestStart	Pitx1
chr13	56349400	56352199	Decreased	ENSMUSG00000048904	56351865	56353524	overlapEnd	2724	334	NearestStart	Neurog1
chr13	58225600	58228199	Decreased	ENSMUSG00000007836	58227239	58229917	overlapEnd	3017	960	NearestStart	Hnrnpa0
chr13	58642600	58648599	Decreased	ENSMUSG00000021553	58646759	58712238	overlapEnd	66638	1840	NearestStart	Slc28a3
chr13	58709600	58712799	Decreased	ENSMUSG00000021553	58646759	58712238	overlapStart	1038	561	NearestStart	Slc28a3
chr13	59645400	59650599	Decreased	ENSMUSG00000021557	59550895	59686572	inside	38572	35973	NearestStart	Agtpbp1
chr13	63653800	63663999	Decreased	ENSMUSG00000021466	63610260	63674474	inside	15574	10475	NearestStart	Ptch1
chr13	63669600	63673999	Decreased	ENSMUSG00000021466	63610260	63674474	inside	2674	475	NearestStart	Ptch1
chr13	63773600	63775199	Decreased	ENSMUSG00000021466	63610260	63674474	upstream	-99926	99126	NearestStart	Ptch1
chr13	64208600	64210999	Decreased	ENSMUSG00000033122	64159581	64190509	upstream	-19291	18091	NearestStart	Hsd17b3
chr13	64411600	64413399	Decreased	ENSMUSG00000021482	64391123	64414018	inside	1518	619	NearestStart	Aaed1
chr13	67034600	67036799	Decreased	ENSMUSG00000021519	67007903	67034024	upstream	-1676	576	NearestStart	Mterfd1
chr13	67160200	67161799	Decreased	ENSMUSG00000090641	67139529	67162106	inside	1106	307	NearestStart	Zfp712
chr13	67459800	67461199	Decreased	ENSMUSG00000056552	67418877	67461541	inside	1041	342	NearestStart
chr13	67830000	67831199	Decreased	ENSMUSG00000071281	67806242	67830056	overlapStart	-544	56	NearestStart	Zfp65
chr13	74594200	74595199	Decreased	ENSMUSG00000069208	74617964	74620391	downstream	25691	22765	NearestStart	Zfp825
chr13	74944000	74945199	Decreased	ENSMUSG00000021585	74831690	74945958	inside	1358	759	NearestStart	Cast
chr13	78317200	78328199	Decreased	ENSMUSG00000069171	78328233	78339018	downstream	16318	34	NearestStart	Nr2f1
chr13	96030600	96033399	Decreased	ENSMUSG00000021684	95794408	96020291	upstream	-11709	10309	NearestStart	Pde8b
chr13	104812200	104814199	Decreased	ENSMUSG00000021710	104813487	104899694	overlapEnd	86494	712	NearestStart	Nln
chr13	108922000	108923399	Decreased	ENSMUSG00000068184	108842783	108948819	inside	26119	25420	NearestStart	Ndufaf2
chr13	117082800	117099599	Decreased	ENSMUSG00000042258	117088488	117099896	overlapEnd	8696	297	NearestStart	Isl1
chr13	31909800	31918199	Decreased	ENSMUSG00000038372	31911447	32430483	overlapStart	2553	1647	Overlapping	Gmds
chr13	38014600	38019199	Decreased	ENSMUSG00000039087	37870268	38043871	inside	26971	24672	Overlapping	Rreb1
chr13	54853600	54862799	Decreased	ENSMUSG00000034891	54860220	54867956	overlapStart	-2020	2579	Overlapping	Sncb
chr13	55102800	55105199	Decreased	ENSMUSG00000025876	55050771	55107379	inside	3379	2180	Overlapping	Unc5a
chr13	55424000	55430999	Decreased	ENSMUSG00000021486	55423415	55426632	overlapStart	-868	585	Overlapping	Prelid1
chr13	55592400	55604999	Decreased	ENSMUSG00000021493	55597155	55615037	overlapStart	1545	4755	Overlapping	Pdlim7
chr13	64208600	64210999	Decreased	ENSMUSG00000033114	64197617	64230638	inside	12183	10983	Overlapping	Slc35d2
chr13	67023200	67030599	Decreased	ENSMUSG00000021519	67007903	67034024	inside	18997	3425	Overlapping	Mterfd1
chr13	67034600	67036799	Decreased	ENSMUSG00000021518	67033765	67099337	inside	63637	835	Overlapping	Ptdss1
chr13	110404400	110407799	Decreased	ENSMUSG00000021699	109444370	110743669	inside	337569	335870	Overlapping	Pde4d
chr13	110459800	110460999	Decreased	ENSMUSG00000021699	109444370	110743669	inside	283269	282670	Overlapping	Pde4d
chr13	110474000	110475599	Decreased	ENSMUSG00000021699	109444370	110743669	inside	268869	268070	Overlapping	Pde4d
chr14	20531400	20533399	Decreased	ENSMUSG00000021806	20570478	20631009	upstream	-38078	37079	NearestStart	Nid2
chr14	21167800	21169399	Decreased	ENSMUSG00000039599	21167383	21202711	inside	1217	417	NearestStart	Fam149b
chr14	21515000	21521599	Decreased	ENSMUSG00000063787	21522248	21523639	upstream	-3948	649	NearestStart	Chchd1
chr14	22651600	22654799	Decreased	ENSMUSG00000021771	22650490	22665101	inside	2710	1110	NearestStart	Vdac2
chr14	22855200	22857799	Decreased	ENSMUSG00000063458	22838933	23875307	inside	17567	16267	NearestStart	1700112E06Rik
chr14	26207400	26209199	Decreased	ENSMUSG00000007817	26278709	26486229	upstream	-70409	69510	NearestStart	Zmiz1
chr14	26392600	26426399	Decreased	ENSMUSG00000072684	26484518	26486217	upstream	-75018	58119	NearestStart
chr14	26427600	26436999	Decreased	ENSMUSG00000072684	26484518	26486217	upstream	-52218	47519	NearestStart
chr14	26482600	26485799	Decreased	ENSMUSG00000072684	26484518	26486217	overlapStart	-318	418	NearestStart
chr14	26642800	26645999	Decreased	ENSMUSG00000021866	26661668	26706290	upstream	-17268	15669	NearestStart	Anxa11
chr14	35136600	35138999	Decreased	ENSMUSG00000021794	35123912	35158330	inside	13888	12688	NearestStart	Glud1
chr14	55257000	55271799	Decreased	ENSMUSG00000091306	55259788	55262854	includeFeature	4612	2788	NearestStart	Gm17606
chr14	55283000	55285399	Decreased	ENSMUSG00000040822	55305007	55309579	upstream	-20807	19608	NearestStart	1700123O20Rik
chr14	55640600	55642399	Decreased	ENSMUSG00000022204	55634290	55642972	inside	7210	573	NearestStart	Ngdn
chr14	56211000	56213199	Decreased	ENSMUSG00000047098	56210544	56222530	inside	1556	456	NearestStart	Rnf31
chr14	56216600	56225599	Decreased	ENSMUSG00000002325	56222407	56228867	overlapStart	-1307	3192	NearestStart	Irf9
chr14	56473000	56477599	Decreased	ENSMUSG00000075592	56472872	56493572	inside	2428	128	NearestStart	Nynrin
chr14	56582800	56584999	Decreased	ENSMUSG00000068289	56569816	56592866	inside	14084	7867	NearestStart	Cma2
chr14	61309600	61319799	Decreased	ENSMUSG00000021990	61252837	61383393	inside	61863	56763	NearestStart	Spata13
chr14	61323400	61330799	Decreased	ENSMUSG00000071347	61386970	61399706	upstream	-59870	56171	NearestStart	C1qtnf9
chr14	61349600	61357999	Decreased	ENSMUSG00000071347	61386970	61399706	upstream	-33170	28971	NearestStart	C1qtnf9
chr14	64203000	64206999	Decreased	ENSMUSG00000035067	64225339	64439646	upstream	-20339	18340	NearestStart	Xkr6
chr14	64480000	64481599	Decreased	ENSMUSG00000021958	64479148	64538696	inside	1652	852	NearestStart	Pinx1
chr14	65208800	65218599	Decreased	ENSMUSG00000060012	65271438	65425133	upstream	-57738	52839	NearestStart	Kif13b
chr14	67540000	67541199	Decreased	ENSMUSG00000046204	67530006	67538891	downstream	10594	1109	NearestStart	Pnma2
chr14	67846800	67862799	Decreased	ENSMUSG00000022053	67852128	68049755	overlapStart	2672	5328	NearestStart	Ebf2
chr14	69786600	69800799	Decreased	ENSMUSG00000044186	69789632	69793596	includeFeature	4068	3032	NearestStart	Nkx2-6
chr14	70475200	70476599	Decreased	ENSMUSG00000033730	70477251	70479964	upstream	-1351	652	NearestStart	Egr3
chr14	70478200	70482799	Decreased	ENSMUSG00000033730	70477251	70479964	overlapEnd	3249	949	NearestStart	Egr3
chr14	70495000	70497199	Decreased	ENSMUSG00000022089	70499951	70537998	upstream	-3851	2752	NearestStart	Bin3
chr14	75858800	75860799	Decreased	ENSMUSG00000091722	75855788	75925948	inside	4012	3012	NearestStart	Siah3
chr14	76372800	76374599	Decreased	ENSMUSG00000046523	76354809	76365024	downstream	18891	7776	NearestStart	Kctd4
chr14	122504600	122505799	Decreased	ENSMUSG00000025544	122506259	122558826	upstream	-1059	460	NearestStart	Tm9sf2
chr14	19159600	19163599	Decreased	ENSMUSG00000021774	19115235	19164373	inside	2773	774	NearestStart	Ube2e1
chr14	21163800	21166999	Decreased	ENSMUSG00000021810	21139080	21167343	inside	1943	344	NearestStart	Ecd
chr14	21209800	21212399	Decreased	ENSMUSG00000049960	21210452	21212777	overlapEnd	1677	378	NearestStart	Mrps16
chr14	21270000	21272399	Decreased	ENSMUSG00000039543	21213411	21271447	overlapStart	247	952	NearestStart	Ttc18
chr14	21473800	21476399	Decreased	ENSMUSG00000068697	21468323	21475762	overlapStart	662	637	NearestStart	Myoz1
chr14	21553800	21558599	Decreased	ENSMUSG00000039308	21542951	21549766	upstream	-6434	4034	NearestStart	Ndst2
chr14	21601000	21612399	Decreased	ENSMUSG00000021820	21554096	21613310	inside	6610	911	NearestStart	Camk2g
chr14	22807200	22811999	Decreased	ENSMUSG00000039081	22803183	22808823	overlapStart	-777	1623	NearestStart	Zfp503
chr14	25007600	25011599	Decreased	ENSMUSG00000021782	24953174	25065142	inside	55542	53543	NearestStart	Dlg5
chr14	26553600	26561799	Decreased	ENSMUSG00000055538	26531125	26588342	inside	30642	22475	NearestStart	Zcchc24
chr14	35012400	35014199	Decreased	ENSMUSG00000071531	35007626	35014819	inside	1519	620	NearestStart	Gprin2
chr14	37407200	37408799	Decreased	ENSMUSG00000058690	37688121	37781950	downstream	373950	279322	NearestStart	Ccser2
chr14	48035000	48037599	Decreased	ENSMUSG00000037544	48007453	48038082	inside	1782	483	NearestStart	Dlgap5
chr14	51681600	51682999	Decreased	ENSMUSG00000068407	51676372	51676917	upstream	-5383	4683	NearestStart	Rnase12
chr14	52640400	52645799	Decreased	ENSMUSG00000049295	52625751	52640408	overlapStart	-2692	8	NearestStart	Zfp219
chr14	52962200	52963199	Decreased	ENSMUSG00000068385	52968777	52969719	downstream	7019	5578	NearestStart
chr14	55023600	55034399	Decreased	ENSMUSG00000000958	54989127	55032856	overlapStart	3856	1543	NearestStart	Slc7a7
chr14	55186400	55194599	Decreased	ENSMUSG00000022178	55186308	55196253	inside	5753	92	NearestStart	Ajuba
chr14	55312400	55322999	Decreased	ENSMUSG00000022185	55260997	55305768	upstream	-11932	6632	NearestStart	Acin1
chr14	55723000	55733799	Decreased	ENSMUSG00000040701	55717414	55725430	overlapStart	-2970	2430	NearestStart	Ap1g2
chr14	56246800	56254199	Decreased	ENSMUSG00000002319	56244236	56254794	inside	4294	595	NearestStart	Ipo4
chr14	56286800	56290199	Decreased	ENSMUSG00000010376	56281101	56290743	inside	2243	544	NearestStart	Nedd8
chr14	58016000	58017199	Decreased	ENSMUSG00000021947	57893870	58017333	inside	733	134	NearestStart	Cryl1
chr14	58026800	58028399	Decreased	ENSMUSG00000021947	57893870	58017333	upstream	-10267	9467	NearestStart	Cryl1
chr14	61664800	61667599	Decreased	ENSMUSG00000060548	61582670	61665692	overlapStart	-508	892	NearestStart	Tnfrsf19
chr14	61958400	61961199	Decreased	ENSMUSG00000021928	61958599	61979282	overlapEnd	19482	199	NearestStart	Ebpl
chr14	62044200	62053199	Decreased	ENSMUSG00000021929	61984022	62058784	inside	10084	5585	NearestStart	Kpna3
chr14	63856800	63863799	Decreased	ENSMUSG00000021944	63817758	63890529	inside	30229	26730	NearestStart	Gata4
chr14	63864400	63872999	Decreased	ENSMUSG00000021944	63817758	63890529	inside	21829	17530	NearestStart	Gata4
chr14	63879200	63892199	Decreased	ENSMUSG00000021944	63817758	63890529	overlapStart	4829	1670	NearestStart	Gata4
chr14	64161000	64162399	Decreased	ENSMUSG00000035078	64142452	64162790	inside	1090	391	NearestStart	Mtmr9
chr14	65668800	65677999	Decreased	ENSMUSG00000021978	65670896	65716943	overlapEnd	43543	2096	NearestStart	Extl3
chr14	65680000	65682199	Decreased	ENSMUSG00000021978	65670896	65716943	inside	35843	9104	NearestStart	Extl3
chr14	69877800	69883599	Decreased	ENSMUSG00000034248	69859907	69903160	inside	22460	17893	NearestStart	Slc25a37
chr14	70564000	70581799	Decreased	ENSMUSG00000022090	70564024	70577488	includeFeature	4588	24	NearestStart	Pdlim2
chr14	70599800	70613199	Decreased	ENSMUSG00000022091	70580274	70607444	overlapStart	944	5755	NearestStart	Sorbs3
chr14	70641600	70643599	Decreased	ENSMUSG00000022091	70580274	70607444	upstream	-35156	34156	NearestStart	Sorbs3
chr14	71021200	71048999	Decreased	ENSMUSG00000022099	71001069	71035785	overlapStart	685	13214	NearestStart	Dmtn
chr14	76148400	76150199	Decreased	ENSMUSG00000034893	76102157	76154300	inside	5000	4101	NearestStart	Cog3
chr14	100858200	100859599	Decreased	ENSMUSG00000072294	100269868	100549015	upstream	-309885	309185	NearestStart	Klf12
chr14	119319800	119323799	Decreased	ENSMUSG00000042156	119274741	119324609	inside	2809	810	NearestStart	Dzip1
chr14	21515000	21521599	Decreased	ENSMUSG00000039357	21514189	21519419	overlapStart	1119	811	Overlapping	Fut11
chr14	21553800	21558599	Decreased	ENSMUSG00000021820	21554096	21613310	overlapStart	2104	296	Overlapping	Camk2g
chr14	26392600	26426399	Decreased	ENSMUSG00000007817	26278709	26486229	inside	76729	59830	Overlapping	Zmiz1
chr14	26427600	26436999	Decreased	ENSMUSG00000007817	26278709	26486229	inside	53929	49230	Overlapping	Zmiz1
chr14	26482600	26485799	Decreased	ENSMUSG00000007817	26278709	26486229	inside	2029	430	Overlapping	Zmiz1
chr14	55257000	55271799	Decreased	ENSMUSG00000059674	55250828	55260201	overlapEnd	13572	3201	Overlapping	Cdh24
chr14	55283000	55285399	Decreased	ENSMUSG00000022185	55260997	55305768	inside	23203	20369	Overlapping	Acin1
chr14	56216600	56225599	Decreased	ENSMUSG00000047098	56210544	56222530	overlapStart	1430	3069	Overlapping	Rnf31
chr14	61323400	61330799	Decreased	ENSMUSG00000021990	61252837	61383393	inside	56293	52594	Overlapping	Spata13
chr14	61349600	61357999	Decreased	ENSMUSG00000021990	61252837	61383393	inside	29593	25394	Overlapping	Spata13
chr14	70641600	70643599	Decreased	ENSMUSG00000022092	70617704	70689257	inside	24896	23896	Overlapping	Ppp3cc
chr14	76372800	76374599	Decreased	ENSMUSG00000067995	76296743	76410672	inside	76957	36073	Overlapping	Gtf2f2
chr15	4162000	4163999	Decreased	ENSMUSG00000049148	4325490	4525553	upstream	-162490	161491	NearestStart	Plcxd3
chr15	7764000	7767199	Decreased	ENSMUSG00000022144	7761010	7787575	inside	4590	2990	NearestStart	Gdnf
chr15	18900200	18901599	Decreased	ENSMUSG00000022321	18748701	18943991	inside	152199	42392	NearestStart	Cdh10
chr15	25684600	25703599	Decreased	ENSMUSG00000022270	25773018	25903442	upstream	-78918	69419	NearestStart	Fam134b
chr15	35226000	35235199	Decreased	ENSMUSG00000022330	35225852	35233059	overlapEnd	4748	148	NearestStart	Osr2
chr15	38592400	38593799	Decreased	ENSMUSG00000022295	38591658	38622198	inside	1442	742	NearestStart	Atp6v1c1
chr15	75822800	75837599	Decreased	ENSMUSG00000063704	75824198	75829582	includeFeature	6002	1398	NearestStart	Mapk15
chr15	76104800	76106399	Decreased	ENSMUSG00000049653	76098518	76123002	inside	7082	6282	NearestStart	Spatc1
chr15	76282000	76300199	Decreased	ENSMUSG00000034161	76287867	76289898	includeFeature	3233	5867	NearestStart	Scx
chr15	78259600	78272199	Decreased	ENSMUSG00000033287	78258993	78269339	overlapEnd	6907	607	NearestStart	Kctd17
chr15	78460800	78477199	Decreased	ENSMUSG00000018008	78427476	78452449	downstream	41524	8351	NearestStart	Cyth4
chr15	78713400	78716399	Decreased	ENSMUSG00000033128	78707619	78725015	inside	7281	5781	NearestStart	Gga1
chr15	78721200	78729999	Decreased	ENSMUSG00000022436	78730197	78742481	upstream	-4597	198	NearestStart	Sh3bp1
chr15	78813600	78821999	Decreased	ENSMUSG00000033088	78778153	78836299	inside	39647	14300	NearestStart	Triobp
chr15	78825600	78834199	Decreased	ENSMUSG00000006378	78861303	78873988	upstream	-31403	27104	NearestStart	Gcat
chr15	78944000	78951599	Decreased	ENSMUSG00000033039	78939412	78967328	inside	8388	4588	NearestStart	Micall1
chr15	78972200	78974999	Decreased	ENSMUSG00000033020	78971780	78982204	inside	1820	420	NearestStart	Polr2f
chr15	79521600	79526399	Decreased	ENSMUSG00000042535	79521319	79551908	inside	2681	281	NearestStart	Gtpbp1
chr15	79987600	79992199	Decreased	ENSMUSG00000042428	80004150	80045949	upstream	-14250	11951	NearestStart	Mgat3
chr15	80118200	80122599	Decreased	ENSMUSG00000022416	80117667	80228709	inside	2733	533	NearestStart	Cacna1i
chr15	80630000	80635599	Decreased	ENSMUSG00000047888	80590015	80771516	inside	42785	39985	NearestStart	Tnrc6b
chr15	80851400	80853199	Decreased	ENSMUSG00000042303	80808194	80842719	downstream	44106	8681	NearestStart	Sgsm3
chr15	83350800	83356999	Decreased	ENSMUSG00000016758	83357291	83375065	upstream	-3391	292	NearestStart	Bik
chr15	83589800	83592799	Decreased	ENSMUSG00000041708	83609896	83688924	upstream	-18596	17097	NearestStart	Mpped1
chr15	85510800	85512999	Decreased	ENSMUSG00000022383	85565993	85633249	upstream	-54093	52994	NearestStart	Ppara
chr15	85688600	85689799	Decreased	ENSMUSG00000022385	85690136	85707002	upstream	-936	337	NearestStart	Gtse1
chr15	85691200	85696799	Decreased	ENSMUSG00000022385	85690136	85707002	inside	3864	1064	NearestStart	Gtse1
chr15	85946000	85949599	Decreased	ENSMUSG00000035900	85888124	85968064	inside	59676	18465	NearestStart	Gramd4
chr15	88907000	88909999	Decreased	ENSMUSG00000015363	88905553	88917507	inside	2947	1447	NearestStart	Trabd
chr15	89330800	89332999	Decreased	ENSMUSG00000022623	89330053	89390692	inside	1847	747	NearestStart	Shank3
chr15	98466000	98473399	Decreased	ENSMUSG00000003352	98462650	98474961	inside	7050	1562	NearestStart	Cacnb3
chr15	98619200	98631399	Decreased	ENSMUSG00000022997	98620287	98624268	includeFeature	5013	1087	NearestStart	Wnt1
chr15	98924800	98927599	Decreased	ENSMUSG00000038009	98929842	98935168	upstream	-3642	2243	NearestStart	Dnajc22
chr15	99498800	99500999	Decreased	ENSMUSG00000023017	99501148	99531561	upstream	-1248	149	NearestStart	Asic1
chr15	99539600	99555599	Decreased	ENSMUSG00000023019	99547945	99555436	includeFeature	-345	163	NearestStart	Gpd1
chr15	99955200	99957399	Decreased	ENSMUSG00000023026	99869094	100049904	inside	87206	86106	NearestStart	Dip2b
chr15	99976000	99977199	Decreased	ENSMUSG00000023027	100058249	100091675	upstream	-81649	81050	NearestStart	Atf1
chr15	100873600	100879599	Decreased	ENSMUSG00000047034	100946185	100950453	upstream	-69585	66586	NearestStart	Ankrd33
chr15	101084800	101096999	Decreased	ENSMUSG00000023034	101097276	101105223	upstream	-6376	277	NearestStart	Nr4a1
chr15	101098800	101101799	Decreased	ENSMUSG00000023034	101097276	101105223	inside	3024	1524	NearestStart	Nr4a1
chr15	101902400	101903999	Decreased	ENSMUSG00000058655	101904203	101927603	upstream	-1003	204	NearestStart	Eif4b
chr15	101931200	101940199	Decreased	ENSMUSG00000037003	101930908	101946832	inside	4792	292	NearestStart	Tenc1
chr15	102127000	102131599	Decreased	ENSMUSG00000058290	102126723	102154787	inside	2577	277	NearestStart	Espl1
chr15	102160800	102165399	Decreased	ENSMUSG00000001285	102162139	102168570	overlapStart	961	1339	NearestStart	Myg1
chr15	102302000	102304599	Decreased	ENSMUSG00000056851	102301062	102330490	inside	2238	938	NearestStart	Pcbp2
chr15	102786200	102796999	Decreased	ENSMUSG00000022484	102797226	102802324	upstream	-5626	227	NearestStart	Hoxc10
chr15	102797400	102818999	Decreased	ENSMUSG00000036139	102806869	102815530	includeFeature	1331	3469	NearestStart	Hoxc9
chr15	102821000	102843999	Decreased	ENSMUSG00000001657	102821052	102824698	includeFeature	11448	52	NearestStart	Hoxc8
chr15	5067600	5070399	Decreased	ENSMUSG00000068706	5070652	5071135	downstream	2135	253	NearestStart	Gm10250
chr15	36507400	36513199	Decreased	ENSMUSG00000013611	36433816	36485328	upstream	-24972	22072	NearestStart	Snx31
chr15	36530600	36532799	Decreased	ENSMUSG00000022283	36525415	36538728	inside	7028	5185	NearestStart	Pabpc1
chr15	36590200	36591799	Decreased	ENSMUSG00000022283	36525415	36538728	upstream	-52272	51472	NearestStart	Pabpc1
chr15	37835200	37836599	Decreased	ENSMUSG00000022292	37853706	37891073	downstream	55173	17107	NearestStart	Rrm2b
chr15	38399000	38403399	Decreased	ENSMUSG00000037458	38417184	38449021	downstream	47821	13785	NearestStart	Azin1
chr15	50718800	50719999	Decreased	ENSMUSG00000038679	50486306	50721587	inside	2187	1588	NearestStart	Trps1
chr15	53322800	53324599	Decreased	ENSMUSG00000061731	52895592	53177714	upstream	-145986	145086	NearestStart	Ext1
chr15	56317000	56319599	Decreased	ENSMUSG00000022367	56497181	56526094	downstream	207794	177582	NearestStart	Has2
chr15	57963600	57965799	Decreased	ENSMUSG00000022360	57925601	57966637	inside	1937	838	NearestStart	Atad2
chr15	74016000	74019599	Decreased	ENSMUSG00000075609	73910437	73911986	upstream	-105814	104014	NearestStart	Gm7935
chr15	75708000	75729999	Decreased	ENSMUSG00000022574	75721393	75724911	includeFeature	5911	5088	NearestStart	Naprt1
chr15	75730000	75739199	Decreased	ENSMUSG00000055762	75725225	75739986	inside	5386	787	NearestStart	Eef1d
chr15	75907600	75910799	Decreased	ENSMUSG00000002524	75900613	75911376	inside	2176	577	NearestStart	Puf60
chr15	76015600	76021999	Decreased	ENSMUSG00000022565	76001403	76063000	inside	44200	14197	NearestStart	Plec
chr15	76022400	76038599	Decreased	ENSMUSG00000022565	76001403	76063000	inside	32500	20997	NearestStart	Plec
chr15	76158200	76164999	Decreased	ENSMUSG00000022562	76127026	76158445	overlapStart	-3155	245	NearestStart	Oplah
chr15	76345400	76352399	Decreased	ENSMUSG00000048385	76346632	76352559	overlapEnd	3659	160	NearestStart	Scrt1
chr15	76362800	76369199	Decreased	ENSMUSG00000022559	76366159	76369176	includeFeature	3176	23	NearestStart	Fbxl6
chr15	76446000	76451199	Decreased	ENSMUSG00000063354	76442814	76447322	overlapStart	-1278	1322	NearestStart	Slc39a4
chr15	77073400	77081199	Decreased	ENSMUSG00000033565	76909419	77137483	inside	60183	56284	NearestStart	Rbfox2
chr15	77601400	77602999	Decreased	ENSMUSG00000056656	77578228	77585678	upstream	-16522	15722	NearestStart	Apol8
chr15	77619800	77671799	Decreased	ENSMUSG00000022443	77591016	77672605	inside	26805	806	NearestStart	Myh9
chr15	77748200	77749799	Decreased	ENSMUSG00000005354	77745476	77759436	inside	10436	2724	NearestStart	Txn2
chr15	77772000	77774599	Decreased	ENSMUSG00000016552	77770951	77787152	inside	13852	1049	NearestStart	Foxred2
chr15	77811200	77813999	Decreased	ENSMUSG00000016554	77789427	77801254	upstream	-11346	9946	NearestStart	Eif3d
chr15	78504000	78519999	Decreased	ENSMUSG00000043460	78500451	78548543	inside	36543	3549	NearestStart	Elfn2
chr15	78540200	78551799	Decreased	ENSMUSG00000043460	78500451	78548543	overlapStart	2543	3256	NearestStart	Elfn2
chr15	78633400	78644999	Decreased	ENSMUSG00000033170	78605567	78633472	overlapStart	-5728	72	NearestStart	Card10
chr15	78890600	78892799	Decreased	ENSMUSG00000033055	78883523	78893315	inside	1615	516	NearestStart	Ankrd54
chr15	79272600	79280399	Decreased	ENSMUSG00000022433	79248281	79274349	overlapStart	-2151	1749	NearestStart	Csnk1e
chr15	79518600	79520799	Decreased	ENSMUSG00000022426	79504679	79518302	upstream	-1398	298	NearestStart	Josd1
chr15	79843400	79844399	Decreased	ENSMUSG00000000489	79826329	79845238	inside	1338	839	NearestStart	Pdgfb
chr15	81185600	81190799	Decreased	ENSMUSG00000022404	81149350	81191195	inside	2995	396	NearestStart	Slc25a17
chr15	81522000	81526399	Decreased	ENSMUSG00000063765	81508725	81527717	inside	3517	1318	NearestStart	Chadl
chr15	82763200	82764799	Decreased	ENSMUSG00000041852	82639058	82742564	upstream	-21436	20636	NearestStart	Tcf20
chr15	82770600	82793799	Decreased	ENSMUSG00000041852	82639058	82742564	upstream	-39636	28036	NearestStart	Tcf20
chr15	82822000	82834999	Decreased	ENSMUSG00000058099	82828150	82863736	overlapEnd	35236	6150	NearestStart	Nfam1
chr15	82855400	82875599	Decreased	ENSMUSG00000058099	82828150	82863736	overlapStart	-1764	8336	NearestStart	Nfam1
chr15	83253400	83267599	Decreased	ENSMUSG00000016664	83206036	83295036	inside	34536	27437	NearestStart	Pacsin2
chr15	83434400	83438399	Decreased	ENSMUSG00000016757	83405548	83425587	upstream	-10813	8813	NearestStart	Ttll12
chr15	85834200	85839599	Decreased	ENSMUSG00000016028	85729187	85864207	inside	27307	24608	NearestStart	Celsr1
chr15	85862200	85864199	Decreased	ENSMUSG00000016028	85729187	85864207	inside	1007	8	NearestStart	Celsr1
chr15	88994200	89010599	Decreased	ENSMUSG00000036606	88985978	89011218	inside	8818	619	NearestStart	Plxnb2
chr15	89199800	89203999	Decreased	ENSMUSG00000091780	89202112	89202880	includeFeature	980	1119	NearestStart	Sco2
chr15	89254000	89259599	Decreased	ENSMUSG00000078937	89246835	89256294	overlapStart	-506	2294	NearestStart	Cpt1b
chr15	91020200	91021999	Decreased	ENSMUSG00000055782	90976314	91022238	inside	1138	239	NearestStart	Abcd2
chr15	93339400	93348999	Decreased	ENSMUSG00000036158	93329544	93426322	inside	82122	9856	NearestStart	Prickle1
chr15	93349800	93356399	Decreased	ENSMUSG00000036158	93329544	93426322	inside	73222	20256	NearestStart	Prickle1
chr15	96518000	96528599	Decreased	ENSMUSG00000022462	96517824	96530129	inside	6829	176	NearestStart	Slc38a2
chr15	97817400	97842399	Decreased	ENSMUSG00000022483	97806032	97835155	overlapStart	5255	7244	NearestStart	Col2a1
chr15	98351200	98363599	Decreased	ENSMUSG00000022992	98349242	98364669	inside	7269	1070	NearestStart	Kansl2
chr15	98601600	98612599	Decreased	ENSMUSG00000022996	98602183	98608581	includeFeature	1481	583	NearestStart	Wnt10b
chr15	98662200	98665199	Decreased	ENSMUSG00000067713	98643228	98661939	upstream	-1761	261	NearestStart	Prkag1
chr15	98679800	98682799	Decreased	ENSMUSG00000067713	98643228	98661939	upstream	-19361	17861	NearestStart	Prkag1
chr15	98696600	98701399	Decreased	ENSMUSG00000048154	98662099	98701614	inside	2614	215	NearestStart	Kmt2d
chr15	98720600	98729999	Decreased	ENSMUSG00000023000	98723461	98728971	includeFeature	3671	1028	NearestStart	Dhh
chr15	98910800	98924199	Decreased	ENSMUSG00000001076	98915116	98918248	includeFeature	748	4316	NearestStart	C1ql4
chr15	99078400	99081599	Decreased	ENSMUSG00000037570	99073248	99082392	inside	2392	793	NearestStart	Mcrs1
chr15	99159400	99167399	Decreased	ENSMUSG00000023008	99147655	99200913	inside	37513	11745	NearestStart	Fmnl3
chr15	99254200	99258799	Decreased	ENSMUSG00000023009	99252465	99288179	inside	31679	1735	NearestStart	Nckap5l
chr15	99259200	99267799	Decreased	ENSMUSG00000023009	99252465	99288179	inside	24679	6735	NearestStart	Nckap5l
chr15	99326400	99333999	Decreased	ENSMUSG00000037525	99300514	99305161	upstream	-25039	21239	NearestStart	Bcdin3d
chr15	99482200	99489999	Decreased	ENSMUSG00000023015	99450926	99482087	upstream	-4013	113	NearestStart	Racgap1
chr15	99533000	99538999	Decreased	ENSMUSG00000092065	99536939	99537278	includeFeature	1278	1721	NearestStart
chr15	99704800	99705599	Decreased	ENSMUSG00000023022	99608900	99705859	inside	659	260	NearestStart	Lima1
chr15	100382600	100384199	Decreased	ENSMUSG00000009733	100333229	100382439	upstream	-961	161	NearestStart	Tfcp2
chr15	101166400	101169199	Decreased	ENSMUSG00000037185	101177874	101200556	downstream	32756	8675	NearestStart	Krt80
chr15	101630600	101633199	Decreased	ENSMUSG00000063661	101623738	101632774	overlapStart	874	425	NearestStart	Krt73
chr15	102007800	102011199	Decreased	ENSMUSG00000023044	102007428	102019474	inside	9974	372	NearestStart	Csad
chr15	102061000	102077399	Decreased	ENSMUSG00000001281	102046425	102062366	overlapStart	-6834	1366	NearestStart	Itgb7
chr15	102078400	102087799	Decreased	ENSMUSG00000001288	102065368	102087948	inside	4848	149	NearestStart	Rarg
chr15	102172800	102180799	Decreased	ENSMUSG00000036678	102168677	102181190	inside	4390	391	NearestStart	Aaas
chr15	102495800	102500999	Decreased	ENSMUSG00000062683	102493298	102501478	inside	3078	479	NearestStart	Atp5g2
chr15	102537800	102540399	Decreased	ENSMUSG00000023055	102537209	102552609	inside	13509	591	NearestStart	Calcoco1
chr15	102949800	102969199	Decreased	ENSMUSG00000036061	102983737	102988383	downstream	28883	14538	NearestStart	Smug1
chr15	102992200	103012999	Decreased	ENSMUSG00000036061	102983737	102988383	upstream	-14217	3817	NearestStart	Smug1
chr15	103125000	103135399	Decreased	ENSMUSG00000063234	103138666	103140869	downstream	10669	3267	NearestStart	Gpr84
chr15	103170600	103175799	Decreased	ENSMUSG00000000552	103144318	103170517	upstream	-2683	83	NearestStart	Zfp385a
chr15	5067600	5070399	Decreased	ENSMUSG00000041841	5066612	5069140	overlapStart	140	988	Overlapping	Rpl37
chr15	25684600	25703599	Decreased	ENSMUSG00000022272	25552279	25743428	inside	49328	39829	Overlapping	Myo10
chr15	53322800	53324599	Decreased	ENSMUSG00000058656	53293355	53734085	inside	30345	29445	Overlapping	Samd12
chr15	76282000	76300199	Decreased	ENSMUSG00000022558	76210942	76283468	overlapStart	-7632	1468	Overlapping	Mroh1
chr15	77601400	77602999	Decreased	ENSMUSG00000022443	77591016	77672605	inside	11184	10384	Overlapping	Myh9
chr15	78721200	78729999	Decreased	ENSMUSG00000033128	78707619	78725015	overlapStart	-585	3815	Overlapping	Gga1
chr15	78825600	78834199	Decreased	ENSMUSG00000033088	78778153	78836299	inside	6399	2100	Overlapping	Triobp
chr15	79987600	79992199	Decreased	ENSMUSG00000022414	79963583	79992131	overlapStart	2231	68	Overlapping	Tab1
chr15	80851400	80853199	Decreased	ENSMUSG00000042292	80842710	81021187	inside	9590	8690	Overlapping	Mkl1
chr15	83434400	83438399	Decreased	ENSMUSG00000016763	83433012	83555451	inside	3388	1388	Overlapping	Scube1
chr15	85688600	85689799	Decreased	ENSMUSG00000035944	85662733	85689252	overlapStart	52	547	Overlapping	Ttc38
chr15	89199800	89203999	Decreased	ENSMUSG00000008690	89186149	89203257	overlapStart	1357	742	Overlapping	Ncaph2
chr15	98662200	98665199	Decreased	ENSMUSG00000048154	98662099	98701614	inside	1601	101	Overlapping	Kmt2d
chr15	98679800	98682799	Decreased	ENSMUSG00000048154	98662099	98701614	inside	19201	17701	Overlapping	Kmt2d
chr15	98910800	98924199	Decreased	ENSMUSG00000032783	98905005	98913783	overlapStart	-3717	2983	Overlapping	Troap
chr15	99326400	99333999	Decreased	ENSMUSG00000023011	99327435	99358448	overlapStart	2765	1035	Overlapping	Faim2
chr15	99533000	99538999	Decreased	ENSMUSG00000023018	99532717	99544426	inside	8426	283	Overlapping	Smarcd1
chr15	99539600	99555599	Decreased	ENSMUSG00000023018	99532717	99544426	overlapStart	-3174	4826	Overlapping	Smarcd1
chr15	99976000	99977199	Decreased	ENSMUSG00000023026	99869094	100049904	inside	73304	72705	Overlapping	Dip2b
chr15	100873600	100879599	Decreased	ENSMUSG00000023033	100785828	100876360	overlapStart	-240	2760	Overlapping	Scn8a
chr15	102160800	102165399	Decreased	ENSMUSG00000001289	102156546	102162304	overlapStart	-796	1504	Overlapping	Pfdn5
chr15	102786200	102796999	Decreased	ENSMUSG00000001656	102784857	102788139	overlapStart	-3461	1343	Overlapping	Hoxc11
chr15	102797400	102818999	Decreased	ENSMUSG00000022484	102797226	102802324	overlapStart	-5876	174	Overlapping	Hoxc10
chr15	103125000	103135399	Decreased	ENSMUSG00000060992	103103341	103130293	overlapStart	93	5106	Overlapping	Copz1
chr15	103170600	103175799	Decreased	ENSMUSG00000000555	103174719	103197194	overlapStart	-1519	1080	Overlapping	Itga5
chr16	3885200	3896399	Decreased	ENSMUSG00000093575	3884647	3919517	inside	6153	553	NearestStart	Gm20695
chr16	4595200	4610199	Decreased	ENSMUSG00000014303	4594712	4615957	inside	7988	488	NearestStart	Glis2
chr16	4638400	4644999	Decreased	ENSMUSG00000039646	4639940	4650802	overlapStart	1760	1540	NearestStart	Vasn
chr16	6961800	6967999	Decreased	ENSMUSG00000008658	6809314	7412572	inside	155586	152486	NearestStart	Rbfox1
chr16	10507800	10509799	Decreased	ENSMUSG00000075404	10489875	10492330	downstream	18925	15470	NearestStart
chr16	10546000	10547999	Decreased	ENSMUSG00000068663	10545456	10744971	inside	1544	544	NearestStart	Clec16a
chr16	17797600	17807399	Decreased	ENSMUSG00000012017	17797374	17808380	inside	5126	226	NearestStart	Scarf2
chr16	18145800	18157799	Decreased	ENSMUSG00000043811	18127734	18152501	overlapEnd	24066	5298	NearestStart	Rtn4r
chr16	18197600	18201999	Decreased	ENSMUSG00000090777	18218262	18219406	upstream	-18462	16263	NearestStart	Gm7873
chr16	18218200	18221599	Decreased	ENSMUSG00000090777	18218262	18219406	includeFeature	1638	62	NearestStart	Gm7873
chr16	18249800	18253199	Decreased	ENSMUSG00000022721	18248975	18254865	inside	2525	825	NearestStart	Trmt2a
chr16	18393000	18409799	Decreased	ENSMUSG00000075704	18426509	18479166	upstream	-25109	16710	NearestStart	Txnrd2
chr16	18499200	18501999	Decreased	ENSMUSG00000086965	18498993	18501751	overlapEnd	1607	207	NearestStart	Gm16314
chr16	18810400	18811399	Decreased	ENSMUSG00000005262	18811871	18835354	upstream	-971	472	NearestStart	Ufd1l
chr16	20072000	20074399	Decreased	ENSMUSG00000062901	20097626	20127817	upstream	-24426	23227	NearestStart	Klhl24
chr16	20517600	20520199	Decreased	ENSMUSG00000003233	20517054	20532593	inside	1846	546	NearestStart	Dvl3
chr16	20536000	20540999	Decreased	ENSMUSG00000022841	20535550	20544982	inside	2950	450	NearestStart	Ap2m1
chr16	20649800	20651399	Decreased	ENSMUSG00000006998	20651724	20663487	upstream	-1124	325	NearestStart	Psmd2
chr16	20652200	20653599	Decreased	ENSMUSG00000006998	20651724	20663487	inside	1176	476	NearestStart	Psmd2
chr16	20673800	20678199	Decreased	ENSMUSG00000045983	20672795	20692957	inside	3205	1005	NearestStart	Eif4g1
chr16	20689400	20715999	Decreased	ENSMUSG00000050821	20693354	20703121	includeFeature	9346	3954	NearestStart	Fam131a
chr16	21205600	21210999	Decreased	ENSMUSG00000005958	21204827	21223377	inside	3473	773	NearestStart	Ephb3
chr16	23350600	23351999	Decreased	ENSMUSG00000033383	23429205	23434033	upstream	-77905	77206	NearestStart	Rtp1
chr16	24353200	24354799	Decreased	ENSMUSG00000033306	24393435	24992662	upstream	-39435	38636	NearestStart	Lpp
chr16	24504600	24508599	Decreased	ENSMUSG00000033306	24393435	24992662	inside	113165	111165	NearestStart	Lpp
chr16	25057600	25058999	Decreased	ENSMUSG00000048399	25286902	25422430	upstream	-228602	227903	NearestStart	Tprg
chr16	29579800	29582799	Decreased	ENSMUSG00000038084	29579419	29654970	inside	1881	381	NearestStart	Opa1
chr16	30119600	30124399	Decreased	ENSMUSG00000022528	30065425	30067882	downstream	56575	51718	NearestStart	Hes1
chr16	32655400	32671599	Decreased	ENSMUSG00000022791	32644728	32683579	inside	18772	10672	NearestStart	Tnk2
chr16	33132600	33133999	Decreased	ENSMUSG00000022807	33185156	33243397	upstream	-51856	51157	NearestStart	Osbpl11
chr16	33591400	33596799	Decreased	ENSMUSG00000035506	33517413	33664221	inside	76687	67422	NearestStart	Slc12a8
chr16	33749600	33751999	Decreased	ENSMUSG00000022824	33794122	33820020	upstream	-43322	42123	NearestStart	Muc13
chr16	35151400	35154799	Decreased	ENSMUSG00000022840	35154962	35305823	upstream	-1862	163	NearestStart	Adcy5
chr16	36829200	36830199	Decreased	ENSMUSG00000022837	36828492	36872807	inside	1208	708	NearestStart	Iqcb1
chr16	41771000	41772799	Decreased	ENSMUSG00000061080	41532970	42181792	inside	238930	238030	NearestStart	Lsamp
chr16	43890600	43892399	Decreased	ENSMUSG00000022701	43889912	43964427	inside	1588	688	NearestStart	2610015P09Rik
chr16	91219200	91233999	Decreased	ENSMUSG00000039830	91225794	91228922	includeFeature	806	5077	NearestStart	Olig2
chr16	91267600	91273599	Decreased	ENSMUSG00000046160	91270013	91272184	includeFeature	587	1415	NearestStart	Olig1
chr16	93683400	93685199	Decreased	ENSMUSG00000022947	93683459	93691235	overlapStart	841	59	NearestStart	Cbr3
chr16	93774800	93783399	Decreased	ENSMUSG00000039456	93832365	93876317	upstream	-53265	48966	NearestStart	Morc3
chr16	94075200	94101399	Decreased	ENSMUSG00000062713	94086060	94347498	overlapStart	2240	10860	NearestStart	Sim2
chr16	95924400	95927199	Decreased	ENSMUSG00000022895	95923681	95942658	inside	2119	719	NearestStart	Ets2
chr16	96367600	96373399	Decreased	ENSMUSG00000023147	96367013	96379459	inside	3487	587	NearestStart	Wrb
chr16	96420800	96423999	Decreased	ENSMUSG00000040666	96422076	96450540	overlapStart	324	1276	NearestStart	Sh3bgr
chr16	4875000	4879199	Decreased	ENSMUSG00000039568	4874777	4880315	inside	3215	223	NearestStart	Ubald1
chr16	10534600	10536599	Decreased	ENSMUSG00000038055	10530299	10543147	inside	7547	4301	NearestStart	Dexi
chr16	10663800	10667399	Decreased	ENSMUSG00000038037	10783900	10785629	downstream	120029	116501	NearestStart	Socs1
chr16	10696400	10703399	Decreased	ENSMUSG00000038037	10783900	10785629	downstream	85729	80501	NearestStart	Socs1
chr16	11906200	11908799	Decreased	ENSMUSG00000065979	11803813	11909538	inside	2038	739	NearestStart	Cpped1
chr16	17147200	17149599	Decreased	ENSMUSG00000022768	17139156	17147322	overlapStart	-1078	122	NearestStart	Ccdc116
chr16	17152200	17153999	Decreased	ENSMUSG00000022768	17139156	17147322	upstream	-5778	4878	NearestStart	Ccdc116
chr16	17422200	17423799	Decreased	ENSMUSG00000041720	17280443	17406407	upstream	-16593	15793	NearestStart	Pi4ka
chr16	17834200	17835999	Decreased	ENSMUSG00000090236	17835368	17838457	overlapEnd	3357	631	NearestStart	Car15
chr16	17922400	17924199	Decreased	ENSMUSG00000003528	17925303	17928312	downstream	5012	1104	NearestStart	Slc25a1
chr16	18278000	18280799	Decreased	ENSMUSG00000022718	18254040	18289342	inside	9942	8543	NearestStart	Dgcr8
chr16	18284800	18288799	Decreased	ENSMUSG00000022718	18254040	18289342	inside	2542	543	NearestStart	Dgcr8
chr16	18614400	18615599	Decreased	ENSMUSG00000050761	18620411	18622496	downstream	7496	4812	NearestStart	Gp1bb
chr16	18874800	18875999	Decreased	ENSMUSG00000022706	18872110	18876860	inside	1460	861	NearestStart	Mrpl40
chr16	20718400	20727799	Decreased	ENSMUSG00000022843	20703036	20717819	upstream	-5281	581	NearestStart	Clcn2
chr16	22255600	22264799	Decreased	ENSMUSG00000022858	22244621	22266078	inside	5878	1279	NearestStart	Tra2b
chr16	29794800	29802999	Decreased	ENSMUSG00000075286	29958578	29962393	downstream	163493	155579	NearestStart	Gm1968
chr16	33947000	33947999	Decreased	ENSMUSG00000022814	33954867	33967124	downstream	19624	6868	NearestStart	Umps
chr16	35268800	35276799	Decreased	ENSMUSG00000034473	35311216	35364004	downstream	91204	34417	NearestStart	Sec22a
chr16	38340800	38343799	Decreased	ENSMUSG00000022805	38297839	38342229	overlapStart	-71	1429	NearestStart	Maats1
chr16	44538200	44539399	Decreased	ENSMUSG00000022687	44485157	44559010	inside	20210	19611	NearestStart	Boc
chr16	46010800	46011999	Decreased	ENSMUSG00000087141	45959375	46010331	upstream	-1069	469	NearestStart	Plcxd2
chr16	69469600	69470599	Decreased	ENSMUSG00000063163	69857118	69863989	downstream	393889	386519	NearestStart	Speer2
chr16	90808600	90810199	Decreased	ENSMUSG00000039929	90751771	90810637	inside	1237	438	NearestStart	Urb1
chr16	91173200	91174599	Decreased	ENSMUSG00000052471	91168441	91171646	upstream	-2254	1554	NearestStart	Gm9881
chr16	91855200	91858199	Decreased	ENSMUSG00000022956	91684642	91931932	inside	75232	73733	NearestStart	Atp5o
chr16	95061000	95062199	Decreased	ENSMUSG00000043301	94970872	95219303	inside	157703	90128	NearestStart	Kcnj6
chr16	96090400	96092799	Decreased	ENSMUSG00000022913	96201539	96212567	downstream	120967	108740	NearestStart	Psmg1
chr16	98070000	98072399	Decreased	ENSMUSG00000014039	98013073	98073457	inside	2257	1058	NearestStart	Prdm15
chr16	98144400	98146799	Decreased	ENSMUSG00000045975	98076816	98144243	upstream	-1357	157	NearestStart	C2cd2
chr16	3885200	3896399	Decreased	ENSMUSG00000005982	3872374	3904770	inside	13970	8371	Overlapping	Naa60
chr16	4638400	4644999	Decreased	ENSMUSG00000039637	4626132	4679777	inside	15568	12268	Overlapping	Coro7
chr16	10507800	10509799	Decreased	ENSMUSG00000022504	10480236	10527657	inside	18857	17858	Overlapping	Ciita
chr16	10663800	10667399	Decreased	ENSMUSG00000068663	10545456	10744971	inside	79371	77572	Overlapping	Clec16a
chr16	10696400	10703399	Decreased	ENSMUSG00000068663	10545456	10744971	inside	45071	41572	Overlapping	Clec16a
chr16	17152200	17153999	Decreased	ENSMUSG00000041774	17144713	17160794	inside	7694	6795	Overlapping	Ydjc
chr16	17422200	17423799	Decreased	ENSMUSG00000022765	17406095	17430919	inside	7919	7120	Overlapping	Snap29
chr16	18393000	18409799	Decreased	ENSMUSG00000000325	18348274	18407169	overlapStart	5769	2630	Overlapping	Arvcf
chr16	18499200	18501999	Decreased	ENSMUSG00000000884	18498860	18566772	inside	66172	340	Overlapping	Gnb1l
chr16	18810400	18811399	Decreased	ENSMUSG00000000028	18780539	18812080	inside	30361	681	Overlapping	Cdc45
chr16	20689400	20715999	Decreased	ENSMUSG00000045983	20672795	20692957	overlapStart	-9743	3557	Overlapping	Eif4g1
chr16	20718400	20727799	Decreased	ENSMUSG00000021018	20717737	20722340	overlapStart	-760	663	Overlapping	Polr2h
chr16	23350600	23351999	Decreased	ENSMUSG00000022885	23224812	23360421	inside	9121	8422	Overlapping	St6gal1
chr16	33749600	33751999	Decreased	ENSMUSG00000075254	33684551	33771662	inside	20862	19663	Overlapping	Heg1
chr16	33947000	33947999	Decreased	ENSMUSG00000022817	33829750	33949239	inside	1739	1240	Overlapping	Itgb5
chr16	35268800	35276799	Decreased	ENSMUSG00000022840	35154962	35305823	inside	33023	29024	Overlapping	Adcy5
chr16	36829200	36830199	Decreased	ENSMUSG00000022838	36792969	36874912	inside	36731	36231	Overlapping	Eaf2
chr16	93774800	93783399	Decreased	ENSMUSG00000022946	93712151	93810830	inside	31730	27431	Overlapping	Dopey2
chr17	3294000	3295799	Decreased	ENSMUSG00000023800	3326572	3519397	upstream	-31672	30773	NearestStart	Tiam2
chr17	3326800	3328399	Decreased	ENSMUSG00000023800	3326572	3519397	inside	1028	228	NearestStart	Tiam2
chr17	4735200	4736799	Decreased	ENSMUSG00000069729	4994938	5347656	upstream	-258938	258139	NearestStart	Arid1b
chr17	8530600	8536799	Decreased	ENSMUSG00000055945	8533270	8536977	overlapStart	430	178	NearestStart	Prr18
chr17	8548000	8556999	Decreased	ENSMUSG00000055945	8533270	8536977	downstream	19230	11023	NearestStart	Prr18
chr17	8557400	8568799	Decreased	ENSMUSG00000055945	8533270	8536977	downstream	29830	20423	NearestStart	Prr18
chr17	8580400	8593799	Decreased	ENSMUSG00000062327	8627287	8635361	upstream	-40187	33488	NearestStart	T
chr17	8628200	8633199	Decreased	ENSMUSG00000062327	8627287	8635361	inside	3413	913	NearestStart	T
chr17	11706800	11707999	Decreased	ENSMUSG00000023826	11259990	12254519	inside	447410	446810	NearestStart	Park2
chr17	15202200	15206799	Decreased	ENSMUSG00000036552	15178604	15201196	downstream	25896	1004	NearestStart	Ermard
chr17	15843400	15848199	Decreased	ENSMUSG00000023852	15841930	15909574	inside	3870	1470	NearestStart	Chd1
chr17	17965800	17968799	Decreased	ENSMUSG00000080316	17967938	17979973	overlapStart	-638	861	NearestStart	Spaca6
chr17	23738600	23748799	Decreased	ENSMUSG00000023902	23737822	23747986	overlapEnd	5878	778	NearestStart	Zscan10
chr17	23941600	23945599	Decreased	ENSMUSG00000039218	23940153	23961706	inside	3447	1447	NearestStart	Srrm2
chr17	24564200	24565399	Decreased	ENSMUSG00000024132	24563627	24576261	inside	1173	573	NearestStart	Eci1
chr17	24833600	24837199	Decreased	ENSMUSG00000019320	24833178	24837474	inside	2222	275	NearestStart	Noxo1
chr17	25280800	25283799	Decreased	ENSMUSG00000036636	25270335	25299049	inside	11965	10465	NearestStart	Clcn7
chr17	25304000	25305799	Decreased	ENSMUSG00000059562	25299405	25308858	inside	5495	3059	NearestStart	Ccdc154
chr17	25960800	25969399	Decreased	ENSMUSG00000025736	25965811	25968787	includeFeature	-711	612	NearestStart	Jmjd8
chr17	26245800	26254999	Decreased	ENSMUSG00000024180	26250260	26260199	overlapStart	140	4460	NearestStart	Tmem8
chr17	26712800	26715199	Decreased	ENSMUSG00000001576	26698433	26793876	inside	15567	14367	NearestStart	Ergic1
chr17	26918200	26922599	Decreased	ENSMUSG00000024191	26918023	26929466	inside	2377	177	NearestStart	Bnip1
chr17	27029400	27030599	Decreased	ENSMUSG00000024301	27054035	27069524	upstream	-24035	23436	NearestStart	Kifc5b
chr17	27067200	27075999	Decreased	ENSMUSG00000024193	27070071	27074835	includeFeature	1529	1164	NearestStart	Phf1
chr17	27110600	27114399	Decreased	ENSMUSG00000048731	27110161	27173323	inside	2339	439	NearestStart	Ggnbp1
chr17	27695000	27699199	Decreased	ENSMUSG00000046711	27693564	27700619	inside	3536	1420	NearestStart	Hmga1
chr17	27994000	27999399	Decreased	ENSMUSG00000039512	27993434	28036985	inside	3266	566	NearestStart	Uhrf1bp1
chr17	28306800	28313999	Decreased	ENSMUSG00000024220	28314283	28342831	upstream	-3883	284	NearestStart	Zfp523
chr17	28314800	28322599	Decreased	ENSMUSG00000024220	28314283	28342831	inside	4417	517	NearestStart	Zfp523
chr17	28390600	28404999	Decreased	ENSMUSG00000002250	28369698	28438414	inside	28102	20902	NearestStart	Ppard
chr17	28466400	28473799	Decreased	ENSMUSG00000037805	28465415	28467977	overlapEnd	4685	985	NearestStart	Rpl10a
chr17	28970400	28973399	Decreased	ENSMUSG00000043286	28995355	29027253	upstream	-23455	21956	NearestStart	Pnpla1
chr17	29087200	29088999	Decreased	ENSMUSG00000005936	29088894	29106494	overlapStart	-794	105	NearestStart	Kctd20
chr17	29171200	29177599	Decreased	ENSMUSG00000071172	29169617	29180311	inside	4783	1583	NearestStart	Srsf3
chr17	29411800	29415999	Decreased	ENSMUSG00000052712	29405732	29439826	inside	8168	6068	NearestStart	BC004004
chr17	30483400	30485399	Decreased	ENSMUSG00000052388	30622455	30622908	upstream	-138055	137056	NearestStart	Gm9874
chr17	31193600	31199399	Decreased	ENSMUSG00000024030	31194642	31252722	overlapStart	1858	1042	NearestStart	Abcg1
chr17	31204200	31213399	Decreased	ENSMUSG00000024030	31194642	31252722	inside	14158	9558	NearestStart	Abcg1
chr17	32174000	32181999	Decreased	ENSMUSG00000058392	32173044	32199810	inside	4956	956	NearestStart	Rrp1b
chr17	32664800	32666599	Decreased	ENSMUSG00000048440	32673502	32688743	upstream	-7802	6903	NearestStart	Cyp4f16
chr17	34047000	34052799	Decreased	ENSMUSG00000024308	34052843	34066235	upstream	-2943	44	NearestStart	Tapbp
chr17	34053400	34056399	Decreased	ENSMUSG00000051390	34052848	34056269	overlapEnd	2052	130	NearestStart	Zbtb22
chr17	34730000	34737999	Decreased	ENSMUSG00000015452	34734806	34737879	includeFeature	-806	120	NearestStart	Ager
chr17	34743400	34749999	Decreased	ENSMUSG00000034254	34741206	34750394	inside	5494	395	NearestStart	Agpat1
chr17	34784600	34788599	Decreased	ENSMUSG00000015461	34784090	34792019	inside	2510	510	NearestStart	Atf6b
chr17	34987800	34990399	Decreased	ENSMUSG00000024369	34987335	34993317	inside	1765	465	NearestStart	Nelfe
chr17	35043400	35055799	Decreased	ENSMUSG00000007034	35051410	35067381	overlapStart	-1810	4389	NearestStart	Slc44a4
chr17	35144800	35170999	Decreased	ENSMUSG00000007030	35153523	35163686	includeFeature	4377	7313	NearestStart	Vwa7
chr17	35188400	35191399	Decreased	ENSMUSG00000007041	35186910	35195694	inside	2990	1490	NearestStart	Clic1
chr17	35226800	35230599	Decreased	ENSMUSG00000007036	35226207	35239932	inside	2493	593	NearestStart	Abhd16a
chr17	35263200	35264999	Decreased	ENSMUSG00000043311	35263330	35265800	overlapStart	770	130	NearestStart	D17H6S53E
chr17	35273200	35279599	Decreased	ENSMUSG00000024392	35272122	35284265	inside	4278	1078	NearestStart	Bag6
chr17	35285800	35287599	Decreased	ENSMUSG00000024392	35272122	35284265	downstream	14578	1535	NearestStart	Bag6
chr17	36017000	36020199	Decreased	ENSMUSG00000024422	36016763	36029615	inside	1837	237	NearestStart	Dhx16
chr17	36113600	36115799	Decreased	ENSMUSG00000024429	36116795	36126407	upstream	-2095	996	NearestStart	Gnl1
chr17	45701600	45709199	Decreased	ENSMUSG00000037089	45700908	45704619	overlapEnd	4492	692	NearestStart	Slc35b2
chr17	46301800	46306599	Decreased	ENSMUSG00000023952	46297980	46306319	overlapEnd	6220	280	NearestStart	Gtpbp2
chr17	46396600	46399599	Decreased	ENSMUSG00000071073	46391113	46394265	downstream	6987	2335	NearestStart	Lrrc73
chr17	46400600	46405599	Decreased	ENSMUSG00000071073	46391113	46394265	downstream	11987	6335	NearestStart	Lrrc73
chr17	46787800	46795999	Decreased	ENSMUSG00000038545	46787285	46801313	inside	4615	515	NearestStart	Cul7
chr17	47062600	47067199	Decreased	ENSMUSG00000023978	47047407	47061882	downstream	17493	718	NearestStart	Prph2
chr17	47497200	47499999	Decreased	ENSMUSG00000034729	47505835	47515630	upstream	-7235	5836	NearestStart	Mrps10
chr17	47875600	47879599	Decreased	ENSMUSG00000023990	47873978	47929368	inside	3622	1622	NearestStart	Tfeb
chr17	52740800	52742799	Decreased	ENSMUSG00000035580	52865083	53044561	upstream	-123283	122284	NearestStart	Kcnh8
chr17	55585600	55586999	Decreased	ENSMUSG00000024172	55584679	55653879	inside	1621	921	NearestStart	St6gal2
chr17	56444200	56448599	Decreased	ENSMUSG00000001228	56442743	56462909	inside	3657	1457	NearestStart	Uhrf1
chr17	56725200	56728799	Decreased	ENSMUSG00000071054	56724404	56745717	inside	2596	796	NearestStart	Safb
chr17	57412400	57414599	Decreased	ENSMUSG00000034116	57418522	57468659	upstream	-5022	3923	NearestStart	Vav1
chr17	71975000	71977599	Decreased	ENSMUSG00000041057	71965554	72008371	inside	10746	9446	NearestStart	Wdr43
chr17	73082400	73083599	Decreased	ENSMUSG00000039770	73186043	73200535	upstream	-103043	102444	NearestStart	Ypel5
chr17	83615400	83626599	Decreased	ENSMUSG00000024247	83614622	83624410	overlapEnd	6378	778	NearestStart	Pkdcc
chr17	85852000	85861599	Decreased	ENSMUSG00000093450	86012947	86026333	upstream	-156147	151348	NearestStart
chr17	85883600	85891399	Decreased	ENSMUSG00000093450	86012947	86026333	upstream	-125447	121548	NearestStart
chr17	86020200	86026199	Decreased	ENSMUSG00000038805	86012947	86031153	inside	10253	4954	NearestStart	Six3
chr17	86567600	86570599	Decreased	ENSMUSG00000045038	86567124	87057259	inside	1976	476	NearestStart	Prkce
chr17	5249200	5251399	Decreased	ENSMUSG00000004945	5410863	5440260	downstream	189960	159464	NearestStart	Tmem242
chr17	5284800	5287599	Decreased	ENSMUSG00000004945	5410863	5440260	downstream	154060	123264	NearestStart	Tmem242
chr17	10778800	10781599	Decreased	ENSMUSG00000037196	10595877	11033177	inside	252977	182923	NearestStart	Pacrg
chr17	10962600	10963599	Decreased	ENSMUSG00000037196	10595877	11033177	inside	70077	69578	NearestStart	Pacrg
chr17	15513400	15520399	Decreased	ENSMUSG00000014773	15504317	15512940	upstream	-3960	460	NearestStart	Dll1
chr17	17791000	17792399	Decreased	ENSMUSG00000023845	17664686	17761453	upstream	-30247	29547	NearestStart	Lnpep
chr17	23830000	23836599	Decreased	ENSMUSG00000066720	23819551	23820985	upstream	-12315	9015	NearestStart	Cldn9
chr17	23873800	23884199	Decreased	ENSMUSG00000023909	23873152	23877297	overlapStart	-1703	648	NearestStart	Paqr4
chr17	24326400	24346199	Decreased	ENSMUSG00000036473	24312375	24342507	overlapStart	6207	3692	NearestStart	Tbc1d24
chr17	24346600	24350799	Decreased	ENSMUSG00000079662	24340792	24346332	upstream	-2368	268	NearestStart	Ntn3
chr17	24650000	24652999	Decreased	ENSMUSG00000052752	24645506	24664883	inside	13383	4494	NearestStart	Traf7
chr17	24665600	24670399	Decreased	ENSMUSG00000052752	24645506	24664883	upstream	-3117	717	NearestStart	Traf7
chr17	24854600	24856199	Decreased	ENSMUSG00000008482	24852783	24855002	overlapStart	-398	402	NearestStart	Rnf151
chr17	25355400	25358999	Decreased	ENSMUSG00000035521	25371261	25377061	downstream	19861	12262	NearestStart	Gnptg
chr17	25550800	25558999	Decreased	ENSMUSG00000024112	25511229	25570728	inside	15828	11729	NearestStart	Cacna1h
chr17	25703800	25707599	Decreased	ENSMUSG00000024176	25702836	25707631	inside	1931	32	NearestStart	Sox8
chr17	25708400	25713399	Decreased	ENSMUSG00000024176	25702836	25707631	upstream	-3269	769	NearestStart	Sox8
chr17	25929600	25933599	Decreased	ENSMUSG00000057411	25927452	25929332	upstream	-2268	268	NearestStart	Fam173a
chr17	25970600	25977799	Decreased	ENSMUSG00000025735	25971413	25974102	includeFeature	-98	813	NearestStart	Rhbdl1
chr17	26984600	26996199	Decreased	ENSMUSG00000015579	26975608	26978510	upstream	-11890	6090	NearestStart	Nkx2-5
chr17	27600400	27603799	Decreased	ENSMUSG00000063239	27559331	27650286	inside	48186	41069	NearestStart	Grm4
chr17	27634400	27638599	Decreased	ENSMUSG00000063239	27559331	27650286	inside	13786	11687	NearestStart	Grm4
chr17	27650400	27652799	Decreased	ENSMUSG00000063239	27559331	27650286	upstream	-1314	114	NearestStart	Grm4
chr17	28044800	28045799	Decreased	ENSMUSG00000024218	28038066	28046187	inside	887	388	NearestStart	Taf11
chr17	28136800	28148999	Decreased	ENSMUSG00000062859	28203691	28217584	downstream	74684	54692	NearestStart	Tcp11
chr17	28543000	28545599	Decreased	ENSMUSG00000037446	28488459	28502127	upstream	-42173	40873	NearestStart	Tulp1
chr17	29318400	29335199	Decreased	ENSMUSG00000024008	29293494	29374742	inside	47942	24906	NearestStart	Cpne5
chr17	31654600	31656799	Decreased	ENSMUSG00000024037	31631267	31656910	inside	1210	111	NearestStart	Wdr4
chr17	32889800	32891799	Decreased	ENSMUSG00000024298	32908180	32925232	downstream	34432	16381	NearestStart	Zfp871
chr17	32978000	32979199	Decreased	ENSMUSG00000059000	32956288	32959145	upstream	-19455	18855	NearestStart
chr17	33822600	33824399	Decreased	ENSMUSG00000059208	33783177	33823805	overlapStart	305	594	NearestStart	Hnrnpm
chr17	33890400	33896599	Decreased	ENSMUSG00000077450	33882894	33897475	inside	3975	876	NearestStart	Rab11b
chr17	34738800	34740199	Decreased	ENSMUSG00000015478	34738035	34740635	inside	1135	436	NearestStart	Rnf5
chr17	35295800	35300999	Decreased	ENSMUSG00000024393	35286020	35301842	inside	3442	843	NearestStart	Prrc2a
chr17	35373000	35376199	Decreased	ENSMUSG00000042419	35357119	35372737	upstream	-1863	263	NearestStart	Nfkbil1
chr17	35804600	35806799	Decreased	ENSMUSG00000038838	35792578	35804537	upstream	-1163	63	NearestStart	Vars2
chr17	35828000	35829399	Decreased	ENSMUSG00000003534	35818511	35841566	inside	12866	9489	NearestStart	Ddr1
chr17	36049200	36052799	Decreased	ENSMUSG00000024436	36047323	36053334	inside	2334	535	NearestStart	Mrps18b
chr17	36117400	36121199	Decreased	ENSMUSG00000038500	36109485	36117181	upstream	-2119	219	NearestStart	Prr3
chr17	45567400	45569799	Decreased	ENSMUSG00000023932	45528840	45570656	inside	2056	857	NearestStart	Cdc5l
chr17	45864600	45873399	Decreased	ENSMUSG00000036026	45797119	45823854	upstream	-45146	40746	NearestStart	Tmem63b
chr17	46382400	46384399	Decreased	ENSMUSG00000067148	46380868	46385003	inside	1603	604	NearestStart	Polr1c
chr17	46588400	46599799	Decreased	ENSMUSG00000091742	46576526	46577048	upstream	-17052	11352	NearestStart	Gm5093
chr17	46679800	46691999	Decreased	ENSMUSG00000040327	46637553	46683337	overlapStart	-2563	3537	NearestStart	Cul9
chr17	46857200	46864399	Decreased	ENSMUSG00000002769	46862612	46866117	overlapEnd	5317	1718	NearestStart	Gnmt
chr17	47637400	47638799	Decreased	ENSMUSG00000023980	47624998	47639241	inside	1141	442	NearestStart	Taf8
chr17	47808200	47811799	Decreased	ENSMUSG00000033475	47823594	47825132	downstream	15132	11795	NearestStart	Tomm6
chr17	47997200	48021599	Decreased	ENSMUSG00000032717	47952276	47971640	upstream	-37760	25560	NearestStart	Mdfi
chr17	48047000	48054399	Decreased	ENSMUSG00000023991	48004081	48061594	inside	10894	7195	NearestStart	Foxp4
chr17	51289800	51290799	Decreased	ENSMUSG00000023923	50872451	51318674	inside	28374	27875	NearestStart	Tbc1d5
chr17	56168000	56175399	Decreased	ENSMUSG00000003200	56156175	56176058	inside	4358	659	NearestStart	Sh3gl1
chr17	56271000	56279199	Decreased	ENSMUSG00000001227	56262507	56279766	inside	4666	567	NearestStart	Sema6b
chr17	56333800	56336399	Decreased	ENSMUSG00000019579	56315166	56323343	upstream	-11757	10457	NearestStart	D17Wsu104e
chr17	63519400	63523399	Decreased	ENSMUSG00000048915	62953532	63230666	upstream	-290734	288734	NearestStart	Efna5
chr17	65947000	65961399	Decreased	ENSMUSG00000024091	65929395	65962895	inside	8695	1496	NearestStart	Vapa
chr17	66197200	66199799	Decreased	ENSMUSG00000024096	66197784	66234634	overlapEnd	36134	584	NearestStart	Ralbp1
chr17	71317800	71319999	Decreased	ENSMUSG00000034868	71323259	71340127	downstream	21227	3260	NearestStart	Myl12b
chr17	74333200	74334799	Decreased	ENSMUSG00000024066	74233247	74299522	upstream	-34478	33678	NearestStart	Xdh
chr17	87836000	87845199	Decreased	ENSMUSG00000036438	87832751	87846275	inside	5675	1076	NearestStart	Calm2
chr17	90485600	90488599	Decreased	ENSMUSG00000032937	89384291	89600015	upstream	-887085	885585	NearestStart	Fshr
chr17	5249200	5251399	Decreased	ENSMUSG00000069729	4994938	5347656	inside	97356	96257	Overlapping	Arid1b
chr17	5284800	5287599	Decreased	ENSMUSG00000069729	4994938	5347656	inside	61456	60057	Overlapping	Arid1b
chr17	24665600	24670399	Decreased	ENSMUSG00000079657	24664185	24671155	inside	3815	756	Overlapping	Rab26
chr17	25355400	25358999	Decreased	ENSMUSG00000015127	25325341	25371388	inside	14188	12389	Overlapping	Unkl
chr17	25929600	25933599	Decreased	ENSMUSG00000002274	25931515	25934081	overlapStart	85	482	Overlapping	Metrn
chr17	25960800	25969399	Decreased	ENSMUSG00000025737	25960571	25965675	overlapStart	575	229	Overlapping	Wdr24
chr17	25970600	25977799	Decreased	ENSMUSG00000093593	25971409	25978708	overlapStart	2791	809	Overlapping	Gm20683
chr17	27067200	27075999	Decreased	ENSMUSG00000024301	27054035	27069524	overlapStart	-2076	2324	Overlapping	Kifc5b
chr17	27110600	27114399	Decreased	ENSMUSG00000079605	27110111	27113150	overlapStart	650	489	Overlapping	Zbtb9
chr17	28136800	28148999	Decreased	ENSMUSG00000024219	28046284	28199545	inside	56645	50546	Overlapping	Anks1
chr17	28306800	28313999	Decreased	ENSMUSG00000038677	28279260	28311797	overlapStart	1397	2202	Overlapping	Scube3
chr17	28543000	28545599	Decreased	ENSMUSG00000024222	28536039	28654469	inside	8261	6961	Overlapping	Fkbp5
chr17	28970400	28973399	Decreased	ENSMUSG00000063952	28938034	28975491	inside	3591	2092	Overlapping	Brpf3
chr17	30483400	30485399	Decreased	ENSMUSG00000062202	30352468	30713394	inside	131932	130932	Overlapping	Btbd9
chr17	32664800	32666599	Decreased	ENSMUSG00000091586	32643406	32665839	overlapStart	139	760	Overlapping	Cyp4f17
chr17	34047000	34052799	Decreased	ENSMUSG00000002307	34046358	34052534	overlapStart	2634	265	Overlapping	Daxx
chr17	34053400	34056399	Decreased	ENSMUSG00000024308	34052843	34066235	inside	11335	557	Overlapping	Tapbp
chr17	34730000	34737999	Decreased	ENSMUSG00000034673	34728210	34734345	overlapStart	345	1790	Overlapping	Pbx2
chr17	35043400	35055799	Decreased	ENSMUSG00000013787	35035413	35050996	overlapStart	1396	4803	Overlapping	Ehmt2
chr17	35144800	35170999	Decreased	ENSMUSG00000007029	35137931	35153267	overlapStart	-4633	6869	Overlapping	Vars
chr17	35285800	35287599	Decreased	ENSMUSG00000024393	35286020	35301842	overlapStart	680	220	Overlapping	Prrc2a
chr17	35373000	35376199	Decreased	ENSMUSG00000024403	35372032	35375712	overlapStart	1112	487	Overlapping	Atp6v1g2
chr17	35804600	35806799	Decreased	ENSMUSG00000001524	35804674	35810684	overlapStart	1026	74	Overlapping	Gtf2h4
chr17	36113600	36115799	Decreased	ENSMUSG00000038500	36109485	36117181	inside	5215	1382	Overlapping	Prr3
chr17	36117400	36121199	Decreased	ENSMUSG00000024429	36116795	36126407	inside	7107	605	Overlapping	Gnl1
chr17	46396600	46399599	Decreased	ENSMUSG00000012296	46394824	46419962	inside	3276	1776	Overlapping	Tjap1
chr17	46400600	46405599	Decreased	ENSMUSG00000012296	46394824	46419962	inside	8276	5776	Overlapping	Tjap1
chr17	46588400	46599799	Decreased	ENSMUSG00000015599	46579396	46624624	inside	14704	9004	Overlapping	Ttbk1
chr17	46857200	46864399	Decreased	ENSMUSG00000002763	46848411	46862490	overlapStart	1690	1909	Overlapping	Pex6
chr17	47062600	47067199	Decreased	ENSMUSG00000023977	47065240	47147481	overlapStart	-340	1959	Overlapping	Ubr2
chr17	47808200	47811799	Decreased	ENSMUSG00000023984	47748561	47820810	inside	10810	9011	Overlapping	Gm20517
chr17	47997200	48021599	Decreased	ENSMUSG00000023991	48004081	48061594	overlapStart	5319	6881	Overlapping	Foxp4
chr17	56333800	56336399	Decreased	ENSMUSG00000001229	56326104	56358312	inside	8996	7696	Overlapping	Dpp9
chr17	63519400	63523399	Decreased	ENSMUSG00000023965	63406800	63849366	inside	114600	112600	Overlapping	Fbxl17
chr17	85852000	85861599	Decreased	ENSMUSG00000071037	85489945	85857479	overlapStart	679	4120	Overlapping	Camkmt
chr17	86020200	86026199	Decreased	ENSMUSG00000093450	86012947	86026333	inside	3133	134	Overlapping
chr17	90485600	90488599	Decreased	ENSMUSG00000024109	90432983	91492145	inside	54117	52617	Overlapping	Nrxn1
chr18	4635600	4637399	Decreased	ENSMUSG00000033960	4634926	4682866	inside	1574	674	NearestStart	9430020K01Rik
chr18	6770600	6778199	Decreased	ENSMUSG00000073639	6765197	6790320	inside	9203	5403	NearestStart	Rab18
chr18	11052600	11061599	Decreased	ENSMUSG00000005836	11052507	11085633	inside	4593	93	NearestStart	Gata6
chr18	23594600	23596399	Decreased	ENSMUSG00000024302	23573915	23818215	inside	21585	20685	NearestStart	Dtna
chr18	24359400	24363599	Decreased	ENSMUSG00000000420	24363844	24445319	upstream	-2344	245	NearestStart	Galnt1
chr18	24576800	24577999	Decreased	ENSMUSG00000024273	24629361	24636266	upstream	-51961	51362	NearestStart	2700062C07Rik
chr18	31949200	31951999	Decreased	ENSMUSG00000024258	31948812	31956296	inside	1788	388	NearestStart	Polr2d
chr18	34426200	34428399	Decreased	ENSMUSG00000005871	34380577	34481843	inside	46723	45623	NearestStart	Apc
chr18	34483800	34484599	Decreased	ENSMUSG00000014504	34490798	34496253	upstream	-6598	6199	NearestStart	Srp19
chr18	34697400	34716599	Decreased	ENSMUSG00000012282	34701966	34707927	includeFeature	5034	4566	NearestStart	Wnt8a
chr18	34996800	35003199	Decreased	ENSMUSG00000038555	35000311	35007106	overlapStart	-311	2888	NearestStart	Reep2
chr18	35713600	35721399	Decreased	ENSMUSG00000037236	35721811	35751699	upstream	-4311	412	NearestStart	Matr3
chr18	35727600	35733599	Decreased	ENSMUSG00000037236	35721811	35751699	inside	8789	5789	NearestStart	Matr3
chr18	35992000	36033199	Decreased	ENSMUSG00000046668	35989471	36021341	overlapEnd	23129	2529	NearestStart	Cxxc5
chr18	36049600	36055799	Decreased	ENSMUSG00000046668	35989471	36021341	downstream	63229	28259	NearestStart	Cxxc5
chr18	36074400	36079199	Decreased	ENSMUSG00000024347	36124483	36174369	upstream	-47683	45284	NearestStart	Psd2
chr18	36226200	36232999	Decreased	ENSMUSG00000024347	36124483	36174369	downstream	105117	51831	NearestStart	Psd2
chr18	36436600	36440399	Decreased	ENSMUSG00000043991	36440750	36461175	upstream	-2250	351	NearestStart	Pura
chr18	36441600	36445799	Decreased	ENSMUSG00000043991	36440750	36461175	inside	2950	850	NearestStart	Pura
chr18	36918800	36919599	Decreased	ENSMUSG00000042660	36919892	36923362	upstream	-692	293	NearestStart	Wdr55
chr18	38457000	38460199	Decreased	ENSMUSG00000060450	38456288	38477501	inside	2312	712	NearestStart	Rnf14
chr18	38590400	38593399	Decreased	ENSMUSG00000024425	38578628	38624053	inside	13272	11772	NearestStart	Ndfip1
chr18	39961400	39962799	Decreased	ENSMUSG00000051732	39933150	39935736	downstream	28950	25664	NearestStart	Pabpc2
chr18	42551800	42563399	Decreased	ENSMUSG00000024497	42554192	42556903	includeFeature	3408	2392	NearestStart	Pou4f3
chr18	53624600	53635799	Decreased	ENSMUSG00000069378	53624199	53735561	inside	6001	401	NearestStart	Prdm6
chr18	60918600	60925599	Decreased	ENSMUSG00000024608	60934163	60938200	upstream	-12063	8564	NearestStart	Rps14
chr18	60981400	60985999	Decreased	ENSMUSG00000024610	60963501	60972300	downstream	20199	9100	NearestStart	Cd74
chr18	61067800	61079399	Decreased	ENSMUSG00000036412	61071433	61078215	includeFeature	2167	1184	NearestStart	Arsi
chr18	61080400	61086799	Decreased	ENSMUSG00000024617	61085271	61147806	overlapStart	-1671	1528	NearestStart	Camk2a
chr18	61121600	61124599	Decreased	ENSMUSG00000024617	61085271	61147806	inside	37829	23207	NearestStart	Camk2a
chr18	61224000	61228799	Decreased	ENSMUSG00000024620	61204803	61244715	inside	21597	15916	NearestStart	Pdgfrb
chr18	61446400	61455399	Decreased	ENSMUSG00000024575	61380135	61449578	overlapEnd	70765	3178	NearestStart	Pde6a
chr18	61716800	61722399	Decreased	ENSMUSG00000024576	61714927	61749715	inside	4673	1873	NearestStart	Csnk1a1
chr18	61810800	61815799	Decreased	ENSMUSG00000024578	61847588	61852191	upstream	-34288	31789	NearestStart	Il17b
chr18	63097400	63098999	Decreased	ENSMUSG00000071847	63081980	63112849	inside	16220	13850	NearestStart	Apcdd1
chr18	64017400	64023599	Decreased	ENSMUSG00000040560	63868348	64149414	inside	152152	125815	NearestStart	Wdr7
chr18	64024200	64027399	Decreased	ENSMUSG00000040560	63868348	64149414	inside	157452	122015	NearestStart	Wdr7
chr18	64492000	64499399	Decreased	ENSMUSG00000045991	64500017	64558140	upstream	-4317	618	NearestStart	Onecut2
chr18	67523000	67525199	Decreased	ENSMUSG00000024526	67503217	67527448	inside	20883	2249	NearestStart	Cidea
chr18	68460600	68464799	Decreased	ENSMUSG00000009535	68460008	68484506	inside	2692	592	NearestStart	Rnmt
chr18	69507200	69514199	Decreased	ENSMUSG00000053477	69503799	69847621	inside	6901	3401	NearestStart	Tcf4
chr18	73782000	73783999	Decreased	ENSMUSG00000037253	73732697	73752229	downstream	50303	29771	NearestStart	Mex3c
chr18	75232800	75234599	Decreased	ENSMUSG00000035765	75178425	75446620	inside	55275	54375	NearestStart	Dym
chr18	75529800	75552199	Decreased	ENSMUSG00000025880	75527182	75555589	inside	13818	2618	NearestStart	Smad7
chr18	75637800	75640199	Decreased	ENSMUSG00000025880	75527182	75555589	downstream	111818	82211	NearestStart	Smad7
chr18	76212200	76214999	Decreased	ENSMUSG00000024563	76401233	76465385	upstream	-187633	186234	NearestStart	Smad2
chr18	77091400	77096199	Decreased	ENSMUSG00000091519	77095143	77139081	overlapStart	-1343	1056	NearestStart	Skor2
chr18	82640200	82650799	Decreased	ENSMUSG00000041607	82644537	82755029	overlapStart	963	4337	NearestStart	Mbp
chr18	83070000	83079999	Decreased	ENSMUSG00000058881	83080270	83174706	upstream	-5270	271	NearestStart	Zfp516
chr18	84258200	84264199	Decreased	ENSMUSG00000049090	84257549	84266906	inside	3651	651	NearestStart	Zadh2
chr18	84887200	84888799	Decreased	ENSMUSG00000047992	84889410	84909828	upstream	-1410	611	NearestStart	Fam69c
chr18	3280400	3282199	Decreased	ENSMUSG00000063889	3266045	3337746	inside	56446	14355	NearestStart	Crem
chr18	6495800	6498199	Decreased	ENSMUSG00000024240	6435948	6516106	inside	19106	17907	NearestStart	Epc1
chr18	7005000	7007199	Decreased	ENSMUSG00000061013	6934997	7004712	upstream	-1388	288	NearestStart	Mkx
chr18	7294000	7298399	Decreased	ENSMUSG00000061802	7088230	7297899	overlapStart	1699	500	NearestStart	Armc4
chr18	10422600	10424399	Decreased	ENSMUSG00000071868	10482679	10483544	downstream	60044	58280	NearestStart
chr18	10666000	10666799	Decreased	ENSMUSG00000002475	10644408	10706769	inside	40369	21592	NearestStart	Abhd3
chr18	14123400	14124999	Decreased	ENSMUSG00000024420	13845521	14131242	inside	7042	6243	NearestStart	Zfp521
chr18	16856800	16858599	Decreased	ENSMUSG00000024304	16747385	16967755	inside	110055	109156	NearestStart	Cdh2
chr18	21812600	21814199	Decreased	ENSMUSG00000042514	21708877	21813219	overlapStart	-181	619	NearestStart	Klhl14
chr18	24179600	24181599	Decreased	ENSMUSG00000051469	24168202	24179311	upstream	-1289	289	NearestStart	Zfp191
chr18	25738600	25740399	Decreased	ENSMUSG00000024268	25636132	25912484	inside	172984	102468	NearestStart	Celf4
chr18	35078600	35090799	Decreased	ENSMUSG00000024360	35062445	35091657	inside	6957	858	NearestStart	Etf1
chr18	35092400	35094199	Decreased	ENSMUSG00000024360	35062445	35091657	upstream	-1643	743	NearestStart	Etf1
chr18	36352200	36356399	Decreased	ENSMUSG00000060275	36177332	36357034	inside	2734	635	NearestStart	Nrg2
chr18	36920200	36926999	Decreased	ENSMUSG00000044595	36923326	36925852	includeFeature	2252	1147	NearestStart	Dnd1
chr18	37971800	37984399	Decreased	ENSMUSG00000024456	38003254	38095130	downstream	117030	18855	NearestStart	Diap1
chr18	37996200	38005599	Decreased	ENSMUSG00000024456	38003254	38095130	overlapEnd	94230	2345	NearestStart	Diap1
chr18	38346000	38352599	Decreased	ENSMUSG00000051375	38345568	38371707	inside	22407	432	NearestStart	Pcdh1
chr18	55650600	55650999	Decreased	ENSMUSG00000052713	55047698	55152245	upstream	-498555	498355	NearestStart	Zfp608
chr18	57124200	57125399	Decreased	ENSMUSG00000024592	57115486	57135022	inside	10222	8714	NearestStart	C330018D20Rik
chr18	60658000	60662799	Decreased	ENSMUSG00000038059	60633846	60661637	overlapStart	1237	1162	NearestStart	Smim3
chr18	60765400	60771399	Decreased	ENSMUSG00000049173	60735969	60751442	upstream	-16958	13958	NearestStart	Myoz3
chr18	61191200	61210199	Decreased	ENSMUSG00000024619	61178515	61195853	overlapStart	-4847	4653	NearestStart	Cdx1
chr18	61540600	61542199	Decreased	ENSMUSG00000033871	61457789	61560085	inside	18685	17886	NearestStart	Ppargc1b
chr18	62914200	62917399	Decreased	ENSMUSG00000041789	62911328	62916001	overlapStart	201	1398	NearestStart	2700046A07Rik
chr18	63846400	63851199	Decreased	ENSMUSG00000024583	63822454	63852013	inside	3213	814	NearestStart	Txnl1
chr18	64671600	64675599	Decreased	ENSMUSG00000024587	64659318	64676211	inside	2611	612	NearestStart	Nars
chr18	68402400	68404799	Decreased	ENSMUSG00000038121	68419840	68459987	downstream	56387	15041	NearestStart	Fam210a
chr18	68428200	68431399	Decreased	ENSMUSG00000038121	68419840	68459987	inside	30187	8360	NearestStart	Fam210a
chr18	77730800	77735999	Decreased	ENSMUSG00000025427	77694851	77803875	inside	70475	35949	NearestStart	Rnf165
chr18	81167800	81181999	Decreased	ENSMUSG00000024565	81163114	81183317	inside	8417	1318	NearestStart	Sall3
chr18	81184600	81193199	Decreased	ENSMUSG00000024565	81163114	81183317	upstream	-5583	1283	NearestStart	Sall3
chr18	84649800	84650799	Decreased	ENSMUSG00000048410	84377095	84758896	inside	108596	108097	NearestStart	Zfp407
chr18	89060600	89062799	Decreased	ENSMUSG00000056153	89034560	89096873	inside	35173	26040	NearestStart	Socs6
chr18	10422600	10424399	Decreased	ENSMUSG00000042942	10325176	10562932	inside	139432	97424	Overlapping	Greb1l
chr18	34996800	35003199	Decreased	ENSMUSG00000038773	34936661	34999024	overlapStart	-976	2224	Overlapping	Kdm3b
chr18	36226200	36232999	Decreased	ENSMUSG00000060275	36177332	36357034	inside	52268	48868	Overlapping	Nrg2
chr18	36920200	36926999	Decreased	ENSMUSG00000042660	36919892	36923362	overlapStart	-238	308	Overlapping	Wdr55
chr18	37971800	37984399	Decreased	ENSMUSG00000023036	37833988	38001527	inside	23427	17128	Overlapping	Pcdhga12
chr18	37996200	38005599	Decreased	ENSMUSG00000023036	37833988	38001527	overlapStart	627	4072	Overlapping	Pcdhga12
chr18	60765400	60771399	Decreased	ENSMUSG00000043079	60753626	60807973	inside	14774	11774	Overlapping	Synpo
chr18	60981400	60985999	Decreased	ENSMUSG00000024613	60973408	61008625	inside	10292	7992	Overlapping	Tcof1
chr18	68402400	68404799	Decreased	ENSMUSG00000024544	68092910	68415203	inside	11603	10404	Overlapping	Ldlrad4
chr18	75637800	75640199	Decreased	ENSMUSG00000052928	75590877	75857350	inside	48123	46923	Overlapping	Ctif
chr18	76212200	76214999	Decreased	ENSMUSG00000044646	75979831	76308215	inside	94615	93216	Overlapping	Zbtb7c
chr19	4001000	4004999	Decreased	ENSMUSG00000024871	4003335	4007005	overlapStart	-335	1664	NearestStart	Doc2g
chr19	4097600	4100199	Decreased	ENSMUSG00000024851	4099997	4113965	overlapStart	-1097	202	NearestStart	Pitpnm1
chr19	4215400	4222799	Decreased	ENSMUSG00000040663	4214237	4223490	inside	4863	691	NearestStart	Clcf1
chr19	4226800	4233199	Decreased	ENSMUSG00000024854	4231898	4233631	overlapStart	-1898	432	NearestStart	Pold4
chr19	4962800	4964199	Decreased	ENSMUSG00000024902	4962314	4964943	inside	1186	486	NearestStart	Mrpl11
chr19	5045600	5067799	Decreased	ENSMUSG00000024883	5050807	5057071	includeFeature	5893	5207	NearestStart	Rin1
chr19	5739200	5753399	Decreased	ENSMUSG00000024940	5740903	5758532	overlapStart	5397	1703	NearestStart	Ltbp3
chr19	6224600	6229799	Decreased	ENSMUSG00000024784	6226379	6227768	includeFeature	821	1779	NearestStart	Gpha2
chr19	6314400	6317199	Decreased	ENSMUSG00000024769	6306455	6325652	inside	9345	7945	NearestStart	Cdc42bpg
chr19	6341400	6344999	Decreased	ENSMUSG00000024948	6341154	6355615	inside	2046	246	NearestStart	Map4k2
chr19	6347800	6353199	Decreased	ENSMUSG00000024948	6341154	6355615	inside	9346	2416	NearestStart	Map4k2
chr19	6419200	6431999	Decreased	ENSMUSG00000033768	6418730	6544169	inside	6870	470	NearestStart	Nrxn2
chr19	6440000	6457199	Decreased	ENSMUSG00000033768	6418730	6544169	inside	29870	21270	NearestStart	Nrxn2
chr19	7131600	7156799	Decreased	ENSMUSG00000036278	7131257	7272551	inside	12943	343	NearestStart	Macrod1
chr19	7343800	7357199	Decreased	ENSMUSG00000024968	7341814	7349715	overlapEnd	8686	1986	NearestStart	Rcor2
chr19	7492800	7503199	Decreased	ENSMUSG00000053080	7492114	7500394	overlapEnd	5886	686	NearestStart	2700081O15Rik
chr19	7590600	7592599	Decreased	ENSMUSG00000024759	7568529	7613098	inside	23071	20499	NearestStart	Atl3
chr19	8877200	8879999	Decreased	ENSMUSG00000071661	8876985	8879344	overlapEnd	1615	215	NearestStart	Zbtb3
chr19	8902600	8904399	Decreased	ENSMUSG00000071657	8911956	8923173	upstream	-8456	7557	NearestStart	Bscl2
chr19	8973000	8974799	Decreased	ENSMUSG00000071650	8972579	8991153	inside	1321	421	NearestStart	Ganab
chr19	9042400	9059799	Decreased	ENSMUSG00000071644	9041530	9052969	overlapEnd	9570	870	NearestStart	Eef1g
chr19	10484800	10493599	Decreased	ENSMUSG00000024743	10463579	10527671	inside	25621	21221	NearestStart	Syt7
chr19	10652200	10654799	Decreased	ENSMUSG00000034445	10651943	10669758	inside	1557	257	NearestStart	Cyb561a3
chr19	10970200	10972199	Decreased	ENSMUSG00000024735	10969732	10980019	inside	1468	468	NearestStart	Prpf19
chr19	16261400	16263999	Decreased	ENSMUSG00000024639	16207320	16461953	inside	55380	54080	NearestStart	Gnaq
chr19	16388600	16395799	Decreased	ENSMUSG00000024697	16510156	16685308	upstream	-117956	114357	NearestStart	Gna14
chr19	22377400	22379399	Decreased	ENSMUSG00000052387	22213608	23064374	inside	164792	163792	NearestStart	Trpm3
chr19	25747000	25751599	Decreased	ENSMUSG00000048138	25746906	25753500	inside	2394	94	NearestStart	Dmrt2
chr19	30011600	30013199	Decreased	ENSMUSG00000024810	29999603	30035208	inside	12797	11997	NearestStart	Il33
chr19	31171600	31172999	Decreased	ENSMUSG00000053536	31157330	31161080	downstream	14970	10520	NearestStart	Cstf2t
chr19	32561200	32563599	Decreased	ENSMUSG00000024896	32560258	32589860	inside	2142	942	NearestStart	Minpp1
chr19	37759600	37780799	Decreased	ENSMUSG00000062432	37760070	37767888	includeFeature	10130	470	NearestStart	Cyp26c1
chr19	38130200	38132599	Decreased	ENSMUSG00000024989	38129514	38148915	inside	1886	686	NearestStart	Cep55
chr19	41721800	41755599	Decreased	ENSMUSG00000074873	41667852	41670648	downstream	70848	51152	NearestStart	AI606181
chr19	42614000	42615999	Decreased	ENSMUSG00000025184	42593248	42666833	inside	21752	20752	NearestStart	R3hcc1l
chr19	43673000	43683199	Decreased	ENSMUSG00000044220	43686814	43690381	upstream	-8714	3615	NearestStart	Nkx2-3
chr19	43683600	43691199	Decreased	ENSMUSG00000044220	43686814	43690381	includeFeature	586	818	NearestStart	Nkx2-3
chr19	43691600	43693599	Decreased	ENSMUSG00000044220	43686814	43690381	downstream	5786	1219	NearestStart	Nkx2-3
chr19	44369800	44381999	Decreased	ENSMUSG00000025203	44368165	44381354	overlapEnd	7735	645	NearestStart	Scd2
chr19	44573000	44578199	Decreased	ENSMUSG00000036961	44567961	44588763	inside	7639	5039	NearestStart	Wnt8b
chr19	44655000	44658599	Decreased	ENSMUSG00000036450	44637339	44650764	downstream	19461	4236	NearestStart	Hif1an
chr19	44807400	44810799	Decreased	ENSMUSG00000004231	44830538	44912758	upstream	-21438	19739	NearestStart	Pax2
chr19	44812200	44830799	Decreased	ENSMUSG00000004231	44830538	44912758	overlapStart	-9038	261	NearestStart	Pax2
chr19	45059600	45063599	Decreased	ENSMUSG00000025207	45063590	45077887	overlapStart	-1990	9	NearestStart	Sema4g
chr19	45071400	45073599	Decreased	ENSMUSG00000025209	45080562	45087252	upstream	-8062	6963	NearestStart	Peo1
chr19	45081200	45089799	Decreased	ENSMUSG00000035342	45089665	45101594	overlapStart	-4165	134	NearestStart	Lzts2
chr19	45150000	45153799	Decreased	ENSMUSG00000025213	45149730	45153779	overlapEnd	2170	20	NearestStart	Kazald1
chr19	45223800	45239799	Decreased	ENSMUSG00000025215	45223725	45231433	overlapEnd	8075	75	NearestStart	Tlx1
chr19	45411800	45412999	Decreased	ENSMUSG00000025217	45438223	45607831	upstream	-25823	25224	NearestStart	Btrc
chr19	45637400	45645399	Decreased	ENSMUSG00000041035	45635104	45652769	inside	6296	2296	NearestStart	Dpcd
chr19	45645800	45652399	Decreased	ENSMUSG00000041035	45635104	45652769	inside	13996	370	NearestStart	Dpcd
chr19	46588400	46609999	Decreased	ENSMUSG00000025034	46576137	46590934	overlapEnd	23063	2534	NearestStart	Trim8
chr19	46865800	46867599	Decreased	ENSMUSG00000064105	46836085	46953285	inside	30615	29715	NearestStart	Cnnm2
chr19	47180800	47181999	Decreased	ENSMUSG00000025047	47165255	47205633	inside	16145	15545	NearestStart	Pdcd11
chr19	53227800	53229399	Decreased	ENSMUSG00000025026	53214934	53321889	inside	13666	12866	NearestStart	Add3
chr19	53604600	53612599	Decreased	ENSMUSG00000034765	53603598	53616921	inside	5002	1002	NearestStart	Dusp5
chr19	53747200	53751399	Decreased	ENSMUSG00000043639	53751795	53941570	upstream	-2495	396	NearestStart	Rbm20
chr19	54029400	54033599	Decreased	ENSMUSG00000024976	54018795	54107758	inside	12705	10605	NearestStart	Shoc2
chr19	59524800	59532799	Decreased	ENSMUSG00000043969	59533179	59539847	upstream	-4379	380	NearestStart	Emx2
chr19	60232600	60237799	Decreased	ENSMUSG00000053117	60220591	60238163	inside	14609	364	NearestStart	E330013P04Rik
chr19	4293000	4305799	Decreased	ENSMUSG00000024858	4286000	4306222	inside	6822	423	NearestStart	Adrbk1
chr19	4333800	4336399	Decreased	ENSMUSG00000024858	4286000	4306222	upstream	-28878	27578	NearestStart	Adrbk1
chr19	4925400	4927799	Decreased	ENSMUSG00000063904	4907228	4928287	inside	1687	488	NearestStart	Dpp3
chr19	5389200	5396599	Decreased	ENSMUSG00000039330	5390048	5394401	includeFeature	1501	848	NearestStart	Tsga10ip
chr19	5610200	5611799	Decreased	ENSMUSG00000024926	5603016	5610050	upstream	-950	150	NearestStart	Kat5
chr19	5658600	5668399	Decreased	ENSMUSG00000056917	5651184	5663707	overlapStart	207	4692	NearestStart	Sipa1
chr19	5724000	5729199	Decreased	ENSMUSG00000024937	5707375	5726317	overlapStart	-283	2317	NearestStart	Ehbp1l1
chr19	5796000	5799799	Decreased	ENSMUSG00000024941	5758426	5771401	upstream	-26499	24599	NearestStart	Scyl1
chr19	5869000	5874799	Decreased	ENSMUSG00000024816	5849701	5875274	inside	3374	475	NearestStart	Frmd8
chr19	5950200	5957599	Decreased	ENSMUSG00000024833	5940542	5964206	inside	10306	6607	NearestStart	Pola2
chr19	6070600	6071999	Decreased	ENSMUSG00000024799	6062820	6068373	upstream	-2927	2227	NearestStart	Tm7sf2
chr19	6498400	6508599	Decreased	ENSMUSG00000061742	6535844	6543019	downstream	39519	27245	NearestStart	Slc22a12
chr19	6509200	6520399	Decreased	ENSMUSG00000061742	6535844	6543019	downstream	28219	15445	NearestStart	Slc22a12
chr19	6989800	6991599	Decreased	ENSMUSG00000024955	6985466	6996298	inside	5598	4334	NearestStart	Esrra
chr19	7110000	7114199	Decreased	ENSMUSG00000024966	7095185	7114516	inside	2416	317	NearestStart	Stip1
chr19	7115000	7116199	Decreased	ENSMUSG00000024966	7095185	7114516	upstream	-1084	484	NearestStart	Stip1
chr19	7230800	7239999	Decreased	ENSMUSG00000024767	7272691	7280806	downstream	45406	32692	NearestStart	Otub1
chr19	8888400	8893199	Decreased	ENSMUSG00000071660	8883564	8893823	inside	3023	624	NearestStart	Ttc9c
chr19	10289400	10291999	Decreased	ENSMUSG00000024742	10273621	10278659	upstream	-12041	10741	NearestStart	Fen1
chr19	10292600	10323399	Decreased	ENSMUSG00000036098	10282761	10315238	overlapStart	7238	8161	NearestStart	Myrf
chr19	10675800	10679799	Decreased	ENSMUSG00000034371	10662280	10679922	inside	2122	123	NearestStart	Dak
chr19	10792800	10800399	Decreased	ENSMUSG00000024669	10792632	10813464	inside	16864	168	NearestStart	Cd5
chr19	10862800	10865399	Decreased	ENSMUSG00000024670	10863830	10904548	overlapEnd	40448	1030	NearestStart	Cd6
chr19	10868600	10870399	Decreased	ENSMUSG00000024670	10863830	10904548	inside	35048	4770	NearestStart	Cd6
chr19	11020400	11022999	Decreased	ENSMUSG00000024732	11015970	11023756	inside	2056	757	NearestStart	Ccdc86
chr19	12573200	12575799	Decreased	ENSMUSG00000039982	12540830	12576486	inside	1986	687	NearestStart	Dtx4
chr19	16943200	16947599	Decreased	ENSMUSG00000056829	16946843	16948130	overlapEnd	2730	531	NearestStart	Foxb2
chr19	28090600	28092799	Decreased	ENSMUSG00000040929	27836210	28085656	upstream	-6044	4944	NearestStart	Rfx3
chr19	30580400	30581799	Decreased	ENSMUSG00000024868	30620352	30624155	downstream	43055	38553	NearestStart	Dkk1
chr19	37946000	37962599	Decreased	ENSMUSG00000048612	37973525	38118067	downstream	163767	10926	NearestStart	Myof
chr19	38198200	38199199	Decreased	ENSMUSG00000024990	38191109	38199811	inside	1111	612	NearestStart	Rbp4
chr19	40415200	40416199	Decreased	ENSMUSG00000055044	40296730	40346106	upstream	-69594	69094	NearestStart	Pdlim1
chr19	40593800	40595199	Decreased	ENSMUSG00000025006	40369538	40588269	upstream	-6231	5531	NearestStart	Sorbs1
chr19	41333200	41337799	Decreased	ENSMUSG00000025016	41285331	41338494	inside	2994	695	NearestStart	Tm9sf3
chr19	42824400	42828999	Decreased	ENSMUSG00000060224	42800347	42827265	overlapStart	565	1734	NearestStart	Pyroxd2
chr19	45299200	45313999	Decreased	ENSMUSG00000025216	45307177	45310301	includeFeature	3701	3698	NearestStart	Lbx1
chr19	45366000	45375799	Decreased	ENSMUSG00000025216	45307177	45310301	upstream	-60599	55699	NearestStart	Lbx1
chr19	45804400	45817199	Decreased	ENSMUSG00000025219	45811287	45817405	overlapEnd	6605	206	NearestStart	Fgf8
chr19	46114200	46118999	Decreased	ENSMUSG00000025223	46107082	46119704	inside	3104	705	NearestStart	Ldb1
chr19	46392600	46402599	Decreased	ENSMUSG00000037126	46386576	46401646	overlapStart	4046	953	NearestStart	Psd
chr19	47209200	47215999	Decreased	ENSMUSG00000033033	47179842	47212784	overlapStart	184	3215	NearestStart	Calhm2
chr19	47500800	47504999	Decreased	ENSMUSG00000053617	47334663	47538901	inside	36001	33902	NearestStart	Sh3pxd2a
chr19	53460800	53464199	Decreased	ENSMUSG00000025024	53453703	53465063	inside	2563	864	NearestStart	Smndc1
chr19	59415200	59419599	Decreased	ENSMUSG00000074746	59370573	59420270	inside	2870	671	NearestStart	Pdzd8
chr19	60361400	60363599	Decreased	ENSMUSG00000057858	60274488	60302600	upstream	-59900	58800	NearestStart	D19Ertd737e
chr19	60937600	60938599	Decreased	ENSMUSG00000063698	60913179	60937382	upstream	-718	218	NearestStart	Sfxn4
chr19	4001000	4004999	Decreased	ENSMUSG00000024869	4000579	4005816	inside	2816	421	Overlapping	Nudt8
chr19	4097600	4100199	Decreased	ENSMUSG00000024856	4097181	4099017	overlapStart	117	419	Overlapping	Cdk2ap2
chr19	4333800	4336399	Decreased	ENSMUSG00000054611	4316143	4398285	inside	18957	17657	Overlapping	Kdm2a
chr19	5045600	5067799	Decreased	ENSMUSG00000080268	5041392	5049911	overlapStart	-6789	4208	Overlapping	Brms1
chr19	6070600	6071999	Decreased	ENSMUSG00000024797	6067841	6080324	inside	3459	2759	Overlapping	Vps51
chr19	6498400	6508599	Decreased	ENSMUSG00000033768	6418730	6544169	inside	40669	35570	Overlapping	Nrxn2
chr19	6509200	6520399	Decreased	ENSMUSG00000033768	6418730	6544169	inside	29369	23770	Overlapping	Nrxn2
chr19	7230800	7239999	Decreased	ENSMUSG00000036278	7131257	7272551	inside	37151	32552	Overlapping	Macrod1
chr19	8902600	8904399	Decreased	ENSMUSG00000071659	8893890	8908632	inside	5132	4233	Overlapping	Hnrnpul2
chr19	10289400	10291999	Decreased	ENSMUSG00000036098	10282761	10315238	inside	7939	6639	Overlapping	Myrf
chr19	16388600	16395799	Decreased	ENSMUSG00000024639	16207320	16461953	inside	69753	66154	Overlapping	Gnaq
chr19	31171600	31172999	Decreased	ENSMUSG00000052920	30643727	31839312	inside	528573	527873	Overlapping	Prkg1
chr19	40415200	40416199	Decreased	ENSMUSG00000025006	40369538	40588269	inside	46162	45662	Overlapping	Sorbs1
chr19	41721800	41755599	Decreased	ENSMUSG00000025020	41674746	41818155	inside	63954	47054	Overlapping	Slit1
chr19	45071400	45073599	Decreased	ENSMUSG00000025207	45063590	45077887	inside	5387	4288	Overlapping	Sema4g
chr19	45081200	45089799	Decreased	ENSMUSG00000025209	45080562	45087252	overlapStart	1752	638	Overlapping	Peo1
chr2	3036600	3039199	Decreased	ENSMUSG00000050530	3031495	3145078	inside	6405	5105	NearestStart	Fam171a1
chr2	3351400	3356599	Decreased	ENSMUSG00000026648	3341402	3381402	inside	12598	9998	NearestStart	Dclre1c
chr2	4637400	4638599	Decreased	ENSMUSG00000048186	4638876	4721971	upstream	-876	277	NearestStart	Bend7
chr2	4804000	4806599	Decreased	ENSMUSG00000026662	4802609	4831603	inside	2691	1391	NearestStart	Sephs1
chr2	17983000	17985599	Decreased	ENSMUSG00000026743	17976897	18134017	inside	7403	6103	NearestStart	Mllt10
chr2	18599400	18606599	Decreased	ENSMUSG00000026739	18598644	18608256	inside	4356	756	NearestStart	Bmi1
chr2	18616600	18622799	Decreased	ENSMUSG00000037708	18620627	18672040	overlapStart	-927	2172	NearestStart	BC061194
chr2	19351000	19354399	Decreased	ENSMUSG00000026735	19367289	19369128	upstream	-14589	12890	NearestStart	Ptf1a
chr2	19365200	19376999	Decreased	ENSMUSG00000026735	19367289	19369128	includeFeature	3811	2089	NearestStart	Ptf1a
chr2	24260200	24261199	Decreased	ENSMUSG00000026979	24223129	24264702	inside	37571	3503	NearestStart	Psd4
chr2	25000600	25002599	Decreased	ENSMUSG00000078202	25036277	25038850	upstream	-34677	33678	NearestStart	Nrarp
chr2	25024000	25036599	Decreased	ENSMUSG00000078202	25036277	25038850	overlapStart	-5977	322	NearestStart	Nrarp
chr2	25417000	25418599	Decreased	ENSMUSG00000015092	25413366	25417602	overlapEnd	4434	602	NearestStart	Edf1
chr2	26171400	26174399	Decreased	ENSMUSG00000026930	26171034	26203757	inside	1866	366	NearestStart	Gpsm1
chr2	26767200	26771399	Decreased	ENSMUSG00000014873	26771886	26775703	upstream	-2586	487	NearestStart	Surf2
chr2	27053600	27056799	Decreased	ENSMUSG00000000889	27020752	27038720	downstream	34448	14880	NearestStart	Dbh
chr2	27487400	27491599	Decreased	ENSMUSG00000015846	27531959	27618477	upstream	-42459	40360	NearestStart	Rxra
chr2	27548400	27550999	Decreased	ENSMUSG00000015846	27531959	27618477	inside	17741	16441	NearestStart	Rxra
chr2	27553400	27560799	Decreased	ENSMUSG00000015846	27531959	27618477	inside	25141	21441	NearestStart	Rxra
chr2	27616800	27620999	Decreased	ENSMUSG00000015846	27531959	27618477	overlapEnd	86941	1677	NearestStart	Rxra
chr2	27742200	27746199	Decreased	ENSMUSG00000026837	27741944	27895034	inside	2256	256	NearestStart	Col5a1
chr2	28369200	28398399	Decreased	ENSMUSG00000026821	28368644	28408601	inside	15156	556	NearestStart	Ralgds
chr2	28590200	28592199	Decreased	ENSMUSG00000026807	28555683	28668685	inside	35517	34517	NearestStart	Ak8
chr2	28696800	28698799	Decreased	ENSMUSG00000026806	28695978	28761091	inside	1822	822	NearestStart	Ddx31
chr2	29273600	29275399	Decreased	ENSMUSG00000026799	29202338	29380313	inside	72162	71262	NearestStart	Med27
chr2	29918600	29921599	Decreased	ENSMUSG00000054766	29912897	29928097	inside	7203	5703	NearestStart	Set
chr2	29923200	29926199	Decreased	ENSMUSG00000026785	29933203	29946539	upstream	-8503	7004	NearestStart	Pkn3
chr2	30116400	30122999	Decreased	ENSMUSG00000079484	30121722	30156600	overlapStart	-2022	1277	NearestStart	Phyhd1
chr2	30294400	30304399	Decreased	ENSMUSG00000039515	30271558	30303326	overlapEnd	27842	1073	NearestStart	Ppp2r4
chr2	30881800	30885399	Decreased	ENSMUSG00000026854	30837798	30879106	downstream	45802	2694	NearestStart	Usp20
chr2	31050200	31053999	Decreased	ENSMUSG00000000194	31007835	31074295	inside	44265	20296	NearestStart	Gpr107
chr2	31140400	31142199	Decreased	ENSMUSG00000055632	31169934	31316258	upstream	-28634	27735	NearestStart	Hmcn2
chr2	31749000	31751399	Decreased	ENSMUSG00000026840	31742810	31802059	inside	7390	6190	NearestStart	Lamc3
chr2	31754400	31762799	Decreased	ENSMUSG00000026840	31742810	31802059	inside	15790	11590	NearestStart	Lamc3
chr2	32282800	32286399	Decreased	ENSMUSG00000039164	32305976	32312473	upstream	-21376	19577	NearestStart	Naif1
chr2	32387400	32390399	Decreased	ENSMUSG00000039157	32390852	32425276	upstream	-1952	453	NearestStart	Fam102a
chr2	32463000	32471199	Decreased	ENSMUSG00000026817	32477277	32490578	upstream	-10177	6078	NearestStart	Ak1
chr2	32732000	32748399	Decreased	ENSMUSG00000026796	32731633	32780774	inside	8567	367	NearestStart	Fam129b
chr2	35461000	35477399	Decreased	ENSMUSG00000026883	35413785	35586514	inside	55415	47215	NearestStart	Dab2ip
chr2	35517800	35563799	Decreased	ENSMUSG00000026883	35413785	35586514	inside	127015	22715	NearestStart	Dab2ip
chr2	36038800	36040599	Decreased	ENSMUSG00000047250	36085945	36107792	upstream	-46245	45346	NearestStart	Ptgs1
chr2	36089000	36092599	Decreased	ENSMUSG00000047250	36085945	36107792	inside	4855	3055	NearestStart	Ptgs1
chr2	37607800	37627399	Decreased	ENSMUSG00000035403	37631768	37654623	upstream	-14168	4369	NearestStart	Crb2
chr2	37630000	37640399	Decreased	ENSMUSG00000035403	37631768	37654623	overlapStart	3432	1768	NearestStart	Crb2
chr2	38207000	38212599	Decreased	ENSMUSG00000000247	38194800	38225253	inside	15000	12200	NearestStart	Lhx2
chr2	38798200	38802199	Decreased	ENSMUSG00000046618	38787497	38819273	inside	12703	10703	NearestStart	Olfml2a
chr2	38852200	38859999	Decreased	ENSMUSG00000035295	38852995	38861688	overlapStart	3105	795	NearestStart	Wdr38
chr2	49140000	49140999	Decreased	ENSMUSG00000069495	49307005	49407468	upstream	-166505	166006	NearestStart	Epc2
chr2	49596000	49598199	Decreased	ENSMUSG00000026765	49643207	49804369	upstream	-46107	45008	NearestStart	Lypd6b
chr2	49652200	49653799	Decreased	ENSMUSG00000026765	49643207	49804369	inside	9793	8993	NearestStart	Lypd6b
chr2	59183600	59185399	Decreased	ENSMUSG00000026989	59322709	59343077	upstream	-138209	137310	NearestStart	Dapl1
chr2	61550600	61554199	Decreased	ENSMUSG00000026914	61549750	61638433	inside	2650	850	NearestStart	Psmd14
chr2	61640000	61649799	Decreased	ENSMUSG00000035033	61642509	61652171	overlapStart	2391	2372	NearestStart	Tbr1
chr2	70224800	70227999	Decreased	ENSMUSG00000075304	70312979	70315786	upstream	-86579	84980	NearestStart	Sp5
chr2	70400400	70407999	Decreased	ENSMUSG00000070880	70391128	70440071	inside	13072	9272	NearestStart	Gad1
chr2	70498400	70499399	Decreased	ENSMUSG00000014959	70499632	70550693	upstream	-732	233	NearestStart	Gorasp2
chr2	71368000	71376799	Decreased	ENSMUSG00000041911	71366169	71372037	overlapEnd	6231	1831	NearestStart	Dlx1
chr2	72184600	72187799	Decreased	ENSMUSG00000004085	72123693	72280667	inside	62507	60907	NearestStart	Zak
chr2	72315200	72321599	Decreased	ENSMUSG00000055612	72314215	72324950	inside	4185	985	NearestStart	Cdca7
chr2	73108200	73120799	Decreased	ENSMUSG00000068859	73109981	73115528	includeFeature	4519	1781	NearestStart	Sp9
chr2	74506400	74519799	Decreased	ENSMUSG00000001823	74512985	74515763	includeFeature	115	4036	NearestStart	Hoxd12
chr2	74520200	74532599	Decreased	ENSMUSG00000050368	74529146	74533163	overlapStart	-2746	564	NearestStart	Hoxd10
chr2	74533000	74542799	Decreased	ENSMUSG00000086077	74533576	74535432	includeFeature	4324	576	NearestStart	Gm14396
chr2	74543800	74545999	Decreased	ENSMUSG00000027102	74542671	74545990	overlapEnd	2229	9	NearestStart	Hoxd8
chr2	74549600	74554799	Decreased	ENSMUSG00000079277	74549985	74586331	overlapStart	2215	385	NearestStart	Hoxd3
chr2	74556600	74579599	Decreased	ENSMUSG00000042464	74560034	74567217	includeFeature	8066	3434	NearestStart
chr2	74976200	74977599	Decreased	ENSMUSG00000027099	74663859	74716488	downstream	313041	259712	NearestStart	Mtx2
chr2	74984200	74986599	Decreased	ENSMUSG00000027099	74663859	74716488	downstream	321541	267712	NearestStart	Mtx2
chr2	76205200	76207799	Decreased	ENSMUSG00000042369	76208040	76221825	upstream	-1540	241	NearestStart	Rbm45
chr2	84666200	84666999	Decreased	ENSMUSG00000027076	84667153	84670370	upstream	-553	154	NearestStart	Timm10
chr2	84680600	84685999	Decreased	ENSMUSG00000027075	84679006	84703751	inside	4294	1594	NearestStart	Slc43a1
chr2	84888600	84896799	Decreased	ENSMUSG00000033955	84890616	84913205	overlapStart	2084	2016	NearestStart	Tnks1bp1
chr2	84998200	85004399	Decreased	ENSMUSG00000044338	84976516	84980079	downstream	24784	18121	NearestStart	Aplnr
chr2	90617400	90624799	Decreased	ENSMUSG00000040812	90622883	90674594	overlapStart	-1783	1916	NearestStart	Agbl2
chr2	90710200	90711999	Decreased	ENSMUSG00000040794	90725942	90730683	upstream	-14842	13943	NearestStart	C1qtnf4
chr2	90952400	90955199	Decreased	ENSMUSG00000002100	90958300	90976673	upstream	-4500	3101	NearestStart	Mybpc3
chr2	90971800	90972999	Decreased	ENSMUSG00000002100	90958300	90976673	inside	14100	3674	NearestStart	Mybpc3
chr2	91111800	91114199	Decreased	ENSMUSG00000027255	91105130	91117088	inside	7870	2889	NearestStart	Arfgap2
chr2	91762600	91771599	Decreased	ENSMUSG00000040495	91762345	91769986	overlapEnd	4755	255	NearestStart	Chrm4
chr2	91772800	91803199	Decreased	ENSMUSG00000047923	91785861	91786173	includeFeature	2139	13061	NearestStart
chr2	92025800	92034799	Decreased	ENSMUSG00000058318	91933273	92204823	inside	97027	92527	NearestStart	Phf21a
chr2	92035800	92041199	Decreased	ENSMUSG00000058318	91933273	92204823	inside	105227	102527	NearestStart	Phf21a
chr2	92224600	92229199	Decreased	ENSMUSG00000044916	92223074	92225865	overlapEnd	3826	1265	NearestStart	1700029I15Rik
chr2	92743800	92746399	Decreased	ENSMUSG00000027220	92755254	92796215	upstream	-10154	8855	NearestStart	Syt13
chr2	93028600	93041799	Decreased	ENSMUSG00000068735	93027704	93041916	inside	7496	117	NearestStart	Trp53i11
chr2	93042800	93046599	Decreased	ENSMUSG00000068735	93027704	93041916	downstream	16996	884	NearestStart	Trp53i11
chr2	93059800	93061799	Decreased	ENSMUSG00000068735	93027704	93041916	downstream	33096	17884	NearestStart	Trp53i11
chr2	93479400	93490999	Decreased	ENSMUSG00000040310	93482540	93521496	overlapStart	2660	3140	NearestStart	Alx4
chr2	104967000	104976599	Decreased	ENSMUSG00000016458	104966685	105013773	inside	5115	315	NearestStart	Wt1
chr2	105499000	105532599	Decreased	ENSMUSG00000027168	105509052	105543317	overlapStart	6748	10052	NearestStart	Pax6
chr2	112080800	112083799	Decreased	ENSMUSG00000027134	112079624	112087268	inside	2676	1176	NearestStart	Lpcat4
chr2	117076000	117077599	Decreased	ENSMUSG00000027349	117075474	117097276	inside	1326	526	NearestStart	Fam98b
chr2	118457600	118460399	Decreased	ENSMUSG00000074923	118489038	118523756	upstream	-30038	28639	NearestStart	Pak6
chr2	118479800	118505199	Decreased	ENSMUSG00000074923	118489038	118523756	overlapStart	3462	9238	NearestStart	Pak6
chr2	118728400	118742999	Decreased	ENSMUSG00000040007	118726112	118750264	inside	9588	2288	NearestStart	Bahd1
chr2	119114800	119116599	Decreased	ENSMUSG00000034216	119114477	119124189	inside	1223	323	NearestStart	Vps18
chr2	119420600	119422999	Decreased	ENSMUSG00000027306	119444033	119476980	upstream	-22233	21034	NearestStart	Nusap1
chr2	119517000	119518399	Decreased	ENSMUSG00000027304	119500803	119561143	inside	16897	16197	NearestStart	Rtf1
chr2	119625800	119640999	Decreased	ENSMUSG00000027298	119623468	119643840	inside	9932	2332	NearestStart	Tyro3
chr2	120393800	120395599	Decreased	ENSMUSG00000027287	120393406	120426991	inside	1294	394	NearestStart	Snap23
chr2	121115600	121127199	Decreased	ENSMUSG00000027254	121115335	121136568	inside	6065	265	NearestStart	Map1a
chr2	126835000	126836999	Decreased	ENSMUSG00000001998	126834459	126893645	inside	1541	541	NearestStart	Ap4e1
chr2	126894000	126895999	Decreased	ENSMUSG00000001999	126896402	126922820	upstream	-1402	403	NearestStart	Blvra
chr2	127200600	127205599	Decreased	ENSMUSG00000058620	127188943	127192957	downstream	14157	7643	NearestStart	Adra2b
chr2	127320400	127325999	Decreased	ENSMUSG00000090815	127343027	127343545	upstream	-19827	17028	NearestStart
chr2	127336000	127339599	Decreased	ENSMUSG00000090815	127343027	127343545	upstream	-5227	3428	NearestStart
chr2	128137600	128140199	Decreased	ENSMUSG00000027381	127951773	127988283	downstream	187127	149317	NearestStart	Bcl2l11
chr2	128426400	128428199	Decreased	ENSMUSG00000074812	128416944	128419602	downstream	10356	6798	NearestStart	Gm355
chr2	130493600	130496199	Decreased	ENSMUSG00000074797	130493345	130507350	inside	1555	255	NearestStart	Itpa
chr2	130950000	130955199	Decreased	ENSMUSG00000074793	130953015	130972057	overlapStart	-415	2184	NearestStart	Hspa12b
chr2	131036400	131037999	Decreased	ENSMUSG00000068264	131032821	131039250	inside	4379	1251	NearestStart	Ap5s1
chr2	139997000	139998199	Decreased	ENSMUSG00000027384	139996381	140030988	inside	1219	619	NearestStart	Ndufaf5
chr2	144199200	144202999	Decreased	ENSMUSG00000027425	144194718	144233412	inside	6382	4482	NearestStart	Csrp2bp
chr2	147184800	147194399	Decreased	ENSMUSG00000037034	147187660	147200789	overlapStart	1940	2860	NearestStart	Pax1
chr2	148504000	148504999	Decreased	ENSMUSG00000027439	148506758	148518685	upstream	-2258	1759	NearestStart	Gzf1
chr2	150575200	150577999	Decreased	ENSMUSG00000033068	150574777	150597411	inside	1823	423	NearestStart	Entpd6
chr2	150661600	150666799	Decreased	ENSMUSG00000033059	150612470	150657494	downstream	51730	4106	NearestStart	Pygb
chr2	151743800	151745799	Decreased	ENSMUSG00000027460	151736942	151771073	inside	7858	6858	NearestStart	Angpt4
chr2	151815600	151829199	Decreased	ENSMUSG00000027463	151822246	151834994	overlapStart	154	5795	NearestStart	Slc52a3
chr2	152513400	152520399	Decreased	ENSMUSG00000042814	152512883	152513676	overlapEnd	4017	276	NearestStart	Mcts2
chr2	152561200	152561799	Decreased	ENSMUSG00000042745	152561986	152563146	upstream	-486	187	NearestStart	Id1
chr2	152931200	152937199	Decreased	ENSMUSG00000003283	152934203	152977177	overlapStart	-3	2996	NearestStart	Hck
chr2	153173000	153180999	Decreased	ENSMUSG00000042548	153171580	153229743	inside	5420	1420	NearestStart	Asxl1
chr2	153246200	153252399	Decreased	ENSMUSG00000079001	153318525	153319577	upstream	-69225	66126	NearestStart	4930404H24Rik
chr2	153306800	153312799	Decreased	ENSMUSG00000079001	153318525	153319577	upstream	-8725	5726	NearestStart	4930404H24Rik
chr2	153314200	153318199	Decreased	ENSMUSG00000079001	153318525	153319577	upstream	-2325	326	NearestStart	4930404H24Rik
chr2	155205400	155207199	Decreased	ENSMUSG00000038375	155206794	155215586	overlapStart	-494	405	NearestStart	Trp53inp2
chr2	155338400	155342599	Decreased	ENSMUSG00000027605	155343683	155411460	upstream	-3183	1084	NearestStart	Acss2
chr2	155576000	155577799	Decreased	ENSMUSG00000027611	155576852	155581207	overlapStart	48	852	NearestStart	Procr
chr2	156247000	156254599	Decreased	ENSMUSG00000027624	156246644	156368950	inside	4156	356	NearestStart	Epb4.1l1
chr2	156356200	156357799	Decreased	ENSMUSG00000027628	156373319	156394708	upstream	-16319	15520	NearestStart	Aar2
chr2	156394200	156397799	Decreased	ENSMUSG00000027628	156373319	156394708	overlapEnd	22681	508	NearestStart	Aar2
chr2	156528000	156531599	Decreased	ENSMUSG00000067818	156601155	156607394	upstream	-71355	69556	NearestStart	Myl9
chr2	156689800	156699999	Decreased	ENSMUSG00000027637	156688863	156699299	overlapEnd	6037	700	NearestStart	1110008F13Rik
chr2	157250600	157264599	Decreased	ENSMUSG00000027646	157244179	157297598	inside	13421	6421	NearestStart	Src
chr2	157283400	157302799	Decreased	ENSMUSG00000027646	157244179	157297598	overlapEnd	48921	5201	NearestStart	Src
chr2	158464400	158465599	Decreased	ENSMUSG00000037761	158450623	158464947	overlapEnd	14377	547	NearestStart	Actr5
chr2	162758400	162760799	Decreased	ENSMUSG00000016921	162757263	162762857	inside	2337	1137	NearestStart	Srsf6
chr2	164598400	164599599	Decreased	ENSMUSG00000001403	164595397	164604322	inside	3603	3003	NearestStart	Ube2c
chr2	164705800	164707399	Decreased	ENSMUSG00000039849	164704864	164719954	inside	1736	936	NearestStart	Pcif1
chr2	164712000	164718199	Decreased	ENSMUSG00000039849	164704864	164719954	inside	10236	1755	NearestStart	Pcif1
chr2	166875600	166887599	Decreased	ENSMUSG00000074578	166888433	166891362	upstream	-6833	834	NearestStart	1500012F01Rik
chr2	167247800	167250599	Decreased	ENSMUSG00000039463	167247211	167302500	inside	1989	589	NearestStart	Slc9a8
chr2	167508600	167512199	Decreased	ENSMUSG00000056501	167514414	167515918	upstream	-4014	2215	NearestStart	Cebpb
chr2	172367600	172380399	Decreased	ENSMUSG00000028640	172375092	172384122	overlapStart	-1092	3723	NearestStart	Tfap2c
chr2	173563400	173566199	Decreased	ENSMUSG00000054455	173563011	173609837	inside	1789	389	NearestStart	Vapb
chr2	173596000	173611999	Decreased	ENSMUSG00000054455	173563011	173609837	overlapEnd	40989	2162	NearestStart	Vapb
chr2	174107200	174119399	Decreased	ENSMUSG00000027523	174109820	174172245	overlapStart	3480	2620	NearestStart	Gnas
chr2	177888800	177890399	Decreased	ENSMUSG00000027525	177853679	178073197	inside	35921	35121	NearestStart	Phactr3
chr2	179663600	179664599	Decreased	ENSMUSG00000074518	179628613	179629398	downstream	35487	34202	NearestStart	Gm10711
chr2	179760200	179762999	Decreased	ENSMUSG00000039108	179759691	179770170	inside	1909	509	NearestStart	Lsm14b
chr2	179846000	179853799	Decreased	ENSMUSG00000039050	179854010	179897385	upstream	-4110	211	NearestStart	Osbpl2
chr2	180331600	180342399	Decreased	ENSMUSG00000027570	180332494	180356894	overlapStart	4506	894	NearestStart	Col9a3
chr2	181497200	181500399	Decreased	ENSMUSG00000010505	181498036	181562502	overlapStart	764	836	NearestStart	Myt1
chr2	4312200	4313399	Decreased	ENSMUSG00000039449	4543103	4573159	downstream	260359	229704	NearestStart	Prpf18
chr2	4320400	4321999	Decreased	ENSMUSG00000039449	4543103	4573159	downstream	251959	221104	NearestStart	Prpf18
chr2	5864200	5865399	Decreased	ENSMUSG00000025815	5817160	5863838	upstream	-962	362	NearestStart	Dhtkd1
chr2	9803200	9810999	Decreased	ENSMUSG00000079602	9804668	9805620	includeFeature	-1480	1468	NearestStart	9230102O04Rik
chr2	11425200	11426999	Decreased	ENSMUSG00000026773	11393056	11423728	upstream	-2372	1472	NearestStart	Pfkfb3
chr2	13466200	13466999	Decreased	ENSMUSG00000026723	13430640	13466291	overlapStart	-309	91	NearestStart	Trdmt1
chr2	17958400	17968999	Decreased	ENSMUSG00000054057	17946819	17959364	overlapStart	-4336	964	NearestStart	A930004D18Rik
chr2	18373200	18375199	Decreased	ENSMUSG00000026740	18117280	18314457	upstream	-59743	58743	NearestStart	Dnajc1
chr2	23903200	23905599	Decreased	ENSMUSG00000026986	23858429	23904914	overlapStart	514	685	NearestStart	Hnmt
chr2	25098200	25099199	Decreased	ENSMUSG00000036731	25094346	25097972	upstream	-728	228	NearestStart	2310002J15Rik
chr2	25210000	25213399	Decreased	ENSMUSG00000026958	25207809	25211879	overlapStart	179	1520	NearestStart	Dpp7
chr2	25941600	25943199	Decreased	ENSMUSG00000026932	25911054	25978338	inside	35938	30546	NearestStart	Nacc2
chr2	26048400	26064799	Decreased	ENSMUSG00000026934	26055731	26063809	includeFeature	7209	990	NearestStart	Lhx3
chr2	26297000	26300199	Decreased	ENSMUSG00000026924	26264950	26300736	inside	2136	537	NearestStart	Sec16a
chr2	26393200	26400799	Decreased	ENSMUSG00000026923	26313422	26372183	upstream	-24817	21017	NearestStart	Notch1
chr2	26816800	26819599	Decreased	ENSMUSG00000052406	26809082	26819906	inside	1706	307	NearestStart	Rexo4
chr2	27230400	27237799	Decreased	ENSMUSG00000009621	27117623	27282553	inside	48453	44754	NearestStart	Vav2
chr2	27317600	27318799	Decreased	ENSMUSG00000009621	27117623	27282553	upstream	-35647	35047	NearestStart	Vav2
chr2	27885400	27888199	Decreased	ENSMUSG00000026835	27931897	27940405	downstream	53605	43698	NearestStart	Fcnb
chr2	28553000	28556999	Decreased	ENSMUSG00000026809	28547599	28555203	overlapStart	203	1796	NearestStart	1700026L06Rik
chr2	28759200	28775599	Decreased	ENSMUSG00000026805	28763198	28772188	includeFeature	4788	3411	NearestStart	Barhl1
chr2	29099600	29107599	Decreased	ENSMUSG00000035513	29050060	29108525	inside	4925	926	NearestStart	Ntng2
chr2	29725200	29727599	Decreased	ENSMUSG00000039798	29724245	29725305	overlapStart	-1095	105	NearestStart	2600006K01Rik
chr2	29901200	29904199	Decreased	ENSMUSG00000039715	29887065	29904401	inside	1701	202	NearestStart	Wdr34
chr2	30330000	30332599	Decreased	ENSMUSG00000089762	30328167	30329719	upstream	-1581	281	NearestStart	Ier5l
chr2	30818200	30822999	Decreased	ENSMUSG00000026849	30816146	30823453	inside	2853	454	NearestStart	Tor1a
chr2	31636800	31641399	Decreased	ENSMUSG00000043102	31661685	31666100	downstream	27000	20286	NearestStart	Qrfp
chr2	31659200	31668799	Decreased	ENSMUSG00000043102	31661685	31666100	includeFeature	2100	2485	NearestStart	Qrfp
chr2	32153800	32155599	Decreased	ENSMUSG00000044627	32134335	32143595	upstream	-11105	10205	NearestStart	Swi5
chr2	32161000	32162999	Decreased	ENSMUSG00000044627	32134335	32143595	upstream	-18405	17405	NearestStart	Swi5
chr2	32830400	32837399	Decreased	ENSMUSG00000026791	32828509	32837602	inside	3702	203	NearestStart	Slc2a8
chr2	33277000	33286399	Decreased	ENSMUSG00000068966	33261627	33286844	inside	5144	445	NearestStart	Zbtb34
chr2	33398400	33399599	Decreased	ENSMUSG00000026788	33305806	33324079	upstream	-74921	74321	NearestStart	Zbtb43
chr2	33477200	33496199	Decreased	ENSMUSG00000038765	33416484	33496031	overlapStart	9331	168	NearestStart	Lmx1b
chr2	33692000	33694599	Decreased	ENSMUSG00000038740	33585472	33743466	inside	50166	48867	NearestStart	Mvb12b
chr2	34023200	34024199	Decreased	ENSMUSG00000038718	34026976	34228660	downstream	204960	2777	NearestStart	Pbx3
chr2	34210000	34225999	Decreased	ENSMUSG00000038718	34026976	34228660	inside	10660	2661	NearestStart	Pbx3
chr2	35894000	35896199	Decreased	ENSMUSG00000026895	35891845	35904926	inside	9826	2155	NearestStart	Ndufa8
chr2	35947200	35950399	Decreased	ENSMUSG00000026890	35937469	35960928	inside	12128	9731	NearestStart	Lhx6
chr2	35956800	35962399	Decreased	ENSMUSG00000026890	35937469	35960928	overlapStart	1328	1471	NearestStart	Lhx6
chr2	37559600	37561599	Decreased	ENSMUSG00000026915	37338747	37559379	upstream	-1221	221	NearestStart	Strbp
chr2	38470400	38472999	Decreased	ENSMUSG00000026750	38443555	38499607	inside	27907	26608	NearestStart	Psmb7
chr2	39043600	39045799	Decreased	ENSMUSG00000035236	38921733	39046254	inside	1554	455	NearestStart	Scai
chr2	44808000	44808999	Decreased	ENSMUSG00000036890	44419931	44783177	upstream	-25323	24823	NearestStart	Gtdc1
chr2	44891200	44900999	Decreased	ENSMUSG00000026872	44839153	44972915	inside	76815	52047	NearestStart	Zeb2
chr2	44941800	44964399	Decreased	ENSMUSG00000026872	44839153	44972915	inside	19815	8516	NearestStart	Zeb2
chr2	44984800	44985599	Decreased	ENSMUSG00000026872	44839153	44972915	upstream	-12285	11885	NearestStart	Zeb2
chr2	52966400	52968999	Decreased	ENSMUSG00000061136	52993737	53050318	downstream	82618	24738	NearestStart	Prpf40a
chr2	56953400	56966799	Decreased	ENSMUSG00000026826	56959240	56976414	overlapEnd	16314	5840	NearestStart	Nr4a2
chr2	56967600	56968599	Decreased	ENSMUSG00000026826	56959240	56976414	inside	8314	7815	NearestStart	Nr4a2
chr2	59617200	59619399	Decreased	ENSMUSG00000026988	59690420	59720643	downstream	102343	71021	NearestStart	Wdsub1
chr2	59636800	59639199	Decreased	ENSMUSG00000026988	59690420	59720643	downstream	82643	51221	NearestStart	Wdsub1
chr2	59817400	59818999	Decreased	ENSMUSG00000026988	59690420	59720643	upstream	-97557	96757	NearestStart	Wdsub1
chr2	68199200	68204399	Decreased	ENSMUSG00000027030	68048501	68310325	inside	108525	105926	NearestStart	Stk39
chr2	71377200	71384399	Decreased	ENSMUSG00000023391	71381465	71384811	overlapEnd	4011	412	NearestStart	Dlx2
chr2	76377600	76379199	Decreased	ENSMUSG00000002731	76467954	76486072	downstream	107672	88755	NearestStart	Prkra
chr2	77507200	77508999	Decreased	ENSMUSG00000027016	77248690	77655316	inside	147216	146317	NearestStart	Zfp385b
chr2	77771600	77773599	Decreased	ENSMUSG00000027014	77719215	77784432	inside	11832	10833	NearestStart	Cwc22
chr2	77780200	77780999	Decreased	ENSMUSG00000027014	77719215	77784432	inside	3832	3433	NearestStart	Cwc22
chr2	84877800	84887999	Decreased	ENSMUSG00000027071	84838739	84877619	upstream	-5281	181	NearestStart	P2rx3
chr2	85030600	85032199	Decreased	ENSMUSG00000075224	85002490	85036856	inside	5456	4657	NearestStart	Lrrc55
chr2	90392200	90397799	Decreased	ENSMUSG00000025314	90269912	90420804	inside	25804	23005	NearestStart	Ptprj
chr2	91485200	91489599	Decreased	ENSMUSG00000075040	91483825	91489948	inside	2548	349	NearestStart	Zfp408
chr2	92230000	92239799	Decreased	ENSMUSG00000027223	92223832	92241420	inside	6520	1621	NearestStart	Mapk8ip1
chr2	93631000	93632999	Decreased	ENSMUSG00000027198	93535787	93662725	inside	30725	29726	NearestStart	Ext2
chr2	93749600	93751999	Decreased	ENSMUSG00000075023	93695517	93709314	upstream	-41486	40286	NearestStart	Accsl
chr2	94017000	94018599	Decreased	ENSMUSG00000027195	93872845	93998121	upstream	-19679	18879	NearestStart	Hsd17b12
chr2	94078000	94082999	Decreased	ENSMUSG00000027195	93872845	93998121	upstream	-82379	79879	NearestStart	Hsd17b12
chr2	102015200	102018599	Decreased	ENSMUSG00000048058	101790359	102026542	inside	9642	7943	NearestStart	Ldlrad3
chr2	115893400	115903999	Decreased	ENSMUSG00000027210	115688799	115891575	upstream	-7125	1825	NearestStart	Meis2
chr2	118547600	118550199	Decreased	ENSMUSG00000040061	118533252	118554174	inside	5274	3975	NearestStart	Plcb2
chr2	118558400	118560199	Decreased	ENSMUSG00000040061	118533252	118554174	upstream	-5126	4226	NearestStart	Plcb2
chr2	118572400	118576599	Decreased	ENSMUSG00000045838	118579893	118588397	downstream	13897	3294	NearestStart	A430105I19Rik
chr2	120090200	120092199	Decreased	ENSMUSG00000050211	119992147	120071071	upstream	-20129	19129	NearestStart	Pla2g4e
chr2	120604000	120605999	Decreased	ENSMUSG00000027284	120541889	120557254	upstream	-47746	46746	NearestStart	Cdan1
chr2	120794200	120795799	Decreased	ENSMUSG00000027272	120686004	120796451	inside	1451	652	NearestStart	Ubr1
chr2	122122200	122129599	Decreased	ENSMUSG00000068452	122104982	122124185	overlapStart	-1715	1985	NearestStart	Duox2
chr2	125545800	125549199	Decreased	ENSMUSG00000035109	125453182	125549123	overlapStart	1623	76	NearestStart	Shc4
chr2	125608800	125609999	Decreased	ENSMUSG00000035093	125562721	125608606	upstream	-794	194	NearestStart	Secisbp2l
chr2	126496600	126499999	Decreased	ENSMUSG00000027361	126453177	126502073	inside	3773	2074	NearestStart	Gabpb1
chr2	127087400	127092199	Decreased	ENSMUSG00000074822	127095444	127095768	downstream	5968	3245	NearestStart	Gm10766
chr2	127092600	127095599	Decreased	ENSMUSG00000074822	127095444	127095768	overlapEnd	1668	155	NearestStart	Gm10766
chr2	129558800	129560399	Decreased	ENSMUSG00000027400	129512300	129525569	upstream	-34031	33231	NearestStart	Pdyn
chr2	130456400	130468199	Decreased	ENSMUSG00000037703	130458574	130468539	overlapEnd	6239	340	NearestStart	Lzts3
chr2	130729800	130731999	Decreased	ENSMUSG00000027309	130531935	130732142	inside	1242	143	NearestStart	4930402H24Rik
chr2	147012200	147021599	Decreased	ENSMUSG00000027434	147003281	147012138	upstream	-4762	62	NearestStart	Nkx2-2
chr2	147858200	147871199	Decreased	ENSMUSG00000037025	147868612	147872705	overlapEnd	8005	1506	NearestStart	Foxa2
chr2	147872400	147881199	Decreased	ENSMUSG00000037025	147868612	147872705	overlapStart	-4095	305	NearestStart	Foxa2
chr2	147893000	147895199	Decreased	ENSMUSG00000037025	147868612	147872705	upstream	-21395	20295	NearestStart	Foxa2
chr2	148698400	148700999	Decreased	ENSMUSG00000027447	148697457	148701428	inside	1728	429	NearestStart	Cst3
chr2	150672600	150674199	Decreased	ENSMUSG00000032046	150658228	150730477	inside	57077	14372	NearestStart	Abhd12
chr2	150727000	150729799	Decreased	ENSMUSG00000032046	150658228	150730477	inside	2077	678	NearestStart	Abhd12
chr2	152152000	152157999	Decreased	ENSMUSG00000027466	152142069	152158389	inside	3389	390	NearestStart	Rbck1
chr2	152834200	152838199	Decreased	ENSMUSG00000027472	152834625	152841163	overlapEnd	4963	425	NearestStart	Pdrg1
chr2	153333200	153353799	Decreased	ENSMUSG00000061411	153233197	153355707	inside	12207	1908	NearestStart	8430427H17Rik
chr2	154379800	154387999	Decreased	ENSMUSG00000027489	154370134	154384626	overlapStart	726	3373	NearestStart	Necab3
chr2	154714400	154717599	Decreased	ENSMUSG00000074656	154697145	154718671	inside	2671	1072	NearestStart	Eif2s2
chr2	155410800	155411399	Decreased	ENSMUSG00000027610	155388916	155418546	inside	7446	7147	NearestStart	Gss
chr2	155635600	155647599	Decreased	ENSMUSG00000027613	155645567	155652661	overlapEnd	11061	2032	NearestStart	Eif6
chr2	155728000	155729599	Decreased	ENSMUSG00000005882	155672629	155756046	inside	27246	26447	NearestStart	Uqcc1
chr2	155970600	155972799	Decreased	ENSMUSG00000027618	155904664	155969922	upstream	-1778	678	NearestStart	Nfs1
chr2	156829600	156832399	Decreased	ENSMUSG00000027635	156821000	156832890	inside	1890	491	NearestStart	Dsn1
chr2	160183000	160192799	Decreased	ENSMUSG00000074622	160189412	160192801	overlapEnd	4901	2	NearestStart	Mafb
chr2	161103200	161104599	Decreased	ENSMUSG00000057133	160772713	160934758	upstream	-169142	168442	NearestStart	Chd6
chr2	163181800	163184799	Decreased	ENSMUSG00000017817	163161977	163223729	inside	40429	19823	NearestStart	Jph2
chr2	164649000	164653599	Decreased	ENSMUSG00000017767	164652881	164654037	overlapEnd	2737	438	NearestStart	Spata25
chr2	164679800	164687799	Decreased	ENSMUSG00000017754	164665017	164683211	overlapStart	-589	3411	NearestStart	Pltp
chr2	164898000	164907399	Decreased	ENSMUSG00000078935	164904192	164916250	overlapEnd	13550	3207	NearestStart	1700025C18Rik
chr2	165060400	165070199	Decreased	ENSMUSG00000053166	164937006	165060353	upstream	-4947	47	NearestStart	Cdh22
chr2	165098400	165107199	Decreased	ENSMUSG00000017664	165102053	165113369	overlapEnd	10569	3653	NearestStart	Slc35c2
chr2	165133200	165151599	Decreased	ENSMUSG00000017670	165113530	165151979	inside	9579	380	NearestStart	Elmo2
chr2	165210400	165213199	Decreased	ENSMUSG00000017667	165199763	165213759	inside	1959	560	NearestStart	Zfp334
chr2	165669400	165724199	Decreased	ENSMUSG00000039671	165609653	165724516	inside	27716	317	NearestStart	Zmynd8
chr2	165724400	165725799	Decreased	ENSMUSG00000039671	165609653	165724516	overlapStart	-584	116	NearestStart	Zmynd8
chr2	167138800	167146599	Decreased	ENSMUSG00000017929	167123943	167174683	inside	31983	14857	NearestStart	B4galt5
chr2	167329600	167334199	Decreased	ENSMUSG00000047030	167306632	167318387	upstream	-13513	11213	NearestStart	Spata2
chr2	167450000	167456799	Decreased	ENSMUSG00000078923	167433137	167457595	inside	4195	796	NearestStart	Ube2v1
chr2	168586400	168590399	Decreased	ENSMUSG00000027547	168573831	168592701	inside	4301	2302	NearestStart	Sall4
chr2	169942000	169955799	Decreased	ENSMUSG00000052056	169934142	169968178	inside	19278	7858	NearestStart	Zfp217
chr2	170045400	170050199	Decreased	ENSMUSG00000052056	169934142	169968178	upstream	-79622	77222	NearestStart	Zfp217
chr2	170337600	170344199	Decreased	ENSMUSG00000038567	170308207	170322645	upstream	-18255	14955	NearestStart	Cyp24a1
chr2	172752800	172765799	Decreased	ENSMUSG00000008999	172693512	172765822	inside	6522	23	NearestStart	Bmp7
chr2	180010000	180013399	Decreased	ENSMUSG00000038990	179993244	180008201	upstream	-3499	1799	NearestStart	Cables2
chr2	180016200	180017199	Decreased	ENSMUSG00000038980	180012350	180024584	inside	7884	3850	NearestStart	Rbbp8nl
chr2	180613000	180614799	Decreased	ENSMUSG00000038848	180639081	180655654	downstream	41754	24282	NearestStart	Ythdf1
chr2	180622600	180627999	Decreased	ENSMUSG00000038848	180639081	180655654	downstream	30354	11082	NearestStart	Ythdf1
chr2	180785000	180786999	Decreased	ENSMUSG00000027577	180753084	180778251	upstream	-7749	6749	NearestStart	Chrna4
chr2	180853400	180855799	Decreased	ENSMUSG00000016346	180810283	180869996	inside	15396	14197	NearestStart	Kcnq2
chr2	181023200	181024599	Decreased	ENSMUSG00000038705	180986153	181022740	upstream	-1160	460	NearestStart	Gmeb2
chr2	181313800	181317999	Decreased	ENSMUSG00000089917	181303853	181319597	inside	3697	1598	NearestStart	Uckl1
chr2	181330600	181335599	Decreased	ENSMUSG00000038605	181329922	181333917	overlapStart	817	678	NearestStart	Samd10
chr2	4312200	4313399	Decreased	ENSMUSG00000026657	3938789	4535089	inside	222289	221690	Overlapping	Frmd4a
chr2	4320400	4321999	Decreased	ENSMUSG00000026657	3938789	4535089	inside	213889	213090	Overlapping	Frmd4a
chr2	9803200	9810999	Decreased	ENSMUSG00000015619	9778704	9811661	inside	28396	662	Overlapping	Gata3
chr2	18616600	18622799	Decreased	ENSMUSG00000087182	18615658	18620664	overlapStart	964	942	Overlapping	Gm13334
chr2	25098200	25099199	Decreased	ENSMUSG00000044628	25097774	25099782	inside	1082	426	Overlapping	Rnf208
chr2	26767200	26771399	Decreased	ENSMUSG00000062647	26766283	26768838	overlapStart	-462	917	Overlapping	Rpl7a
chr2	27053600	27056799	Decreased	ENSMUSG00000009614	27043912	27103857	inside	11288	9688	Overlapping	Sardh
chr2	27317600	27318799	Decreased	ENSMUSG00000026918	27301098	27363182	inside	17102	16502	Overlapping	Brd3
chr2	27885400	27888199	Decreased	ENSMUSG00000026837	27741944	27895034	inside	8234	6835	Overlapping	Col5a1
chr2	28759200	28775599	Decreased	ENSMUSG00000026806	28695978	28761091	overlapStart	-6309	1891	Overlapping	Ddx31
chr2	29923200	29926199	Decreased	ENSMUSG00000054766	29912897	29928097	inside	3397	1898	Overlapping	Set
chr2	30116400	30122999	Decreased	ENSMUSG00000007476	30093234	30119310	overlapStart	-390	2910	Overlapping	Lrrc8a
chr2	30881800	30885399	Decreased	ENSMUSG00000075415	30881725	30997528	inside	1875	75	Overlapping	Fnbp1
chr2	31140400	31142199	Decreased	ENSMUSG00000062661	31101342	31151509	inside	10209	9310	Overlapping	Ncs1
chr2	31636800	31641399	Decreased	ENSMUSG00000026842	31544814	31659747	inside	20647	18348	Overlapping	Abl1
chr2	31659200	31668799	Decreased	ENSMUSG00000026842	31544814	31659747	overlapStart	-4253	547	Overlapping	Abl1
chr2	32153800	32155599	Decreased	ENSMUSG00000002546	32142903	32163441	inside	8741	7842	Overlapping	Golga2
chr2	32161000	32162999	Decreased	ENSMUSG00000002546	32142903	32163441	inside	1441	442	Overlapping	Golga2
chr2	32282800	32286399	Decreased	ENSMUSG00000026819	32270006	32306965	inside	14594	12794	Overlapping	Slc25a25
chr2	32463000	32471199	Decreased	ENSMUSG00000026811	32455228	32476326	inside	9226	5127	Overlapping	St6galnac6
chr2	36038800	36040599	Decreased	ENSMUSG00000026887	35991908	36046167	inside	6467	5568	Overlapping	Mrrf
chr2	49140000	49140999	Decreased	ENSMUSG00000036792	48805029	49177804	inside	37304	36805	Overlapping	Mbd5
chr2	49596000	49598199	Decreased	ENSMUSG00000026764	49474817	49630298	inside	33198	32099	Overlapping	Kif5c
chr2	52966400	52968999	Decreased	ENSMUSG00000036053	52716893	52993236	inside	25536	24237	Overlapping	Fmnl2
chr2	59183600	59185399	Decreased	ENSMUSG00000026991	58998906	59193265	inside	8765	7866	Overlapping	Pkp4
chr2	59617200	59619399	Decreased	ENSMUSG00000035168	59450098	59684206	inside	65906	64807	Overlapping	Tanc1
chr2	59636800	59639199	Decreased	ENSMUSG00000035168	59450098	59684206	inside	46206	45007	Overlapping	Tanc1
chr2	59817400	59818999	Decreased	ENSMUSG00000026987	59737419	59963754	inside	80781	79981	Overlapping	Baz2b
chr2	61550600	61554199	Decreased	ENSMUSG00000090649	61549750	61558658	inside	6258	850	Overlapping
chr2	70224800	70227999	Decreased	ENSMUSG00000042064	69877182	70267255	inside	40855	39256	Overlapping	Myo3b
chr2	74506400	74519799	Decreased	ENSMUSG00000001819	74506366	74509656	overlapStart	-3444	34	Overlapping	Hoxd13
chr2	74520200	74532599	Decreased	ENSMUSG00000042499	74520055	74525073	overlapStart	-1327	145	Overlapping	Hoxd11
chr2	74533000	74542799	Decreased	ENSMUSG00000050368	74529146	74533163	overlapStart	-4737	163	Overlapping	Hoxd10
chr2	74556600	74579599	Decreased	ENSMUSG00000079277	74549985	74586331	inside	18231	6615	Overlapping	Hoxd3
chr2	76377600	76379199	Decreased	ENSMUSG00000042359	76244594	76438704	inside	60304	59505	Overlapping	Osbpl6
chr2	84877800	84887999	Decreased	ENSMUSG00000027067	84877354	84887266	overlapStart	4366	446	Overlapping	Ssrp1
[truncated: 5,119 more rows]
