# Supplementary material for: Rebalancing gene haploinsufficiency in vivo by targeting chromatin
Source: Nat Commun. 2016 Jun 3;7:11688. doi: 10.1038/ncomms11688 (PMC4895808; doi:10.1038/ncomms11688)
Supplement: Supplementary Data 9 — Genes expressed in response to Tbx1 haploinsufficiency and to TCP [file ncomms11688-s11.xls]

## Sheet: Expressed_genes_WT_embryos_1447
Expressed Genes
Ensembl ID	Symbol	FPKM_WT Rep1	FPKM_WT Rep2
ENSMUSG00000000001	Gnai3	76.4048	78.6915
ENSMUSG00000000028	Cdc45	37.6355	36.0522
ENSMUSG00000000056	Narf	12.4893	12.6553
ENSMUSG00000000078	Klf6	8.19238	8.20399
ENSMUSG00000000085	Scmh1	11.1977	13.5578
ENSMUSG00000000088	Cox5a	94.5902	119.729
ENSMUSG00000000093	Tbx2	6.09588	5.32427
ENSMUSG00000000094	Tbx4	3.7898	3.42136
ENSMUSG00000000120	Ngfr	5.75112	8.58785
ENSMUSG00000000125	Wnt3	1.36499	1.65957
ENSMUSG00000000126	Wnt9a	1.58756	1.15866
ENSMUSG00000000127	Fer	5.88596	5.93275
ENSMUSG00000000131	Xpo6	99.5354	103.593
ENSMUSG00000000142	Axin2	15.909	12.4007
ENSMUSG00000000148	Brat1	5.42253	4.94473
ENSMUSG00000000149	Gna12	28.5654	25.2798
ENSMUSG00000000159	Igsf5	0.48533	0.693201
ENSMUSG00000000167	Pih1d2	2.47815	2.64163
ENSMUSG00000000168	Dlat	12.751	14.1339
ENSMUSG00000000171	Sdhd	122.637	134.945
ENSMUSG00000000182	Fgf23	0.0532733	0.0405666
ENSMUSG00000000183	Fgf6	0.0729475	0.174104
ENSMUSG00000000184	Ccnd2	113.687	88.9358
ENSMUSG00000000194	Gpr107	9.10138	7.37906
ENSMUSG00000000197	Nalcn	0.284727	0.155781
ENSMUSG00000000202	Btbd17	5.507	6.76889
ENSMUSG00000000214	Th	1.19717	1.84102
ENSMUSG00000000216	Scnn1g	0.0599015	0.0965981
ENSMUSG00000000244	Tspan32	1.49446	2.84384
ENSMUSG00000000247	Lhx2	11.4326	11.0446
ENSMUSG00000000253	Gmpr	17.3982	20.2802
ENSMUSG00000000263	Glra1	0.733856	0.40305
ENSMUSG00000000275	Trim25	2.61162	2.91254
ENSMUSG00000000276	Dgke	2.88251	1.1923
ENSMUSG00000000278	Scpep1	6.78708	7.13123
ENSMUSG00000000282	Mnt	7.01591	5.65225
ENSMUSG00000000290	Itgb2	0.162333	0.212048
ENSMUSG00000000295	Hddc2	32.712	51.846
ENSMUSG00000000296	Tpd52l1	6.48609	8.09506
ENSMUSG00000000301	Pemt	5.14293	4.47149
ENSMUSG00000000303	Cdh1	9.72339	7.67428
ENSMUSG00000000305	Cdh4	1.50828	1.19585
ENSMUSG00000000308	Ckmt1	0.418509	0.512526
ENSMUSG00000000317	Bcl6b	2.99599	3.72823
ENSMUSG00000000320	Alox12	0.65265	0.746221
ENSMUSG00000000325	Arvcf	15.8659	14.1684
ENSMUSG00000000326	Comt	13.9797	12.6943
ENSMUSG00000000339	Rtca	29.9469	29.865
ENSMUSG00000000340	Dbt	7.59823	6.60724
ENSMUSG00000000346	Dazap2	85.3123	86.9005
ENSMUSG00000000359	Rem1	0.628316	0.139221
ENSMUSG00000000365	Rnf17	0.468003	0.64885
ENSMUSG00000000374	Trappc10	9.00305	7.70308
ENSMUSG00000000378	Ccm2	27.5082	21.8812
ENSMUSG00000000384	Tbrg4	37.8374	33.2142
ENSMUSG00000000385	Tmprss2	1.65794	1.50762
ENSMUSG00000000392	Fap	2.33604	3.19104
ENSMUSG00000000394	Gcg	0.726807	1.33275
ENSMUSG00000000399	Ndufa9	73.5408	84.8492
ENSMUSG00000000409	Lck	5.7264	4.91779
ENSMUSG00000000416	Cttnbp2	2.83782	3.83063
ENSMUSG00000000420	Galnt1	45.5426	38.1911
ENSMUSG00000000435	Myf5	1.43449	1.45918
ENSMUSG00000000439	Mkrn2	11.2136	12.3814
ENSMUSG00000000441	Raf1	68.3423	63.1308
ENSMUSG00000000486	Sept1	3.986	4.66648
ENSMUSG00000000489	Pdgfb	2.45516	2.07863
ENSMUSG00000000530	Acvrl1	3.14583	3.4623
ENSMUSG00000000531	Grasp	3.35075	3.9771
ENSMUSG00000000532	Acvr1b	8.17695	5.73789
ENSMUSG00000000538	Tom1l2	5.13184	4.81178
ENSMUSG00000000552	Zfp385a	15.6685	12.4591
ENSMUSG00000000555	Itga5	16.3959	14.6162
ENSMUSG00000000560	Gabra2	0.138937	0.1255
ENSMUSG00000000561	Wdr77	93.4658	72.5115
ENSMUSG00000000563	Atp5f1	124.09	173.132
ENSMUSG00000000567	Sox9	8.2679	10.0395
ENSMUSG00000000568	Hnrnpd	426.336	460.434
ENSMUSG00000000579	Dynlt1c	7.08329	6.72132
ENSMUSG00000000581	C1d	27.9179	34.574
ENSMUSG00000000594	Gm2a	2.01795	1.91883
ENSMUSG00000000600	Krit1	13.449	12.7989
ENSMUSG00000000605	Clcn4-2	8.61707	9.01464
ENSMUSG00000000617	Grm6	0.0892166	0.0551717
ENSMUSG00000000627	Sema4f	0.332934	0.324262
ENSMUSG00000000628	Hk2	21.532	14.2819
ENSMUSG00000000631	Myo18a	11.1651	8.07739
ENSMUSG00000000632	Sez6	0.328955	0.343297
ENSMUSG00000000686	Abhd15	0.349769	0.359084
ENSMUSG00000000693	Loxl3	1.54551	1.68914
ENSMUSG00000000706	Btn1a1	0.0480005	0.162398
ENSMUSG00000000708	Kat2b	1.97545	3.10817
ENSMUSG00000000711	Rab5b	21.3933	22.2546
ENSMUSG00000000731	Aire	0.0185767	0.0664843
ENSMUSG00000000732	Icosl	1.10088	1.71239
ENSMUSG00000000751	Rpa1	58.8869	65.2504
ENSMUSG00000000753	Serpinf1	41.5331	63.2764
ENSMUSG00000000759	Tubgcp3	20.7233	21.0414
ENSMUSG00000000766	Oprm1	0	0.014712
ENSMUSG00000000776	Polr3d	14.4197	17.3598
ENSMUSG00000000792	Slc5a5	0.302179	0.393036
ENSMUSG00000000794	Kcnn3	0.287459	0.192747
ENSMUSG00000000804	Usp32	7.04296	7.07841
ENSMUSG00000000805	Car4	17.6512	9.98058
ENSMUSG00000000811	Txnrd3	5.1393	5.71083
ENSMUSG00000000823	Znf512b	12.3375	9.8988
ENSMUSG00000000826	Dnajc5	29.3197	24.3711
ENSMUSG00000000827	Tpd52l2	63.0082	60.4429
ENSMUSG00000000861	Bcl11a	0.665667	1.83391
ENSMUSG00000000876	Pxmp4	5.16167	6.70955
ENSMUSG00000000884	Gnb1l	3.71174	3.35386
ENSMUSG00000000889	Dbh	0.116462	0.501278
ENSMUSG00000000901	Mmp11	13.9715	15.6744
ENSMUSG00000000902	Smarcb1	75.5482	86.0869
ENSMUSG00000000903	Vpreb3	1.36574	0.507005
ENSMUSG00000000915	Hip1r	3.06096	2.57012
ENSMUSG00000000916	Nsun5	11.0291	0
ENSMUSG00000000934	Top1mt	3.87993	4.50543
ENSMUSG00000000938	Hoxa10	7.57603	7.76436
ENSMUSG00000000948	Snrpn	26.4127	28.3997
ENSMUSG00000000957	Mmp14	25.8335	29.974
ENSMUSG00000000958	Slc7a7	3.25857	3.42365
ENSMUSG00000000959	Oxa1l	27.4531	26.38
ENSMUSG00000000976	Heatr6	7.75439	7.49104
ENSMUSG00000000982	Ccl3	0.104326	0.20882
ENSMUSG00000001016	Ilf2	125.036	140.097
ENSMUSG00000001017	Chtop	90.506	111.25
ENSMUSG00000001018	Snapin	23.6885	25.3284
ENSMUSG00000001025	S100a6	8.632	9.81225
ENSMUSG00000001027	Scn4a	0.079098	0.0637492
ENSMUSG00000001029	Icam2	8.87757	10.2653
ENSMUSG00000001034	Mapk7	24.752	20.6311
ENSMUSG00000001036	Epn2	11.3706	9.56266
ENSMUSG00000001039	B9d1	29.7696	24.8004
ENSMUSG00000001052	Sec24b	22.8028	20.6498
ENSMUSG00000001053	N4bp3	4.58718	2.74417
ENSMUSG00000001054	Rmnd5b	14.3509	15.2781
ENSMUSG00000001056	Nhp2	103.809	92.3485
ENSMUSG00000001082	Mfsd10	18.5296	10.9317
ENSMUSG00000001089	Luzp1	23.3724	21.0978
ENSMUSG00000001098	Kctd10	26.7953	20.3727
ENSMUSG00000001100	Poldip2	46.162	52.287
ENSMUSG00000001105	Ift20	34.1772	38.2538
ENSMUSG00000001119	Col6a1	2.59424	3.11828
ENSMUSG00000001120	Pcbp3	16.0082	16.6495
ENSMUSG00000001123	Lgals9	0.293927	0.598503
ENSMUSG00000001138	Cnnm3	8.41336	7.38315
ENSMUSG00000001143	Lman2l	19.8049	18.4453
ENSMUSG00000001150	Mcm3ap	15.4432	14.1053
ENSMUSG00000001151	Pcnt	7.63055	6.38398
ENSMUSG00000001155	Ftcd	0.15544	0.129312
ENSMUSG00000001156	Mxd1	2.97412	2.72343
ENSMUSG00000001157	Gmcl1	15.0146	17.0614
ENSMUSG00000001158	Snrnp27	34.3209	51.9756
ENSMUSG00000001166	Oas1c	0.284077	0.75679
ENSMUSG00000001175	Calm1	92.3592	101.334
ENSMUSG00000001211	Agpat3	12.6288	8.37404
ENSMUSG00000001225	Slc26a3	0.306667	0.231457
ENSMUSG00000001227	Sema6b	0.942524	0.752375
ENSMUSG00000001228	Uhrf1	120.161	105.865
ENSMUSG00000001229	Dpp9	21.0139	15.579
ENSMUSG00000001240	Ramp2	36.5417	48.0316
ENSMUSG00000001247	Lsr	5.29099	2.98296
ENSMUSG00000001248	Gramd1a	21.9534	26.5021
ENSMUSG00000001249	Hpn	2.67717	2.06241
ENSMUSG00000001260	Gabrg1	0.180606	0.159987
ENSMUSG00000001270	Ckb	46.4766	58.8076
ENSMUSG00000001280	Sp1	23.4851	16.8678
ENSMUSG00000001281	Itgb7	0.265502	0.236714
ENSMUSG00000001285	Myg1	34.2096	37.0055
ENSMUSG00000001288	Rarg	12.9873	11.5698
ENSMUSG00000001289	Pfdn5	244.062	317.708
ENSMUSG00000001300	Efnb2	22.0513	18.9305
ENSMUSG00000001305	Rrp15	39.2274	48.9594
ENSMUSG00000001313	Rnd2	22.5817	35.5846
ENSMUSG00000001323	Srr	18.2104	21.1346
ENSMUSG00000001333	Sync	0.167954	0.0949291
ENSMUSG00000001334	Fndc5	2.69136	3.87531
ENSMUSG00000001348	Acp5	11.6981	17.2623
ENSMUSG00000001349	Cnn1	3.47669	3.07702
ENSMUSG00000001366	Fbxo9	9.18819	11.794
ENSMUSG00000001376	Ccdc132	12.2717	13.9529
ENSMUSG00000001379	Apbb3	8.36558	7.39076
ENSMUSG00000001380	Hars	48.388	55.1635
ENSMUSG00000001383	Zmat2	50.6501	58.3098
ENSMUSG00000001403	Ube2c	159.05	168.849
ENSMUSG00000001415	Smg5	31.9432	26.9574
ENSMUSG00000001416	Cct3	391.986	428.047
ENSMUSG00000001417	Rhbg	0.39518	0.225316
ENSMUSG00000001418	Glmp	68.0761	63.5913
ENSMUSG00000001419	Mef2d	7.24078	5.65111
ENSMUSG00000001420	Tmem79	1.219	1.14321
ENSMUSG00000001424	Snd1	44.7587	43.691
ENSMUSG00000001435	Col18a1	56.8858	48.1095
ENSMUSG00000001436	Slc19a1	18.7633	12.1756
ENSMUSG00000001440	Kpnb1	189.103	162.585
ENSMUSG00000001441	Npepps	29.3141	26.1503
ENSMUSG00000001445	Mrpl10	36.652	32.8841
ENSMUSG00000001467	Cyp51	27.1218	50.4182
ENSMUSG00000001473	Tubb6	40.298	34.8924
ENSMUSG00000001493	Meox1	26.084	20.9899
ENSMUSG00000001494	Sost	1.9125	1.92688
ENSMUSG00000001496	Nkx2-1	2.08629	3.08822
ENSMUSG00000001497	Pax9	1.73543	1.23272
ENSMUSG00000001504	Irx2	17.7052	17.7731
ENSMUSG00000001506	Col1a1	50.2762	37.7849
ENSMUSG00000001507	Itga3	13.5347	8.91582
ENSMUSG00000001508	Sgca	0.358756	0.840823
ENSMUSG00000001510	Dlx3	2.96368	2.74136
ENSMUSG00000001517	Foxm1	36.3636	33.4452
ENSMUSG00000001518	Itfg2	10.497	8.27547
ENSMUSG00000001520	Nrip2	0.661442	0.440997
ENSMUSG00000001521	Tulp3	14.6697	13.2418
ENSMUSG00000001524	Gtf2h4	22.7717	18.8461
ENSMUSG00000001525	Tubb5	1046.51	906.167
ENSMUSG00000001542	Ell2	6.28621	8.14832
ENSMUSG00000001552	Jup	10.7005	9.2478
ENSMUSG00000001555	Fkbp10	15.5722	15.2905
ENSMUSG00000001558	Klhl10	0.479035	0.327902
ENSMUSG00000001566	Mnx1	0.608505	0.937866
ENSMUSG00000001569	Nom1	9.29314	9.69623
ENSMUSG00000001576	Ergic1	72.0846	58.7673
ENSMUSG00000001583	Tnk1	6.94343	8.27527
ENSMUSG00000001588	Acap1	0.456747	0.46316
ENSMUSG00000001604	Tcea3	1.09285	1.40472
ENSMUSG00000001622	Csn3	1.12857	1.77373
ENSMUSG00000001627	Ifrd1	71.1094	85.5904
ENSMUSG00000001630	Stk38l	7.69161	5.08763
ENSMUSG00000001655	Hoxc13	0.140907	0.502823
ENSMUSG00000001656	Hoxc11	2.20363	1.18353
ENSMUSG00000001663	Gstt1	1.624	1.40935
ENSMUSG00000001665	Gstt3	0.88185	0.959972
ENSMUSG00000001666	Ddt	70.0731	77.0877
ENSMUSG00000001672	Marveld3	0.351772	0.472789
ENSMUSG00000001674	Ddx18	55.9898	72.8168
ENSMUSG00000001687	Ubl3	13.4401	14.1264
ENSMUSG00000001700	Gramd3	8.49803	9.5244
ENSMUSG00000001707	Eef1e1	40.0439	45.587
ENSMUSG00000001729	Akt1	92.4003	68.6257
ENSMUSG00000001739	Cldn15	0.300692	0.449206
ENSMUSG00000001741	Il16	0.124882	0.16169
ENSMUSG00000001750	Tcirg1	6.50642	8.04598
ENSMUSG00000001751	Naglu	2.9719	2.36235
ENSMUSG00000001755	Coasy	13.0306	13.7623
ENSMUSG00000001761	Smo	65.6478	61.1165
ENSMUSG00000001763	Tspan33	6.61324	8.72259
ENSMUSG00000001767	Crnkl1	15.6277	16.7237
ENSMUSG00000001768	Rin2	4.4625	5.60981
ENSMUSG00000001773	Folh1	0.0612915	0.0615389
ENSMUSG00000001774	Chordc1	41.0456	35.2526
ENSMUSG00000001783	Rtcb	38.915	41.0368
ENSMUSG00000001785	Pwp1	39.3874	40.5535
ENSMUSG00000001786	Fbxo7	7.86722	10.4903
ENSMUSG00000001794	Capns1	119.562	134.244
ENSMUSG00000001802	Lrp3	13.0165	12.4695
ENSMUSG00000001815	Evx2	0.21719	0.140593
ENSMUSG00000001819	Hoxd13	3.74774	3.91857
ENSMUSG00000001823	Hoxd12	0.781461	1.51331
ENSMUSG00000001827	Folr1	2.48615	2.02977
ENSMUSG00000001829	Clpb	17.8485	14.6705
ENSMUSG00000001833	Sept7	73.9347	78.6864
ENSMUSG00000001844	Zdhhc4	21.6619	23.408
ENSMUSG00000001847	Rac1	150.843	164.357
ENSMUSG00000001855	Nup214	14.3503	13.8606
ENSMUSG00000001864	Aif1l	30.0115	30.763
ENSMUSG00000001870	Ltbp1	11.9264	9.77429
ENSMUSG00000001891	Ugp2	18.9738	23.9741
ENSMUSG00000001901	Kcnh6	5.66538	6.47287
ENSMUSG00000001909	Trmt1	32.3232	27.3755
ENSMUSG00000001910	Nacc1	42.6195	27.8894
ENSMUSG00000001911	Nfix	0.150066	0.173748
ENSMUSG00000001918	Slc1a5	32.3353	32.3093
ENSMUSG00000001930	Vwf	3.0087	3.07897
ENSMUSG00000001942	Siae	2.18361	2.23052
ENSMUSG00000001943	Vsig2	1.085	1.13555
ENSMUSG00000001946	Esam	8.03311	8.91582
ENSMUSG00000001948	Spa17	3.53602	7.17366
ENSMUSG00000001983	Taco1	11.1441	11.216
ENSMUSG00000001985	Grik3	1.07823	0.655756
ENSMUSG00000001988	Npas1	0.418493	0.300664
ENSMUSG00000001995	Sipa1l2	6.67261	4.42936
ENSMUSG00000001998	Ap4e1	7.25144	4.04176
ENSMUSG00000001999	Blvra	6.5321	7.9103
ENSMUSG00000002017	Fam98a	25.3095	26.4028
ENSMUSG00000002020	Ltbp2	0.184487	0.206868
ENSMUSG00000002028	Kmt2a	10.8056	7.08718
ENSMUSG00000002031	Ift46	112.711	142.104
ENSMUSG00000002032	Tmem25	0.403217	0.564991
ENSMUSG00000002043	Trappc6a	10.7357	7.91086
ENSMUSG00000002052	Supt6	22.6612	22.4916
ENSMUSG00000002055	Spag5	35.3312	37.0761
ENSMUSG00000002058	Unc119	36.0066	36.2267
ENSMUSG00000002059	Rab34	53.9096	57.9838
ENSMUSG00000002064	Sdf2	23.24	28.7113
ENSMUSG00000002068	Ccne1	48.2885	53.2879
ENSMUSG00000002076	Hsf2bp	0.540931	0.576421
ENSMUSG00000002083	Bbc3	1.76804	1.1012
ENSMUSG00000002100	Mybpc3	12.7859	10.109
ENSMUSG00000002102	Psmc3	141.852	174.312
ENSMUSG00000002103	Acp2	12.1451	9.22607
ENSMUSG00000002104	Rapsn	0.308189	0.293095
ENSMUSG00000002105	Slc39a13	5.91027	5.86617
ENSMUSG00000002107	Celf2	9.32836	7.60156
ENSMUSG00000002108	Nr1h3	0.888649	0.455858
ENSMUSG00000002109	Ddb2	8.47846	10.6276
ENSMUSG00000002129	Sf3a1	38.0517	36.9916
ENSMUSG00000002147	Stat6	4.92331	5.96433
ENSMUSG00000002190	Clgn	0.926857	0.605456
ENSMUSG00000002205	Vrk3	19.2255	23.6003
ENSMUSG00000002210	Smg9	14.9755	9.25374
ENSMUSG00000002221	Paxip1	17.3503	13.7156
ENSMUSG00000002222	Rmnd5a	28.9978	25.1385
ENSMUSG00000002227	Mov10	6.2845	6.34535
ENSMUSG00000002228	Ppm1j	0.819132	0.658957
ENSMUSG00000002233	Rhoc	53.1052	58.564
ENSMUSG00000002249	Tead3	7.46927	7.05479
ENSMUSG00000002250	Ppard	4.96561	3.30339
ENSMUSG00000002257	Def6	0.495842	0.892463
ENSMUSG00000002265	Peg3	114.4	100.253
ENSMUSG00000002266	Zim1	9.20747	5.45823
ENSMUSG00000002274	Metrn	13.5856	14.3149
ENSMUSG00000002279	Lmf1	11.037	8.36571
ENSMUSG00000002280	Narfl	7.65251	6.70913
ENSMUSG00000002289	Angptl4	4.35114	6.03618
ENSMUSG00000002297	Dbf4	48.8064	51.5109
ENSMUSG00000002307	Daxx	19.5495	19.0887
ENSMUSG00000002308	Cd320	24.4382	27.4278
ENSMUSG00000002319	Ipo4	31.1622	22.3227
ENSMUSG00000002320	Tm9sf1	33.2462	30.8063
ENSMUSG00000002324	Rec8	3.66443	1.32135
ENSMUSG00000002325	Irf9	4.4125	5.78055
ENSMUSG00000002326	Gmpr2	21.5185	25.2379
ENSMUSG00000002329	Mdp1	21.6744	25.4935
ENSMUSG00000002332	Dhrs1	23.5956	27.4843
ENSMUSG00000002341	Ncan	0.547552	0.92345
ENSMUSG00000002342	Tmem161a	18.4159	14.4773
ENSMUSG00000002343	Armc6	6.89555	5.37026
ENSMUSG00000002345	2310045N01Rik	21.494	17.5334
ENSMUSG00000002346	Slc25a42	1.42593	1.47464
ENSMUSG00000002365	Snx9	10.7546	12.2215
ENSMUSG00000002372	Ranbp3	48.195	39.8995
ENSMUSG00000002379	Ndufa11	9.18386	7.16595
ENSMUSG00000002384	Bmp8b	0.237519	0.274257
ENSMUSG00000002393	Nr2f6	41.7229	43.581
ENSMUSG00000002395	Use1	45.7729	42.259
ENSMUSG00000002396	Ocel1	4.85159	5.36731
ENSMUSG00000002409	Dyrk1b	8.05587	5.42895
ENSMUSG00000002413	Braf	160.197	98.649
ENSMUSG00000002416	Ndufb2	52.1612	78.4595
ENSMUSG00000002428	Hltf	5.56684	4.83431
ENSMUSG00000002455	Prpf6	30.8426	34.156
ENSMUSG00000002458	Rgs19	42.285	54.7352
ENSMUSG00000002459	Rgs20	0.523767	0.75625
ENSMUSG00000002475	Abhd3	0.354804	0.24952
ENSMUSG00000002477	Snrpd1	163.526	182.837
ENSMUSG00000002486	Tchp	8.52409	9.37886
ENSMUSG00000002489	Tiam1	7.62939	7.02226
ENSMUSG00000002496	Tsc2	18.1689	17.2364
ENSMUSG00000002504	Slc9a3r2	6.29192	7.64264
ENSMUSG00000002524	Puf60	108.76	113.24
ENSMUSG00000002546	Golga2	12.7852	12.2107
ENSMUSG00000002550	Uck1	23.0076	23.4522
ENSMUSG00000002565	Scin	0.0713033	0.0221902
ENSMUSG00000002578	Ikzf4	1.75104	1.35962
ENSMUSG00000002580	Mien1	22.1864	33.4278
ENSMUSG00000002588	Pon1	0.135318	0.080844
ENSMUSG00000002602	Axl	7.15191	7.5868
ENSMUSG00000002603	Tgfb1	3.18483	4.07533
ENSMUSG00000002608	Ccdc97	14.6267	12.5794
ENSMUSG00000002617	Zfp40	2.89423	2.59191
ENSMUSG00000002625	Akap8l	18.3134	20.8639
ENSMUSG00000002633	Shh	4.05286	4.89011
ENSMUSG00000002635	Pdcd2l	16.1869	15.8163
ENSMUSG00000002658	Gtf2f1	34.9907	37.0531
ENSMUSG00000002660	Clpp	31.8996	28.8785
ENSMUSG00000002661	Alkbh7	6.68384	8.34881
ENSMUSG00000002664	Pspn	0.759111	1.54193
ENSMUSG00000002668	Dennd1c	0.878981	1.10194
ENSMUSG00000002679	Med6	41.293	50.08
ENSMUSG00000002688	Prkd1	5.05671	4.79629
ENSMUSG00000002718	Cse1l	102.91	96.0959
ENSMUSG00000002728	Naa20	64.0059	51.749
ENSMUSG00000002731	Prkra	33.9733	43.8262
ENSMUSG00000002732	Fkbp7	5.08223	8.34844
ENSMUSG00000002733	Plekha3	10.6778	9.70653
ENSMUSG00000002741	Ykt6	53.0202	50.5725
ENSMUSG00000002748	Baz1b	49.5588	44.7053
ENSMUSG00000002771	Grin2d	0.189699	0.332177
ENSMUSG00000002778	Kdelr1	95.5344	113.78
ENSMUSG00000002781	Tmem143	3.25288	1.70143
ENSMUSG00000002797	Ggct	3.99168	6.89506
ENSMUSG00000002799	Jag2	3.05907	1.79906
ENSMUSG00000002803	Btbd6	10.3182	9.13974
ENSMUSG00000002804	Nudt14	12.9821	11.3536
ENSMUSG00000002808	Epdr1	5.21866	6.46627
ENSMUSG00000002812	Flii	19.9858	18.5625
ENSMUSG00000002814	Top3a	10.3382	9.2353
ENSMUSG00000002820	Atg4d	5.46896	4.02327
ENSMUSG00000002825	Qtrt1	22.3449	17.6121
ENSMUSG00000002831	Plin4	0.04516	0.0513967
ENSMUSG00000002833	Hdgfrp2	33.0898	30.1301
ENSMUSG00000002835	Chaf1a	32.5435	27.6163
ENSMUSG00000002844	Adprh	53.3724	63.0314
ENSMUSG00000002845	Tmem39a	69.3433	62.2525
ENSMUSG00000002846	Timmdc1	17.7242	17.8776
ENSMUSG00000002870	Mcm2	94.881	90.543
ENSMUSG00000002871	Tpra1	10.9272	10.1353
ENSMUSG00000002881	Nab1	4.39629	4.57497
ENSMUSG00000002885	Cd97	2.98365	3.47525
ENSMUSG00000002897	Il17ra	1.93418	1.33082
ENSMUSG00000002900	Lamb1	26.5258	27.1282
ENSMUSG00000002908	Kcnn1	0.541943	1.2957
ENSMUSG00000002910	Arrdc2	2.3601	2.89408
ENSMUSG00000002930	Ppp1r17	3.55529	6.44665
ENSMUSG00000002944	Cd36	2.18183	2.16084
ENSMUSG00000002948	Map2k7	19.7394	16.6045
ENSMUSG00000002949	Timm44	29.8958	28.1863
ENSMUSG00000002957	Ap2a2	34.2303	32.4368
ENSMUSG00000002963	Pnkp	11.5992	9.96374
ENSMUSG00000002968	Med25	24.678	17.5402
ENSMUSG00000002980	Bcam	33.0315	19.6858
ENSMUSG00000002981	Clptm1	19.6822	20.1123
ENSMUSG00000002983	Relb	0.761763	0.75065
ENSMUSG00000002984	Tomm40	56.4819	34.8945
ENSMUSG00000002985	Apoe	21.4731	22.212
ENSMUSG00000002996	Hbp1	28.6035	31.8903
ENSMUSG00000002997	Prkar2b	17.6262	16.7492
ENSMUSG00000003031	Cdkn1b	13.2895	15.9765
ENSMUSG00000003032	Klf4	0.584202	0.656364
ENSMUSG00000003033	Ap1m1	45.1264	40.1453
ENSMUSG00000003037	Rab8a	51.0042	53.4868
ENSMUSG00000003038	Hmgn2	401.059	386.223
ENSMUSG00000003039	Fam32a	43.5989	43.0844
ENSMUSG00000003062	Stard3nl	29.7744	37.1433
ENSMUSG00000003068	Stk11	42.5298	33.7433
ENSMUSG00000003070	Efna2	12.0661	10.8126
ENSMUSG00000003072	Atp5d	122.968	83.4183
ENSMUSG00000003099	Ppp5c	47.3315	37.4768
ENSMUSG00000003119	Cdk12	13.7828	11.543
ENSMUSG00000003123	Lipe	2.40596	2.29036
ENSMUSG00000003131	Pafah1b2	67.7225	58.1907
ENSMUSG00000003134	Tbc1d8	4.41193	5.84039
ENSMUSG00000003135	Cnot11	19.671	19.8461
ENSMUSG00000003153	Slc2a3	112.28	62.6898
ENSMUSG00000003154	Foxj2	2.01052	2.24317
ENSMUSG00000003161	Sri	14.7246	17.3882
ENSMUSG00000003166	Dgcr2	44.9029	39.6676
ENSMUSG00000003178	Mical3	5.07424	2.99559
ENSMUSG00000003184	Irf3	13.896	15.1144
ENSMUSG00000003190	Bcl2l12	12.1298	7.38339
ENSMUSG00000003198	Zfp959	3.47766	4.12255
ENSMUSG00000003199	Mpnd	35.1532	29.5952
ENSMUSG00000003200	Sh3gl1	33.4459	27.6623
ENSMUSG00000003208	Ccdc94	6.29558	6.50957
ENSMUSG00000003226	Ranbp2	24.5751	19.6176
ENSMUSG00000003227	Edar	0.336887	0.261158
ENSMUSG00000003228	Grk5	0.49268	0.405252
ENSMUSG00000003233	Dvl3	18.2507	11.1395
ENSMUSG00000003234	Abcf3	15.2271	15.9594
ENSMUSG00000003235	Eif2b5	64.8805	85.0353
ENSMUSG00000003269	Cyth2	40.6646	45.97
ENSMUSG00000003271	Sult2b1	0.686414	0.446517
ENSMUSG00000003273	Car11	1.99217	2.70673
ENSMUSG00000003279	Dlgap1	0.0794661	0.120885
ENSMUSG00000003282	Plag1	6.07331	2.38037
ENSMUSG00000003283	Hck	0.258364	0.435118
ENSMUSG00000003299	Mrpl4	37.7006	35.5661
ENSMUSG00000003308	Keap1	2.05238	1.04801
ENSMUSG00000003309	Ap1m2	6.19144	5.39792
ENSMUSG00000003316	Glg1	28.12	20.3742
ENSMUSG00000003341	Atp8b3	0.27157	0.306828
ENSMUSG00000003344	Btbd2	22.7487	16.3169
ENSMUSG00000003345	Csnk1g2	50.068	35.0176
ENSMUSG00000003346	Abhd17a	26.6741	19.6887
ENSMUSG00000003348	Mob3a	2.92237	1.61145
ENSMUSG00000003352	Cacnb3	11.8167	10.9254
ENSMUSG00000003354	Ccdc65	0.491864	0.672022
ENSMUSG00000003355	Fkbp11	11.8418	9.50668
ENSMUSG00000003360	Ddx23	54.0952	39.8259
ENSMUSG00000003363	Pld3	7.94525	7.21189
ENSMUSG00000003378	Grik5	11.9527	8.90133
ENSMUSG00000003379	Cd79a	0.240003	0.226949
ENSMUSG00000003380	Rabac1	17.9502	13.3706
ENSMUSG00000003382	Etv3	5.69627	5.28239
ENSMUSG00000003402	Prkcsh	43.4701	44.8751
ENSMUSG00000003410	Elavl3	3.28693	5.8942
ENSMUSG00000003411	Rab3b	3.13368	3.92383
ENSMUSG00000003418	St8sia6	0.241957	0.16684
ENSMUSG00000003420	Fcgrt	2.06587	2.81871
ENSMUSG00000003421	Nosip	16.1422	14.1558
ENSMUSG00000003423	Pih1d1	39.4821	43.1063
ENSMUSG00000003429	Rps11	1165.55	1646.5
ENSMUSG00000003435	Supt5	46.2386	38.5228
ENSMUSG00000003436	Dll3	6.40573	9.55807
ENSMUSG00000003437	Paf1	31.3048	39.4345
ENSMUSG00000003438	Timm50	58.1351	58.3355
ENSMUSG00000003444	Med29	20.565	20.0712
ENSMUSG00000003452	Bicd1	1.99321	1.87502
ENSMUSG00000003458	Ncstn	28.834	32.63
ENSMUSG00000003464	Pex19	60.4572	59.7269
ENSMUSG00000003469	Phyhip	1.7984	0.410492
ENSMUSG00000003476	Crhr2	0.17032	0.194968
ENSMUSG00000003477	Inmt	0.637827	0.477647
ENSMUSG00000003500	Impdh1	15.3508	12.038
ENSMUSG00000003518	Dusp3	5.28616	4.58643
ENSMUSG00000003526	Prodh	9.82272	7.22487
ENSMUSG00000003527	Dgcr14	10.2727	10.7488
ENSMUSG00000003528	Slc25a1	36.7641	48.3459
ENSMUSG00000003531	Dgcr6	24.8397	28.6534
ENSMUSG00000003534	Ddr1	21.3462	17.4882
ENSMUSG00000003541	Ier3	1.2042	0.843446
ENSMUSG00000003545	Fosb	0.0594656	0.055489
ENSMUSG00000003549	Ercc1	54.4322	51.5851
ENSMUSG00000003559	As3mt	12.5321	15.035
ENSMUSG00000003573	Homer3	30.2672	25.5161
ENSMUSG00000003575	Crtc1	5.29169	3.52608
ENSMUSG00000003581	Rnf215	7.449	7.72548
ENSMUSG00000003585	Sec14l2	1.51901	1.51615
ENSMUSG00000003604	Aven	14.2537	17.0656
ENSMUSG00000003617	Cp	2.2003	2.63447
ENSMUSG00000003623	Crot	11.4442	12.9453
ENSMUSG00000003644	Rps6ka1	14.2249	10.9697
ENSMUSG00000003657	Calb2	0.490509	0.422006
ENSMUSG00000003660	Snrnp200	56.5661	48.9771
ENSMUSG00000003662	Ciao1	21.4353	31.1058
ENSMUSG00000003665	Has1	0.111892	0.0435093
ENSMUSG00000003680	Taf6l	11.6019	9.22053
ENSMUSG00000003721	Insig2	19.814	13.3902
ENSMUSG00000003731	Kpna6	15.2823	14.2024
ENSMUSG00000003746	Man1a	3.88114	3.62628
ENSMUSG00000003752	Itpkc	5.18594	4.97063
ENSMUSG00000003762	Adck4	2.09667	1.99592
ENSMUSG00000003778	Brd8	40.6279	40.7963
ENSMUSG00000003779	Kif20a	49.4907	43.7948
ENSMUSG00000003808	Farsa	44.0252	46.094
ENSMUSG00000003809	Gcdh	15.1945	18.9239
ENSMUSG00000003810	Mast2	20.7232	18.9369
ENSMUSG00000003812	Dnase2a	1.52833	1.41061
ENSMUSG00000003813	Rad23a	36.6916	32.3962
ENSMUSG00000003814	Calr	259.475	304.213
ENSMUSG00000003824	Syce2	22.268	29.6367
ENSMUSG00000003847	Nfat5	12.8768	6.18098
ENSMUSG00000003848	Nob1	34.1356	34.7054
ENSMUSG00000003849	Nqo1	1.91699	2.68136
ENSMUSG00000003863	Ppfia3	0.611962	0.684229
ENSMUSG00000003865	Gys1	15.5438	15.0166
ENSMUSG00000003868	Ruvbl2	57.5448	51.1505
ENSMUSG00000003873	Bax	83.0303	62.2959
ENSMUSG00000003923	Tfam	41.5875	45.8568
ENSMUSG00000003929	Zfp81	9.53671	5.58356
ENSMUSG00000003934	Efnb3	32.9369	32.0332
ENSMUSG00000003948	Mmd	26.6853	25.6068
ENSMUSG00000003949	Hlf	0.500951	0.375204
ENSMUSG00000003955	Fam162a	110.467	149.214
ENSMUSG00000003970	Rpl8	1194.14	987.239
ENSMUSG00000003974	Grm3	0.0529783	0.146769
ENSMUSG00000003992	Ssbp2	23.2367	29.5749
ENSMUSG00000004018	Fancl	16.0219	17.2663
ENSMUSG00000004031	Brinp2	0.187877	0.220216
ENSMUSG00000004032	Gstm5	87.8565	129.003
ENSMUSG00000004035	Gstm7	2.97786	6.15057
ENSMUSG00000004040	Stat3	3.68531	4.23428
ENSMUSG00000004043	Stat5a	0.787437	0.918773
ENSMUSG00000004044	Ptrf	5.67574	6.29055
ENSMUSG00000004054	Map3k11	9.82637	7.04628
ENSMUSG00000004056	Akt2	30.5862	24.3073
ENSMUSG00000004069	Dnaja3	22.0902	22.2256
ENSMUSG00000004070	Hmox2	35.1689	45.9194
ENSMUSG00000004071	Cdip1	36.59	40.5158
ENSMUSG00000004085	Zak	3.45608	3.28641
ENSMUSG00000004096	Cwc15	68.7814	98.7792
ENSMUSG00000004098	Col5a3	0.209589	0.251665
ENSMUSG00000004099	Dnmt1	60.3568	56.7812
ENSMUSG00000004100	Ppan	31.7902	23.9068
ENSMUSG00000004105	Angptl2	9.64637	11.149
ENSMUSG00000004110	Cacna1e	0.163155	0.147816
ENSMUSG00000004113	Cacna1b	0.874538	0.655916
ENSMUSG00000004127	Trmt10a	12.2939	9.41189
ENSMUSG00000004151	Etv1	2.47931	2.44457
ENSMUSG00000004187	Kifc2	0.727719	1.17128
ENSMUSG00000004207	Psap	72.5804	70.7413
ENSMUSG00000004231	Pax2	0.885677	0.8032
ENSMUSG00000004233	Wars2	4.0823	3.59662
ENSMUSG00000004263	Atn1	20.7653	14.4239
ENSMUSG00000004264	Phb2	259.065	199.309
ENSMUSG00000004266	Ptpn6	3.02916	2.57428
ENSMUSG00000004267	Eno2	0.714081	0.564146
ENSMUSG00000004268	Emg1	116.882	140.796
ENSMUSG00000004270	Lpcat3	15.3172	16.2538
ENSMUSG00000004285	Atp6v1f	59.3521	63.2793
ENSMUSG00000004319	Clcn3	12.075	9.95293
ENSMUSG00000004328	Hif3a	2.99289	3.14963
ENSMUSG00000004341	Gpx6	0.389166	1.01331
ENSMUSG00000004347	Pde1c	0.638363	0.3534
ENSMUSG00000004356	Utp20	14.1956	12.1714
ENSMUSG00000004359	Spic	0.567099	0.636111
ENSMUSG00000004360	9330159F19Rik	1.03257	1.62445
ENSMUSG00000004364	Cul3	55.3738	59.5973
ENSMUSG00000004366	Sst	6.08696	16.0791
ENSMUSG00000004383	Large	8.01697	9.52012
ENSMUSG00000004393	Ddx56	45.2971	44.2203
ENSMUSG00000004394	Tmed4	31.9132	33.2418
ENSMUSG00000004415	Col26a1	26.8195	29.2745
ENSMUSG00000004446	Bid	8.94317	10.9789
ENSMUSG00000004451	Ralb	19.1385	26.1786
ENSMUSG00000004455	Ppp1cc	112.869	118.751
ENSMUSG00000004460	Dnajb11	38.3296	45.8623
ENSMUSG00000004462	Tbccd1	9.5025	8.98719
ENSMUSG00000004473	Clec11a	0.271312	0.33679
ENSMUSG00000004500	Zfp324	3.33277	2.97935
ENSMUSG00000004508	Gab2	2.84317	3.14528
ENSMUSG00000004530	Coro1c	50.0186	45.1489
ENSMUSG00000004535	Tax1bp1	31.6767	36.867
ENSMUSG00000004540	Psg17	0.0621265	0.0400303
ENSMUSG00000004552	Ctse	1.15854	0
ENSMUSG00000004558	Ndrg2	3.65642	4.70091
ENSMUSG00000004561	Mettl17	20.9001	16.3427
ENSMUSG00000004562	Arhgef40	10.7196	9.34967
ENSMUSG00000004565	Pnpla6	8.11472	5.96482
ENSMUSG00000004567	Mcoln1	13.5119	11.1487
ENSMUSG00000004568	Arhgef18	5.51578	6.51092
ENSMUSG00000004591	Pkn2	24.5608	18.9948
ENSMUSG00000004610	Etfb	51.9385	49.5475
ENSMUSG00000004626	Stxbp2	13.1872	13.2416
ENSMUSG00000004631	Sgce	14.9059	17.9753
ENSMUSG00000004633	Chn2	1.27903	1.36466
ENSMUSG00000004637	Wwox	2.03394	2.6838
ENSMUSG00000004642	Slbp	91.5701	104.857
ENSMUSG00000004651	Tyr	0.294102	0.182509
ENSMUSG00000004655	Aqp1	0.597437	0.653786
ENSMUSG00000004661	Arid3b	26.4518	19.0492
ENSMUSG00000004665	Cnn2	61.2458	45.5484
ENSMUSG00000004667	Polr2e	84.3652	62.5173
ENSMUSG00000004668	Abca13	0.0214997	0.00750044
ENSMUSG00000004677	Myo9b	12.947	11.4195
ENSMUSG00000004698	Hdac9	2.28804	2.64263
ENSMUSG00000004748	Mtfp1	4.28317	4.91813
ENSMUSG00000004768	Rab23	10.9699	10.4304
ENSMUSG00000004771	Rab11a	95.7838	114.247
ENSMUSG00000004788	Eif2b2	34.3187	35.2263
ENSMUSG00000004789	Dlst	82.3271	88.4554
ENSMUSG00000004791	Pgf	2.96001	3.15246
ENSMUSG00000004798	Ulk2	7.75272	8.30399
ENSMUSG00000004815	Dgkq	4.90128	4.6591
ENSMUSG00000004837	Grap	2.4997	2.5735
ENSMUSG00000004843	Chmp2b	15.9352	21.0156
ENSMUSG00000004846	Plod3	23.7813	20.4228
ENSMUSG00000004849	Ap1s1	53.4273	63.5552
ENSMUSG00000004864	Mapk13	5.2572	5.00056
ENSMUSG00000004865	Srpk1	46.3892	45.0648
ENSMUSG00000004872	Pax3	8.5591	8.3521
ENSMUSG00000004880	Lbr	44.7821	45.4957
ENSMUSG00000004885	Crabp2	368.678	432.47
ENSMUSG00000004891	Nes	31.4047	41.4523
ENSMUSG00000004892	Bcan	0.0388965	0.121922
ENSMUSG00000004895	Prcc	33.5916	42.9828
ENSMUSG00000004896	Rrnad1	17.1787	21.2094
ENSMUSG00000004897	Hdgf	202.319	219.955
ENSMUSG00000004902	Slc25a18	0.587236	0.520092
ENSMUSG00000004929	Thop1	26.8736	18.9687
ENSMUSG00000004931	Apba3	7.5035	5.95525
ENSMUSG00000004933	Matk	0.665356	0.774984
ENSMUSG00000004934	Pias4	16.6521	21.2556
ENSMUSG00000004936	Map2k1	30.4207	30.7437
ENSMUSG00000004937	Sgta	58.2158	57.0505
ENSMUSG00000004945	Tmem242	49.06	49.3051
ENSMUSG00000004947	Dtx2	8.51329	5.58226
ENSMUSG00000004951	Hspb1	15.4239	15.9716
ENSMUSG00000004952	Rasa4	0.776982	0.627104
ENSMUSG00000004961	Syt5	0.735017	0.982129
ENSMUSG00000004980	Hnrnpa2b1	587.618	523.814
ENSMUSG00000004988	Fxyd4	0.0627235	0.175302
ENSMUSG00000004994	Ccdc130	6.05838	5.90992
ENSMUSG00000004996	Mri1	13.1086	7.03042
ENSMUSG00000005034	Prkacb	24.9412	23.2875
ENSMUSG00000005043	Sgsh	2.68636	2.1534
ENSMUSG00000005045	Chd5	0.114521	0.130017
ENSMUSG00000005054	Cstb	44.346	57.006
ENSMUSG00000005057	Sh2b2	4.58932	5.24475
ENSMUSG00000005069	Pex5	12.9256	12.8329
ENSMUSG00000005078	Jkamp	22.9989	20.6924
ENSMUSG00000005087	Cd44	2.66477	1.93182
ENSMUSG00000005089	Slc1a2	1.88649	1.93236
ENSMUSG00000005102	Eif2ak4	9.28091	9.88036
ENSMUSG00000005103	Wdr1	61.6098	66.581
ENSMUSG00000005107	Slc2a9	0.162281	0.160359
ENSMUSG00000005124	Wisp1	3.10436	2.63884
ENSMUSG00000005125	Ndrg1	4.37332	3.83549
ENSMUSG00000005131	4930550C14Rik	0.174768	0.157553
ENSMUSG00000005142	Man2b1	5.37784	6.26445
ENSMUSG00000005148	Klf5	0.763289	0.888232
ENSMUSG00000005150	Wdr83	50.3993	46.1007
ENSMUSG00000005161	Prdx2	346.125	390.513
ENSMUSG00000005198	Polr2a	55.3932	50.0941
ENSMUSG00000005204	Senp3	105.589	121.422
ENSMUSG00000005220	Corin	0.972199	1.47353
ENSMUSG00000005225	Plekha8	7.47788	8.3091
ENSMUSG00000005232	G6pc2	0.125996	0.195041
ENSMUSG00000005233	Spc25	0	63.3748
ENSMUSG00000005237	Dnah2	0.273282	0.137541
ENSMUSG00000005251	Ripk4	1.97932	1.91031
ENSMUSG00000005262	Ufd1l	48.2113	40.4539
ENSMUSG00000005267	Zfp287	3.37146	3.0314
ENSMUSG00000005268	Prlr	0.0620927	0.0424401
ENSMUSG00000005299	Letm1	9.29529	7.93003
ENSMUSG00000005312	Ubqln1	49.4746	42.4586
ENSMUSG00000005320	Fgfr4	0.714941	0.776197
ENSMUSG00000005338	Cadm3	3.28591	3.50406
ENSMUSG00000005354	Txn2	116.143	113.349
ENSMUSG00000005357	Slc1a6	1.13695	1.02004
ENSMUSG00000005360	Slc1a3	6.43502	8.47672
ENSMUSG00000005362	Crbn	15.9333	17.907
ENSMUSG00000005364	Il5ra	0.0815861	0.15038
ENSMUSG00000005370	Msh6	35.8863	37.5996
ENSMUSG00000005371	Fbxo11	22.4335	25.4095
ENSMUSG00000005373	Mlxipl	0.637929	1.02917
ENSMUSG00000005374	Tbl2	9.87497	9.04675
ENSMUSG00000005378	Wbscr22	54.0809	51.6825
ENSMUSG00000005397	Nid1	18.5891	20.9108
ENSMUSG00000005410	Mcm5	143.884	118.001
ENSMUSG00000005413	Hmox1	9.63759	8.8271
ENSMUSG00000005417	Mprip	44.4592	40.2977
ENSMUSG00000005442	Cic	57.2418	56.0815
ENSMUSG00000005447	Pafah1b3	80.8017	82.7253
ENSMUSG00000005465	Il27ra	0.0509893	0.159476
ENSMUSG00000005469	Prkaca	60.6081	65.654
ENSMUSG00000005470	Asf1b	33.1545	39.6283
ENSMUSG00000005481	Ddx39	104.431	100.51
ENSMUSG00000005483	Dnajb1	27.5111	38.8521
ENSMUSG00000005493	Msh4	0.106091	0.0408974
ENSMUSG00000005501	Usp40	9.73167	9.72308
ENSMUSG00000005503	Evx1	0.826142	0.695848
ENSMUSG00000005505	Kbtbd4	16.4436	19.5933
ENSMUSG00000005506	Celf1	73.3724	61.8147
ENSMUSG00000005510	Ndufs3	48.7085	66.5393
ENSMUSG00000005514	Por	20.2488	18.6655
ENSMUSG00000005533	Igf1r	14.9854	9.1147
ENSMUSG00000005534	Insr	6.10379	5.20113
ENSMUSG00000005540	Fcer2a	0.149023	0.090654
ENSMUSG00000005553	Atp4a	0.147529	0.200678
ENSMUSG00000005566	Trim28	334.049	298.481
ENSMUSG00000005575	Ube2m	151.005	158.798
ENSMUSG00000005580	Adcy9	0.282037	0.275113
ENSMUSG00000005583	Mef2c	3.94424	3.13308
ENSMUSG00000005609	Ctr9	20.7966	22.5154
ENSMUSG00000005610	Eif4g2	492.523	475.637
ENSMUSG00000005611	Mrvi1	0.651998	0.806824
ENSMUSG00000005615	Pcyt1a	15.8243	16.5064
ENSMUSG00000005621	Zfp592	8.40648	8.21007
ENSMUSG00000005625	Psmd4	130.66	140.562
ENSMUSG00000005628	Tmod4	0.646384	0.827012
ENSMUSG00000005640	Insrr	0.271562	0.274674
ENSMUSG00000005649	Cabp5	0.35803	0.0758693
ENSMUSG00000005656	Snx6	55.0886	65.8371
ENSMUSG00000005667	Mthfd2	39.7948	46.2314
ENSMUSG00000005672	Kit	6.26123	5.49355
ENSMUSG00000005674	Tomm40l	14.0737	11.9317
ENSMUSG00000005677	Nr1i3	0.0860572	0.171779
ENSMUSG00000005681	Apoa2	2.66392	8.46433
ENSMUSG00000005682	Pan2	19.4837	19.9836
ENSMUSG00000005683	Cs	113.016	106.734
ENSMUSG00000005686	Ampd3	0.449474	0.379715
ENSMUSG00000005687	Bcas2	75.1637	94.3282
ENSMUSG00000005698	Ctcf	43.7492	40.6158
ENSMUSG00000005699	Pard6a	4.20307	3.22214
ENSMUSG00000005705	Agrp	0.411773	0.0610973
ENSMUSG00000005716	Pvalb	0.27595	0.349521
ENSMUSG00000005718	Tfap4	13.7891	11.9203
ENSMUSG00000005732	Ranbp1	321.925	421.571
ENSMUSG00000005763	Cd247	0.202372	0.158561
ENSMUSG00000005774	Rfx5	3.43715	2.01942
ENSMUSG00000005779	Psmb4	160.854	215.391
ENSMUSG00000005802	Slc30a4	5.11809	4.33506
ENSMUSG00000005803	Sqrdl	0.663196	0.939074
ENSMUSG00000005804	Bloc1s6	13.2533	14.3721
ENSMUSG00000005813	Metap1	28.3366	31.9094
ENSMUSG00000005823	Gpr108	8.47162	8.35271
ENSMUSG00000005824	Tnfsf14	0.0132476	0.0451473
ENSMUSG00000005836	Gata6	10.9118	10.9482
ENSMUSG00000005846	Rsl1d1	120.017	153.956
ENSMUSG00000005871	Apc	12.5119	9.04614
ENSMUSG00000005873	Reep5	15.488	15.5144
ENSMUSG00000005881	Ergic3	56.3222	54.7958
ENSMUSG00000005882	Uqcc1	140.486	111.64
ENSMUSG00000005883	Spo11	0.196264	0.159134
ENSMUSG00000005886	Ncoa2	12.1647	9.07646
ENSMUSG00000005892	Trh	5.17553	2.75644
ENSMUSG00000005893	Nr2c2	9.7574	4.78637
ENSMUSG00000005897	Nr2c1	6.08777	6.36971
ENSMUSG00000005899	Smpd4	41.3899	29.9373
ENSMUSG00000005907	Pex1	4.44199	3.92576
ENSMUSG00000005917	Otx1	6.95091	6.6615
ENSMUSG00000005936	Kctd20	41.7474	39.6567
ENSMUSG00000005947	Itgae	0.397238	0.210824
ENSMUSG00000005949	Ctns	6.85223	7.54407
ENSMUSG00000005951	Shpk	0.244417	0.358951
ENSMUSG00000005958	Ephb3	10.0113	7.98022
ENSMUSG00000005968	Tuft1	3.19866	4.6896
ENSMUSG00000005973	Rcn1	50.0218	50.3456
ENSMUSG00000005980	Dnase1	5.95895	3.9538
ENSMUSG00000005981	Trap1	44.398	45.9253
ENSMUSG00000005982	Naa60	23.1265	21.423
ENSMUSG00000005983	1700037C18Rik	4.35962	4.69593
ENSMUSG00000005986	Ankrd13d	3.6478	2.09662
ENSMUSG00000006005	Tpr	107.437	141.701
ENSMUSG00000006010	BC003331	7.25659	7.93491
ENSMUSG00000006014	Prg4	1.59226	2.91837
ENSMUSG00000006019	Dhx34	4.45334	2.98478
ENSMUSG00000006021	Kptn	6.54445	6.89417
ENSMUSG00000006024	Napa	34.053	42.8746
ENSMUSG00000006050	Sra1	41.1527	56.47
ENSMUSG00000006057	Atp5g1	102.37	87.4242
ENSMUSG00000006058	Snf8	44.0266	51.8849
ENSMUSG00000006095	Tbcb	45.9516	48.0512
ENSMUSG00000006127	Inpp5k	7.87858	8.65535
ENSMUSG00000006134	Crkl	24.7234	24.073
ENSMUSG00000006143	Upk3bl	0.671394	0.458966
ENSMUSG00000006154	Eps8l1	1.04183	0.279705
ENSMUSG00000006169	Clint1	41.337	42.1522
ENSMUSG00000006179	Prss16	0.0305185	0.0481109
ENSMUSG00000006191	Cdkal1	8.21469	9.33109
ENSMUSG00000006205	Htra1	1.39681	1.63974
ENSMUSG00000006215	Zbtb17	12.913	10.0789
ENSMUSG00000006218	Fam131c	0.0819091	0.107225
ENSMUSG00000006219	Fblim1	8.85518	12.3139
ENSMUSG00000006221	Hspb7	5.41206	3.85103
ENSMUSG00000006235	Epor	4.54763	6.09573
ENSMUSG00000006241	Ccdc159	0.915618	0.831162
ENSMUSG00000006262	Mob1b	8.53952	6.36242
ENSMUSG00000006270	Vax1	0.495505	0.623752
ENSMUSG00000006273	Atp6v1b2	44.2838	47.3402
ENSMUSG00000006276	Eps15l1	26.8513	27.3327
ENSMUSG00000006281	Tep1	2.38524	1.74499
ENSMUSG00000006288	Ttc5	21.9124	25.3423
ENSMUSG00000006289	Osgep	28.5365	42.7028
ENSMUSG00000006299	Aamp	65.5845	51.2918
ENSMUSG00000006301	Tmbim1	3.79341	4.59923
ENSMUSG00000006304	Arpc2	114.155	143.97
ENSMUSG00000006307	Kmt2b	15.4353	12.0185
ENSMUSG00000006311	Etv2	0.604672	1.27658
ENSMUSG00000006313	Upk1a	2.15897	2.1037
ENSMUSG00000006315	Tmem147	64.5564	72.0987
ENSMUSG00000006333	Rps9	1492.57	1241.08
ENSMUSG00000006335	Tfpt	13.0047	13.0919
ENSMUSG00000006342	Susd2	0.717488	0.779907
ENSMUSG00000006344	Ggt5	0.182001	0.13065
ENSMUSG00000006345	Ggt1	1.94504	1.93391
ENSMUSG00000006356	Crip2	35.8569	27.3551
ENSMUSG00000006360	Crip1	29.5539	29.3125
ENSMUSG00000006369	Fbln1	47.7931	36.8967
ENSMUSG00000006378	Gcat	13.0445	10.9304
ENSMUSG00000006386	Tek	7.03772	6.4257
ENSMUSG00000006389	Mpl	0.349981	0.433655
ENSMUSG00000006390	Elovl1	20.8183	26.6576
ENSMUSG00000006392	Med8	56.0744	69.206
ENSMUSG00000006395	Hyi	4.53397	4.44577
ENSMUSG00000006398	Cdc20	121.033	125.582
ENSMUSG00000006403	Adamts4	1.2962	1.4056
ENSMUSG00000006411	Pvrl4	0.318721	0.318724
ENSMUSG00000006412	Pfdn2	68.4657	57.7939
ENSMUSG00000006418	Rnf114	47.4877	46.4144
ENSMUSG00000006435	Neurl1a	1.78658	1.77672
ENSMUSG00000006442	Srm	112.024	81.539
ENSMUSG00000006445	Epha2	2.87668	2.05009
ENSMUSG00000006456	Rbm14	65.2266	55.5581
ENSMUSG00000006457	Actn3	1.24369	1.22267
ENSMUSG00000006463	Zdhhc24	3.28497	3.44804
ENSMUSG00000006464	Bbs1	3.79276	3.36884
ENSMUSG00000006471	Ndor1	13.1362	10.7279
ENSMUSG00000006476	Nsmf	13.8642	14.87
ENSMUSG00000006494	Pdk1	18.9416	14.8886
ENSMUSG00000006498	Ptbp1	404.962	269.967
ENSMUSG00000006522	Itih3	0.205375	0.194646
ENSMUSG00000006526	Tmem110	9.59039	7.96003
ENSMUSG00000006527	Sfmbt1	8.01982	7.33152
ENSMUSG00000006538	Ihh	0.321926	0.164617
ENSMUSG00000006542	Prkag3	0.172636	0.161313
ENSMUSG00000006567	Atp7b	1.67964	1.26598
ENSMUSG00000006574	Slc4a1	31.1689	38.9423
ENSMUSG00000006575	Rundc3a	2.98316	4.40108
ENSMUSG00000006576	Slc4a3	4.83336	3.62238
ENSMUSG00000006586	Runx1t1	2.83694	3.44067
ENSMUSG00000006599	Gtf2h1	20.3808	22.2668
ENSMUSG00000006611	Hfe	1.05061	0.800554
ENSMUSG00000006641	Slc5a6	6.67074	4.99232
ENSMUSG00000006649	Nphs1	0.146962	0.0997501
ENSMUSG00000006651	Aplp1	4.03695	6.4082
ENSMUSG00000006673	Qrich1	44.1824	50.8583
ENSMUSG00000006675	P4htm	1.37404	1.40821
ENSMUSG00000006676	Usp19	29.8647	24.156
ENSMUSG00000006699	Cdc42	199.338	216.669
ENSMUSG00000006705	Pknox1	7.24069	7.74243
ENSMUSG00000006711	D130043K22Rik	0.0806102	0.0967057
ENSMUSG00000006715	Gmnn	70.108	94.2481
ENSMUSG00000006717	Acot13	15.5462	23.7293
ENSMUSG00000006720	Zfp184	9.52353	11.3052
ENSMUSG00000006724	Cyp27b1	0.144021	0.183356
ENSMUSG00000006728	Cdk4	758.459	743.069
ENSMUSG00000006731	B4galnt1	0.614787	0.417879
ENSMUSG00000006732	Mettl1	21.7914	18.7769
ENSMUSG00000006736	Tspan31	59.4841	60.3723
ENSMUSG00000006740	Kif5b	24.0447	22.1757
ENSMUSG00000006763	Saal1	8.55558	7.80073
ENSMUSG00000006777	Krt23	0.264863	0.215377
ENSMUSG00000006782	Cnp	3.79631	3.68029
ENSMUSG00000006784	Ttc25	0.31726	0.396955
ENSMUSG00000006800	Sulf2	61.0944	57.6211
ENSMUSG00000006818	Sod2	13.2364	11.4434
ENSMUSG00000006850	Tmco6	7.10254	8.43316
ENSMUSG00000006906	Stambp	4.91429	6.44764
ENSMUSG00000006920	Ezh1	4.39815	4.48491
ENSMUSG00000006930	Hap1	5.15104	5.59263
ENSMUSG00000006931	Leprel4	39.1175	45.7392
ENSMUSG00000006932	Ctnnb1	383.22	352.663
ENSMUSG00000006941	Eif1b	76.0175	102.391
ENSMUSG00000006958	Chrd	0.829726	0.812761
ENSMUSG00000006998	Psmd2	172.709	183.332
ENSMUSG00000007021	Syngr3	0.565359	0.759534
ENSMUSG00000007029	Vars	127.066	127.399
ENSMUSG00000007030	Vwa7	0.40189	0.293601
ENSMUSG00000007034	Slc44a4	0.208507	0.261628
ENSMUSG00000007035	Msh5	1.56341	2.23597
ENSMUSG00000007036	Abhd16a	11.655	9.19483
ENSMUSG00000007038	Neu1	4.7408	3.90111
ENSMUSG00000007039	Ddah2	81.6233	77.198
ENSMUSG00000007041	Clic1	77.6554	99.8461
ENSMUSG00000007050	Lsm2	82.5222	100.502
ENSMUSG00000007080	Pole	25.872	33.6123
ENSMUSG00000007097	Atp1a2	1.29302	1.16938
ENSMUSG00000007122	Casq1	6.46217	7.07878
ENSMUSG00000007207	Stx1a	4.20205	3.49992
ENSMUSG00000007216	Zfp775	2.02555	1.96016
ENSMUSG00000007279	Scube2	3.73477	2.67417
ENSMUSG00000007338	Mrpl49	48.663	64.2505
ENSMUSG00000007379	Dennd2c	0.618816	0.84711
ENSMUSG00000007411	Mark3	37.5398	37.1032
ENSMUSG00000007415	Gatad1	46.0975	48.0767
ENSMUSG00000007440	Pcdha2	0.507384	0.629998
ENSMUSG00000007458	M6pr	30.3071	33.1789
ENSMUSG00000007476	Lrrc8a	7.44141	8.31329
ENSMUSG00000007480	Mc5r	0.0962509	0.0672424
ENSMUSG00000007564	Ppp2r1a	162.333	164.299
ENSMUSG00000007570	Fance	18.0107	13.4729
ENSMUSG00000007589	Tinf2	30.5753	35.853
ENSMUSG00000007591	Tssk4	0.655292	0.990237
ENSMUSG00000007594	Hapln4	0.0794239	0.0905071
ENSMUSG00000007603	Dus3l	12.6489	8.62321
ENSMUSG00000007610	Gtpbp3	9.60391	8.27993
ENSMUSG00000007613	Tgfbr1	47.1432	36.1304
ENSMUSG00000007617	Homer1	12.4476	10.3847
ENSMUSG00000007646	Rad51c	6.5697	6.9631
ENSMUSG00000007653	Gabrb2	0.424701	0.349362
ENSMUSG00000007656	Arpp19	232.187	355.417
ENSMUSG00000007659	Bcl2l1	22.7538	23.997
ENSMUSG00000007670	Khsrp	61.3594	50.8343
ENSMUSG00000007682	Dio2	0.135129	0.169226
ENSMUSG00000007721	Ccdc124	37.1844	23.5045
ENSMUSG00000007739	Cct4	218.081	252.914
ENSMUSG00000007777	0610009B22Rik	22.538	24.7975
ENSMUSG00000007783	Cpt1c	3.66898	3.43781
ENSMUSG00000007805	Twist2	7.23584	8.76401
ENSMUSG00000007812	Zfp655	9.08397	9.49091
ENSMUSG00000007815	Rhoa	137.317	145.991
ENSMUSG00000007817	Zmiz1	23.0925	13.4734
ENSMUSG00000007827	Ankrd26	5.15653	4.9092
ENSMUSG00000007833	Aldh16a1	15.044	8.83045
ENSMUSG00000007836	Hnrnpa0	222.141	234.968
ENSMUSG00000007837	Prrg2	4.94423	4.35199
ENSMUSG00000007850	Hnrnph1	386.924	395.567
ENSMUSG00000007867	Ift43	20.0716	24.1581
ENSMUSG00000007872	Id3	84.257	66.0398
ENSMUSG00000007877	Tcap	0.910529	0.732178
ENSMUSG00000007880	Arid1a	41.9126	35.0592
ENSMUSG00000007888	Crlf1	4.36462	5.55592
ENSMUSG00000007891	Ctsd	72.4266	78.1058
ENSMUSG00000007892	Rplp1	922.318	503.307
ENSMUSG00000007908	Hmgcll1	1.44116	1.33965
ENSMUSG00000007946	Phox2a	0.807728	1.20455
ENSMUSG00000007950	Abhd8	6.77114	5.49881
ENSMUSG00000007987	Ift22	16.7393	21.1929
ENSMUSG00000007989	Fzd3	17.6807	8.81911
ENSMUSG00000008028	1700008O03Rik	0.788188	0.707193
ENSMUSG00000008036	Ap2s1	73.5916	95.7993
ENSMUSG00000008090	Fgfrl1	13.049	12.4581
ENSMUSG00000008129	4930432K21Rik	0.835169	1.04572
ENSMUSG00000008136	Fhl2	6.89492	6.83452
ENSMUSG00000008140	Emc10	32.9432	26.9819
ENSMUSG00000008153	Clstn3	1.48628	1.07157
ENSMUSG00000008167	Fbxw9	6.25275	6.72507
ENSMUSG00000008193	Spib	0.131766	0.106665
ENSMUSG00000008200	Fnbp4	19.3143	20.7991
ENSMUSG00000008206	Cers4	5.3819	5.05496
ENSMUSG00000008226	Scrn3	6.52362	5.87245
ENSMUSG00000008301	Phax	36.4178	45.4263
ENSMUSG00000008305	Tle1	19.0428	24.4094
ENSMUSG00000008307	1700109H08Rik	0.882002	0.883487
ENSMUSG00000008318	Relt	5.05172	1.91224
ENSMUSG00000008333	Snrpb2	61.8962	74.0433
ENSMUSG00000008348	Ubc	16.9661	21.5859
ENSMUSG00000008373	Prpf31	14.6032	14.4028
ENSMUSG00000008384	Sertad1	4.5927	7.494
ENSMUSG00000008393	Carhsp1	35.6309	39.3077
ENSMUSG00000008398	Elk3	14.4044	11.3362
ENSMUSG00000008429	Herpud2	11.6822	12.331
ENSMUSG00000008435	Rdh13	14.3017	13.0606
ENSMUSG00000008438	Adam21	0.101717	0.0674831
ENSMUSG00000008450	Nutf2	43.4155	40.729
ENSMUSG00000008461	Fut1	0.0262932	0
ENSMUSG00000008475	Arpc5	47.8108	61.2611
ENSMUSG00000008482	Rnf151	0.347742	0.366228
ENSMUSG00000008489	Elavl2	10.8285	8.83164
ENSMUSG00000008496	Pou2f2	0.499656	0.988639
ENSMUSG00000008540	Mgst1	26.253	18.2803
ENSMUSG00000008575	Nfib	1.01988	1.44814
ENSMUSG00000008590	Htr3b	0.262524	0.308071
ENSMUSG00000008601	Rab25	2.10929	2.31894
ENSMUSG00000008604	Ubqln4	56.7354	55.3229
ENSMUSG00000008658	Rbfox1	0.226955	0.442454
ENSMUSG00000008668	Rps18	678.096	738.977
ENSMUSG00000008683	Rps15a	3210.12	3852.5
ENSMUSG00000008686	ENSMUSG00000008686	2.68262	2.6488
ENSMUSG00000008690	Ncaph2	50.3371	46.7162
ENSMUSG00000008730	Hipk1	12.8743	12.0893
ENSMUSG00000008734	Gprc5b	9.02567	9.47885
ENSMUSG00000008763	Man1a2	14.6909	10.5331
ENSMUSG00000008822	Acyp1	15.4021	14.3385
ENSMUSG00000008843	Cldn13	1.17573	2.36552
ENSMUSG00000008845	Cd163	0.067908	0.0317256
ENSMUSG00000008855	Hdac5	10.2648	8.1715
ENSMUSG00000008859	Rala	26.5306	26.6251
ENSMUSG00000008892	Vdac3	75.504	97.8193
ENSMUSG00000008932	Slc1a7	0.0517293	0.0932519
ENSMUSG00000008958	Vps72	46.7499	46.6681
ENSMUSG00000008976	Gabpa	19.8527	15.1301
ENSMUSG00000008999	Bmp7	8.62619	8.98194
ENSMUSG00000009013	Dynll1	487.982	810.157
ENSMUSG00000009030	Pdcl	23.2383	20.4895
ENSMUSG00000009035	Tmem184b	15.3835	12.8769
ENSMUSG00000009073	Nf2	33.2213	26.5581
ENSMUSG00000009075	Cabp7	1.47464	1.51037
ENSMUSG00000009076	Zmat5	14.1368	14.4579
ENSMUSG00000009079	Ewsr1	227.418	204.26
ENSMUSG00000009090	Ap1b1	20.4817	18.9558
ENSMUSG00000009092	Derl3	1.34282	0.630933
ENSMUSG00000009097	Tbx1	7.42835	6.26695
ENSMUSG00000009108	Gnat2	0.78039	0.526301
ENSMUSG00000009112	Bcl2l13	18.0274	13.1398
ENSMUSG00000009145	Dqx1	1.2617	1.34306
ENSMUSG00000009207	Lnp	10.533	8.37287
ENSMUSG00000009214	Tmem8c	0.213828	0.310915
ENSMUSG00000009216	Fam163b	0.138085	0.0863525
ENSMUSG00000009246	Trpm5	0.0473527	0.298142
ENSMUSG00000009281	Rarres2	4.78686	6.46021
ENSMUSG00000009291	Pttg1ip	19.7427	22.7385
ENSMUSG00000009293	Ube2g2	39.4963	41.4932
ENSMUSG00000009350	Mpo	0.586902	1.02027
ENSMUSG00000009376	Met	3.36525	3.76605
ENSMUSG00000009378	Slc16a12	0.930196	0.790101
ENSMUSG00000009394	Syn2	0.405546	0.286194
ENSMUSG00000009418	Nav1	7.71745	6.89476
ENSMUSG00000009470	Tnpo1	64.9059	44.5858
ENSMUSG00000009471	Myod1	0.0738896	0.214881
ENSMUSG00000009487	Otog	0.0788853	0.0565542
ENSMUSG00000009535	Rnmt	25.0545	22.6252
ENSMUSG00000009545	Kcnq1	0.332585	0.546291
ENSMUSG00000009549	Srp14	89.8166	140.783
ENSMUSG00000009551	6330409D20Rik	0.131295	0.230722
ENSMUSG00000009555	Cdk9	58.6758	50.6975
ENSMUSG00000009563	Tor2a	24.4372	22.216
ENSMUSG00000009566	Fpgs	14.9799	11.4298
ENSMUSG00000009569	Mkl2	6.62978	5.98885
ENSMUSG00000009575	Cbx5	111.762	78.7877
ENSMUSG00000009585	Apobec3	2.66493	3.31325
ENSMUSG00000009614	Sardh	0.0557315	0.136431
ENSMUSG00000009621	Vav2	11.8002	9.77695
ENSMUSG00000009628	Tex15	0.870467	1.03228
ENSMUSG00000009630	Ppp2cb	60.2113	62.3315
ENSMUSG00000009633	G0s2	2.16437	1.70609
ENSMUSG00000009640	Dmap1	23.795	25.021
ENSMUSG00000009646	Pla2g12b	0.304118	0.575904
ENSMUSG00000009647	Mcu	6.14662	5.74346
ENSMUSG00000009654	Oit3	0.646257	0.654933
ENSMUSG00000009681	Bcr	9.86444	7.98324
ENSMUSG00000009687	Fxyd5	3.78796	7.34314
ENSMUSG00000009733	Tfcp2	7.97693	7.93633
ENSMUSG00000009734	Pou6f2	0.111287	0.209885
ENSMUSG00000009739	Pou6f1	0.815864	1.12573
ENSMUSG00000009741	Ubp1	35.4501	32.243
ENSMUSG00000009772	Nuak2	7.75732	7.1084
ENSMUSG00000009828	Ick	13.6441	10.2343
ENSMUSG00000009863	Sdhb	77.811	85.0995
ENSMUSG00000009876	Cox4i2	3.51434	4.09125
ENSMUSG00000009894	Snap47	31.9164	32.0564
ENSMUSG00000009900	Wnt3a	2.84265	1.8557
ENSMUSG00000009905	Kdsr	2.91822	2.59493
ENSMUSG00000009907	Vps4b	18.348	19.2832
ENSMUSG00000009927	Rps25	496.348	746.73
ENSMUSG00000010021	Kif19a	1.48059	1.73627
ENSMUSG00000010025	Aldh3a2	8.78776	8.67746
ENSMUSG00000010044	Zmynd10	0.197603	0.22345
ENSMUSG00000010045	Tmem115	11.9717	11.4766
ENSMUSG00000010047	Hyal2	27.6184	22.9859
ENSMUSG00000010048	Ifrd2	26.6655	19.2971
ENSMUSG00000010057	Nprl2	11.3595	13.3116
ENSMUSG00000010064	Slc38a3	2.86753	3.23219
ENSMUSG00000010066	Cacna2d2	3.34313	2.29415
ENSMUSG00000010067	Rassf1	5.09205	4.18649
ENSMUSG00000010080	Epn3	1.05184	0.73869
ENSMUSG00000010086	Rnf112	0.296468	0.210651
ENSMUSG00000010095	Slc3a2	36.4901	34.2783
ENSMUSG00000010097	Nxf1	79.4439	93.308
ENSMUSG00000010110	Stx5a	40.7497	45.1016
ENSMUSG00000010122	Slc47a1	0.609367	0.259142
ENSMUSG00000010136	Pifo	0.301751	0.3446
ENSMUSG00000010142	Tnfrsf13b	0.157281	0.275045
ENSMUSG00000010175	Prox1	1.82504	1.79172
ENSMUSG00000010205	Raver1	42.9768	34.0526
ENSMUSG00000010277	2610507B11Rik	46.227	36.9657
ENSMUSG00000010290	AI597479	15.2445	12.0408
ENSMUSG00000010307	Tmem86a	3.22398	2.74325
ENSMUSG00000010311	Optc	0.629284	0.638138
ENSMUSG00000010342	Tex14	0.202516	0.514899
ENSMUSG00000010358	Ifi35	1.69499	2.22883
ENSMUSG00000010362	Rdm1	9.40409	9.69372
ENSMUSG00000010376	Nedd8	242.633	348.061
ENSMUSG00000010392	Gosr1	9.6524	7.84596
ENSMUSG00000010406	Mrpl52	125.377	158.157
ENSMUSG00000010453	Kansl3	17.8979	19.2316
ENSMUSG00000010461	Eya4	3.00785	2.18405
ENSMUSG00000010476	Ebf3	8.16661	9.68017
ENSMUSG00000010505	Myt1	1.4792	2.23959
ENSMUSG00000010517	Faf1	18.8472	19.7449
ENSMUSG00000010529	Gm266	5.62367	6.88699
ENSMUSG00000010538	Tsacc	7.24471	6.56881
ENSMUSG00000010554	Mettl16	23.1804	21.8528
ENSMUSG00000010592	Dazl	0.022767	0.0231957
ENSMUSG00000010607	Pigyl	7.49928	6.20573
ENSMUSG00000010608	Rbm25	42.4538	47.1946
ENSMUSG00000010609	Psen2	2.05424	2.24662
ENSMUSG00000010651	Acaa1b	0.200033	0.361032
ENSMUSG00000010660	Plcd1	3.95546	5.76216
ENSMUSG00000010663	Fads1	45.9978	61.9972
ENSMUSG00000010721	Lmbr1	2.42207	2.50836
ENSMUSG00000010751	Tnfrsf22	2.65722	2.3161
ENSMUSG00000010755	Cars	24.7788	35.1269
ENSMUSG00000010760	Phlda2	3.30264	2.04308
ENSMUSG00000010797	Wnt2	8.68998	9.4289
ENSMUSG00000010803	Gabra1	0.188743	0.0813678
ENSMUSG00000010830	Kdelr3	3.97724	6.90641
ENSMUSG00000010911	Apip	19.7921	27.4241
ENSMUSG00000010914	Pdhx	14.1366	15.1282
ENSMUSG00000010936	Vac14	17.174	16.1416
ENSMUSG00000011008	Mcoln2	0.10632	0.113294
ENSMUSG00000011096	Akt1s1	26.6775	25.5569
ENSMUSG00000011114	Tbrg1	59.3636	82.18
ENSMUSG00000011148	Adssl1	2.43573	2.25497
ENSMUSG00000011158	Brf1	15.265	13.8233
ENSMUSG00000011171	Vipr2	1.11149	1.21181
ENSMUSG00000011179	Odc1	220.963	214.145
ENSMUSG00000011254	Thg1l	27.3414	25.0169
ENSMUSG00000011256	Adam19	2.45599	1.68432
ENSMUSG00000011257	Pabpc4	50.4649	55.5278
ENSMUSG00000011263	Exoc3l2	2.3733	2.01818
ENSMUSG00000011305	Plin5	0.126947	0.0796512
ENSMUSG00000011306	Sugp1	13.1024	14.8135
ENSMUSG00000011382	Dhdh	3.71857	3.31318
ENSMUSG00000011427	Zfp790	3.88211	4.53366
ENSMUSG00000011589	Fsd1	5.62818	5.27296
ENSMUSG00000011658	Fuz	11.7798	7.22236
ENSMUSG00000011752	Pgam1	78.4179	92.9816
ENSMUSG00000011831	Evi5	9.01591	8.8774
ENSMUSG00000011832	Evi5l	1.0864	1.59091
ENSMUSG00000011837	Snapc2	15.5621	20.5121
ENSMUSG00000011877	Git1	23.6932	19.6577
ENSMUSG00000011884	Gltp	16.9455	15.6809
ENSMUSG00000011958	Bnip2	40.9838	39.1792
ENSMUSG00000011960	Ccnt1	13.6296	12.9668
ENSMUSG00000012017	Scarf2	8.1418	7.63126
ENSMUSG00000012076	Brms1l	11.9997	13.5845
ENSMUSG00000012114	Med15	20.9117	19.0026
ENSMUSG00000012117	Dhdds	18.9023	18.2788
ENSMUSG00000012123	Aim1l	0.0878818	0.0905214
ENSMUSG00000012126	Ubxn11	1.49822	1.80117
ENSMUSG00000012282	Wnt8a	0.387942	0.201859
ENSMUSG00000012296	Tjap1	18.566	13.8782
ENSMUSG00000012350	Ehf	0.0349434	0.0112559
ENSMUSG00000012396	Nanog	1.26059	0.703061
ENSMUSG00000012405	Rpl15	164.274	107.399
ENSMUSG00000012422	Tmem167	15.2452	13.8556
ENSMUSG00000012428	Steap4	0.127271	0.0823023
ENSMUSG00000012429	Mplkip	14.0077	19.8723
ENSMUSG00000012443	Kif11	38.2451	39.8777
ENSMUSG00000012483	Rpa3	52.9592	66.5271
ENSMUSG00000012519	Mlkl	0.0736153	0.0963735
ENSMUSG00000012520	Phox2b	3.77107	4.9702
ENSMUSG00000012535	Tnpo3	55.042	58.1641
ENSMUSG00000012609	Ttll5	6.89686	7.61489
ENSMUSG00000012640	Zfp715	4.50742	3.79626
ENSMUSG00000012777	Acpt	6.62852	7.22656
ENSMUSG00000012848	Rps5	1275.85	1300.31
ENSMUSG00000013033	Lphn1	19.2349	15.2348
ENSMUSG00000013076	Amotl1	16.5101	13.0723
ENSMUSG00000013089	Etv5	15.2253	12.3319
ENSMUSG00000013150	Gfod2	5.15151	4.7625
ENSMUSG00000013155	Enkd1	13.2841	14.5996
ENSMUSG00000013158	4933405L10Rik	0.101461	0.0657238
ENSMUSG00000013160	Atp6v0d1	35.2933	45.132
ENSMUSG00000013236	Ptprs	53.0521	44.1416
ENSMUSG00000013275	Slc41a1	5.73924	5.7918
ENSMUSG00000013367	Iglon5	3.52258	3.76819
ENSMUSG00000013415	Igf2bp1	51.7522	47.3392
ENSMUSG00000013418	B4galnt2	0.330212	0.192073
ENSMUSG00000013419	Zfp651	2.06768	1.32626
ENSMUSG00000013465	Nelfb	41.6187	45.4362
ENSMUSG00000013483	Card14	0.0336139	0.0342544
ENSMUSG00000013495	Tmem175	6.88227	4.93758
ENSMUSG00000013523	Bcas1	0.324815	0.274793
ENSMUSG00000013539	Tango2	7.47306	8.26486
ENSMUSG00000013584	Aldh1a2	22.6289	23.266
ENSMUSG00000013593	Ndufs2	99.968	111.496
ENSMUSG00000013611	Snx31	0.200397	0.230058
ENSMUSG00000013622	Atraid	27.0483	32.9584
ENSMUSG00000013629	Cad	31.8286	19.6171
ENSMUSG00000013646	Sh3bp5l	11.5316	10.9337
ENSMUSG00000013662	Atad1	32.6922	32.5059
ENSMUSG00000013663	Pten	10.7832	9.50807
ENSMUSG00000013698	Pea15a	45.4021	49.5858
ENSMUSG00000013701	Timm23	102.056	127.722
ENSMUSG00000013736	Trnt1	21.9836	21.88
ENSMUSG00000013787	Ehmt2	61.3021	50.5031
ENSMUSG00000013822	Elof1	84.4452	87.2241
ENSMUSG00000013833	Med16	18.1076	10.6755
ENSMUSG00000013846	St3gal1	9.10931	8.94411
ENSMUSG00000013858	Tmem259	41.6744	30.0358
ENSMUSG00000013878	Rnf170	5.83135	5.56188
ENSMUSG00000013921	Clip3	24.4974	27.4738
ENSMUSG00000013936	Myl2	128.231	178.555
ENSMUSG00000013973	Dedd	8.70834	8.07924
ENSMUSG00000013974	Mcemp1	0.0605672	0.0218266
ENSMUSG00000013997	Nit1	22.0127	22.1182
ENSMUSG00000014030	Pax5	1.72362	0.54836
ENSMUSG00000014039	Prdm15	6.53213	5.19921
ENSMUSG00000014074	Rnf168	14.233	13.1224
ENSMUSG00000014075	Tctex1d2	12.1582	13.2631
ENSMUSG00000014077	Chp1	40.1518	41.9967
ENSMUSG00000014158	Trpv4	0.236846	0.18372
ENSMUSG00000014164	Klhl3	0.673617	0.398346
ENSMUSG00000014177	Tvp23b	15.8466	13.9744
ENSMUSG00000014195	Dnajc7	80.7845	101.065
ENSMUSG00000014198	Zfp385c	7.08522	7.68116
ENSMUSG00000014226	Cacybp	119.805	140.514
ENSMUSG00000014232	Cluap1	8.08792	12.9529
ENSMUSG00000014243	Zswim7	10.4414	13.5553
ENSMUSG00000014245	Pigl	9.47284	7.82223
ENSMUSG00000014294	Ndufa2	105.923	119.35
ENSMUSG00000014301	Pam16	26.5703	33.9671
ENSMUSG00000014303	Glis2	20.4004	17.7055
ENSMUSG00000014313	Cox6c	294.542	342.465
ENSMUSG00000014329	Bicc1	4.36699	3.86351
ENSMUSG00000014349	Ube2z	28.1161	29.3391
ENSMUSG00000014353	Tmem87b	8.16282	7.02433
ENSMUSG00000014355	Anapc1	36.6879	31.6248
ENSMUSG00000014361	Mertk	2.19739	2.29717
ENSMUSG00000014402	Tsg101	52.0588	56.4829
ENSMUSG00000014418	Hps5	8.44659	8.33084
ENSMUSG00000014426	Map3k4	5.27864	4.65382
ENSMUSG00000014496	Ankrd28	15.1097	10.5099
ENSMUSG00000014498	Ankrd52	15.115	4.2299
ENSMUSG00000014503	Pkd2l2	1.54336	1.2959
ENSMUSG00000014504	Srp19	55.8055	74.6116
ENSMUSG00000014547	Wdfy2	7.21112	3.31183
ENSMUSG00000014550	Zfyve20	10.4581	9.18565
ENSMUSG00000014551	Mrps25	11.1342	11.5361
ENSMUSG00000014554	Dguok	16.2393	16.3248
ENSMUSG00000014592	Camta1	12.6987	11.0814
ENSMUSG00000014599	Csf1	1.95607	2.26816
ENSMUSG00000014601	Strip1	26.8277	26.9138
ENSMUSG00000014602	Kif1a	3.02188	3.25742
ENSMUSG00000014606	Slc25a11	52.3127	61.453
ENSMUSG00000014633	Cmc2	18.6773	20.1957
ENSMUSG00000014668	Chfr	9.7547	9.97662
ENSMUSG00000014704	Hoxa2	8.8202	10.3081
ENSMUSG00000014725	Adam28	0.119454	0.153494
ENSMUSG00000014747	Ankrd53	0.393768	0.318424
ENSMUSG00000014748	Tex261	29.2624	23.2335
ENSMUSG00000014763	Fam120b	7.21596	7.02396
ENSMUSG00000014767	Tbp	32.5959	34.527
ENSMUSG00000014769	Psmb1	151.168	191.667
ENSMUSG00000014771	Pdcd2	18.2776	22.4307
ENSMUSG00000014773	Dll1	11.6366	9.74524
ENSMUSG00000014776	Nol3	0.157217	0.129754
ENSMUSG00000014778	Fhod1	8.83073	7.27628
ENSMUSG00000014782	Plekhg4	1.73479	1.32333
ENSMUSG00000014786	Slc9a5	4.62869	3.49785
ENSMUSG00000014791	Elmo3	1.38162	1.14878
ENSMUSG00000014813	Stc1	0.853611	0.714935
ENSMUSG00000014837	4931428F04Rik	9.69211	9.07926
ENSMUSG00000014846	Tppp3	6.87073	7.51336
ENSMUSG00000014850	Msh3	17.809	23.1051
ENSMUSG00000014856	Tmem208	33.9927	32.9572
ENSMUSG00000014859	E2f4	57.1433	48.651
ENSMUSG00000014867	Surf4	80.81	73.2168
ENSMUSG00000014873	Surf2	23.7405	28.3568
ENSMUSG00000014905	Dnajb9	8.01332	7.33448
ENSMUSG00000014907	Naf1	15.025	13.469
ENSMUSG00000014932	Yes1	9.91591	9.34772
ENSMUSG00000014956	Ppp1cb	52.3412	49.9895
ENSMUSG00000014959	Gorasp2	56.5928	60.3274
ENSMUSG00000014980	Tsen15	30.6803	33.183
ENSMUSG00000015001	Oc90	0.956421	1.90289
ENSMUSG00000015002	Efr3a	10.19	8.8813
ENSMUSG00000015023	Ddx19a	26.0188	29.0418
ENSMUSG00000015053	Gata2	1.68775	1.98173
ENSMUSG00000015083	C8g	2.53689	2.15223
ENSMUSG00000015087	Rabl6	29.0628	29.2278
ENSMUSG00000015092	Edf1	67.7718	65.9424
ENSMUSG00000015094	Npdc1	5.94235	8.59398
ENSMUSG00000015095	Fbxw5	20.8124	18.6684
ENSMUSG00000015112	Slc25a13	24.1182	21.821
ENSMUSG00000015120	Ube2i	236.661	248.823
ENSMUSG00000015126	Tsr3	27.2201	27.0409
ENSMUSG00000015127	Unkl	5.26456	5.162
ENSMUSG00000015133	Lrrk1	2.4608	2.12043
ENSMUSG00000015134	Aldh1a3	7.08341	4.92588
ENSMUSG00000015143	Actn1	44.8705	35.981
ENSMUSG00000015149	Sirt2	19.0965	23.2478
ENSMUSG00000015165	Hnrnpl	323.261	345.985
ENSMUSG00000015176	Nolc1	79.386	81.0547
ENSMUSG00000015189	Casd1	38.2874	35.1282
ENSMUSG00000015202	Cnksr3	6.84363	6.00757
ENSMUSG00000015222	Map2	10.0704	9.90817
ENSMUSG00000015224	Cyp2j9	0.2596	0.195725
ENSMUSG00000015243	Abca1	2.34041	1.67754
ENSMUSG00000015247	Nipsnap3b	22.7535	23.4135
ENSMUSG00000015305	Sash1	5.07767	4.83429
ENSMUSG00000015312	Gadd45b	0.922363	1.03218
ENSMUSG00000015316	Slamf1	0.0480297	0.0313263
ENSMUSG00000015335	Zdhhc12	10.2007	9.01228
ENSMUSG00000015337	Endog	2.65728	1.39221
ENSMUSG00000015341	Golga7	60.4148	62.6502
ENSMUSG00000015354	Pcolce2	0.849206	0.662821
ENSMUSG00000015357	Clpx	12.2662	14.8011
ENSMUSG00000015363	Trabd	18.8282	14.3608
ENSMUSG00000015365	Mov10l1	0.799192	1.29666
ENSMUSG00000015377	Dennd6b	4.64321	3.01327
ENSMUSG00000015396	Cd83	1.13112	1.79577
ENSMUSG00000015452	Ager	4.55875	3.95587
ENSMUSG00000015461	Atf6b	27.9516	21.2548
ENSMUSG00000015467	Egfl8	1.63505	2.43411
ENSMUSG00000015468	Notch4	1.79988	1.71705
ENSMUSG00000015474	Ppt2	0.511489	0.698476
ENSMUSG00000015476	Prrt1	0.205255	0.291839
ENSMUSG00000015478	Rnf5	17.6257	16.452
ENSMUSG00000015484	Fam163a	0.467723	0.486043
ENSMUSG00000015488	Cacfd1	38.9839	32.883
ENSMUSG00000015501	Hivep2	0.949793	0.993741
ENSMUSG00000015522	Arnt	14.2769	13.6213
ENSMUSG00000015533	Itga2	0.451829	0.33273
ENSMUSG00000015536	Mocs2	22.7411	28.9651
ENSMUSG00000015542	Nat9	7.59434	9.80365
ENSMUSG00000015568	Lpl	5.61996	6.24418
ENSMUSG00000015575	Atp6v0e	51.5335	64.5393
ENSMUSG00000015579	Nkx2-5	1.77965	1.17665
ENSMUSG00000015597	Zfp318	8.39839	7.2069
ENSMUSG00000015599	Ttbk1	0.189215	0.195814
ENSMUSG00000015619	Gata3	2.06261	1.70637
ENSMUSG00000015627	Gata5	4.55114	2.87153
ENSMUSG00000015647	Lama5	9.00915	4.41213
ENSMUSG00000015652	Steap1	2.70565	4.09414
ENSMUSG00000015653	Steap2	3.89262	2.62047
ENSMUSG00000015656	Hspa8	551.657	636.191
ENSMUSG00000015659	Serac1	2.52928	2.06483
ENSMUSG00000015671	Psma2	54.9985	58.1958
ENSMUSG00000015672	Mrpl32	29.7135	41.3739
ENSMUSG00000015697	Setdb1	28.126	30.4273
ENSMUSG00000015702	Anxa9	1.06282	1.38282
ENSMUSG00000015709	Arnt2	13.1078	14.4464
ENSMUSG00000015711	Prune	15.119	14.3432
ENSMUSG00000015714	Cers2	39.4598	48.1333
ENSMUSG00000015721	Nlrp5	0.0539117	0.0330936
ENSMUSG00000015733	Capza2	58.631	59.5887
ENSMUSG00000015745	Plekho1	59.3366	65.5229
ENSMUSG00000015747	Vps45	5.63254	7.44259
ENSMUSG00000015748	Prpf3	43.1198	64.2785
ENSMUSG00000015749	Anp32e	210.303	186.673
ENSMUSG00000015750	Aph1a	25.824	27.837
ENSMUSG00000015755	Tab2	37.6677	36.5034
ENSMUSG00000015757	Ppil4	13.6359	15.378
ENSMUSG00000015759	Cnih1	73.8804	87.8816
ENSMUSG00000015766	Eps8	1.81411	1.37748
ENSMUSG00000015776	Med22	30.9149	27.431
ENSMUSG00000015790	Surf1	16.5973	19.2453
ENSMUSG00000015804	Med28	55.0877	55.9256
ENSMUSG00000015806	Qdpr	39.0594	57.1238
ENSMUSG00000015812	Gnrh1	0.969777	2.32481
ENSMUSG00000015837	Sqstm1	45.277	53.0288
ENSMUSG00000015839	Nfe2l2	13.1633	20.7167
ENSMUSG00000015843	Rxrg	0.647283	0.8545
ENSMUSG00000015846	Rxra	14.9006	10.5543
ENSMUSG00000015850	Adamtsl4	0.294721	0.250387
ENSMUSG00000015869	Prpsap1	29.5402	31.1681
ENSMUSG00000015879	Fam184b	0.297195	0.442245
ENSMUSG00000015880	Ncapg	22.5316	23.7516
ENSMUSG00000015882	Lcorl	7.43119	6.97993
ENSMUSG00000015889	Lta4h	45.9093	58.7355
ENSMUSG00000015890	Amdhd1	0.0511171	0.0927481
ENSMUSG00000015932	Dstn	143.798	155.679
ENSMUSG00000015937	H2afy	145.706	160.735
ENSMUSG00000015942	Gtf2ird2	3.29386	3.18871
ENSMUSG00000015943	Bola1	5.54553	5.65572
ENSMUSG00000015944	Gatsl2	3.10126	2.43105
ENSMUSG00000015947	Fcgr1	0.0467795	0.077653
ENSMUSG00000015950	Ncf1	0.25887	0.349287
ENSMUSG00000015957	Wnt11	1.88681	1.64972
ENSMUSG00000015961	Adss	33.3865	38.0278
ENSMUSG00000015966	Il17rb	0.0588653	0.173188
ENSMUSG00000015968	Cacna1d	0.618963	0.433113
ENSMUSG00000015970	Chdh	0.138609	0.0247955
ENSMUSG00000015971	Actr8	17.3876	20.1308
ENSMUSG00000015980	Lrrc27	2.48931	1.89217
ENSMUSG00000015981	Stk32c	0.890953	0.756953
ENSMUSG00000015994	Fnta	36.0415	42.4192
ENSMUSG00000016018	Skiv2l2	36.9697	40.1665
ENSMUSG00000016024	Lbp	1.07111	2.34665
ENSMUSG00000016028	Celsr1	7.30988	4.70325
ENSMUSG00000016087	Fli1	7.3754	7.85983
ENSMUSG00000016128	Stard13	1.62935	1.53452
ENSMUSG00000016179	Camk1g	3.60221	4.10076
ENSMUSG00000016181	Diexf	6.66644	6.16911
ENSMUSG00000016200	Syt14	2.85693	1.40017
ENSMUSG00000016206	H2-M3	0.32897	0.331951
ENSMUSG00000016252	Atp5e	306.812	400.759
ENSMUSG00000016253	Nelfcd	49.1156	50.0529
ENSMUSG00000016255	Tubb1	1.21212	3.95446
ENSMUSG00000016256	Ctsz	34.2631	32.9785
ENSMUSG00000016257	Slmo2	61.6666	61.4577
ENSMUSG00000016262	Sertad4	9.15023	9.25914
ENSMUSG00000016344	Ppdpf	61.4836	75.6847
ENSMUSG00000016346	Kcnq2	0.531977	0.530807
ENSMUSG00000016349	Eef1a2	0.469617	0.270893
ENSMUSG00000016356	Col20a1	0.32787	0.192041
ENSMUSG00000016386	Mpped2	9.34577	11.7731
ENSMUSG00000016458	Wt1	4.04869	4.45368
ENSMUSG00000016477	E2f3	21.7862	20.9331
ENSMUSG00000016481	Cr1l	11.9764	13.6005
ENSMUSG00000016487	Ppfibp1	16.8701	13.9306
ENSMUSG00000016493	Cd46	0.499361	0.430123
ENSMUSG00000016494	Cd34	5.97506	6.33978
ENSMUSG00000016495	Plgrkt	13.4241	21.7226
ENSMUSG00000016496	Cd274	0.191494	0.165144
ENSMUSG00000016503	Gtf3a	14.4483	18.4801
ENSMUSG00000016510	Mtif3	8.7088	11.7361
ENSMUSG00000016520	Lnx2	3.40692	2.96047
ENSMUSG00000016524	Il19	0.151895	0.0954713
ENSMUSG00000016526	Dyrk3	8.55073	7.53424
ENSMUSG00000016528	Mapkapk2	57.5125	51.5048
ENSMUSG00000016541	Atxn10	109.883	153.922
ENSMUSG00000016552	Foxred2	3.09632	2.7435
ENSMUSG00000016554	Eif3d	74.8327	60.2105
ENSMUSG00000016559	H3f3b	324.117	308.796
ENSMUSG00000016619	Nup50	34.5635	33.2501
ENSMUSG00000016624	Phf21b	6.80071	9.37164
ENSMUSG00000016637	Ift27	21.1564	18.7922
ENSMUSG00000016664	Pacsin2	20.754	18.9269
ENSMUSG00000016756	Cmah	29.2868	12.8229
ENSMUSG00000016757	Ttll12	26.359	22.2566
ENSMUSG00000016758	Bik	1.11254	0.615444
ENSMUSG00000016763	Scube1	16.9456	10.9155
ENSMUSG00000016831	Tox4	10.8571	12.2421
ENSMUSG00000016833	Mrps18c	48.6795	71.8224
ENSMUSG00000016918	Sulf1	20.085	17.8104
ENSMUSG00000016921	Srsf6	126.448	115.8
ENSMUSG00000016933	Plcg1	44.0116	45.4867
ENSMUSG00000016940	Kctd2	16.6559	19.7108
ENSMUSG00000016946	Kctd5	34.3435	33.8676
ENSMUSG00000016984	Etaa1	10.225	10.8234
ENSMUSG00000016995	Matn4	0.296287	0.148011
ENSMUSG00000017009	Sdc4	4.72053	3.19875
ENSMUSG00000017119	Nbr1	36.958	32.2158
ENSMUSG00000017132	Cyth1	4.30619	5.84196
ENSMUSG00000017144	Rnd3	32.3648	38.6163
ENSMUSG00000017146	Brca1	13.7482	11.5352
ENSMUSG00000017167	Cntnap1	0.167189	0.161514
ENSMUSG00000017176	Nt5c3b	44.512	50.0678
ENSMUSG00000017188	Coa3	67.4325	83.7047
ENSMUSG00000017210	Med24	32.2851	32.4019
ENSMUSG00000017221	Psmd3	102.458	93.1332
ENSMUSG00000017264	Exosc10	35.3462	42.6546
ENSMUSG00000017286	Glod4	61.0378	74.179
ENSMUSG00000017288	Vps53	12.9096	13.3058
ENSMUSG00000017291	Taok1	8.94024	6.73799
ENSMUSG00000017299	Dnttip1	16.6183	16.908
ENSMUSG00000017300	Tnnc2	2.08961	5.12437
ENSMUSG00000017307	Acot8	4.64439	4.9997
ENSMUSG00000017309	Cd300lg	0.188155	0.142131
ENSMUSG00000017314	Mpp2	4.92431	3.90457
ENSMUSG00000017344	Vtn	7.52616	9.00657
ENSMUSG00000017376	Nlk	14.319	14.3168
ENSMUSG00000017386	Traf4	41.6183	33.4824
ENSMUSG00000017390	Aldoc	1.78707	2.2165
ENSMUSG00000017400	Stac2	0.132839	0.232717
ENSMUSG00000017404	Rpl19	477.84	439.451
ENSMUSG00000017405	Nek8	3.47515	3.04996
ENSMUSG00000017418	Arl5b	18.4122	14.9187
ENSMUSG00000017421	Zfp207	150.076	144.775
ENSMUSG00000017428	Psmd11	96.2446	114.01
ENSMUSG00000017453	Pipox	1.84079	1.88691
ENSMUSG00000017466	Timp2	15.5521	17.6597
ENSMUSG00000017485	Top2b	62.8656	81.6605
ENSMUSG00000017491	Rarb	9.63348	14.2843
ENSMUSG00000017493	Igfbp4	110.947	70.2513
ENSMUSG00000017499	Cdc6	27.6105	28.2641
ENSMUSG00000017548	Suz12	19.9108	19.8458
ENSMUSG00000017550	Atad5	10.4202	7.97879
ENSMUSG00000017561	Crlf3	17.2722	15.8922
ENSMUSG00000017607	Tns4	0.846249	0.617868
ENSMUSG00000017615	Tnfaip1	35.7912	38.0383
ENSMUSG00000017631	Abr	21.5657	18.4038
ENSMUSG00000017639	Rab11fip4	8.95756	6.53831
ENSMUSG00000017652	Cd40	2.91353	2.98793
ENSMUSG00000017664	Slc35c2	22.6178	19.9147
ENSMUSG00000017667	Zfp334	11.7498	10.2302
ENSMUSG00000017670	Elmo2	26.5436	23.3277
ENSMUSG00000017677	Wsb1	84.9605	74.9416
ENSMUSG00000017679	Ttpal	14.5149	8.55399
ENSMUSG00000017686	Rhot1	23.6777	23.0478
ENSMUSG00000017692	Rhbdl3	2.90527	3.76618
ENSMUSG00000017697	Ada	3.76613	3.90005
ENSMUSG00000017707	Serinc3	55.3573	36.6794
ENSMUSG00000017713	Tha1	1.36873	1.03106
ENSMUSG00000017715	Pgs1	14.2947	12.1558
ENSMUSG00000017716	Birc5	154.834	205.905
ENSMUSG00000017718	Afmid	1.66817	0.805387
ENSMUSG00000017720	Trp53tg5	0.0457185	0.122848
ENSMUSG00000017721	Pigt	26.1756	20.9295
ENSMUSG00000017723	Wfdc2	39.8989	13.651
ENSMUSG00000017724	Etv4	7.75524	8.64671
ENSMUSG00000017734	Dbndd2	2.63912	2.61302
ENSMUSG00000017737	Mmp9	0.225535	0.211209
ENSMUSG00000017740	Slc12a5	1.6454	1.87816
ENSMUSG00000017747	Ghdc	1.8098	1.73895
ENSMUSG00000017754	Pltp	8.09261	8.67131
ENSMUSG00000017756	Slc12a7	20.4828	20.193
ENSMUSG00000017760	Ctsa	27.2687	26.8114
ENSMUSG00000017764	Zswim1	4.73543	4.84978
ENSMUSG00000017765	Slc12a4	7.39282	3.31772
ENSMUSG00000017774	Myo1c	8.5996	6.56572
ENSMUSG00000017776	Crk	60.6147	58.032
ENSMUSG00000017778	Cox7c	58.8902	61.4794
ENSMUSG00000017781	Pitpna	39.1877	49.3639
ENSMUSG00000017801	Mlx	13.9157	14.3223
ENSMUSG00000017802	Fam134c	25.4874	29.0816
ENSMUSG00000017817	Jph2	3.4945	2.74504
ENSMUSG00000017830	Dhx58	0.428263	0.342343
ENSMUSG00000017831	Rab5a	23.7529	25.4202
ENSMUSG00000017837	Nkiras2	12.6011	6.43875
ENSMUSG00000017843	Ppp2r5c	40.6708	43.1507
ENSMUSG00000017858	Ift52	19.6637	25.0396
ENSMUSG00000017861	Mybl2	28.1988	21.4906
ENSMUSG00000017897	Eya2	7.22529	7.8486
ENSMUSG00000017929	B4galt5	11.1372	10.1248
ENSMUSG00000017943	Gdap1l1	1.71442	2.27744
ENSMUSG00000017950	Hnf4a	0.282701	0.347802
ENSMUSG00000017969	Ptgis	7.74285	6.61993
ENSMUSG00000017978	Cadps2	0.619566	0.57749
ENSMUSG00000017999	Ddx27	26.9705	25.5283
ENSMUSG00000018001	Cyth3	8.64907	10.9628
ENSMUSG00000018008	Cyth4	0.397623	0.605736
ENSMUSG00000018012	Rac3	15.7261	12.9668
ENSMUSG00000018040	Rrp7a	41.0194	27.1662
ENSMUSG00000018042	Cyb5r3	39.3536	35.3895
ENSMUSG00000018068	Ints2	0.0477975	0.0959985
ENSMUSG00000018076	Med13l	6.69837	4.83413
ENSMUSG00000018102	Hist1h2bc	4.0282	3.7241
ENSMUSG00000018126	Baiap2l2	0.334684	0.0978997
ENSMUSG00000018143	Mafk	2.50717	2.17143
ENSMUSG00000018160	Med1	17.0249	16.0079
ENSMUSG00000018166	Erbb3	4.56583	4.31679
ENSMUSG00000018167	Stard3	12.5254	11.8006
ENSMUSG00000018168	Ikzf3	0.0129729	0.0141289
ENSMUSG00000018169	Mfng	10.0631	9.3011
ENSMUSG00000018171	Vmp1	18.3502	21.3552
ENSMUSG00000018189	Uchl5	22.6357	24.3102
ENSMUSG00000018196	Glrx2	20.267	25.8552
ENSMUSG00000018199	Trove2	9.99198	7.34179
ENSMUSG00000018209	Stk4	18.9274	18.0644
ENSMUSG00000018217	Pmp22	45.1615	37.0965
ENSMUSG00000018238	Gdf9	0.299219	0.376515
ENSMUSG00000018239	Zcchc10	14.0028	14.8592
ENSMUSG00000018259	Prl8a2	0.758505	0
ENSMUSG00000018263	Tbx5	3.39014	3.17271
ENSMUSG00000018286	Psmb6	299.503	286.189
ENSMUSG00000018287	Spag7	81.3892	90.6645
ENSMUSG00000018293	Pfn1	752.142	967.925
ENSMUSG00000018322	Tomm34	23.1357	25.515
ENSMUSG00000018326	Ywhab	132.808	147.126
ENSMUSG00000018334	Ksr1	2.76979	2.17647
ENSMUSG00000018339	Gpx3	60.4695	61.8364
ENSMUSG00000018340	Anxa6	25.4972	30.1932
ENSMUSG00000018341	Il12rb2	2.47346	2.01071
ENSMUSG00000018347	Zkscan6	3.38415	3.83477
ENSMUSG00000018362	Kpna2	113.564	130.867
ENSMUSG00000018363	Smurf2	16.8989	13.9801
ENSMUSG00000018372	Cep95	6.93251	10.7397
ENSMUSG00000018377	Vezf1	30.2587	27.6658
ENSMUSG00000018378	Cuedc1	8.69771	8.2958
ENSMUSG00000018379	Srsf1	331.879	336.176
ENSMUSG00000018381	Abi3	1.83097	0.78553
ENSMUSG00000018387	Shroom1	0.212285	0.218398
ENSMUSG00000018395	Kif3a	13.7706	14.0202
ENSMUSG00000018398	Sept8	17.2898	13.7562
ENSMUSG00000018401	Mtmr4	29.7812	27.0995
ENSMUSG00000018405	Mrm1	3.7978	4.71433
ENSMUSG00000018411	Mapt	1.28215	1.62826
ENSMUSG00000018412	Kansl1	25.2871	24.124
ENSMUSG00000018415	Gid4	15.7346	14.754
ENSMUSG00000018417	Myo1b	20.2293	22.0789
ENSMUSG00000018425	Dhx40	18.5104	19.8927
ENSMUSG00000018427	Ypel2	1.73909	1.66172
ENSMUSG00000018428	Akap1	14.3205	11.7999
ENSMUSG00000018433	Nol11	26.18	26.6033
ENSMUSG00000018442	Derl2	11.4313	10.1096
ENSMUSG00000018446	C1qbp	158.718	201.583
ENSMUSG00000018449	Rpain	12.0586	19.188
ENSMUSG00000018459	Slc13a3	0.0787482	0.159355
ENSMUSG00000018470	Kcnab3	0.690905	0.521724
ENSMUSG00000018474	Chd3	27.6166	21.8198
ENSMUSG00000018476	Kdm6b	9.29943	7.2252
ENSMUSG00000018481	Appbp2	26.5456	21.3965
ENSMUSG00000018486	Wnt9b	0.691047	0.909318
ENSMUSG00000018500	Adora2b	0.99644	1.00644
ENSMUSG00000018501	Ncor1	57.8972	45.2055
ENSMUSG00000018507	Trpv2	0.435498	0.464857
ENSMUSG00000018509	Cenpv	16.47	19.3582
ENSMUSG00000018537	Pcgf2	27.0876	21.3913
ENSMUSG00000018541	Cwc25	7.55682	7.43784
ENSMUSG00000018543	1700001P01Rik	0.280046	0.244631
ENSMUSG00000018547	Pip4k2b	19.0779	16.3389
ENSMUSG00000018548	Trim37	33.8885	27.9731
ENSMUSG00000018554	Ybx2	3.54291	4.50884
ENSMUSG00000018559	Ctdnep1	44.8036	42.6383
ENSMUSG00000018565	Elp5	58.0316	66.159
ENSMUSG00000018566	Slc2a4	4.9086	4.53694
ENSMUSG00000018567	Gabarap	181.747	275.801
ENSMUSG00000018569	Cldn7	8.97762	8.85745
ENSMUSG00000018570	2810408A11Rik	6.18457	8.67016
ENSMUSG00000018572	Phf23	46.0325	52.9227
ENSMUSG00000018574	Acadvl	10.8597	12.8067
ENSMUSG00000018581	Dnah11	1.72069	1.69286
ENSMUSG00000018583	G3bp1	129.632	126.145
ENSMUSG00000018585	Atox1	70.3593	72.2164
ENSMUSG00000018593	Sparc	100.836	128.801
ENSMUSG00000018599	Mief2	3.68434	2.84825
ENSMUSG00000018604	Tbx3	8.05513	7.84105
ENSMUSG00000018648	Dusp14	2.1502	2.0621
ENSMUSG00000018651	Tada2a	18.6883	18.6339
ENSMUSG00000018654	Ikzf1	2.25984	3.62514
ENSMUSG00000018661	Cog1	13.4666	15.7497
ENSMUSG00000018666	Cbx1	118.58	134.436
ENSMUSG00000018669	Cdk5rap3	33.6646	36.8997
ENSMUSG00000018672	Copz2	15.0667	19.1381
ENSMUSG00000018677	Slc25a39	105.777	107.471
ENSMUSG00000018678	Sp2	0.218339	0.347873
ENSMUSG00000018697	Aatf	18.9301	23.892
ENSMUSG00000018698	Lhx1	0.961052	0.701242
ENSMUSG00000018707	Dync1h1	45.2291	46.179
ENSMUSG00000018727	Cpsf4l	0.680393	0.882571
ENSMUSG00000018733	Pex12	10.2132	8.28388
ENSMUSG00000018736	Ndel1	13.6166	16.4405
ENSMUSG00000018740	Slc25a35	0.648065	0.340057
ENSMUSG00000018750	Zbtb4	0.782399	0.415332
ENSMUSG00000018761	Mpdu1	47.9933	51.1523
ENSMUSG00000018765	Fxr2	40.6994	37.6133
ENSMUSG00000018770	Atp5g3	463.883	710.17
ENSMUSG00000018774	Cd68	3.81478	4.22481
ENSMUSG00000018796	Acsl1	5.07844	4.44801
ENSMUSG00000018800	Abca5	1.30297	1.09855
ENSMUSG00000018809	Smyd4	3.4867	2.82398
ENSMUSG00000018819	Lsp1	11.2128	12.7005
ENSMUSG00000018820	Zfyve27	7.81088	4.77579
ENSMUSG00000018821	Avpi1	3.90742	4.92698
ENSMUSG00000018822	Sfrp5	2.09861	1.34485
ENSMUSG00000018830	Myh11	0.0530941	0.137046
ENSMUSG00000018841	Rad51d	6.38688	3.7574
ENSMUSG00000018844	Fndc8	0.202553	0.234444
ENSMUSG00000018845	Unc45b	2.79961	1.66357
ENSMUSG00000018846	Pank3	12.3315	10.4907
ENSMUSG00000018848	Rars	62.938	69.6711
ENSMUSG00000018849	Wwc1	7.02945	5.46706
ENSMUSG00000018858	Ict1	51.4779	69.248
ENSMUSG00000018861	Fdxr	3.60542	2.97592
ENSMUSG00000018865	Sult4a1	1.88773	1.21622
ENSMUSG00000018882	Mrpl45	36.9487	40.4172
ENSMUSG00000018893	Mb	0.260968	0.554943
ENSMUSG00000018899	Irf1	1.68801	2.47175
ENSMUSG00000018900	Slc22a5	4.01886	4.2831
ENSMUSG00000018906	P4ha2	14.4596	12.0193
ENSMUSG00000018909	Arrb1	20.6384	14.5346
ENSMUSG00000018919	Tm4sf5	0.1536	0.415695
ENSMUSG00000018920	Cxcl16	0.941955	0.658789
ENSMUSG00000018921	Pelp1	18.427	14.1409
ENSMUSG00000018923	Med11	22.7946	27.5664
ENSMUSG00000018924	Alox15	0.0980403	0.0417346
ENSMUSG00000018931	Natd1	10.1787	9.7792
ENSMUSG00000018932	Map2k3	18.1103	18.0711
ENSMUSG00000018965	Ywhah	129.701	161.613
ENSMUSG00000018973	Hoxb1	8.1422	6.28607
ENSMUSG00000018974	Sart3	30.6238	23.3106
ENSMUSG00000018983	E2f2	5.97084	6.29563
ENSMUSG00000018986	Slfn3	0.0582436	0.0929431
ENSMUSG00000018995	Nars2	4.03757	4.03539
ENSMUSG00000019027	Dnah1	0.740347	0.738447
ENSMUSG00000019039	Dalrd3	10.7645	10.8238
ENSMUSG00000019054	Fis1	84.4385	91.69
ENSMUSG00000019055	Plod1	9.79283	10.7134
ENSMUSG00000019066	Rab3d	0.869489	1.4664
ENSMUSG00000019080	Mfsd3	1.69453	1.02253
ENSMUSG00000019082	Slc25a22	53.896	48.6323
ENSMUSG00000019122	Ccl9	0.0759329	0.158652
ENSMUSG00000019124	Scrn1	3.92508	4.81137
ENSMUSG00000019132	BC005537	69.291	75.8435
ENSMUSG00000019139	Isyna1	42.4502	30.8599
ENSMUSG00000019143	Hars2	10.2949	12.8833
ENSMUSG00000019146	Cacng2	0.0314085	0.0939227
ENSMUSG00000019158	Tmem160	14.6802	11.1156
ENSMUSG00000019173	Rab5c	51.3309	47.7955
ENSMUSG00000019179	Mdh2	228.913	243.484
ENSMUSG00000019188	H13	37.4701	44.3958
ENSMUSG00000019189	Rnf145	53.9937	42.7299
ENSMUSG00000019194	Scn1b	0.558457	0.65275
ENSMUSG00000019210	Atp6v1e1	46.5553	60.9515
ENSMUSG00000019214	Chtf18	22.1871	19.1347
ENSMUSG00000019230	Lhx9	3.73511	3.37872
ENSMUSG00000019235	Rps6kl1	0.330361	0.220068
ENSMUSG00000019254	Ppp1r12c	20.8412	26.578
ENSMUSG00000019256	Ahr	0.769694	0.92112
ENSMUSG00000019261	Map1s	6.43941	3.53479
ENSMUSG00000019295	Tmem129	12.2905	12.9653
ENSMUSG00000019297	Nop9	17.0315	15.7152
ENSMUSG00000019302	Atp6v0a1	12.96	12.2734
ENSMUSG00000019303	Psmc3ip	22.7459	26.3885
ENSMUSG00000019312	Grb7	5.91179	4.06102
ENSMUSG00000019320	Noxo1	0.417194	0.500324
ENSMUSG00000019326	Aoc3	0.166046	0.111074
ENSMUSG00000019338	Zfp687	18.632	13.9575
ENSMUSG00000019362	D8Ertd738e	118.832	114.248
ENSMUSG00000019368	Sec14l4	0.0940447	0.117826
ENSMUSG00000019370	Calm3	237.033	198.828
ENSMUSG00000019373	Cops3	78.7642	85.2569
ENSMUSG00000019428	Fkbp8	68.3257	49.1272
ENSMUSG00000019432	Ddx39b	365.64	361.618
ENSMUSG00000019433	Gipc1	32.0704	29.3646
ENSMUSG00000019437	Tlcd1	6.17701	7.25484
ENSMUSG00000019461	Plscr3	15.4574	15.7472
ENSMUSG00000019464	Ptger1	0.829173	0.61341
ENSMUSG00000019467	Arhgef25	26.7654	27.1414
ENSMUSG00000019470	Xab2	28.4547	22.7827
ENSMUSG00000019471	Cdc37	83.2878	72.1401
ENSMUSG00000019487	Trip10	11.1103	10.1814
ENSMUSG00000019494	Cops6	102.278	124.88
ENSMUSG00000019505	Ubb	678.325	755.042
ENSMUSG00000019518	Ap4m1	23.6296	18.3574
ENSMUSG00000019528	Gyg	44.7816	48.1749
ENSMUSG00000019539	Rcn3	36.8779	33.0942
ENSMUSG00000019564	Arid3a	19.3941	16.694
ENSMUSG00000019577	Pdk4	0.483836	0.373784
ENSMUSG00000019578	Ubxn6	24.6457	25.8127
ENSMUSG00000019579	D17Wsu104e	19.1041	20.0184
ENSMUSG00000019590	Cyb561	2.64965	1.52444
ENSMUSG00000019647	Sema6a	6.96954	6.1499
ENSMUSG00000019659	Ccdc12	32.6802	32.2505
ENSMUSG00000019689	1110001J03Rik	28.685	37.8447
ENSMUSG00000019699	Akt3	16.2831	13.3889
ENSMUSG00000019710	Mrpl24	26.3933	30.8315
ENSMUSG00000019715	Gle1	16.4745	17.2308
ENSMUSG00000019718	L3hypdh	1.65377	1.99175
ENSMUSG00000019726	Lyst	1.48152	0.778434
ENSMUSG00000019731	Slc35e1	19.3456	15.3627
ENSMUSG00000019732	Calr3	0.532625	0.711983
ENSMUSG00000019734	Tmc4	1.91375	2.32693
ENSMUSG00000019737	Syne4	9.53268	8.04586
ENSMUSG00000019738	Polr2i	56.8224	44.5976
ENSMUSG00000019756	Prl8a1	4.04954	3.64562
ENSMUSG00000019761	Krt10	1.77541	2.6249
ENSMUSG00000019763	Rmnd1	14.9792	17.0114
ENSMUSG00000019767	Ccdc170	0.0563009	0.040237
ENSMUSG00000019768	Esr1	0.0248733	0.0336164
ENSMUSG00000019769	Syne1	1.07502	1.26924
ENSMUSG00000019773	Fbxo5	33.5484	41.179
ENSMUSG00000019774	Mtrf1l	3.29237	5.1053
ENSMUSG00000019775	Rgs17	0.524361	0.411013
ENSMUSG00000019777	Hdac2	127.843	164.435
ENSMUSG00000019779	Frk	0.848796	1.07568
ENSMUSG00000019782	Rwdd1	31.5345	44.2519
ENSMUSG00000019785	Clvs2	0.141032	0.29003
ENSMUSG00000019787	Trdn	0.354295	0.414666
ENSMUSG00000019789	Hey2	4.54962	4.26961
ENSMUSG00000019790	Stxbp5	4.50117	3.03087
ENSMUSG00000019791	Hint3	4.30807	6.47306
ENSMUSG00000019792	Trmt11	9.13636	10.4491
ENSMUSG00000019794	Katna1	35.497	53.9015
ENSMUSG00000019795	Pcmt1	35.0169	41.9748
ENSMUSG00000019796	Lrp11	2.71354	2.9316
ENSMUSG00000019797	1700021F05Rik	19.9389	23.4634
ENSMUSG00000019802	Sec63	19.1928	20.2406
ENSMUSG00000019803	Nr2e1	4.50231	4.51578
ENSMUSG00000019804	Snx3	84.1922	98.378
ENSMUSG00000019806	Aig1	6.17958	7.97859
ENSMUSG00000019808	Adat2	7.98149	5.8464
ENSMUSG00000019809	Pex3	8.13013	9.30996
ENSMUSG00000019810	Fuca2	6.15877	7.44922
ENSMUSG00000019813	Cep57l1	6.65891	6.9816
ENSMUSG00000019814	Ltv1	37.6619	40.3157
ENSMUSG00000019817	Plagl1	54.2658	53.8966
ENSMUSG00000019818	Cd164	67.8681	63.1208
ENSMUSG00000019820	Utrn	16.3776	14.4926
ENSMUSG00000019822	Smpd2	16.3701	20.1656
ENSMUSG00000019823	Mical1	8.55305	6.65936
ENSMUSG00000019826	Zbtb24	4.66001	4.87928
ENSMUSG00000019831	Wasf1	21.0569	22.5361
ENSMUSG00000019832	Rab32	1.55536	2.4692
ENSMUSG00000019837	Gtf3c6	49.7657	52.0467
ENSMUSG00000019838	Slc16a10	2.18723	2.01905
ENSMUSG00000019841	Rev3l	13.6204	13.6255
ENSMUSG00000019843	Fyn	13.4453	16.6185
ENSMUSG00000019845	Tube1	8.13041	7.1265
ENSMUSG00000019846	Lama4	3.925	5.5033
ENSMUSG00000019848	Popdc3	0.706128	0.852947
ENSMUSG00000019849	Prep	49.5192	40.6603
ENSMUSG00000019850	Tnfaip3	0.707046	0.7187
ENSMUSG00000019851	Perp	8.8191	10.4536
ENSMUSG00000019852	D10Bwg1379e	0.154766	0.065505
ENSMUSG00000019853	Hebp2	3.232	6.22222
ENSMUSG00000019854	Reps1	33.5084	37.9622
ENSMUSG00000019856	Fam184a	5.92624	2.53397
ENSMUSG00000019857	Asf1a	20.8867	21.3329
ENSMUSG00000019861	Gopc	9.72202	8.34304
ENSMUSG00000019863	Qrsl1	10.5329	9.73903
ENSMUSG00000019864	Rtn4ip1	7.42756	5.67722
ENSMUSG00000019865	Nmbr	0.234069	0.0295675
ENSMUSG00000019866	Aim1	0.469652	0.47562
ENSMUSG00000019867	Gje1	0.257684	0.082418
ENSMUSG00000019868	Vta1	32.4806	34.6389
ENSMUSG00000019872	Smpdl3a	2.05056	3.20348
ENSMUSG00000019873	Reep3	8.54254	5.37763
ENSMUSG00000019874	Fabp7	34.2974	71.3548
ENSMUSG00000019876	Pkib	0.0991944	0.138793
ENSMUSG00000019877	Serinc1	52.4908	54.2912
ENSMUSG00000019878	Hsf2	17.5378	19.9019
ENSMUSG00000019880	Rspo3	5.60946	6.21418
ENSMUSG00000019883	Echdc1	10.4485	13.8659
ENSMUSG00000019889	Ptprk	16.5291	14.7235
ENSMUSG00000019890	Nts	0.136545	0.173953
ENSMUSG00000019891	Dcbld1	6.8231	7.7727
ENSMUSG00000019892	Lrriq1	0.11909	0.0687528
ENSMUSG00000019893	Ros1	0.0189113	0.0119822
ENSMUSG00000019894	Slc6a15	1.62732	1.35113
ENSMUSG00000019897	Ccdc59	17.1079	21.1216
ENSMUSG00000019899	Lama2	0.886088	1.44645
ENSMUSG00000019900	Rfx6	0.337908	0.303103
ENSMUSG00000019906	Lin7a	0.413742	0.579277
ENSMUSG00000019907	Ppp1r12a	14.1046	12.9313
ENSMUSG00000019909	Fam162b	0.541009	1.75821
ENSMUSG00000019913	Sim1	0.754108	0.565055
ENSMUSG00000019916	P4ha1	21.7891	24.7323
ENSMUSG00000019917	Sept10	16.0563	15.9547
ENSMUSG00000019920	Lims1	26.4436	23.0373
ENSMUSG00000019923	Zwint	161.567	221.206
ENSMUSG00000019927	Ube2d1	49.9853	62.2717
ENSMUSG00000019929	Dcn	6.32336	10.7456
ENSMUSG00000019933	2310015B20Rik	1.14618	1.07338
ENSMUSG00000019935	Slc17a8	0.0548945	0.0683459
ENSMUSG00000019936	Epyc	0.100057	0.0766397
ENSMUSG00000019942	Cdk1	159.087	199.653
ENSMUSG00000019943	Atp2b1	20.2895	16.2469
ENSMUSG00000019944	Rhobtb1	4.68298	4.339
ENSMUSG00000019947	Arid5b	1.89102	1.34774
ENSMUSG00000019948	Actr6	9.33581	10.5457
ENSMUSG00000019951	Uhrf1bp1l	8.97743	7.37374
ENSMUSG00000019952	Poc1b	15.5166	17.6269
ENSMUSG00000019960	Dusp6	37.7433	34.282
ENSMUSG00000019961	Tmpo	148.291	136.002
ENSMUSG00000019966	Kitl	9.22742	7.23231
ENSMUSG00000019969	Psen1	27.0423	25.4332
ENSMUSG00000019970	Sgk1	5.67182	4.92941
ENSMUSG00000019971	Cep290	2.05332	1.49097
ENSMUSG00000019975	Ikbip	7.30307	8.56663
ENSMUSG00000019977	Hbs1l	33.4048	39.9278
ENSMUSG00000019978	Epb4.1l2	19.4313	17.9359
ENSMUSG00000019979	Apaf1	9.73514	8.43783
ENSMUSG00000019982	Myb	1.0445	1.38729
ENSMUSG00000019984	Med23	19.4288	17.3023
ENSMUSG00000019986	Ahi1	6.31361	7.65736
ENSMUSG00000019987	Arg1	25.0574	26.2904
ENSMUSG00000019988	Nedd1	15.7663	14.1727
ENSMUSG00000019989	Enpp3	2.51364	2.31166
ENSMUSG00000019990	Pde7b	0.613558	0.623974
ENSMUSG00000019992	Mtfr2	7.55844	6.49758
ENSMUSG00000019996	Map7	2.79318	2.61692
ENSMUSG00000019997	Ctgf	6.99902	9.30116
ENSMUSG00000019998	Stx7	12.591	13.2816
ENSMUSG00000020000	Moxd1	3.53486	5.39998
ENSMUSG00000020003	Pex7	10.2211	9.30854
ENSMUSG00000020009	Ifngr1	6.00294	8.3109
ENSMUSG00000020014	Cfap54	0.172589	0.0843115
ENSMUSG00000020015	Cdk17	10.6152	10.9854
ENSMUSG00000020017	Hal	0.134456	0.0515737
ENSMUSG00000020018	Snrpf	73.7797	72.6806
ENSMUSG00000020019	Ntn4	1.14189	1.00098
ENSMUSG00000020020	Usp44	2.1557	0.884288
ENSMUSG00000020021	Fgd6	3.22602	3.15964
ENSMUSG00000020022	Ndufa12	27.1531	46.1132
ENSMUSG00000020024	Cep83	13.2327	17.6044
ENSMUSG00000020027	Socs2	6.89579	6.12248
ENSMUSG00000020029	Nudt4	65.5744	85.2555
ENSMUSG00000020032	Nuak1	12.6457	7.75418
ENSMUSG00000020034	Tcp11l2	0.630395	1.00856
ENSMUSG00000020037	Rfx4	11.29	11.3271
ENSMUSG00000020038	Cry1	9.24642	9.89085
ENSMUSG00000020042	Btbd11	1.64731	2.02193
ENSMUSG00000020044	Timp3	9.64997	9.67501
ENSMUSG00000020048	Hsp90b1	117.004	119.618
ENSMUSG00000020052	Ascl1	6.52002	9.49196
ENSMUSG00000020053	Igf1	4.11068	3.96398
ENSMUSG00000020056	Ccdc53	15.3269	22.9864
ENSMUSG00000020057	Dram1	0.321719	0.124608
ENSMUSG00000020059	Sycp3	0.750218	0.717672
ENSMUSG00000020061	Mybpc1	2.03911	3.57423
ENSMUSG00000020062	Slc5a8	0.0822245	0.0414669
ENSMUSG00000020063	Sirt1	15.4442	13.108
ENSMUSG00000020064	Herc4	13.7887	14.5062
ENSMUSG00000020067	Mypn	0.0588103	0.100812
ENSMUSG00000020068	Pbld2	0.354312	0.475602
ENSMUSG00000020069	Hnrnph3	81.285	96.8096
ENSMUSG00000020070	Rufy2	7.374	5.68386
ENSMUSG00000020072	Pbld1	0.636314	0.603443
ENSMUSG00000020074	Ccar1	38.7823	38.7843
ENSMUSG00000020075	Ddx21	61.0896	55.0657
ENSMUSG00000020076	Ddx50	32.6404	35.7156
ENSMUSG00000020077	Srgn	0.323953	0.538638
ENSMUSG00000020078	Vps26a	20.4075	20.2702
ENSMUSG00000020079	Supv3l1	15.2345	16.1603
ENSMUSG00000020080	Hkdc1	0.247547	0.298806
ENSMUSG00000020083	2010107G23Rik	2.37376	2.67006
ENSMUSG00000020085	Aifm2	0.92657	1.11171
ENSMUSG00000020086	H2afy2	100.416	104.57
ENSMUSG00000020087	Tysnd1	16.6595	18.6852
ENSMUSG00000020088	Sar1a	72.9479	76.329
ENSMUSG00000020089	Ppa1	142.39	154.244
ENSMUSG00000020091	Eif4ebp2	69.368	47.1605
ENSMUSG00000020092	Pald1	14.3806	13.3071
ENSMUSG00000020097	Sgpl1	23.4463	21.8966
ENSMUSG00000020098	Pcbd1	13.579	16.9254
ENSMUSG00000020099	Unc5b	12.1393	8.01989
ENSMUSG00000020100	Slc29a3	2.35975	1.99944
ENSMUSG00000020101	4632428N05Rik	1.30039	1.32809
ENSMUSG00000020102	Slc16a7	0.693429	0.78274
ENSMUSG00000020105	Lrig3	11.7167	10.1079
ENSMUSG00000020107	Anapc16	22.4292	26.8618
ENSMUSG00000020108	Ddit4	12.4471	18.3652
ENSMUSG00000020109	Dnajb12	12.648	9.10294
ENSMUSG00000020111	Micu1	13.2596	15.3831
ENSMUSG00000020114	Cand1	37.5032	33.9866
ENSMUSG00000020115	Tbk1	9.911	11.1963
ENSMUSG00000020116	Pno1	42.472	49.6563
ENSMUSG00000020120	Plek	1.33457	1.62204
ENSMUSG00000020121	Srgap1	5.01254	4.1394
ENSMUSG00000020122	Egfr	0.947316	0.869243
ENSMUSG00000020123	Avpr1a	0.0683436	0.0110982
ENSMUSG00000020124	Usp15	26.3411	27.1215
ENSMUSG00000020128	Vps54	16.0615	14.407
ENSMUSG00000020130	Tbc1d15	14.1497	13.1976
ENSMUSG00000020131	Pcsk4	0.387885	0.304493
ENSMUSG00000020132	Rab21	13.0191	12.7825
ENSMUSG00000020133	2310011J03Rik	13.5609	11.0038
ENSMUSG00000020134	Peli1	18.6551	19.6922
ENSMUSG00000020135	Apc2	2.36201	2.21596
ENSMUSG00000020137	Thap2	7.42649	6.45787
ENSMUSG00000020140	Lgr5	1.00615	1.20446
ENSMUSG00000020142	Slc1a4	9.81705	9.97458
ENSMUSG00000020143	Dock2	0.0773043	0.129941
ENSMUSG00000020149	Rab1	127.408	131.228
ENSMUSG00000020150	Gamt	5.4095	6.89683
ENSMUSG00000020151	Ptprr	0.0787627	0.155678
ENSMUSG00000020152	Actr2	64.4206	57.0798
ENSMUSG00000020153	Ndufs7	49.0828	37.4544
ENSMUSG00000020154	Ptprb	0.900678	0.906291
ENSMUSG00000020155	Kcnmb1	0.326786	0.257666
ENSMUSG00000020156	Mum1	29.812	24.5944
ENSMUSG00000020159	Gabrp	0.425572	0.590851
ENSMUSG00000020160	Meis1	38.9625	44.0563
ENSMUSG00000020163	Uqcr11	126.099	81.8365
ENSMUSG00000020166	Cnot2	45.9704	48.3034
ENSMUSG00000020167	Tcf3	67.2122	54.0663
ENSMUSG00000020170	Frs2	10.42	8.38288
ENSMUSG00000020171	Yeats4	59.0078	75.6333
ENSMUSG00000020173	Cobl	1.28427	1.23833
ENSMUSG00000020175	Rab36	4.18686	3.35098
[truncated: 12,780 more rows]
