# Supplementary material for: Rebalancing gene haploinsufficiency in vivo by targeting chromatin
Source: Nat Commun. 2016 Jun 3;7:11688. doi: 10.1038/ncomms11688 (PMC4895808; doi:10.1038/ncomms11688)
Supplement: Supplementary Data 10 — Changed Genes Mixture Model Tbx1+/- vs WT [file ncomms11688-s12.xls]

## Sheet: mixture_model_WT_CT_het_1218
Changed Genes Mixture Model Tbx1+/- vs WT
Ensembl_ID	Symbol	log2(FPKM)_Tbx1+/-	log2(FPKM)_WT	chipseq_norm_het	chipseq_norm_WT	z-score	classification	DE_genes
ENSMUSG00000040046	Tph1	0.609254	-1.52348	108	76	7.99261	concordant	yes
ENSMUSG00000075227	Znhit2	-0.720524	1.32749	99	125.5	6.35597	concordant	yes
ENSMUSG00000020308	Tpgs1	-1.83125	0.561487	145.5	168	6.30491	concordant	yes
ENSMUSG00000027257	Pacsin3	1.23748	2.28461	115.5	166.5	6.25419	concordant	yes
ENSMUSG00000033318	Gstt2	-0.382226	0.784018	158	202	6.00958	concordant	yes
ENSMUSG00000033307	Mif	6.45395	8.10285	132	163	5.98632	concordant	yes
ENSMUSG00000033128	Gga1	2.31615	3.20816	144.5	201	5.90235	concordant	yes
ENSMUSG00000025142	Aspscr1	4.53137	5.81722	100.5	139.5	5.87299	concordant	yes
ENSMUSG00000055657	E030030I06Rik	-2.93957	-0.372094	55	74.5	5.86332	concordant	no
ENSMUSG00000039154	Shd	0.318276	1.72628	109.5	143.5	5.60642	concordant	yes
ENSMUSG00000036114	Rpp25l	3.49126	4.47821	134.5	181.5	5.43242	concordant	yes
ENSMUSG00000063457	Rps15	8.06769	9.62101	77.5	106.5	5.27547	concordant	yes
ENSMUSG00000071532	Gm10335	-4.18659	-1.12306	25.5	40	5.20226	concordant	no
ENSMUSG00000007872	Id3	4.28574	5.59093	207	240.5	5.12061	concordant	yes
ENSMUSG00000057863	Rpl36	4.56128	6.96943	126	143.5	4.93542	concordant	yes
ENSMUSG00000042293	Gm5617	-1.21233	0.124725	105	135	4.69757	concordant	no
ENSMUSG00000084897	Gm14226	4.48072	2.98495	28	1.5	4.64208	concordant	yes
ENSMUSG00000031925	Maml2	2.34364	1.8914	160	72.5	4.6343	concordant	no
ENSMUSG00000002043	Trappc6a	1.33329	2.8435	72.5	98	4.51003	concordant	yes
ENSMUSG00000032717	Mdfi	1.23247	3.02255	63.5	85	4.50726	concordant	yes
ENSMUSG00000049521	Cdc42ep1	2.02994	2.95816	140.5	181.5	4.45697	concordant	yes
ENSMUSG00000068079	Tcf15	1.53209	2.28808	87	137	4.42679	concordant	no
ENSMUSG00000050105	Grrp1	-0.455764	1.24511	305	327	4.38226	concordant	yes
ENSMUSG00000051243	Islr2	-1.5481	-0.705116	129.5	173.5	4.34385	concordant	yes
ENSMUSG00000020941	Map3k14	-1.63207	-0.295532	134	161.5	4.30445	concordant	yes
ENSMUSG00000035342	Lzts2	1.78856	3.0673	160	188.5	4.26807	concordant	yes
ENSMUSG00000031807	Pgls	3.20337	4.74259	143.5	166.5	4.14602	concordant	yes
ENSMUSG00000044328	Trp53i13	0.18039	1.3789	161.5	191	4.14063	concordant	yes
ENSMUSG00000020235	Fzr1	3.63062	4.84112	181.5	210.5	4.11118	concordant	yes
ENSMUSG00000032313	AI118078	-2.50557	-1.55058	121.5	158	4.0822	concordant	no
ENSMUSG00000028743	Akr7a5	2.3075	3.44751	126	156.5	4.07204	concordant	yes
ENSMUSG00000023495	Pcbp4	4.91723	6.18133	127	154.5	4.07113	concordant	yes
ENSMUSG00000004266	Ptpn6	2.64356	1.77534	160	120	4.06714	concordant	no
ENSMUSG00000037692	Ahdc1	0.619507	1.73629	75	106	4.05447	concordant	yes
ENSMUSG00000045165	AI467606	-1.15557	-2.51213	77.5	52	4.05118	concordant	no
ENSMUSG00000024206	Rfx2	-0.197976	0.762357	98.5	134	3.99257	concordant	yes
ENSMUSG00000020747	2310067B10Rik	1.90089	3.36004	97.5	120.5	3.93034	concordant	yes
ENSMUSG00000032583	Mon1a	-0.232905	0.933444	101.5	130	3.89292	concordant	yes
ENSMUSG00000048277	Syngr2	2.95106	3.91932	93.5	127.5	3.85543	concordant	yes
ENSMUSG00000055891	Ubl4b	-0.670679	-1.58056	98	62	3.83612	concordant	no
ENSMUSG00000028850	Gpatch3	0.373999	1.5055	90	118.5	3.77663	concordant	yes
ENSMUSG00000091754	Gm3636	1.30224	-5.11521	7	2	3.75781	concordant	yes
ENSMUSG00000069919	Hba-a1	4.23734	6.90028	28	40	3.74235	concordant	yes
ENSMUSG00000026791	Slc2a8	-0.118675	1.13439	125.5	151	3.74209	concordant	yes
ENSMUSG00000024247	Pkdcc	3.82472	5.01452	112	138.5	3.69251	concordant	yes
ENSMUSG00000050212	Eva1b	0.538588	1.42445	140.5	176	3.68296	concordant	yes
ENSMUSG00000051331	Cacna1c	1.628	0.804111	134.5	96.5	3.66652	concordant	no
ENSMUSG00000060969	Irx1	-0.138246	0.870724	84	115	3.66305	concordant	yes
ENSMUSG00000090812	Samd15	-1.3289	-2.76746	110.5	89	3.62217	concordant	no
ENSMUSG00000033955	Tnks1bp1	2.04723	2.83681	178.5	217.5	3.60628	concordant	yes
ENSMUSG00000050271	D8Ertd82e	1.34436	2.01705	126	171.5	3.58446	concordant	yes
ENSMUSG00000032294	Pkm	9.10407	9.89569	72.5	111	3.5693	concordant	yes
ENSMUSG00000003541	Ier3	-0.636223	-0.0205263	133	182.5	3.56923	concordant	no
ENSMUSG00000060601	Nr1h2	1.7343	3.0019	81.5	105.5	3.56284	concordant	yes
ENSMUSG00000063382	Bcl9l	0.124394	1.44676	158	181	3.56191	concordant	yes
ENSMUSG00000060260	Pwwp2b	-0.170655	0.639408	110.5	147.5	3.51013	concordant	yes
ENSMUSG00000040940	Arhgef1	2.47584	3.40858	88	119.5	3.44089	concordant	yes
ENSMUSG00000061882	Ccdc62	0.524244	-0.748604	104	81	3.42852	concordant	no
ENSMUSG00000028973	Abcb8	2.75586	3.73922	118.5	148	3.39734	concordant	yes
ENSMUSG00000018677	Slc25a39	5.69441	6.56002	122.5	156	3.396	concordant	yes
ENSMUSG00000039745	Htatip2	-1.51121	0.54746	55	69	3.37533	concordant	yes
ENSMUSG00000022708	Zbtb20	0.146981	-0.805676	100.5	70.5	3.34703	concordant	yes
ENSMUSG00000024197	Plin3	3.97637	4.3301	225	305	3.31406	concordant	yes
ENSMUSG00000005267	Zfp287	2.49063	1.98943	141	85	3.28704	concordant	no
ENSMUSG00000052911	Lamb2	1.33629	2.41549	151	177	3.28607	concordant	yes
ENSMUSG00000053091	Lins	3.95209	3.15862	135.5	100.5	3.25238	concordant	no
ENSMUSG00000031502	Col4a1	4.69203	5.1762	106	162.5	3.20369	concordant	yes
ENSMUSG00000002804	Nudt14	2.27411	3.25055	106.5	134.5	3.20191	concordant	yes
ENSMUSG00000018727	Cpsf4l	-0.941379	-0.396261	157.5	207.5	3.192	concordant	no
ENSMUSG00000033434	Gtpbp6	0.219091	2.23796	50	63.5	3.19187	concordant	yes
ENSMUSG00000062785	Kcnc3	-0.937284	0.035103	94.5	122.5	3.1886	concordant	yes
ENSMUSG00000035048	Anapc13	6.05603	6.77737	105	142.5	3.16792	concordant	yes
ENSMUSG00000038644	Pold1	2.28597	3.66502	109.5	129	3.14931	concordant	yes
ENSMUSG00000024953	Prdx5	4.40892	5.45676	85	110.5	3.12921	concordant	yes
ENSMUSG00000015579	Nkx2-5	-2.21998	-0.926344	83.5	104	3.10577	concordant	no
ENSMUSG00000030757	Zkscan2	2.62621	1.79459	141.5	110	3.06787	concordant	no
ENSMUSG00000084883	Ccdc85c	-0.00466745	1.48129	91.5	109	3.04542	concordant	yes
ENSMUSG00000024298	Zfp871	4.17924	3.02362	137	114.5	3.04509	concordant	yes
ENSMUSG00000027327	1700037H04Rik	4.18284	4.99389	139	171	3.03949	concordant	yes
ENSMUSG00000019122	Ccl9	3.6918	1.22219	57	46.5	3.03683	concordant	no
ENSMUSG00000048537	Phldb1	3.34348	4.12656	99	132	3.02638	concordant	yes
ENSMUSG00000055839	Tceb2	5.97161	7.11646	127	149.5	3.0167	concordant	yes
ENSMUSG00000036918	Ttc7	-0.611652	0.191841	109.5	141.5	3.01116	concordant	yes
ENSMUSG00000024068	Spast	4.99814	4.54792	160	103	3.00534	concordant	yes
ENSMUSG00000034723	Tmx4	3.80193	3.1605	170	130	3.00478	concordant	yes
ENSMUSG00000029771	Irf5	-0.548303	0.226632	81.5	114.5	2.99489	concordant	no
ENSMUSG00000020190	Mknk2	4.18783	4.9182	153	188	2.99371	concordant	yes
ENSMUSG00000066755	Tnfsf18	0.812777	-0.647472	56.5	39	2.99273	concordant	yes
ENSMUSG00000021464	Ror2	2.05085	2.72624	79	116.5	2.96609	concordant	yes
ENSMUSG00000024680	Ms4a2	-1.56854	-3.01425	53.5	36	2.96294	concordant	no
ENSMUSG00000073652	Apol7d	1.59408	2.40929	104	135	2.95961	concordant	no
ENSMUSG00000026641	Usf1	4.24487	4.89949	65.5	104	2.95158	concordant	yes
ENSMUSG00000070366	Ppapdc1a	-1.18142	-1.95637	128	95.5	2.94958	concordant	no
ENSMUSG00000038963	Slco4a1	-1.66251	-0.768113	85	113	2.93284	concordant	yes
ENSMUSG00000074673	Ttll9	-1.50887	-0.0949526	64	81.5	2.89777	concordant	no
ENSMUSG00000034932	Mrpl54	5.22731	5.8212	105	146.5	2.88639	concordant	yes
ENSMUSG00000032014	Oaf	2.49145	3.35506	160	188.5	2.88246	concordant	yes
ENSMUSG00000032120	C2cd2l	-0.073744	0.906005	120.5	145.5	2.86852	concordant	yes
ENSMUSG00000093674	Rpl41	8.37953	9.46749	40.5	63	2.8668	concordant	yes
ENSMUSG00000044986	Tst	0.905582	2.04384	118.5	140	2.86603	concordant	yes
ENSMUSG00000005566	Trim28	7.29051	7.83985	92	136.5	2.86291	concordant	yes
ENSMUSG00000040714	Klc3	-1.67913	0.758832	53.5	63.5	2.85516	concordant	no
ENSMUSG00000029830	Svopl	-0.388197	-0.947798	117.5	74	2.85082	concordant	no
ENSMUSG00000051811	Cox6b2	2.25619	3.28553	124	147.5	2.83289	concordant	yes
ENSMUSG00000071042	Rasgrp3	3.09759	2.61479	102	52	2.82711	concordant	yes
ENSMUSG00000009585	Apobec3	2.07506	1.64465	163	107	2.82278	concordant	no
ENSMUSG00000029402	Snrnp35	3.76446	4.43022	82.5	118.5	2.80685	concordant	yes
ENSMUSG00000038502	Ptov1	5.29514	6.58948	141.5	160	2.80429	concordant	yes
ENSMUSG00000003380	Rabac1	1.8384	3.08488	88	107	2.77358	concordant	yes
ENSMUSG00000056145	AI504432	1.66407	0.660372	110.5	87	2.76231	concordant	no
ENSMUSG00000037995	Igsf9	2.79741	3.686	94.5	120.5	2.70569	concordant	yes
ENSMUSG00000062432	Cyp26c1	-0.745556	0.501872	102	120.5	2.70265	concordant	no
ENSMUSG00000030699	Tbx6	-0.114237	0.526249	167	203	2.70031	concordant	no
ENSMUSG00000034738	Nostrin	-0.0609886	-0.840348	134.5	105	2.69254	concordant	no
ENSMUSG00000038319	Kcnh2	0.738102	1.58806	97.5	124.5	2.6876	concordant	yes
ENSMUSG00000058656	Samd12	-0.302984	-1.23911	116.5	92	2.68599	concordant	no
ENSMUSG00000035172	Plekhh3	-1.97658	-0.864746	112.5	133	2.66928	concordant	yes
ENSMUSG00000026644	Acbd7	-0.631808	-2.01287	100.5	84	2.66869	concordant	no
ENSMUSG00000047423	AI837181	2.43155	3.49116	100	121.5	2.66801	concordant	yes
ENSMUSG00000000359	Rem1	-2.35929	-1.43738	59.5	84	2.6452	concordant	no
ENSMUSG00000079330	Lemd1	-2.00247	-0.850928	142.5	162	2.62975	concordant	no
ENSMUSG00000037860	Aim2	2.06466	1.23485	120.5	93.5	2.62388	concordant	no
ENSMUSG00000030701	Plekhb1	0.928457	0.27915	144.5	110	2.62344	concordant	no
ENSMUSG00000091474	2610021A01Rik	3.65502	3.04168	89.5	53	2.62176	concordant	yes
ENSMUSG00000024038	Ndufv3	5.67554	6.39734	103.5	134	2.57824	concordant	yes
ENSMUSG00000017969	Ptgis	1.93579	2.62951	144.5	176	2.55918	concordant	yes
ENSMUSG00000037400	Atp11b	4.62748	4.05476	128	90	2.54877	concordant	yes
ENSMUSG00000053291	Rab4b	2.38321	3.25326	105	130	2.54735	concordant	no
ENSMUSG00000036138	Acaa1a	2.61123	3.43124	95.5	122	2.54485	concordant	yes
ENSMUSG00000025409	Mbd6	3.18733	3.84422	178.5	211.5	2.53872	concordant	yes
ENSMUSG00000037773	Pced1a	2.49847	3.27238	113.5	141.5	2.53777	concordant	yes
ENSMUSG00000013858	Tmem259	3.23773	4.34334	166.5	186	2.52487	concordant	yes
ENSMUSG00000030122	Ptms	5.6621	6.59813	141.5	164.5	2.52128	concordant	yes
ENSMUSG00000039157	Fam102a	2.23296	2.5976	174	233	2.51948	concordant	yes
ENSMUSG00000042106	Fam212a	3.47988	4.2088	109.5	139	2.51828	concordant	yes
ENSMUSG00000031828	Klhl36	-1.93377	-0.863278	97.5	117.5	2.50734	concordant	no
ENSMUSG00000003308	Keap1	2.20854	2.74354	98.5	138.5	2.50619	concordant	yes
ENSMUSG00000071649	B3gat3	2.82911	3.89815	122	142	2.50394	concordant	yes
ENSMUSG00000039704	Lmbrd2	2.93086	1.93677	123	101.5	2.50304	concordant	yes
ENSMUSG00000020811	Wscd1	1.88433	2.48629	50.5	86	2.50266	concordant	yes
ENSMUSG00000030674	Qprt	0.36614	1.05497	114.5	145.5	2.50077	concordant	yes
ENSMUSG00000043207	Zmpste24	4.63606	4.22255	130.5	79	2.49401	concordant	no
ENSMUSG00000042436	Mfap4	4.13653	4.80178	140.5	172.5	2.49311	concordant	yes
ENSMUSG00000020135	Apc2	-0.00657055	1.20777	148.5	166	2.48876	concordant	yes
ENSMUSG00000037960	1110007C09Rik	0.24947	1.3653	149	168	2.48287	concordant	yes
ENSMUSG00000062683	Atp5g2	7.36158	7.86578	147	189	2.48001	concordant	yes
ENSMUSG00000061393	Acvr2b	1.65329	2.63415	93.5	115	2.46971	concordant	no
ENSMUSG00000018509	Cenpv	2.92754	3.48191	91	129	2.46708	concordant	yes
ENSMUSG00000004933	Matk	-1.97962	-0.778279	46	63.5	2.4621	concordant	no
ENSMUSG00000009628	Tex15	1.18814	0.499843	77	46.5	2.45853	concordant	yes
ENSMUSG00000044835	Ankrd45	2.08249	1.30523	106	79	2.45772	concordant	yes
ENSMUSG00000059714	Flot1	3.15281	3.60222	113.5	160	2.44734	concordant	yes
ENSMUSG00000005447	Pafah1b3	5.36707	6.19456	95	120	2.42272	concordant	yes
ENSMUSG00000034177	Rnf43	-1.25581	-0.665068	83.5	118.5	2.4214	concordant	no
ENSMUSG00000041673	Lrrc18	-1.01926	-1.57766	63.5	26.5	2.41963	concordant	no
ENSMUSG00000026209	Dnpep	3.90408	4.80237	94.5	117.5	2.41962	concordant	yes
ENSMUSG00000029782	Tmem209	5.14993	4.69106	207.5	162.5	2.41829	concordant	yes
ENSMUSG00000003363	Pld3	2.13634	3.0952	112	133.5	2.41431	concordant	yes
ENSMUSG00000030714	Ccdc101	3.16509	3.74402	97.5	133	2.40689	concordant	yes
ENSMUSG00000043614	Vps37d	-0.479295	0.310945	50	76	2.40622	concordant	yes
ENSMUSG00000054280	Prr14l	3.83007	3.34733	126	83.5	2.40276	concordant	yes
ENSMUSG00000032932	Hspa13	4.68828	4.14174	133	95.5	2.40027	concordant	yes
ENSMUSG00000022544	Fam86	2.28217	2.87611	116.5	151	2.39976	concordant	yes
ENSMUSG00000025135	Anapc11	3.92611	4.92499	140	160.5	2.39811	concordant	yes
ENSMUSG00000038650	Rnh1	3.51533	4.31764	124	149.5	2.39597	concordant	yes
ENSMUSG00000040414	Slc25a28	2.21105	3.07914	126	149.5	2.38912	concordant	yes
ENSMUSG00000044060	A830010M20Rik	2.24179	1.66894	79.5	44	2.38165	concordant	no
ENSMUSG00000029581	Fscn1	6.12484	7.13996	89	109	2.37766	concordant	yes
ENSMUSG00000071281	Zfp65	3.3979	2.82705	113.5	78	2.37329	concordant	no
ENSMUSG00000029546	Uncx	-1.74774	-0.709684	27.5	47	2.37061	concordant	yes
ENSMUSG00000050965	Prkca	1.61389	0.991608	110.5	78	2.36848	concordant	yes
ENSMUSG00000068699	Flnc	2.02014	2.63286	145	178	2.36799	concordant	yes
ENSMUSG00000043289	Mei4	-0.96313	-1.84138	90	67	2.36565	concordant	no
ENSMUSG00000015647	Lama5	1.27991	2.21881	124.5	146	2.36407	concordant	yes
ENSMUSG00000025020	Slit1	1.198	1.94469	114.5	141.5	2.36108	concordant	yes
ENSMUSG00000037470	Uggt1	5.6724	5.19241	148	106	2.36095	concordant	yes
ENSMUSG00000030281	Il17rc	1.5026	-0.0436266	95.5	82.5	2.35407	concordant	no
ENSMUSG00000025408	Ddit3	2.52418	3.12351	182.5	216	2.35134	concordant	yes
ENSMUSG00000071291	Zfp58	3.29582	2.80671	118	77	2.34849	concordant	no
ENSMUSG00000020911	Krt19	2.01371	2.86643	111	134.5	2.34682	concordant	yes
ENSMUSG00000050505	Pcdh20	-1.54346	-2.51945	103	82.5	2.34314	concordant	yes
ENSMUSG00000092627	D130058E05Rik	-2.8312	-1.68962	83	100.5	2.33964	concordant	no
ENSMUSG00000039810	Zc3h10	1.83259	2.21373	96.5	148.5	2.32108	concordant	yes
ENSMUSG00000027613	Eif6	6.23076	6.89088	114.5	144.5	2.31927	concordant	yes
ENSMUSG00000032875	Arhgef17	2.22296	2.79563	71.5	106	2.31382	concordant	yes
ENSMUSG00000080058	Gm11175	-2.19512	0.619357	60	67	2.30727	concordant	no
ENSMUSG00000037570	Mcrs1	3.36896	4.49435	102	119.5	2.30644	concordant	yes
ENSMUSG00000060244	Alyref2	0.187768	0.812654	80.5	112	2.30523	concordant	no
ENSMUSG00000057177	Gsk3a	4.60877	5.10701	146	185.5	2.30481	concordant	yes
ENSMUSG00000025572	Tmc6	1.61522	2.32788	127	154.5	2.29517	concordant	yes
ENSMUSG00000039323	Igfbp2	4.98919	6.17687	128	144.5	2.29502	concordant	yes
ENSMUSG00000049148	Plcxd3	-0.634809	-1.89865	144.5	129	2.29417	concordant	yes
ENSMUSG00000003200	Sh3gl1	3.81596	4.60949	122.5	147	2.27682	concordant	yes
ENSMUSG00000038894	Irs2	-0.00502499	1.17174	7.5	24	2.27393	concordant	yes
ENSMUSG00000022420	Dnal4	3.23317	4.13613	151.5	173	2.27358	concordant	yes
ENSMUSG00000027239	Mdk	8.47001	9.36889	146.5	168	2.2633	concordant	yes
ENSMUSG00000048001	Hes5	1.65584	3.14232	112.5	125.5	2.2631	concordant	yes
ENSMUSG00000074115	Saa1	-1.38914	1.1821	59	66.5	2.25843	concordant	yes
ENSMUSG00000030148	Clec4a2	-0.734551	-1.90301	24.5	8	2.25788	concordant	no
ENSMUSG00000017314	Mpp2	1.49043	1.96537	147.5	188	2.25264	concordant	no
ENSMUSG00000029713	Gnb2	5.28303	6.65561	77	91	2.25044	concordant	yes
ENSMUSG00000020893	Per1	0.902081	1.61298	159	186	2.2479	concordant	no
ENSMUSG00000030093	Wnt7a	0.863161	1.50284	62	92	2.24743	concordant	yes
ENSMUSG00000070561	ENSMUSG00000070561	-2.18645	-1.05788	33.5	50.5	2.24687	concordant	yes
ENSMUSG00000026857	Ntmt1	3.12231	4.03557	123.5	144.5	2.24602	concordant	yes
ENSMUSG00000063281	Zfp35	5.64563	4.89387	146	120.5	2.24501	concordant	no
ENSMUSG00000025154	Arhgap19	5.0814	4.64079	162	118.5	2.24461	concordant	no
ENSMUSG00000030465	Psd3	2.47537	1.64228	66	43	2.24399	concordant	yes
ENSMUSG00000003345	Csnk1g2	3.99662	5.05887	138	156	2.23925	concordant	yes
ENSMUSG00000069806	Cacng7	2.94154	3.75444	89.5	113	2.23722	concordant	yes
ENSMUSG00000003072	Atp5d	4.69328	6.05705	148.5	162.5	2.236	concordant	yes
ENSMUSG00000006850	Tmco6	1.71029	2.51754	108	131.5	2.22167	concordant	yes
ENSMUSG00000048279	Sacs	2.89996	2.09385	115.5	92	2.21853	concordant	yes
ENSMUSG00000009097	Tbx1	0.176667	1.31881	37.5	54	2.20702	concordant	yes
ENSMUSG00000019659	Ccdc12	4.24515	5.32046	168.5	186	2.20381	concordant	yes
ENSMUSG00000040856	Dlk1	7.0024	7.46583	95.5	136	2.19806	concordant	yes
ENSMUSG00000034685	Fam171a2	0.257276	1.69241	109	122	2.18494	concordant	yes
ENSMUSG00000015943	Bola1	1.64744	2.1256	101.5	140.5	2.18396	concordant	no
ENSMUSG00000020829	Slc46a1	2.21987	3.12743	136	156.5	2.17885	concordant	yes
ENSMUSG00000017670	Elmo2	4.03485	4.61529	140	172	2.17526	concordant	no
ENSMUSG00000055041	Commd5	2.675	3.31503	126	155	2.17371	concordant	yes
ENSMUSG00000073940	Hbb-bt	1.03411	2.72115	15.5	26.5	2.1733	concordant	yes
ENSMUSG00000001998	Ap4e1	3.6112	2.97213	133	104	2.17043	concordant	yes
ENSMUSG00000038217	Tlcd2	1.73042	2.40372	91	118.5	2.16841	concordant	yes
ENSMUSG00000040813	Tex264	1.79077	2.61319	111.5	134	2.1671	concordant	yes
ENSMUSG00000045333	Zfp423	2.3486	3.08765	22.5	47.5	2.16381	concordant	yes
ENSMUSG00000040225	Prrc2c	5.87938	5.2668	90	60	2.1522	concordant	yes
ENSMUSG00000069206	Zfp874a	2.31516	1.53423	109.5	86	2.14923	concordant	no
ENSMUSG00000059816	Fam159a	-1.51324	-0.948915	78.5	111	2.14791	concordant	no
ENSMUSG00000006498	Ptbp1	7.71586	8.43359	115	140.5	2.14339	concordant	yes
ENSMUSG00000034714	Ttyh2	0.757834	1.26578	86	122	2.14152	concordant	yes
ENSMUSG00000001918	Slc1a5	4.04338	4.97887	89	108.5	2.13637	concordant	yes
ENSMUSG00000040867	Begain	-0.724817	0.283791	29.5	47.5	2.12617	concordant	yes
ENSMUSG00000025171	Ubtd1	-0.0818886	1.31304	100.5	113.5	2.12372	concordant	yes
ENSMUSG00000074802	Gas2l3	2.82177	2.20819	145	115.5	2.1198	concordant	yes
ENSMUSG00000027860	Vangl1	2.56065	2.9457	128	175	2.11942	concordant	no
ENSMUSG00000026723	Trdmt1	1.90953	1.45169	171.5	132	2.11793	concordant	no
ENSMUSG00000024029	Tff3	-0.943885	-1.63883	92	66	2.11606	concordant	no
ENSMUSG00000052621	ENSMUSG00000052621	0.3284	1.61901	35.5	49.5	2.11605	concordant	yes
ENSMUSG00000079588	Tmem182	-1.4609	-2.10447	69.5	41.5	2.11037	concordant	no
ENSMUSG00000022947	Cbr3	-2.68525	-1.30166	103.5	116.5	2.10647	concordant	no
ENSMUSG00000028030	Tbck	2.13818	1.49739	136	108	2.10124	concordant	yes
ENSMUSG00000023411	Nfatc4	2.83215	3.46006	95.5	124	2.09576	concordant	yes
ENSMUSG00000038807	Rap1gap2	1.72798	0.535446	60	45	2.09491	concordant	no
ENSMUSG00000029594	Rbm19	3.03995	3.63458	53.5	83.5	2.08917	concordant	yes
ENSMUSG00000004264	Phb2	7.24176	7.92736	143	169	2.08758	concordant	yes
ENSMUSG00000031788	Kifc3	-0.324506	0.589342	141.5	161	2.08694	concordant	yes
ENSMUSG00000066324	Impad1	5.83466	5.19862	75	47	2.08566	concordant	yes
ENSMUSG00000033319	Fem1c	4.56579	3.96409	72.5	43	2.07873	concordant	yes
ENSMUSG00000033099	Nol12	4.86978	5.62403	124	147.5	2.0758	concordant	yes
ENSMUSG00000053046	Brsk2	2.14183	2.9834	65	86	2.06972	concordant	yes
ENSMUSG00000027957	Slc35a3	3.25115	2.51553	149	125	2.06761	concordant	yes
ENSMUSG00000040945	Rcc2	5.67279	6.57803	140.5	160	2.0673	concordant	yes
ENSMUSG00000025034	Trim8	2.42799	3.14559	11.5	36	2.05896	concordant	yes
ENSMUSG00000029219	Slc10a4	-1.75988	-1.19378	39	70	2.05523	concordant	no
ENSMUSG00000024037	Wdr4	3.19605	3.83261	99.5	127	2.0501	concordant	yes
ENSMUSG00000054099	Slc25a40	3.00141	2.37734	132.5	104.5	2.0464	concordant	no
ENSMUSG00000000531	Grasp	1.10279	1.61663	140	174	2.04601	concordant	no
ENSMUSG00000020695	Mrc2	2.93996	3.54185	125.5	154.5	2.04417	concordant	yes
ENSMUSG00000057672	Pkn1	2.0623	2.7464	108.5	134	2.04298	concordant	yes
ENSMUSG00000030091	Nup210	3.21845	3.90218	129	154.5	2.04186	concordant	no
ENSMUSG00000040146	Rgl3	-0.000698433	0.413518	78.5	120.5	2.03741	concordant	no
ENSMUSG00000028246	Faxc	3.06586	2.4867	108	78	2.0348	concordant	no
ENSMUSG00000056895	Hist3h2ba	0.336786	1.32586	100	117.5	2.02708	concordant	yes
ENSMUSG00000050777	Tmem37	0.0598675	0.861932	141.5	163	2.01953	concordant	yes
ENSMUSG00000066196	Spag8	-0.940642	0.0428404	92.5	110	2.01561	concordant	no
ENSMUSG00000035183	Slc24a5	1.43656	0.674009	77	54.5	2.00933	concordant	no
ENSMUSG00000025510	Cd151	4.55788	4.94745	184	228	2.0074	concordant	yes
ENSMUSG00000035595	1600002K03Rik	2.0441	2.66715	63.5	91	2.00658	concordant	no
ENSMUSG00000036880	Acaa2	4.22331	4.674	152	190	2.00569	concordant	yes
ENSMUSG00000029404	Arl6ip4	4.6457	5.42257	72.5	94.5	2.00158	concordant	yes
ENSMUSG00000074178	Gm10638	-2.54451	-1.71216	115.5	136	1.9983	concordant	no
ENSMUSG00000029061	Mmp23	-0.961822	-0.0644467	124.5	143.5	1.99678	concordant	yes
ENSMUSG00000048222	Mfap1b	2.43724	1.74154	79.5	55	1.99611	concordant	no
ENSMUSG00000027546	Atp9a	1.06199	1.78514	31.5	55	1.99022	concordant	yes
ENSMUSG00000051343	Rab11fip5	-0.64996	-0.268328	56	100.5	1.98887	concordant	no
ENSMUSG00000002812	Flii	3.83148	4.19279	117.5	164.5	1.98872	concordant	yes
ENSMUSG00000049551	Fzd9	-0.545173	0.452806	89	106	1.98689	concordant	yes
ENSMUSG00000058351	Smim4	3.0193	3.62104	168	196	1.97319	concordant	yes
ENSMUSG00000004054	Map3k11	1.44895	2.61029	81	95.5	1.97209	concordant	yes
ENSMUSG00000024201	Kdm4b	2.56105	3.34318	132	153.5	1.96935	concordant	yes
ENSMUSG00000013236	Ptprs	4.30697	5.1064	86	107	1.96608	concordant	yes
ENSMUSG00000021675	F2rl2	-0.0181722	-0.604604	114.5	86	1.95733	concordant	no
ENSMUSG00000020346	Mgat1	2.77889	3.46011	132	156.5	1.95459	concordant	yes
ENSMUSG00000042632	Pla2g6	1.59345	2.24791	147	172.5	1.95445	concordant	yes
ENSMUSG00000044556	Tex38	-1.06181	-2.01286	72.5	55	1.94913	concordant	no
ENSMUSG00000028047	Thbs3	3.09627	3.4317	138	187.5	1.94455	concordant	no
ENSMUSG00000052299	Ltn1	4.26354	3.82257	89.5	52	1.93662	concordant	yes
ENSMUSG00000022428	Cby1	3.75789	4.31818	103.5	133	1.9357	concordant	yes
ENSMUSG00000049643	2310022A10Rik	2.26124	2.96275	114.5	138	1.93067	concordant	yes
ENSMUSG00000035133	Arhgap5	5.28324	4.3923	63.5	45	1.93028	concordant	yes
ENSMUSG00000071547	Nt5dc2	6.62755	7.28395	70.5	95.5	1.92182	concordant	yes
ENSMUSG00000027652	Ralgapb	4.33485	3.84619	150	116.5	1.91712	concordant	yes
ENSMUSG00000020167	Tcf3	4.49991	5.43364	79	96.5	1.91365	concordant	yes
ENSMUSG00000034902	Pip5k1c	3.02939	3.75539	132	154.5	1.91303	concordant	yes
ENSMUSG00000071266	Zfp946	4.29669	3.72419	107.5	79	1.91083	concordant	no
ENSMUSG00000022766	Serpind1	-0.716749	-1.2512	63	32.5	1.90903	concordant	no
ENSMUSG00000054939	Zfp174	-0.6579	-1.12254	140.5	105.5	1.90451	concordant	no
ENSMUSG00000057367	Birc2	4.4911	3.9493	130.5	100.5	1.90352	concordant	yes
ENSMUSG00000038147	Cd84	-0.871126	-1.62644	56	34.5	1.90182	concordant	no
ENSMUSG00000034636	Zyg11b	4.22342	3.70001	144.5	113.5	1.90025	concordant	yes
ENSMUSG00000042870	Tom1	2.03659	2.67289	88	113.5	1.90021	concordant	yes
ENSMUSG00000027353	Mcm8	4.15209	3.6685	140.5	107	1.89721	concordant	yes
ENSMUSG00000057143	Trim12c	1.4081	0.508682	85	67	1.89599	concordant	yes
ENSMUSG00000036989	Trim3	1.62353	2.34226	136.5	159	1.89386	concordant	yes
ENSMUSG00000029149	Krtcap3	0.837023	1.48128	58.5	83.5	1.88625	concordant	no
ENSMUSG00000030435	U2af2	7.10173	7.61814	64.5	95.5	1.87481	concordant	yes
ENSMUSG00000023052	Npff	0.536481	1.76759	33.5	46.5	1.87431	concordant	yes
ENSMUSG00000058498	Rnf207	-1.80996	-0.777507	105	120.5	1.87416	concordant	yes
ENSMUSG00000008140	Emc10	2.85509	4.18746	114	126	1.87245	concordant	yes
ENSMUSG00000035365	Parpbp	3.9088	3.46519	167	131	1.87029	concordant	no
ENSMUSG00000036606	Plxnb2	4.11444	4.62029	149	180.5	1.86608	concordant	yes
ENSMUSG00000062611	Rps3a2	3.31013	2.69755	52.5	26.5	1.86527	concordant	no
ENSMUSG00000019948	Actr6	4.27077	3.87468	128	88	1.85548	concordant	no
ENSMUSG00000032601	Prkar2a	4.63551	4.20213	136	99.5	1.85254	concordant	yes
ENSMUSG00000041440	Gk5	1.93257	1.40553	123	93	1.85168	concordant	no
ENSMUSG00000042410	Agps	6.16852	5.41679	135.5	114.5	1.84876	concordant	yes
ENSMUSG00000031503	Col4a2	4.19966	4.48891	108	162.5	1.84622	concordant	yes
ENSMUSG00000064030	Wibg	4.27976	5.00913	104	125.5	1.83648	concordant	yes
ENSMUSG00000026017	Carf	2.22511	1.49661	95.5	74	1.83431	concordant	no
ENSMUSG00000021294	Kif26a	0.509189	1.05783	96.5	125	1.8312	concordant	no
ENSMUSG00000050697	Prkaa1	4.09976	3.60476	141.5	110	1.82607	concordant	yes
ENSMUSG00000078872	Gm14401	-0.206577	-1.28166	38	23.5	1.82563	concordant	no
ENSMUSG00000071265	1700086L19Rik	-0.552245	-1.66491	66	52	1.82429	concordant	no
ENSMUSG00000028137	Celf3	0.704323	1.50272	113.5	133	1.82328	concordant	yes
ENSMUSG00000007805	Twist2	2.17459	2.44252	72.5	130.5	1.81988	concordant	no
ENSMUSG00000007097	Atp1a2	0.0623981	0.411556	164.5	209	1.81964	concordant	no
ENSMUSG00000030814	Bcl7c	4.2204	4.85349	131	155.5	1.8165	concordant	no
ENSMUSG00000029576	Radil	-0.352271	0.23185	85	111.5	1.81281	concordant	no
ENSMUSG00000016028	Celsr1	1.34507	2.11891	74.5	94.5	1.81253	concordant	yes
ENSMUSG00000019505	Ubb	8.85343	9.34331	73.5	105	1.80721	concordant	yes
ENSMUSG00000038637	Lrrc56	0.950327	1.83208	107	124.5	1.80713	concordant	yes
ENSMUSG00000070509	Rgma	2.28024	2.99772	115.5	137	1.80655	concordant	yes
ENSMUSG00000021240	Abcd4	1.68973	2.1064	80.5	117.5	1.80546	concordant	no
ENSMUSG00000038451	Spsb2	-0.0665482	0.588872	126	149.5	1.80381	concordant	yes
ENSMUSG00000031790	Mmp15	2.21968	2.8482	98.5	123	1.80338	concordant	yes
ENSMUSG00000002332	Dhrs1	4.06448	4.48498	142	178.5	1.79746	concordant	yes
ENSMUSG00000074500	Zfp558	2.82437	2.05804	34.5	14.5	1.79493	concordant	no
ENSMUSG00000078495	Gm13157	3.12655	2.43094	99	77	1.79221	concordant	yes
ENSMUSG00000034538	Zfp418	1.33389	0.878113	73.5	40	1.78812	concordant	no
ENSMUSG00000049537	Tecrl	2.34249	1.21338	88	74.5	1.78513	concordant	yes
ENSMUSG00000039715	Wdr34	1.61593	2.29213	76	98.5	1.78182	concordant	yes
ENSMUSG00000029381	Shroom3	2.20232	2.62469	123	159	1.78075	concordant	no
ENSMUSG00000007603	Dus3l	1.99719	2.89143	109	126	1.78036	concordant	yes
ENSMUSG00000023852	Chd1	5.84974	5.2539	94.5	69	1.77938	concordant	yes
ENSMUSG00000049422	Chchd10	0.257409	1.4711	84	96.5	1.77672	concordant	yes
ENSMUSG00000020519	Sap30l	3.29073	3.74332	126.5	160	1.77562	concordant	yes
ENSMUSG00000060402	Chst8	-2.1341	-0.871131	110.5	122.5	1.77491	concordant	yes
ENSMUSG00000026385	Dbi	8.31157	8.7445	156.5	191.5	1.77458	concordant	no
ENSMUSG00000026986	Hnmt	-0.128622	-0.946994	120.5	102	1.77307	concordant	no
ENSMUSG00000023328	Ache	1.10351	1.89957	89	108	1.77134	concordant	yes
ENSMUSG00000030785	Cox6a2	-0.595722	0.775084	36.5	47.5	1.76592	concordant	no
ENSMUSG00000050373	Snx21	1.6758	2.30406	105	129	1.76585	concordant	no
ENSMUSG00000027889	Ampd2	4.42089	4.93157	121.5	151	1.76431	concordant	yes
ENSMUSG00000079681	Zglp1	-0.94848	0.089932	26.5	41	1.76336	concordant	no
ENSMUSG00000042831	Alkbh6	2.90886	3.72238	144.5	163	1.76256	concordant	yes
ENSMUSG00000053646	Plxnb1	3.45129	3.92902	151	182.5	1.76238	concordant	yes
ENSMUSG00000016758	Bik	-1.18027	-0.428624	117.5	137.5	1.76053	concordant	no
ENSMUSG00000028962	Slc4a2	1.90762	2.69401	132	151	1.74983	concordant	yes
ENSMUSG00000031027	Stk33	0.349467	-0.14768	106	76	1.74666	concordant	no
ENSMUSG00000020420	Zfp607	1.98361	1.05263	76	60	1.74447	concordant	yes
ENSMUSG00000059423	Zfp933	2.61767	2.29741	148	101.5	1.74401	concordant	no
ENSMUSG00000025507	Pidd1	2.1035	2.62599	166.5	195	1.74389	concordant	yes
ENSMUSG00000025905	Oprk1	-1.20812	-1.79184	100.5	75	1.7432	concordant	no
ENSMUSG00000045598	Zfp553	3.62451	4.12057	100	130	1.74283	concordant	yes
ENSMUSG00000048120	Entpd1	1.46657	1.03523	106	71.5	1.74277	concordant	no
ENSMUSG00000001755	Coasy	2.99791	3.57022	140	166	1.74263	concordant	yes
ENSMUSG00000026649	1700009P17Rik	0.101354	1.003	129	145.5	1.74229	concordant	yes
ENSMUSG00000053985	Zfp14	1.66678	0.710261	50	34.5	1.73631	concordant	yes
ENSMUSG00000027459	Fam110a	2.29326	2.88606	162	187	1.73559	concordant	yes
ENSMUSG00000075700	Selt	6.32275	5.90022	106	71	1.73192	concordant	yes
ENSMUSG00000073684	2610002J02Rik	4.11532	4.65213	119	146.5	1.72881	concordant	yes
ENSMUSG00000043090	Zfp866	4.79471	4.31166	162.5	132	1.72542	concordant	yes
ENSMUSG00000003283	Hck	-2.51776	-1.56768	104.5	120	1.72463	concordant	no
ENSMUSG00000004864	Mapk13	1.18751	1.98229	65.5	84	1.72197	concordant	yes
ENSMUSG00000026112	Coa5	5.56946	5.23546	152	108	1.72109	concordant	yes
ENSMUSG00000055737	Ghr	3.66596	3.14128	104	76	1.72049	concordant	yes
ENSMUSG00000017754	Pltp	1.78552	2.67558	157.5	174	1.71992	concordant	yes
ENSMUSG00000037326	Capn15	1.3303	2.37928	138	152	1.71987	concordant	yes
ENSMUSG00000063681	Crb1	-1.06224	-2.1911	114.5	101.5	1.71865	concordant	yes
ENSMUSG00000004665	Cnn2	5.34728	5.85327	150.5	179.5	1.7185	concordant	yes
ENSMUSG00000026589	Sec16b	-1.2712	-0.456045	87	105	1.71836	concordant	no
ENSMUSG00000055676	Gm5069	-0.394625	0.518797	127	143	1.71157	concordant	yes
ENSMUSG00000042363	Lgalsl	4.1599	3.66474	147	117.5	1.71065	concordant	yes
ENSMUSG00000060771	Tsga10	2.50731	1.73882	126	107	1.70999	concordant	yes
ENSMUSG00000025188	Hps1	1.63676	2.42431	83.5	102	1.7063	concordant	yes
ENSMUSG00000025574	Tk1	4.48568	5.34203	187.5	204.5	1.70492	concordant	yes
ENSMUSG00000037622	Wdtc1	1.93704	2.76704	102	119.5	1.70105	concordant	yes
ENSMUSG00000069911	Fam196b	-0.0282369	-0.512086	153.5	123.5	1.69994	concordant	no
ENSMUSG00000079164	Tlr5	-0.511983	-1.27373	177.5	158.5	1.695	concordant	yes
ENSMUSG00000090112	Shprh	3.53209	3.03304	113.5	84.5	1.6949	concordant	yes
ENSMUSG00000078636	Gm7336	-1.48176	0.126286	25.5	34.5	1.6949	concordant	yes
ENSMUSG00000078435	AU041133	2.50349	1.83137	33.5	12	1.69232	concordant	yes
ENSMUSG00000018259	Prl8a2	-2.39855	-1.02334	27.5	38	1.69106	concordant	no
ENSMUSG00000012126	Ubxn11	0.0921668	1.08784	59.5	74	1.69079	concordant	yes
ENSMUSG00000005823	Gpr108	2.43267	2.93879	166.5	195	1.68928	concordant	yes
ENSMUSG00000022791	Tnk2	3.06939	4.06305	117.5	132	1.68735	concordant	yes
ENSMUSG00000048997	Atxn7l2	2.02526	2.67995	133.5	155.5	1.68679	concordant	yes
ENSMUSG00000048794	Ccdc37	-1.92577	-1.30025	84	107	1.68488	concordant	no
ENSMUSG00000018599	Mief2	1.02572	1.4676	130	162.5	1.68184	concordant	no
ENSMUSG00000023348	Trip6	3.24465	4.34847	168.5	181.5	1.68052	concordant	yes
ENSMUSG00000048546	Tob2	1.8168	2.31086	105	134	1.67796	concordant	yes
ENSMUSG00000023051	Tarbp2	5.40708	6.18058	135	153.5	1.67584	concordant	yes
ENSMUSG00000019539	Rcn3	3.36585	4.79497	139	149	1.67368	concordant	yes
ENSMUSG00000073411	H2-D1	2.97267	3.56812	54	78	1.67361	concordant	yes
ENSMUSG00000018169	Mfng	1.86985	2.82236	99.5	114.5	1.67325	concordant	yes
ENSMUSG00000070605	Gm13251	2.78619	2.03511	34.5	15.5	1.67124	concordant	yes
ENSMUSG00000010760	Phlda2	-0.634767	0.383718	70	84	1.66988	concordant	no
ENSMUSG00000022136	Dnajc3	4.81234	4.32909	159	129.5	1.66954	concordant	yes
ENSMUSG00000023707	Ogfod2	1.28634	1.68197	105.5	141.5	1.66801	concordant	yes
ENSMUSG00000060600	Eno3	4.80582	5.37506	189.5	214.5	1.66662	concordant	yes
ENSMUSG00000004931	Apba3	0.432179	2.01239	104.5	113.5	1.66556	concordant	yes
ENSMUSG00000034303	Ccdc15	1.76333	1.05253	147	127	1.66487	concordant	no
ENSMUSG00000056665	Them6	-2.34877	-0.453887	88	95.5	1.66436	concordant	yes
ENSMUSG00000069072	Slc7a14	-1.59511	-2.21258	77.5	54.5	1.6632	concordant	no
ENSMUSG00000026110	Mgat4a	1.9996	1.08498	101.5	86	1.66025	concordant	no
ENSMUSG00000001089	Luzp1	5.32932	4.91953	114	79.5	1.65572	concordant	yes
ENSMUSG00000037709	Fam13a	0.507282	-0.235822	123	104	1.65351	concordant	no
ENSMUSG00000039831	Arhgap29	5.99778	5.37114	102	79.5	1.65121	concordant	yes
ENSMUSG00000034664	Itga2b	-0.361074	0.294347	64.5	86	1.65029	concordant	yes
ENSMUSG00000079109	Pms2	5.28984	4.88769	137.5	102.5	1.64837	concordant	no
ENSMUSG00000035112	Wnk4	1.89453	2.63525	154.5	173.5	1.6482	concordant	yes
ENSMUSG00000047155	Cyp4x1	-0.578564	-1.24832	94.5	73.5	1.64716	concordant	no
ENSMUSG00000058246	Gm10037	0.734655	-0.116845	56.5	40	1.6454	concordant	no
ENSMUSG00000028657	Ppt1	4.94448	4.54344	159	124	1.64383	concordant	no
ENSMUSG00000059456	Ptk2b	-0.707673	-1.1457	119	87	1.64154	concordant	no
ENSMUSG00000031875	Cmtm3	4.61652	4.87368	88	142.5	1.64131	concordant	yes
ENSMUSG00000030225	Dera	4.14445	4.58237	77	109	1.64116	concordant	yes
ENSMUSG00000041351	Rap1gap	-1.00706	-0.249771	57.5	76	1.64073	concordant	no
ENSMUSG00000023004	Tuba1b	7.63887	7.96847	116.5	159	1.64051	concordant	yes
ENSMUSG00000028681	Ptch2	-0.360021	0.572822	171.5	186.5	1.63871	concordant	yes
ENSMUSG00000074272	Ceacam1	-0.667115	-1.54106	55	39	1.63759	concordant	no
ENSMUSG00000030403	Vasp	4.21632	4.66728	48.5	79.5	1.63721	concordant	yes
ENSMUSG00000035762	Tmem161b	3.68883	3.08119	141.5	118.5	1.63674	concordant	no
ENSMUSG00000027009	Itga4	2.45095	1.60919	102.5	86	1.62658	concordant	yes
ENSMUSG00000028744	Pqlc2	1.2487	1.71946	127	156.5	1.62635	concordant	yes
ENSMUSG00000022463	Srebf2	3.92979	4.74596	174.5	191.5	1.62491	concordant	yes
ENSMUSG00000028251	Tstd3	4.14657	3.78648	95.5	57	1.62356	concordant	no
ENSMUSG00000028282	Casp8ap2	4.9754	4.43205	109	83.5	1.62263	concordant	yes
ENSMUSG00000033411	Ctdspl2	5.21616	4.48713	120.5	101.5	1.62219	concordant	yes
ENSMUSG00000032103	Pus3	0.658554	0.337129	164.5	121.5	1.61864	concordant	no
ENSMUSG00000028414	Fktn	4.20088	3.78213	109	76	1.61837	concordant	yes
ENSMUSG00000009563	Tor2a	3.22186	4.17342	84.5	99	1.61587	concordant	yes
ENSMUSG00000023353	Agap3	4.12112	4.793	101.5	122	1.61303	concordant	yes
ENSMUSG00000044081	Zfp85os	-0.634778	-1.07891	111.5	80.5	1.61241	concordant	no
ENSMUSG00000030123	Plxnd1	2.85821	3.5135	57.5	78.5	1.61161	concordant	yes
ENSMUSG00000042978	Sbk1	4.17895	4.7292	126	151	1.61103	concordant	yes
ENSMUSG00000031708	Tecr	6.32392	7.01169	109	129	1.61091	concordant	yes
ENSMUSG00000019487	Trip10	3.00334	3.4941	141	169	1.60927	concordant	no
ENSMUSG00000028799	Zfp362	3.78591	4.27644	124	152	1.60852	concordant	yes
ENSMUSG00000064264	Zfp428	2.38276	3.18751	172	189	1.60219	concordant	yes
ENSMUSG00000041815	Poldip3	5.33637	5.69632	109.5	147.5	1.60185	concordant	yes
ENSMUSG00000000489	Pdgfb	-0.0497839	0.531878	34.5	58	1.60081	concordant	no
ENSMUSG00000050891	Tatdn1	4.42357	3.99763	179.5	147.5	1.59627	concordant	no
ENSMUSG00000002249	Tead3	1.96198	2.69817	90	108.5	1.595	concordant	yes
ENSMUSG00000042066	Tmcc2	2.08004	2.59349	143.5	170	1.59349	concordant	yes
ENSMUSG00000038351	Sgsm2	0.904195	1.65911	47.5	65.5	1.59138	concordant	yes
ENSMUSG00000069920	B3gnt9	1.09225	1.44502	86	124.5	1.5906	concordant	no
ENSMUSG00000020133	2310011J03Rik	2.37807	3.42252	97.5	110.5	1.59013	concordant	yes
ENSMUSG00000027193	Api5	7.0175	6.54967	130	101	1.58885	concordant	yes
ENSMUSG00000043019	Edem3	4.14801	3.5709	148	124.5	1.58828	concordant	yes
ENSMUSG00000020319	Wdpcp	2.28162	1.85815	140	108	1.58701	concordant	no
ENSMUSG00000062358	ENSMUSG00000062358	-1.73996	-0.739866	15.5	29	1.58116	concordant	no
ENSMUSG00000007989	Fzd3	4.72016	4.02787	111	91.5	1.58098	concordant	yes
ENSMUSG00000047036	Zfp445	5.51472	4.82294	48.5	29	1.57979	concordant	yes
ENSMUSG00000023473	Celsr3	-0.838355	-0.226311	96.5	118.5	1.57691	concordant	yes
ENSMUSG00000056481	Cd248	2.60818	3.11572	124	150.5	1.57514	concordant	yes
ENSMUSG00000042745	Id1	4.92593	5.38971	131	160	1.57513	concordant	yes
ENSMUSG00000028684	Urod	4.82914	5.64363	127	143.5	1.57387	concordant	yes
ENSMUSG00000069184	Zfp72	2.55473	1.5593	38	24.5	1.57379	concordant	yes
ENSMUSG00000028664	Ephb2	3.00992	3.61991	71.5	93.5	1.57161	concordant	yes
ENSMUSG00000042918	Mamstr	-2.26866	-0.690444	106	114.5	1.57104	concordant	no
ENSMUSG00000042210	Abhd14a	2.86615	3.63241	226.5	244	1.57043	concordant	yes
ENSMUSG00000040904	Gm21988	3.65142	4.39581	167	185	1.56919	concordant	yes
ENSMUSG00000060038	Dhps	3.9621	4.31428	121	159	1.56733	concordant	no
ENSMUSG00000042770	Hebp1	3.38918	4.45769	104	116.5	1.5642	concordant	yes
ENSMUSG00000000120	Ngfr	2.07445	2.5691	117.5	144.5	1.56408	concordant	yes
ENSMUSG00000029211	Gabra4	0.246773	-0.38902	91	70	1.56364	concordant	no
ENSMUSG00000007038	Neu1	1.52023	1.92381	90	123	1.55972	concordant	no
ENSMUSG00000033467	Crlf2	-2.53487	-1.46979	32.5	45	1.55918	concordant	no
ENSMUSG00000028331	5830415F09Rik	1.8984	2.32067	118.5	150	1.55775	concordant	no
ENSMUSG00000042213	Zfand4	2.47089	1.84012	128	107	1.55128	concordant	no
ENSMUSG00000020546	Stxbp4	4.33673	3.76206	121.5	98.5	1.54791	concordant	yes
ENSMUSG00000002227	Mov10	1.91966	2.45802	108	132.5	1.54468	concordant	yes
ENSMUSG00000024220	Zfp523	1.64278	2.97587	180.5	108.5	-11.2407	discordant	yes
ENSMUSG00000020219	Timm13	2.52868	4.21115	132	77	-10.8371	discordant	yes
ENSMUSG00000050604	3110021A11Rik	-0.71509	-2.06474	126	181.5	-8.77237	discordant	no
ENSMUSG00000031832	Taf1c	0.175339	1.69838	153	110	-7.66978	discordant	yes
ENSMUSG00000059070	Rpl18	9.10024	10.3913	188.5	138	-7.63538	discordant	yes
ENSMUSG00000038274	Fau	5.55073	7.14183	169	130	-7.26715	discordant	yes
ENSMUSG00000003346	Abhd17a	1.86153	3.30128	140	97	-7.25034	discordant	yes
ENSMUSG00000055681	Cope	5.02624	6.22222	166	115.5	-7.07324	discordant	yes
ENSMUSG00000041199	Rpusd1	0.884035	2.0898	187.5	138	-6.9899	discordant	yes
ENSMUSG00000029551	Psmg3	3.46543	4.53823	139.5	87	-6.59601	discordant	yes
ENSMUSG00000007721	Ccdc124	2.72511	4.48474	99.5	68	-6.49132	discordant	yes
ENSMUSG00000042737	Dpm3	0.044604	2.35825	91.5	68	-6.36747	discordant	yes
ENSMUSG00000006215	Zbtb17	2.11562	3.19255	178.5	129	-6.24307	discordant	yes
ENSMUSG00000002963	Pnkp	1.87444	3.03155	174.5	129	-6.16578	discordant	yes
ENSMUSG00000019158	Tmem160	0.503328	2.40003	146.5	119.5	-5.99742	discordant	yes
ENSMUSG00000002379	Ndufa11	1.27968	2.76107	131	98	-5.72514	discordant	yes
ENSMUSG00000051768	Xrcc1	4.0649	4.97499	149	95.5	-5.70216	discordant	yes
ENSMUSG00000039670	Oxld1	0.897612	2.04513	139.5	97.5	-5.64432	discordant	yes
ENSMUSG00000013833	Med16	1.85397	3.22649	134	99	-5.62589	discordant	yes
ENSMUSG00000058301	Upf1	3.37014	4.00387	220	146.5	-5.45504	discordant	yes
ENSMUSG00000025503	Taldo1	5.25346	6.21284	198.5	150	-5.44922	discordant	yes
ENSMUSG00000038895	Zfp653	0.674506	1.80469	142.5	101.5	-5.42667	discordant	yes
ENSMUSG00000031760	Mt3	-2.14584	0.00506937	112.5	91	-5.41579	discordant	no
ENSMUSG00000039956	Mrap	0.400888	1.68018	88	52	-5.39353	discordant	yes
ENSMUSG00000091228	Gm20390	0.0570967	1.54237	154.5	123.5	-5.39224	discordant	no
ENSMUSG00000035835	Lppr3	3.43845	4.48239	160	117.5	-5.19596	discordant	yes
ENSMUSG00000000202	Btbd17	-0.108351	1.15572	212.5	177.5	-5.18132	discordant	yes
ENSMUSG00000070858	Gm1673	-1.97137	0.695415	111.5	95	-5.15316	discordant	no
ENSMUSG00000038695	Josd2	2.80429	4.17862	135.5	103.5	-5.15043	discordant	yes
ENSMUSG00000004610	Etfb	4.54505	5.76582	160	124	-5.1468	discordant	yes
ENSMUSG00000093485	Gm20708	0.181929	-1.09718	93.5	127.5	-5.09319	discordant	no
ENSMUSG00000044033	Ccdc141	2.81893	2.17052	154.5	221.5	-5.08777	discordant	yes
ENSMUSG00000035370	Adat3	-1.88814	-0.119314	146	121.5	-5.07519	discordant	yes
ENSMUSG00000049742	C330006D17Rik	-0.0792067	-1.68921	89	115.5	-4.99661	discordant	no
ENSMUSG00000025137	Pcyt2	3.33982	4.29561	149.5	105	-4.98106	discordant	yes
ENSMUSG00000039873	Neurl2	-1.67171	-0.182347	140.5	112	-4.97105	discordant	yes
ENSMUSG00000064345	mt-Nd2	11.1383	10.5609	133.5	207	-4.97026	discordant	yes
ENSMUSG00000052920	Prkg1	1.49915	0.377002	92.5	130	-4.92817	discordant	yes
ENSMUSG00000057788	Ddx49	3.30086	4.1935	162.5	116.5	-4.80879	discordant	yes
ENSMUSG00000026858	Fam73b	2.58563	3.67591	152	114.5	-4.78818	discordant	yes
ENSMUSG00000025489	Ifitm5	-0.756921	0.0886437	153	105	-4.75325	discordant	no
ENSMUSG00000019470	Xab2	3.5672	4.36128	154	103	-4.74278	discordant	yes
ENSMUSG00000027737	Slc7a11	0.112233	-0.665237	111	162.5	-4.68914	discordant	yes
ENSMUSG00000037916	Ndufv1	5.25306	6.06725	158	109	-4.67222	discordant	yes
ENSMUSG00000037103	Dcaf15	3.49729	4.19675	171	114.5	-4.62819	discordant	yes
ENSMUSG00000035478	Mbd3	5.1154	6.47809	160	131	-4.62802	discordant	yes
ENSMUSG00000029060	Mib2	-0.134316	1.44145	110	85	-4.61353	discordant	yes
ENSMUSG00000015335	Zdhhc12	1.57064	2.63515	157.5	120.5	-4.61269	discordant	yes
ENSMUSG00000025792	Slc25a10	1.80192	3.00524	236.5	204	-4.58	discordant	yes
ENSMUSG00000019261	Map1s	-0.36254	1.23266	139	114.5	-4.57703	discordant	yes
ENSMUSG00000029059	Fam213b	2.13518	3.1229	165.5	126	-4.56911	discordant	yes
ENSMUSG00000079470	Utp14b	3.44471	2.77022	120	177	-4.5025	discordant	yes
ENSMUSG00000034881	Tbxa2r	-1.90285	-1.16679	164.5	113	-4.43937	discordant	no
ENSMUSG00000057948	Unc13d	-1.6547	-0.437965	189.5	158.5	-4.41733	discordant	yes
ENSMUSG00000030611	Mrps11	3.0271	3.91581	154.5	112.5	-4.37128	discordant	yes
ENSMUSG00000053553	3110082I17Rik	3.27393	3.89818	158	98.5	-4.34991	discordant	yes
ENSMUSG00000022559	Fbxl6	2.27264	3.43312	144.5	113.5	-4.21308	discordant	yes
ENSMUSG00000061111	Fam195b	4.47457	5.50238	186	151.5	-4.15273	discordant	yes
ENSMUSG00000070336	Fbxo47	-0.89728	-1.92266	57.5	92	-4.14293	discordant	no
ENSMUSG00000030838	Ush1c	-2.27106	0.00930417	128	112.5	-4.13942	discordant	yes
ENSMUSG00000016763	Scube1	3.08545	3.66665	212.5	152	-4.11804	discordant	yes
ENSMUSG00000047085	Lrrc4b	-1.3346	-0.135913	113.5	84.5	-4.07105	discordant	yes
ENSMUSG00000026514	Cnih3	-2.819	-1.31459	119.5	96.5	-4.05224	discordant	no
ENSMUSG00000024892	Pcx	1.24085	2.14406	143	105	-4.01954	discordant	yes
ENSMUSG00000005681	Apoa2	1.32104	2.6375	80	54	-4.00851	discordant	yes
ENSMUSG00000057411	Fam173a	3.3859	4.69797	245.5	219.5	-3.99514	discordant	yes
ENSMUSG00000057465	Saa2	-1.72217	1.22338	81.5	70	-3.96704	discordant	yes
ENSMUSG00000027326	Casc5	4.2675	3.54376	91	137.5	-3.9413	discordant	yes
ENSMUSG00000031848	Lsm4	6.99431	7.99524	186.5	153	-3.9269	discordant	yes
ENSMUSG00000010358	Ifi35	0.0862539	1.20233	82.5	52.5	-3.92119	discordant	yes
ENSMUSG00000018381	Abi3	-0.894944	-0.029295	129	90.5	-3.90306	discordant	no
ENSMUSG00000029600	Rita1	0.848037	2.09472	164.5	138	-3.86906	discordant	yes
ENSMUSG00000092417	Gpank1	3.21792	3.84691	157	104.5	-3.86733	discordant	yes
ENSMUSG00000033762	Recql4	2.27469	2.90268	143.5	91	-3.8611	discordant	yes
ENSMUSG00000022091	Sorbs3	2.00877	2.82021	202	161.5	-3.84871	discordant	yes
ENSMUSG00000032657	Fam189b	2.08275	2.68556	120.5	66	-3.84749	discordant	yes
ENSMUSG00000027577	Chrna4	1.70357	2.04737	233	137.5	-3.84515	discordant	no
ENSMUSG00000074652	Myh7b	-2.07822	-1.09917	88.5	55	-3.84104	discordant	no
ENSMUSG00000042178	Armc5	0.384171	1.26939	131	94.5	-3.78396	discordant	yes
ENSMUSG00000042766	Trim46	-0.983487	-0.216196	143.5	101.5	-3.77408	discordant	no
ENSMUSG00000069196	Gm10161	-1.93984	0.627644	50	37.5	-3.75854	discordant	no
ENSMUSG00000042116	Vwa1	-0.85847	0.0939387	157	123.5	-3.73655	discordant	yes
ENSMUSG00000041930	Fam222a	-1.21681	-0.355335	171	134	-3.73292	discordant	yes
ENSMUSG00000047002	Msgn1	-0.807407	0.269835	84	54.5	-3.72167	discordant	no
ENSMUSG00000028919	Arhgef19	-1.64286	-0.0589809	181.5	161.5	-3.70982	discordant	yes
ENSMUSG00000001053	N4bp3	0.096896	1.41635	142	118	-3.70859	discordant	yes
ENSMUSG00000066607	6030419C18Rik	-0.645189	0.271808	117	82.5	-3.70501	discordant	no
ENSMUSG00000036040	Adamtsl2	-0.746342	-0.0735876	224	177	-3.70303	discordant	no
ENSMUSG00000004937	Sgta	4.69076	5.40719	142	98	-3.69173	discordant	yes
ENSMUSG00000059741	Myl3	3.94744	4.56344	133.5	82.5	-3.67922	discordant	yes
ENSMUSG00000003929	Zfp81	4.84158	3.7984	102.5	132.5	-3.66505	discordant	yes
ENSMUSG00000022671	Mzt2	2.89247	3.76913	130	94.5	-3.64467	discordant	yes
ENSMUSG00000006335	Tfpt	3.31186	4.11881	144.5	106	-3.6384	discordant	yes
ENSMUSG00000041164	Zmiz2	2.47809	3.53003	97.5	68	-3.63426	discordant	yes
ENSMUSG00000026269	Rnpepl1	1.91613	2.88283	159	127	-3.62279	discordant	yes
ENSMUSG00000039199	Zdhhc1	0.836465	1.67124	204.5	167.5	-3.6172	discordant	yes
ENSMUSG00000064341	mt-Nd1	12.3555	11.9518	159	235.5	-3.61637	discordant	yes
ENSMUSG00000022568	Scrib	2.7175	4.15263	137	115.5	-3.61352	discordant	yes
ENSMUSG00000003378	Grik5	1.5285	2.59504	151.5	123	-3.55979	discordant	yes
ENSMUSG00000038520	Tbc1d17	2.40883	3.20833	134.5	96.5	-3.55795	discordant	yes
ENSMUSG00000042810	Krba1	1.88909	2.76746	143.5	109	-3.54895	discordant	yes
ENSMUSG00000052979	6530403G13Rik	-0.146408	1.44052	151	132	-3.53113	discordant	no
ENSMUSG00000045348	Nyap1	-0.522671	0.326319	97.5	62	-3.52966	discordant	yes
ENSMUSG00000029703	Lrwd1	4.34481	5.25214	138	105	-3.50657	discordant	yes
ENSMUSG00000069376	Gm5507	-2.75101	-0.772054	40.5	25.5	-3.4764	discordant	no
ENSMUSG00000045752	Tssc4	3.6406	4.62987	154.5	124.5	-3.47567	discordant	yes
ENSMUSG00000024299	Adamts10	2.13611	2.81515	160	116.5	-3.45929	discordant	yes
ENSMUSG00000074406	Zfp628	-0.841485	0.665775	152.5	133	-3.44211	discordant	yes
ENSMUSG00000041679	Lrrc29	-2.30706	-1.46755	172	137	-3.44107	discordant	no
ENSMUSG00000038630	Zkscan16	1.14225	0.135298	100	129	-3.41986	discordant	no
ENSMUSG00000022847	Thpo	-2.72752	-1.43659	98.5	76	-3.40164	discordant	no
ENSMUSG00000079598	Clec2l	-0.226208	0.680936	152.5	120.5	-3.39961	discordant	no
ENSMUSG00000042851	Zc3h6	0.451899	-0.264005	125	165.5	-3.39557	discordant	no
ENSMUSG00000026586	Prrx1	5.59933	4.92509	94.5	137.5	-3.39536	discordant	yes
ENSMUSG00000002345	2310045N01Rik	3.29605	4.17373	194.5	161.5	-3.39195	discordant	yes
ENSMUSG00000046865	Fbl	5.41238	6.02116	189.5	142	-3.38654	discordant	yes
ENSMUSG00000043251	Exoc3l	-0.566551	0.203189	113.5	76	-3.38047	discordant	yes
ENSMUSG00000019214	Chtf18	4.02472	4.58481	197.5	146	-3.37808	discordant	yes
ENSMUSG00000044916	1700029I15Rik	-0.700791	0.858244	48.5	30	-3.37777	discordant	no
ENSMUSG00000042642	Flad1	2.40914	2.97367	144.5	93.5	-3.37178	discordant	yes
ENSMUSG00000006024	Napa	4.67307	5.10883	158.5	92.5	-3.36816	discordant	yes
ENSMUSG00000020196	Cabin1	2.78133	3.62478	109	75	-3.35845	discordant	yes
ENSMUSG00000051403	Ppp1r37	1.7572	3.05867	142.5	120.5	-3.3532	discordant	yes
ENSMUSG00000029482	Aacs	1.96623	3.15895	152	128	-3.35238	discordant	yes
ENSMUSG00000070285	ENSMUSG00000070285	-1.20755	-0.11538	62.5	36.5	-3.32557	discordant	no
ENSMUSG00000033253	Szt2	1.83066	2.56348	160	121.5	-3.30416	discordant	yes
ENSMUSG00000024941	Scyl1	3.16897	4.05982	116.5	85	-3.2864	discordant	yes
ENSMUSG00000029810	Tmem176b	3.041	3.51392	194.5	136	-3.24002	discordant	no
ENSMUSG00000022760	Thap7	1.08263	1.89481	169.5	135.5	-3.23395	discordant	yes
ENSMUSG00000013367	Iglon5	0.272835	1.49727	94	71.5	-3.22642	discordant	yes
ENSMUSG00000062044	Lmtk3	0.211411	1.48773	184.5	163	-3.21367	discordant	yes
ENSMUSG00000078572	1810043H04Rik	0.947404	1.97131	146	119.5	-3.17765	discordant	yes
ENSMUSG00000040231	Syngr4	-2.34107	-1.16755	141.5	118.5	-3.16096	discordant	no
ENSMUSG00000078570	1110065P20Rik	2.92566	3.77825	156	124.5	-3.14522	discordant	yes
ENSMUSG00000036093	Arl5a	5.76216	5.15281	71.5	115.5	-3.13997	discordant	yes
ENSMUSG00000058833	2810428I15Rik	1.84772	3.25711	126	107	-3.13608	discordant	yes
ENSMUSG00000011096	Akt1s1	3.17346	4.01736	117.5	86	-3.11317	discordant	yes
ENSMUSG00000035697	Hmha1	1.11765	2.0303	67	38	-3.0996	discordant	yes
ENSMUSG00000045201	Lrrc3b	0.623539	-0.0141732	75	116.5	-3.09938	discordant	no
ENSMUSG00000034786	Gpsm3	1.39552	1.81072	262	198.5	-3.08772	discordant	no
ENSMUSG00000007837	Prrg2	1.14328	2.00712	143	112.5	-3.08558	discordant	yes
ENSMUSG00000001227	Sema6b	-1.99794	-0.924237	82.5	58	-3.08071	discordant	yes
ENSMUSG00000078621	Hbb-bh2	-0.81623	0.604878	45	26.5	-3.07894	discordant	no
ENSMUSG00000019894	Slc6a15	1.61227	1.03534	108	153.5	-3.07423	discordant	no
ENSMUSG00000035206	Sppl2b	1.04947	2.23873	130	108	-3.06408	discordant	yes
ENSMUSG00000012848	Rps5	8.87588	9.84233	129	102	-3.05594	discordant	yes
ENSMUSG00000050822	Slc29a4	0.581438	1.30453	108.5	72.5	-3.04858	discordant	yes
ENSMUSG00000015337	Endog	-1.75646	-0.0772435	93	77.5	-3.04818	discordant	yes
ENSMUSG00000059900	Tmem40	-1.8676	-0.852868	212	186.5	-3.03036	discordant	no
ENSMUSG00000023845	Lnpep	3.0356	1.93923	87	110.5	-3.01734	discordant	yes
ENSMUSG00000030376	Slc8a2	-0.196661	0.583673	169	136	-3.01576	discordant	yes
ENSMUSG00000006299	Aamp	5.04218	6.0086	146.5	120	-2.99928	discordant	yes
ENSMUSG00000032591	Mst1	-2.38564	-1.16701	109	88	-2.99703	discordant	yes
ENSMUSG00000057729	Prtn3	-3.45753	-0.615882	87	78	-2.99512	discordant	no
ENSMUSG00000033943	Mga	4.61103	3.859	144.5	178.5	-2.99447	discordant	yes
ENSMUSG00000004100	Ppan	3.37188	4.4356	105.5	81.5	-2.98978	discordant	yes
ENSMUSG00000020163	Uqcr11	4.77801	6.3685	169.5	153.5	-2.98024	discordant	yes
ENSMUSG00000022203	Efs	2.01088	2.75844	169.5	135.5	-2.97661	discordant	yes
ENSMUSG00000066406	Akap13	4.03559	3.24204	90.5	122.5	-2.97389	discordant	yes
ENSMUSG00000005699	Pard6a	0.592512	1.38443	161	129	-2.96779	discordant	no
ENSMUSG00000030748	Il4ra	-0.101662	0.997285	150	127	-2.9601	discordant	yes
ENSMUSG00000025371	Chmp6	4.06852	4.6842	210.5	169.5	-2.95624	discordant	yes
ENSMUSG00000025384	2310003H01Rik	0.245569	1.60678	139	120.5	-2.94917	discordant	yes
ENSMUSG00000037020	Wdr62	1.81535	2.66883	163.5	134	-2.94861	discordant	yes
ENSMUSG00000029145	Eif2b4	3.77835	4.42033	177	138	-2.93217	discordant	yes
ENSMUSG00000036733	Rbm42	3.32209	4.40313	86	63	-2.91188	discordant	yes
ENSMUSG00000064351	mt-Co1	12.6598	12.2398	88.5	147.5	-2.90176	discordant	yes
ENSMUSG00000032883	Acsl3	6.66435	6.21187	111	165.5	-2.88805	discordant	no
ENSMUSG00000039183	Nubp2	3.6924	4.45887	156.5	124.5	-2.87239	discordant	yes
ENSMUSG00000035559	Mpv17l2	1.46711	2.38735	128	101.5	-2.85595	discordant	yes
ENSMUSG00000030854	Ptpn5	-1.78093	-0.674178	90	68	-2.85151	discordant	yes
ENSMUSG00000029163	Emilin1	2.14961	3.18396	213	189.5	-2.84666	discordant	yes
ENSMUSG00000026127	Imp4	4.69457	5.1364	131	76	-2.84591	discordant	no
ENSMUSG00000066235	Pomgnt2	-0.0564792	1.1006	94.5	73.5	-2.84567	discordant	yes
ENSMUSG00000023232	Serinc2	1.38866	2.30527	85	58.5	-2.84467	discordant	yes
ENSMUSG00000020538	Srebf1	2.01277	2.92734	172.5	146	-2.83836	discordant	yes
ENSMUSG00000000916	Nsun5	2.06842	2.90316	114	85	-2.835	discordant	yes
ENSMUSG00000061436	Hipk2	4.40752	3.67602	54	87	-2.82702	discordant	no
ENSMUSG00000028661	Epha8	-2.40385	-1.40178	109	85	-2.81649	discordant	no
ENSMUSG00000039097	Rln1	0.505434	-0.336153	112.5	141	-2.80896	discordant	no
ENSMUSG00000020211	Sf3a2	4.51417	5.4539	139	113.5	-2.80637	discordant	yes
ENSMUSG00000040466	Blvrb	2.93203	4.1593	124	104.5	-2.80269	discordant	yes
ENSMUSG00000006345	Ggt1	-0.291868	1.11424	105.5	88.5	-2.79943	discordant	yes
ENSMUSG00000012296	Tjap1	2.7295	3.5794	185	157	-2.78695	discordant	yes
ENSMUSG00000029049	Morn1	0.127052	1.23364	162	140.5	-2.7863	discordant	no
ENSMUSG00000040767	Snrnp25	4.45331	5.18054	138	105.5	-2.76795	discordant	yes
ENSMUSG00000003344	Btbd2	2.2419	3.59243	121.5	104	-2.76787	discordant	yes
ENSMUSG00000090659	Zfp493	1.80187	0.972891	75	103.5	-2.76688	discordant	no
ENSMUSG00000038000	Acd	3.69984	4.36501	161.5	126	-2.76542	discordant	yes
ENSMUSG00000022860	Chodl	-1.56813	-2.49015	81.5	107	-2.75348	discordant	no
ENSMUSG00000074358	Ccdc61	3.17795	3.99998	135.5	107	-2.74371	discordant	yes
ENSMUSG00000037649	H2-DMa	-2.24142	-1.15222	103	81.5	-2.74251	discordant	no
ENSMUSG00000068101	Cenpm	1.93084	2.86752	119	94	-2.74242	discordant	yes
ENSMUSG00000031851	Ntpcr	2.9091	3.56792	95.5	60	-2.73904	discordant	no
ENSMUSG00000039754	Alkbh4	1.80272	2.48006	140.5	106	-2.73669	discordant	yes
ENSMUSG00000026544	Dusp23	0.534759	1.70241	90	70	-2.73493	discordant	yes
ENSMUSG00000045493	Bhlhe23	-2.31799	-1.18147	56	35.5	-2.72856	discordant	yes
ENSMUSG00000079372	ENSMUSG00000079372	0.347926	-1.86988	3	13.5	-2.72719	discordant	yes
ENSMUSG00000052581	Lrrtm4	-0.261115	-0.954744	68	101.5	-2.72129	discordant	no
ENSMUSG00000029001	Fbxo44	1.01666	2.1227	130	109	-2.72015	discordant	no
ENSMUSG00000035242	Oaz1	6.57872	7.36538	132	102.5	-2.71775	discordant	yes
ENSMUSG00000024181	Mrpl28	5.097	5.82161	135	103	-2.71557	discordant	yes
ENSMUSG00000028868	Wasf2	4.38149	3.94816	121.5	175	-2.71503	discordant	no
ENSMUSG00000004929	Thop1	3.07026	4.14814	148.5	127	-2.71401	discordant	yes
ENSMUSG00000024799	Tm7sf2	3.06881	3.72972	159	124	-2.70902	discordant	yes
ENSMUSG00000029598	Plbd2	1.83522	2.59025	126	95.5	-2.6969	discordant	yes
ENSMUSG00000009551	6330409D20Rik	-1.16508	-2.3737	68	87	-2.68933	discordant	no
ENSMUSG00000037466	4930427A07Rik	2.71515	3.16041	181.5	130	-2.68552	discordant	yes
ENSMUSG00000056531	Ccdc18	2.89635	2.24239	107	142	-2.68054	discordant	yes
ENSMUSG00000035528	Npffr2	-0.856865	-1.61979	112.5	142.5	-2.68045	discordant	no
ENSMUSG00000040434	Gyltl1b	1.76314	2.56514	225.5	197	-2.67683	discordant	yes
ENSMUSG00000035890	Rnf126	2.34249	3.51073	191	171.5	-2.66791	discordant	yes
ENSMUSG00000028943	Espn	-0.671474	0.202261	112	86	-2.66045	discordant	no
ENSMUSG00000022580	Rhpn1	-0.131399	1.0609	192	173	-2.65302	discordant	yes
ENSMUSG00000020986	Sec23a	5.149	4.74921	88	144.5	-2.64533	discordant	yes
ENSMUSG00000029547	Ints1	1.16392	2.49152	96.5	79.5	-2.64313	discordant	yes
ENSMUSG00000043648	Pld6	-1.73977	-0.935106	89	61	-2.63861	discordant	no
ENSMUSG00000028952	Zbtb48	2.16769	2.90469	196	165.5	-2.63253	discordant	yes
ENSMUSG00000027466	Rbck1	3.20567	4.20256	134	111.5	-2.62683	discordant	yes
ENSMUSG00000035109	Shc4	0.0777489	-0.50479	77	115.5	-2.62656	discordant	no
ENSMUSG00000043773	1700048O20Rik	3.82545	3.19458	85	120.5	-2.62282	discordant	no
ENSMUSG00000047501	Cldn4	1.8448	2.72276	131	105.5	-2.6219	discordant	yes
ENSMUSG00000019312	Grb7	1.24673	1.9049	219.5	185.5	-2.62071	discordant	no
ENSMUSG00000019917	Sept10	5.20852	4.65215	74.5	114.5	-2.60631	discordant	yes
ENSMUSG00000010290	AI597479	4.67155	4.2128	88	136.5	-2.60565	discordant	yes
ENSMUSG00000035954	Dock4	2.25032	1.58879	92.5	126	-2.59532	discordant	yes
ENSMUSG00000026923	Notch1	2.38465	2.8936	163	119.5	-2.59282	discordant	yes
ENSMUSG00000073681	ENSMUSG00000073681	-0.805088	0.328423	106	86.5	-2.58859	discordant	no
ENSMUSG00000026247	Ecel1	-2.40308	-1.46298	98.5	75	-2.58726	discordant	no
ENSMUSG00000074886	Grk6	4.41071	4.88953	158	112	-2.57947	discordant	yes
ENSMUSG00000038188	Scarf1	-0.361769	0.555806	81.5	57.5	-2.57902	discordant	yes
ENSMUSG00000091964	BC037034	2.84767	3.44	160.5	123.5	-2.56663	discordant	no
ENSMUSG00000060240	Cend1	-0.324766	0.517336	129.5	103.5	-2.56413	discordant	yes
ENSMUSG00000063077	Kif1b	5.14786	4.77727	118	177	-2.56059	discordant	yes
ENSMUSG00000033589	Reep4	3.51204	4.14562	143.5	109	-2.55991	discordant	yes
ENSMUSG00000028716	Pdzk1ip1	0.0153834	1.0074	91	69	-2.55589	discordant	no
ENSMUSG00000006143	Upk3bl	-1.81705	-1.12429	105.5	74	-2.55563	discordant	no
ENSMUSG00000025573	6030468B19Rik	-0.610557	0.293724	143.5	119.5	-2.54165	discordant	yes
ENSMUSG00000003233	Dvl3	2.66248	3.24794	117.5	80.5	-2.53688	discordant	no
ENSMUSG00000025858	Get4	5.37752	5.85836	168	123	-2.53405	discordant	yes
ENSMUSG00000013646	Sh3bp5l	2.70496	3.341	155	121	-2.53261	discordant	yes
ENSMUSG00000026315	Serpinb8	-0.216171	-1.94439	48.5	61	-2.52994	discordant	no
ENSMUSG00000034974	Dapk3	1.80841	3.15847	125	109	-2.52973	discordant	yes
ENSMUSG00000027660	Skil	4.17652	3.61004	39	77	-2.521	discordant	yes
ENSMUSG00000038546	Ranbp9	5.08639	4.69945	72.5	128	-2.51501	discordant	yes
ENSMUSG00000064225	Paqr9	-0.544022	-1.37756	35.5	61	-2.48926	discordant	yes
ENSMUSG00000042380	Smim12	3.70031	4.39669	126	95.5	-2.48744	discordant	yes
ENSMUSG00000052414	Gm28047	2.93282	2.29883	124	157.5	-2.48729	discordant	no
ENSMUSG00000042942	Greb1l	3.99199	3.49897	148	191	-2.48278	discordant	yes
ENSMUSG00000063754	Gm10136	0.216486	1.50063	49	32.5	-2.48142	discordant	no
ENSMUSG00000022829	Stxbp5l	-1.61839	-2.55662	66.5	89	-2.47226	discordant	yes
ENSMUSG00000023277	Twf2	2.88129	3.81904	143	120.5	-2.471	discordant	yes
ENSMUSG00000021929	Kpna3	6.15866	5.65633	79	121	-2.47084	discordant	yes
ENSMUSG00000031955	Bcar1	2.52497	3.44148	217.5	194.5	-2.46871	discordant	yes
ENSMUSG00000020275	Rel	0.209528	-0.748585	98.5	120.5	-2.46855	discordant	yes
ENSMUSG00000030400	Ercc2	2.48417	3.5618	96.5	77	-2.46098	discordant	yes
ENSMUSG00000051669	AU021092	-1.76005	-0.935986	48.5	23	-2.46097	discordant	no
ENSMUSG00000034247	Plekhm1	1.25137	1.8193	168	131	-2.46094	discordant	yes
ENSMUSG00000002984	Tomm40	3.79658	5.03148	157.5	140.5	-2.45859	discordant	yes
ENSMUSG00000039701	Usp53	1.89674	1.27065	116.5	150	-2.45631	discordant	yes
ENSMUSG00000032812	Arap1	1.04867	1.88753	174	149	-2.45603	discordant	yes
ENSMUSG00000048502	Duxbl1	-1.19992	-4.19031	3.5	10.5	-2.45148	discordant	no
ENSMUSG00000030732	Chrdl2	-2.39975	-1.09215	113.5	97.5	-2.45016	discordant	no
ENSMUSG00000022560	Slc52a2	1.23057	2.06622	133	108	-2.44663	discordant	yes
ENSMUSG00000026103	Gls	7.09932	6.3797	63.5	92.5	-2.44399	discordant	yes
ENSMUSG00000040167	Ikzf5	3.97241	3.39348	110.5	146.5	-2.44076	discordant	no
ENSMUSG00000049225	Pdp1	3.35614	2.91744	74	121.5	-2.44045	discordant	no
ENSMUSG00000020238	Ncln	4.19702	5.1424	119.5	97.5	-2.43574	discordant	yes
ENSMUSG00000037601	Nme1	7.61507	8.2957	148	117.5	-2.43114	discordant	no
ENSMUSG00000044361	BC024139	0.940167	1.78715	128	103.5	-2.43021	discordant	yes
ENSMUSG00000039629	Strip2	-0.642007	-1.17979	105	143.5	-2.42477	discordant	yes
ENSMUSG00000022199	Slc22a17	2.55455	3.49404	110	88	-2.42057	discordant	yes
ENSMUSG00000002664	Pspn	-1.59429	-0.0637635	53	39.5	-2.41978	discordant	no
ENSMUSG00000029560	Snx8	2.03051	2.8738	138	113.5	-2.41963	discordant	yes
ENSMUSG00000004952	Rasa4	-1.00759	-0.586152	155	106	-2.41839	discordant	no
ENSMUSG00000030172	Erc1	3.62266	3.24379	127	181.5	-2.41817	discordant	no
ENSMUSG00000032009	Sesn3	3.99772	3.4881	104	144.5	-2.41712	discordant	no
ENSMUSG00000031762	Mt2	3.50251	4.68132	134	116.5	-2.41593	discordant	yes
ENSMUSG00000060314	Zfp941	0.851487	0.247891	74	108	-2.40341	discordant	no
ENSMUSG00000009350	Mpo	-1.24579	-0.526394	80	51.5	-2.40112	discordant	no
ENSMUSG00000026520	Pycr2	3.49389	4.32667	134	109.5	-2.38946	discordant	yes
ENSMUSG00000037416	Dmxl1	3.39076	2.62098	123	149.5	-2.38901	discordant	yes
ENSMUSG00000017897	Eya2	2.20491	2.91981	140	111.5	-2.38612	discordant	yes
ENSMUSG00000017404	Rpl19	7.93108	8.81646	130	107	-2.38483	discordant	yes
ENSMUSG00000053841	Txlna	4.76235	5.28448	149	110	-2.38477	discordant	no
ENSMUSG00000040734	Ppp1r13l	0.123693	0.645692	146	107	-2.38417	discordant	no
ENSMUSG00000034949	Zfr2	-0.027003	0.383342	136.5	87	-2.37879	discordant	no
ENSMUSG00000030741	Spns1	3.42867	4.0628	161	129	-2.37646	discordant	yes
ENSMUSG00000035049	Rrp12	3.34437	3.86465	151	112	-2.3763	discordant	yes
ENSMUSG00000039834	Zfp335	1.51796	2.26892	120.5	93.5	-2.37454	discordant	yes
ENSMUSG00000037379	Spon2	-0.471751	0.0993895	219.5	184	-2.37451	discordant	no
ENSMUSG00000041939	Mvk	2.52788	3.54015	143.5	123.5	-2.37098	discordant	yes
ENSMUSG00000066307	ENSMUSG00000066307	2.98067	2.27052	164.5	193	-2.37027	discordant	yes
ENSMUSG00000056758	Hmga2	8.33421	7.85906	32.5	75	-2.36497	discordant	yes
ENSMUSG00000001247	Lsr	2.53244	3.37203	57	33	-2.35983	discordant	yes
ENSMUSG00000075256	Cerkl	2.29754	1.64822	102	133	-2.35736	discordant	no
ENSMUSG00000074247	Dda1	3.331	4.15257	125	100.5	-2.35729	discordant	yes
ENSMUSG00000032515	Csrnp1	0.171053	0.959748	155.5	130	-2.35533	discordant	no
ENSMUSG00000036529	Sbf1	4.13457	4.61243	149	107	-2.35047	discordant	yes
ENSMUSG00000039483	Asb6	0.473745	1.81084	212	197	-2.34886	discordant	yes
ENSMUSG00000024925	Rnaseh2c	3.22742	4.47858	106	90	-2.34442	discordant	yes
ENSMUSG00000028789	Azin2	-1.05757	0.154026	140.5	124	-2.34122	discordant	no
ENSMUSG00000024965	Fermt3	-0.641631	0.333378	72.5	52	-2.3408	discordant	yes
ENSMUSG00000048960	Prex2	3.27034	2.53007	123	150	-2.34074	discordant	yes
ENSMUSG00000045991	Onecut2	1.75488	1.05414	40.5	69	-2.33887	discordant	no
ENSMUSG00000020048	Hsp90b1	9.67285	9.27799	94	144.5	-2.33528	discordant	yes
ENSMUSG00000064061	Dzip3	5.61888	4.9758	107	138	-2.33467	discordant	yes
ENSMUSG00000008036	Ap2s1	5.82625	6.23295	165.5	116.5	-2.33384	discordant	yes
ENSMUSG00000025147	Mob2	3.75191	4.17586	166.5	119.5	-2.33352	discordant	yes
ENSMUSG00000041429	Nthl1	1.55414	2.65842	165.5	147.5	-2.32785	discordant	yes
ENSMUSG00000053398	Phgdh	5.73008	6.4274	126	97.5	-2.32745	discordant	yes
ENSMUSG00000078441	Scamp4	3.48462	4.29432	146	121.5	-2.32324	discordant	yes
ENSMUSG00000040423	Rc3h1	3.73636	3.34383	51	101.5	-2.32144	discordant	yes
ENSMUSG00000025377	Enthd2	1.35444	2.16213	146.5	122	-2.31747	discordant	yes
ENSMUSG00000010205	Raver1	4.2903	4.81705	166.5	129	-2.31334	discordant	yes
ENSMUSG00000080268	Brms1	3.77613	4.69414	195	173.5	-2.31149	discordant	yes
ENSMUSG00000031862	Atp13a1	3.36613	4.01277	161.5	131	-2.30978	discordant	yes
ENSMUSG00000030374	Strn4	4.27572	4.88223	163.5	131	-2.30847	discordant	yes
ENSMUSG00000026798	Coq4	2.87698	3.55652	135	106	-2.30786	discordant	yes
ENSMUSG00000022215	Fitm1	-1.04765	-0.507929	78	41.5	-2.30708	discordant	no
ENSMUSG00000040896	Kcnd3	-0.341731	-0.938666	92.5	125.5	-2.30698	discordant	no
ENSMUSG00000090386	2810055G20Rik	1.33464	0.53097	164.5	189	-2.30592	discordant	no
ENSMUSG00000074357	AA386476	-0.337771	-1.34452	47.5	67	-2.29911	discordant	yes
ENSMUSG00000003970	Rpl8	8.51392	9.81993	115	100	-2.29425	discordant	yes
ENSMUSG00000007827	Ankrd26	3.49531	2.98068	127.5	165.5	-2.29024	discordant	yes
ENSMUSG00000033819	Ppp1r16a	1.84351	3.02633	144.5	128	-2.28563	discordant	yes
ENSMUSG00000028189	Ctbs	1.90929	1.32677	107	140.5	-2.28538	discordant	no
ENSMUSG00000042104	Uggt2	3.7662	3.01668	91.5	117.5	-2.28224	discordant	yes
ENSMUSG00000079065	BC005561	3.03917	2.08962	92.5	113	-2.27969	discordant	yes
ENSMUSG00000034467	Dynlrb2	-1.97972	-0.725499	115.5	100	-2.27671	discordant	no
ENSMUSG00000022797	Tfrc	7.06286	6.39354	101.5	130.5	-2.27316	discordant	yes
ENSMUSG00000020901	Pik3r5	-1.23619	-0.620585	130	98.5	-2.27098	discordant	no
ENSMUSG00000033061	Resp18	-2.4113	-1.39406	68	49	-2.2635	discordant	no
ENSMUSG00000025362	Rps26	8.20428	9.41085	123	107	-2.26086	discordant	yes
ENSMUSG00000071654	Uqcc3	3.32684	3.99252	122	93	-2.26083	discordant	yes
ENSMUSG00000059040	Eno1b	2.13061	3.96914	33.5	23	-2.2608	discordant	yes
ENSMUSG00000026966	Ssna1	5.21343	5.71475	184	145.5	-2.26033	discordant	yes
ENSMUSG00000030761	Myo7a	0.598594	1.69762	143.5	126	-2.25241	discordant	yes
ENSMUSG00000003420	Fcgrt	-0.00135099	1.1287	148.5	131.5	-2.24982	discordant	yes
ENSMUSG00000024869	Nudt8	1.5682	2.60658	153	134.5	-2.24973	discordant	no
ENSMUSG00000034245	Hdac11	2.27471	2.63708	196.5	143.5	-2.24923	discordant	yes
ENSMUSG00000037965	Zc3h7a	5.20603	4.65753	111.5	146.5	-2.24826	discordant	yes
ENSMUSG00000059049	Frem1	3.49338	2.95271	172	207.5	-2.24782	discordant	yes
ENSMUSG00000023968	Crip3	-1.90191	-1.24046	113	84	-2.24647	discordant	no
ENSMUSG00000029599	Ddx54	3.17992	4.09206	149	128	-2.24327	discordant	yes
ENSMUSG00000028763	Hspg2	1.84415	2.96306	181.5	164.5	-2.22763	discordant	yes
ENSMUSG00000021466	Ptch1	5.83983	5.4719	99.5	151	-2.21909	discordant	no
ENSMUSG00000026179	Pnkd	3.49839	4.37957	145.5	124	-2.21874	discordant	yes
ENSMUSG00000028049	Scamp3	3.30596	3.87088	152	118.5	-2.21632	discordant	yes
ENSMUSG00000033768	Nrxn2	-1.03103	0.115553	95.5	79	-2.21561	discordant	yes
ENSMUSG00000028273	Pdlim5	4.42232	3.88221	121.5	156.5	-2.21386	discordant	yes
ENSMUSG00000001802	Lrp3	2.20535	2.97416	128.5	104	-2.20591	discordant	yes
ENSMUSG00000020282	Rhbdf1	1.46399	2.63966	143	127	-2.20296	discordant	yes
ENSMUSG00000027163	Commd9	3.02611	3.88028	128	106	-2.20076	discordant	yes
ENSMUSG00000022211	Lrrc16b	0.445419	1.24459	98.5	75	-2.19944	discordant	yes
ENSMUSG00000073423	Zfp414	2.57547	3.74832	133.5	117.5	-2.19768	discordant	yes
ENSMUSG00000037993	Dhx38	3.37131	4.00569	180.5	151	-2.19166	discordant	yes
ENSMUSG00000051747	Ttn	1.75747	0.97802	45	69	-2.1908	discordant	yes
ENSMUSG00000064325	Hhip	0.62966	0.167987	95.5	136	-2.18973	discordant	no
ENSMUSG00000052456	Asna1	5.21011	5.91477	175	148.5	-2.18687	discordant	yes
ENSMUSG00000020580	Rock2	4.62035	3.99794	139	169	-2.18675	discordant	yes
ENSMUSG00000052539	Magi3	3.59575	2.97476	124	154	-2.1818	discordant	yes
ENSMUSG00000028540	Dph2	2.37171	2.83608	131	91	-2.17531	discordant	yes
ENSMUSG00000073229	ENSMUSG00000073229	-1.20958	0.116112	60	46	-2.17357	discordant	no
ENSMUSG00000038390	Gpr162	0.239667	0.91347	171	143.5	-2.17004	discordant	yes
ENSMUSG00000056459	Zbtb25	3.91209	3.12414	91.5	115	-2.16857	discordant	no
ENSMUSG00000057230	Aak1	2.5444	1.66369	130.5	151.5	-2.16598	discordant	no
ENSMUSG00000030116	Mfap5	-1.71845	-0.859816	81.5	60	-2.16198	discordant	no
ENSMUSG00000046750	BC089491	0.807396	0.334488	112.5	151.5	-2.15995	discordant	no
ENSMUSG00000000552	Zfp385a	2.38215	3.43373	175.5	158	-2.15518	discordant	yes
ENSMUSG00000002324	Rec8	0.550664	1.36819	114	91.5	-2.15421	discordant	no
ENSMUSG00000061665	Cd2ap	4.98627	4.41164	76	108	-2.15345	discordant	yes
ENSMUSG00000030432	Rpl28	7.70184	8.81264	109	92.5	-2.14646	discordant	yes
ENSMUSG00000032299	Commd4	3.8984	4.60234	137	111	-2.14343	discordant	yes
ENSMUSG00000042564	Fam227a	1.21641	0.596	108.5	138	-2.14338	discordant	no
ENSMUSG00000024369	Nelfe	4.61747	5.12523	165.5	129.5	-2.14074	discordant	yes
ENSMUSG00000015243	Abca1	2.05254	1.2032	82.5	104	-2.13856	discordant	yes
ENSMUSG00000056592	Zfp658	2.6719	2.02086	101	129	-2.13483	discordant	yes
ENSMUSG00000044813	Shb	1.38721	2.3462	169	150	-2.13388	discordant	yes
ENSMUSG00000062381	Vps28	4.55432	5.18156	166	137	-2.13026	discordant	yes
ENSMUSG00000091695	Gm17669	-2.13615	-0.789688	94.5	81	-2.12878	discordant	no
ENSMUSG00000039771	Polr2j	5.68933	6.33773	177.5	149.5	-2.12619	discordant	yes
ENSMUSG00000029712	Actl6b	-2.64903	-1.7417	69	49	-2.1252	discordant	no
ENSMUSG00000033813	Tcea1	6.6877	6.32871	80.5	131	-2.12315	discordant	yes
ENSMUSG00000023938	Aars2	1.58932	2.39482	134	111.5	-2.12252	discordant	yes
ENSMUSG00000021615	Xrcc4	3.61017	2.89972	120.5	146	-2.12166	discordant	no
ENSMUSG00000028854	Slc9a1	1.65741	2.34011	164.5	138	-2.11874	discordant	yes
ENSMUSG00000044098	Rsbn1	3.83364	3.0477	81.5	104.5	-2.11699	discordant	yes
ENSMUSG00000062078	Qk	6.98011	6.42404	22.5	55	-2.11648	discordant	yes
ENSMUSG00000039148	Sart1	3.34664	3.95872	188.5	159	-2.11461	discordant	yes
ENSMUSG00000030086	Chchd6	2.68773	3.56832	101	80.5	-2.11412	discordant	yes
ENSMUSG00000064367	mt-Nd5	10.5778	10.0311	131.5	164.5	-2.1127	discordant	yes
ENSMUSG00000025161	Slc16a3	3.74616	4.64602	110	90	-2.1077	discordant	yes
ENSMUSG00000034271	Jdp2	0.585434	1.33358	145.5	121.5	-2.10282	discordant	yes
ENSMUSG00000003421	Nosip	3.14136	3.70942	142	110.5	-2.09561	discordant	yes
ENSMUSG00000061488	Rpl27a-ps1	-0.473358	0.378501	92.5	71.5	-2.09502	discordant	no
ENSMUSG00000033938	Ndufb7	3.44438	5.32542	117.5	108	-2.09278	discordant	yes
ENSMUSG00000050854	Tmem125	-2.03218	-1.45661	153.5	122.5	-2.08959	discordant	no
ENSMUSG00000036185	Sapcd1	0.403737	0.885543	108	71	-2.08774	discordant	yes
ENSMUSG00000039480	Nt5dc1	2.56101	2.01279	65	97.5	-2.08659	discordant	no
ENSMUSG00000022812	Gsk3b	4.97075	4.42258	36.5	69	-2.08642	discordant	yes
ENSMUSG00000019433	Gipc1	3.52465	4.5725	155.5	138.5	-2.08617	discordant	yes
ENSMUSG00000027222	Pex16	1.21376	2.26014	204	187	-2.08325	discordant	yes
ENSMUSG00000056043	Rgs9bp	0.481702	-0.00539711	59	95.5	-2.08215	discordant	no
ENSMUSG00000001524	Gtf2h4	3.80649	4.40891	128.5	99	-2.08125	discordant	yes
ENSMUSG00000025485	Ric8	2.82973	3.4121	156.5	126	-2.0802	discordant	yes
ENSMUSG00000024830	Rps6kb2	2.97964	3.67411	138	112.5	-2.07395	discordant	yes
ENSMUSG00000052713	Zfp608	3.64675	3.34144	89.5	147.5	-2.07379	discordant	no
ENSMUSG00000022358	Fbxo32	1.96183	1.25454	118.5	143.5	-2.07081	discordant	yes
ENSMUSG00000018012	Rac3	2.73438	3.6897	123.5	105	-2.06977	discordant	yes
ENSMUSG00000079436	Kcnj13	0.26456	-1.34014	68	79	-2.06723	discordant	no
ENSMUSG00000003644	Rps6ka1	2.98503	3.51929	174.5	141.5	-2.06476	discordant	yes
ENSMUSG00000031712	Il15	-0.547812	-1.00547	108	146.5	-2.06351	discordant	no
ENSMUSG00000041841	Rpl37	7.40003	8.18308	135.5	113	-2.06338	discordant	yes
ENSMUSG00000035293	G2e3	5.02385	4.20556	104	125.5	-2.06039	discordant	yes
ENSMUSG00000039450	Dcxr	0.737358	1.80126	75	58.5	-2.05584	discordant	yes
ENSMUSG00000035566	Pcdh17	0.798324	0.173115	77	105	-2.05015	discordant	no
ENSMUSG00000034889	Cactin	2.09309	3.15356	144.5	128	-2.0492	discordant	yes
ENSMUSG00000032179	Bmp5	2.18267	1.59956	138	168	-2.04867	discordant	yes
ENSMUSG00000024817	Uhrf2	5.95755	5.546	69	111.5	-2.04844	discordant	yes
ENSMUSG00000071078	Nr2c2ap	3.13324	3.76903	125	97.5	-2.04762	discordant	yes
ENSMUSG00000019883	Echdc1	4.7271	4.04173	109	134.5	-2.04676	discordant	no
ENSMUSG00000032410	Xrn1	3.16215	2.36872	85	107	-2.04423	discordant	yes
ENSMUSG00000001763	Tspan33	1.94536	2.61582	131	105	-2.0415	discordant	yes
ENSMUSG00000062874	Gm4978	-0.653489	0.36964	81.5	64.5	-2.03695	discordant	no
ENSMUSG00000020929	Eftud2	6.58855	7.18794	179	150	-2.03568	discordant	yes
ENSMUSG00000027677	Ttc14	5.35537	4.64596	68	92.5	-2.03548	discordant	yes
ENSMUSG00000029554	Mad1l1	3.1608	3.91586	143.5	120.5	-2.0338	discordant	yes
ENSMUSG00000037685	Atp8a1	3.09709	2.71673	127	172.5	-2.0268	discordant	no
ENSMUSG00000043467	Zbtb37	2.51771	1.63554	76	95.5	-2.01461	discordant	yes
ENSMUSG00000024597	Slc12a2	4.42712	3.84484	74.5	104	-2.01169	discordant	yes
ENSMUSG00000026203	Dnajb2	1.31473	1.98818	146.5	121	-2.01116	discordant	yes
ENSMUSG00000020684	Rasl10b	0.915964	1.51833	159	130.5	-2.01053	discordant	yes
ENSMUSG00000073664	Nbeal1	2.44404	1.69804	117	140	-2.00942	discordant	yes
ENSMUSG00000024948	Map4k2	2.37798	3.17562	93	71.5	-2.00837	discordant	no
ENSMUSG00000028923	Necap2	2.96374	3.49096	101.5	69	-2.00665	discordant	yes
ENSMUSG00000026339	Ccdc93	3.21788	2.81592	82.5	125	-2.00066	discordant	no
ENSMUSG00000044938	Klhl31	-0.76856	-1.41271	76	102.5	-1.9991	discordant	no
ENSMUSG00000033409	Syce1l	-2.68436	-1.31882	55	42.5	-1.99902	discordant	no
ENSMUSG00000021709	Erbb2ip	5.62659	4.95784	58.5	84	-1.99712	discordant	yes
ENSMUSG00000026814	Eng	2.13991	2.95184	110	89	-1.99682	discordant	yes
ENSMUSG00000020752	Recql5	2.44518	2.73652	176	117.5	-1.996	discordant	no
ENSMUSG00000025586	Cpeb1	-1.35553	-2.42072	31.5	47.5	-1.99594	discordant	yes
ENSMUSG00000040824	Snrpd2	6.95437	7.46258	161.5	128	-1.99385	discordant	yes
ENSMUSG00000006958	Chrd	-1.43374	-0.724786	110	86	-1.99267	discordant	yes
ENSMUSG00000041624	Gucy1a2	1.55614	0.300018	68	81.5	-1.98596	discordant	yes
ENSMUSG00000025138	Sirt7	2.3724	3.17964	127	106	-1.98528	discordant	yes
ENSMUSG00000036214	Znrd1as	3.343	2.76094	129	158	-1.97681	discordant	no
ENSMUSG00000037926	Ssh2	2.46315	1.7883	133	158	-1.97585	discordant	yes
ENSMUSG00000032259	Drd2	-3.08629	-1.73769	115.5	103	-1.97422	discordant	no
ENSMUSG00000055296	Tmem245	3.58568	3.01458	121	150.5	-1.97305	discordant	yes
ENSMUSG00000090213	Tmem189	3.20214	3.61807	179.5	139	-1.97277	discordant	no
ENSMUSG00000029561	Oasl2	-1.36797	-2.15111	91	112.5	-1.97188	discordant	no
ENSMUSG00000017664	Slc35c2	3.37567	4.09124	155	131.5	-1.96937	discordant	yes
ENSMUSG00000017291	Taok1	4.28782	3.61585	92	117	-1.96739	discordant	yes
ENSMUSG00000025809	Itgb1	7.29565	6.89616	99.5	141.5	-1.96496	discordant	yes
ENSMUSG00000026955	Sapcd2	2.06307	2.65154	142	113.5	-1.96413	discordant	yes
ENSMUSG00000028757	Ddost	6.0078	6.44229	152	113.5	-1.95904	discordant	yes
ENSMUSG00000023367	Tmem176a	2.11919	2.40191	195.5	136.5	-1.95354	discordant	no
ENSMUSG00000027358	Bmp2	1.2438	0.670269	49.5	78.5	-1.94787	discordant	no
ENSMUSG00000054074	Skida1	4.7618	4.18001	159	187.5	-1.94182	discordant	yes
ENSMUSG00000036596	Cpz	0.370588	0.888297	192	160	-1.94016	discordant	no
ENSMUSG00000062997	Rpl35	6.72229	7.45774	150	127.5	-1.93794	discordant	yes
ENSMUSG00000033020	Polr2f	5.10335	6.24109	137.5	123	-1.93203	discordant	yes
ENSMUSG00000033722	BC034090	0.8475	1.42531	156.5	128	-1.92855	discordant	yes
ENSMUSG00000041161	Otud3	1.31275	1.69549	122	79	-1.92741	discordant	no
ENSMUSG00000029270	Fam69a	4.85737	4.45612	114.5	155.5	-1.92666	discordant	no
ENSMUSG00000033837	Foxh1	-0.819839	0.396379	127	113.5	-1.92286	discordant	yes
ENSMUSG00000020962	Gtf2a1	4.68711	4.22497	62	97.5	-1.92136	discordant	yes
ENSMUSG00000079137	Rpl27-ps1	-1.44181	-0.772281	62.5	38	-1.92104	discordant	no
ENSMUSG00000036686	Cc2d1a	0.804244	1.62024	131	111	-1.91126	discordant	yes
ENSMUSG00000031879	Fam96b	3.94251	4.84882	149	131	-1.91052	discordant	yes
ENSMUSG00000035189	Ano4	-0.0589478	-0.524859	147.5	182.5	-1.90974	discordant	no
ENSMUSG00000036792	Mbd5	2.80016	2.25765	77	107	-1.90603	discordant	yes
ENSMUSG00000034227	Foxj1	-1.40713	-0.449931	152	135	-1.9057	discordant	yes
ENSMUSG00000043572	Pars2	2.09515	2.39333	174	119.5	-1.90318	discordant	no
ENSMUSG00000090053	Palm2	2.0536	0.640834	117	128.5	-1.90271	discordant	no
ENSMUSG00000048186	Bend7	0.667438	0.182489	66	99.5	-1.90258	discordant	no
ENSMUSG00000001285	Myg1	4.65958	5.25018	156.5	129	-1.90209	discordant	yes
ENSMUSG00000013663	Pten	4.29278	3.78589	25.5	57.5	-1.89964	discordant	yes
ENSMUSG00000048249	Crebrf	2.09193	0.974683	93.5	108	-1.89723	discordant	no
ENSMUSG00000078695	Cisd3	3.45779	3.9977	172	142	-1.89689	discordant	no
ENSMUSG00000052544	St6galnac3	3.62074	3.2357	170	212	-1.89391	discordant	no
ENSMUSG00000031730	Dhodh	2.60478	3.41315	161.5	141.5	-1.8934	discordant	yes
ENSMUSG00000019873	Reep3	3.70561	3.15827	98.5	128	-1.89096	discordant	no
ENSMUSG00000073988	Ttpa	2.17933	1.70507	89.5	123.5	-1.88844	discordant	no
ENSMUSG00000017221	Psmd3	5.73079	6.38895	115	90.5	-1.88843	discordant	yes
ENSMUSG00000039470	Zdhhc2	3.6319	3.12802	71.5	103.5	-1.88833	discordant	yes
ENSMUSG00000024959	Bad	3.05411	3.83972	124.5	104	-1.88608	discordant	yes
ENSMUSG00000037966	Ninj1	0.898379	1.79296	149	131	-1.88579	discordant	yes
ENSMUSG00000001166	Oas1c	-1.18031	-0.801433	126.5	84	-1.88577	discordant	no
ENSMUSG00000043885	Slc36a4	3.02356	2.55006	104	138	-1.88538	discordant	no
ENSMUSG00000060227	Casc4	5.3198	4.66336	103	127.5	-1.88351	discordant	yes
ENSMUSG00000024955	Esrra	0.287567	1.57342	142	129.5	-1.88237	discordant	yes
ENSMUSG00000021775	Nr1d2	2.74676	2.21125	93	123	-1.88146	discordant	yes
ENSMUSG00000040811	Eml2	1.56812	2.41319	90	71	-1.88038	discordant	yes
ENSMUSG00000047733	BC048609	-1.53714	-0.942956	53.5	26.5	-1.87884	discordant	no
ENSMUSG00000020782	Llgl2	1.13696	2.20441	95.5	80.5	-1.87518	discordant	yes
ENSMUSG00000059518	Znhit1	3.46366	4.37829	123	105.5	-1.8745	discordant	yes
ENSMUSG00000010057	Nprl2	2.91142	3.41088	173.5	141.5	-1.8718	discordant	yes
ENSMUSG00000038776	Ephx1	-0.774508	-0.214247	72.5	44	-1.86998	discordant	no
ENSMUSG00000029119	Man2b2	0.294112	1.28876	101	85	-1.86377	discordant	yes
ENSMUSG00000022314	Rad21	7.28328	6.90053	41	82.5	-1.86025	discordant	yes
ENSMUSG00000078578	Ube2d3	8.03699	7.59591	59	95	-1.8596	discordant	yes
ENSMUSG00000022620	Arsa	1.04386	1.71829	144.5	121	-1.85612	discordant	yes
ENSMUSG00000019039	Dalrd3	1.77961	2.87105	146.5	132	-1.85339	discordant	yes
ENSMUSG00000047648	Fbxo30	5.17189	4.57479	69	95.5	-1.85307	discordant	yes
ENSMUSG00000018849	Wwc1	2.00887	2.51928	122.5	91.5	-1.85303	discordant	no
ENSMUSG00000050493	Fam167b	-1.9817	-1.39638	87	60	-1.8508	discordant	no
ENSMUSG00000023940	Sgol1	5.02979	4.57875	104.5	139.5	-1.84879	discordant	yes
ENSMUSG00000003526	Prodh	2.6546	3.11176	106.5	72	-1.84711	discordant	no
ENSMUSG00000022105	Rb1	3.55038	2.91952	107	132	-1.84705	discordant	yes
ENSMUSG00000035948	Acss3	0.476288	-0.330398	122	141.5	-1.84222	discordant	no
ENSMUSG00000008090	Fgfrl1	3.02303	3.39252	119.5	77	-1.83906	discordant	yes
ENSMUSG00000059013	Sh2d3c	0.249749	1.33216	92.5	78	-1.83808	discordant	yes
ENSMUSG00000055862	Izumo4	0.120299	0.802516	157	134	-1.83761	discordant	yes
ENSMUSG00000039103	Nexn	4.09057	3.37994	105	127	-1.83091	discordant	yes
ENSMUSG00000062209	Erbb4	0.322032	-0.404515	57.5	79	-1.82938	discordant	yes
ENSMUSG00000039131	Gipc2	0.0249437	-0.668508	122	144.5	-1.82726	discordant	no
ENSMUSG00000034724	Cnot6l	3.99359	3.10233	94.5	112	-1.82662	discordant	yes
ENSMUSG00000047139	Cd24a	8.89609	8.51131	61	101.5	-1.82506	discordant	yes
ENSMUSG00000027296	Itpka	-2.16284	-1.0889	118.5	104	-1.82369	discordant	no
ENSMUSG00000063727	Tnfrsf11b	-1.11808	-1.98172	78.5	96.5	-1.82059	discordant	yes
ENSMUSG00000069744	Psmb3	6.00738	6.72861	186	164.5	-1.816	discordant	yes
ENSMUSG00000034854	Mfsd12	-0.547061	0.337163	147.5	130	-1.81219	discordant	yes
ENSMUSG00000017715	Pgs1	2.92387	3.42246	132	101	-1.81011	discordant	yes
ENSMUSG00000025575	Cant1	2.71062	3.39738	177	154.5	-1.80964	discordant	yes
ENSMUSG00000073616	Myeov2	6.62292	7.04039	166	129	-1.80893	discordant	yes
ENSMUSG00000020572	Nampt	5.2952	4.84113	71	105	-1.808	discordant	yes
ENSMUSG00000003868	Ruvbl2	4.65437	5.71622	112	97.5	-1.80316	discordant	yes
ENSMUSG00000027130	Slc12a6	3.28562	2.7971	115.5	147	-1.80217	discordant	yes
ENSMUSG00000025321	Itgb8	3.29999	2.68522	117.5	142.5	-1.79993	discordant	yes
ENSMUSG00000019579	D17Wsu104e	4.19231	4.54531	181	137.5	-1.79829	discordant	yes
ENSMUSG00000057406	Whsc1	7.45206	6.97222	99	131	-1.79824	discordant	yes
ENSMUSG00000026854	Usp20	0.929132	1.71639	120.5	101	-1.79784	discordant	yes
ENSMUSG00000064370	mt-Cytb	12.4229	11.936	187	218.5	-1.79615	discordant	yes
ENSMUSG00000028906	Epb4.1	6.85224	6.61268	111	175	-1.79555	discordant	no
ENSMUSG00000024312	Wdr46	3.55137	4.45136	115.5	98.5	-1.79179	discordant	yes
ENSMUSG00000021319	Sfrp4	-1.10495	-1.85126	76	96.5	-1.79174	discordant	no
ENSMUSG00000032911	Cspg4	-2.37477	-1.64735	158	137	-1.78899	discordant	no
ENSMUSG00000035298	Klhl35	-1.62589	0.410504	126	118.5	-1.78865	discordant	no
ENSMUSG00000034998	Foxn2	3.60102	3.14535	39	72.5	-1.78771	discordant	yes
ENSMUSG00000020475	Pgam2	2.40088	3.11062	111	89.5	-1.78704	discordant	no
ENSMUSG00000027649	Ctnnbl1	4.29389	4.91661	105	80.5	-1.78675	discordant	yes
ENSMUSG00000022141	Nipbl	4.99806	4.30528	48.5	70.5	-1.78493	discordant	yes
ENSMUSG00000069793	Slfn9	2.87189	2.00243	114.5	132	-1.78193	discordant	yes
ENSMUSG00000030298	Sec13	6.28404	6.72483	124.5	90	-1.78095	discordant	yes
ENSMUSG00000028581	Laptm5	0.24267	1.06464	80.5	62	-1.78087	discordant	yes
ENSMUSG00000026941	Mamdc4	-0.0254413	0.819349	56	38	-1.78084	discordant	yes
ENSMUSG00000005299	Letm1	2.84083	3.2253	179	139.5	-1.77854	discordant	yes
ENSMUSG00000001507	Itga3	2.48836	3.16285	150.5	128	-1.77729	discordant	yes
ENSMUSG00000026201	Stk16	4.55506	4.95885	216	178.5	-1.77333	discordant	yes
ENSMUSG00000037712	Fermt2	6.10889	5.66354	100	134	-1.77332	discordant	yes
ENSMUSG00000041616	Nppa	3.16922	3.84176	79.5	57	-1.77217	discordant	yes
ENSMUSG00000002617	Zfp40	3.21414	2.29782	82.5	99	-1.77065	discordant	yes
ENSMUSG00000006445	Epha2	0.271067	0.972788	135	113.5	-1.76687	discordant	no
ENSMUSG00000020863	Luc7l3	7.81019	7.4525	90	132	-1.75937	discordant	yes
ENSMUSG00000025794	Rpl14	9.74886	10.0516	140.5	91	-1.75525	discordant	yes
ENSMUSG00000057967	Fgf18	0.866243	1.56192	121	99.5	-1.75166	discordant	no
ENSMUSG00000044966	Fbxo48	2.35984	1.42517	110.5	126.5	-1.75137	discordant	no
ENSMUSG00000034684	Sema3f	1.91275	2.72101	101	82.5	-1.75115	discordant	yes
ENSMUSG00000034127	Tspan8	0.0209111	-1.00988	71.5	86	-1.75042	discordant	yes
ENSMUSG00000062980	Cped1	2.97207	2.51948	112.5	145.5	-1.74912	discordant	no
ENSMUSG00000003123	Lipe	-0.664133	0.634268	97.5	86	-1.74867	discordant	yes
ENSMUSG00000022098	Bmp1	3.00726	3.77175	126.5	107	-1.74584	discordant	yes
ENSMUSG00000022309	Angpt1	3.26242	2.60034	163	185.5	-1.74461	discordant	yes
ENSMUSG00000033006	Sox10	1.26012	2.16276	69	52.5	-1.74422	discordant	yes
ENSMUSG00000020716	Nf1	3.64051	3.09934	122.5	150	-1.74288	discordant	yes
ENSMUSG00000003762	Adck4	1.66152	2.25626	116.5	91.5	-1.74128	discordant	yes
ENSMUSG00000042451	Mybph	-1.55948	-0.776938	174	155	-1.74126	discordant	yes
ENSMUSG00000002280	Narfl	2.28231	2.76953	112	81.5	-1.74033	discordant	no
ENSMUSG00000020776	Fbf1	3.36164	3.90187	149.5	122	-1.73985	discordant	yes
ENSMUSG00000027281	Slx4ip	2.97926	2.50771	52	83.5	-1.73959	discordant	no
ENSMUSG00000027793	Ccna1	-1.36667	-0.586649	98.5	79.5	-1.73566	discordant	no
ENSMUSG00000053199	Arhgap20	-0.0706286	-0.714584	83	106	-1.73455	discordant	no
ENSMUSG00000020646	Mboat2	5.04976	4.60804	98.5	132	-1.73299	discordant	yes
ENSMUSG00000033031	C330027C09Rik	5.84874	5.30078	106	133	-1.73269	discordant	yes
ENSMUSG00000035164	Zc3h12c	2.58408	1.94241	108	131	-1.7284	discordant	yes
ENSMUSG00000033763	Mtss1l	2.80986	3.32733	176	147.5	-1.72715	discordant	yes
ENSMUSG00000086784	Isoc2a	1.82579	3.10362	141.5	130	-1.72097	discordant	yes
ENSMUSG00000027379	Bub1	6.50581	5.99922	115.5	144.5	-1.72051	discordant	yes
ENSMUSG00000027953	Slc50a1	3.75549	4.36473	166.5	142.5	-1.71241	discordant	yes
ENSMUSG00000026956	Uap1l1	-0.801463	-0.298431	102.5	73.5	-1.70842	discordant	no
ENSMUSG00000030835	Nomo1	3.48652	4.11998	130	107	-1.70627	discordant	yes
ENSMUSG00000035547	Capn5	0.895729	1.6233	111	91	-1.70415	discordant	yes
ENSMUSG00000010660	Plcd1	1.24394	1.98899	135	115.5	-1.70145	discordant	yes
ENSMUSG00000027792	Bche	2.90007	2.15537	80.5	100	-1.70066	discordant	yes
ENSMUSG00000035215	Lsm7	5.02791	5.65844	128	105	-1.69839	discordant	yes
ENSMUSG00000090698	Apold1	0.395556	-0.277714	127	148.5	-1.69524	discordant	no
ENSMUSG00000061028	Clasrp	2.94946	3.57803	102	79	-1.6931	discordant	yes
ENSMUSG00000012017	Scarf2	0.307743	1.51234	102.5	90.5	-1.69288	discordant	yes
ENSMUSG00000041741	Pde3a	1.24605	0.42011	34.5	52	-1.69273	discordant	no
ENSMUSG00000019787	Trdn	0.985384	-0.459665	39	49	-1.69233	discordant	yes
ENSMUSG00000010342	Tex14	-0.631171	-1.24586	42.5	66	-1.69171	discordant	no
ENSMUSG00000025484	Bet1l	2.62574	3.16029	129	102	-1.69028	discordant	yes
ENSMUSG00000027221	Chst1	0.248085	0.825248	119.5	94.5	-1.68982	discordant	yes
ENSMUSG00000074994	Qser1	4.89302	4.20673	121	142	-1.68784	discordant	yes
ENSMUSG00000025868	Higd2a	4.83837	5.45164	149.5	126	-1.6878	discordant	yes
ENSMUSG00000020781	Tsen54	2.67642	3.60458	122.5	107	-1.68483	discordant	yes
ENSMUSG00000019461	Plscr3	2.83896	3.50786	146.5	125	-1.68424	discordant	yes
ENSMUSG00000008167	Fbxw9	1.57174	2.21085	92	69.5	-1.68409	discordant	yes
ENSMUSG00000008373	Prpf31	5.70036	6.09949	143	107	-1.68274	discordant	yes
ENSMUSG00000021000	Ctage5	5.86762	5.36353	134	162.5	-1.68248	discordant	yes
ENSMUSG00000032377	Plscr4	-1.59014	-2.15308	42.5	68	-1.68115	discordant	no
ENSMUSG00000020230	Prmt2	3.04105	3.58254	141	114.5	-1.68052	discordant	yes
ENSMUSG00000038371	Sbf2	5.58374	4.48126	130	143	-1.67848	discordant	yes
ENSMUSG00000087408	Cers1	-2.37834	-1.31959	190.5	177	-1.67391	discordant	no
ENSMUSG00000020884	Asgr1	-1.30475	-0.162068	50.5	38	-1.67278	discordant	no
ENSMUSG00000027855	Sycp1	1.64148	-0.143107	26.5	34.5	-1.67197	discordant	no
ENSMUSG00000061979	Wbscr16	2.51671	3.30875	113.5	95.5	-1.66962	discordant	yes
ENSMUSG00000090840	1700092M07Rik	-0.243771	1.18154	97	87	-1.66921	discordant	no
ENSMUSG00000026739	Bmi1	5.92809	5.30854	94.5	117.5	-1.66881	discordant	yes
ENSMUSG00000009640	Dmap1	3.85197	4.47088	120.5	97.5	-1.66707	discordant	yes
ENSMUSG00000034560	A230046K03Rik	4.27566	3.629	88	110	-1.6661	discordant	yes
ENSMUSG00000024824	Rad9a	4.19059	4.86787	199.5	178.5	-1.66566	discordant	yes
ENSMUSG00000037344	Slc12a9	-0.111781	1.24266	113.5	103	-1.66552	discordant	yes
ENSMUSG00000050234	Gja4	0.846939	1.79494	123	108	-1.66533	discordant	yes
ENSMUSG00000024847	Aip	2.82852	3.64059	135	117.5	-1.66431	discordant	yes
ENSMUSG00000032652	Crebl2	0.603426	0.203602	113.5	149	-1.66226	discordant	no
ENSMUSG00000005087	Cd44	2.1035	1.59777	91	119	-1.65837	discordant	no
ENSMUSG00000028795	Ccdc28b	2.88874	3.43313	239	213	-1.65763	discordant	yes
ENSMUSG00000036197	Gxylt1	4.1204	3.65666	159	189.5	-1.65646	discordant	yes
ENSMUSG00000035455	Fignl1	6.13626	5.73233	161.5	196.5	-1.65571	discordant	yes
ENSMUSG00000028730	Cfap57	-2.09263	-1.74017	119.5	79.5	-1.65111	discordant	no
ENSMUSG00000032783	Troap	2.31987	3.06169	152	133	-1.65064	discordant	yes
ENSMUSG00000024290	Rock1	4.62409	4.01282	95.5	118.5	-1.64651	discordant	yes
ENSMUSG00000028755	Cda	-0.664041	0.339206	101	87	-1.6449	discordant	no
ENSMUSG00000007812	Zfp655	4.22927	3.82806	105.5	140.5	-1.64453	discordant	no
ENSMUSG00000024856	Cdk2ap2	2.85219	3.89231	130	116.5	-1.64446	discordant	yes
ENSMUSG00000033964	Zbtb41	3.38135	2.77148	125	148	-1.64275	discordant	yes
ENSMUSG00000067274	Rplp0	8.45637	9.39109	86	71	-1.642	discordant	yes
ENSMUSG00000028550	Atg4c	2.37772	2.07017	102.5	148	-1.63881	discordant	no
ENSMUSG00000065990	Aurkaip1	5.5192	6.02803	125	97.5	-1.63875	discordant	yes
ENSMUSG00000029346	Srrd	3.26186	3.87015	149	126	-1.63846	discordant	yes
ENSMUSG00000020787	P2rx1	-1.58808	-1.06022	108	81.5	-1.63821	discordant	no
ENSMUSG00000033475	Tomm6	6.24696	6.73762	113.5	85	-1.63766	discordant	no
ENSMUSG00000029798	Herc6	1.37232	0.407973	44	58.5	-1.63759	discordant	no
ENSMUSG00000090247	Bloc1s1	4.71739	5.71511	137.5	123.5	-1.63584	discordant	yes
ENSMUSG00000038180	Spag4	0.204216	0.639973	97.5	65.5	-1.63304	discordant	no
ENSMUSG00000024242	Map4k3	4.39623	3.98622	140	174	-1.6326	discordant	yes
ENSMUSG00000016481	Cr1l	4.36682	4.00961	100.5	139.5	-1.63152	discordant	no
ENSMUSG00000036856	Wnt4	1.24688	1.73495	128	99.5	-1.62904	discordant	yes
ENSMUSG00000028600	Podn	-2.32451	-1.45521	104	88	-1.62888	discordant	no
ENSMUSG00000052533	Nup188	5.83609	5.04152	112.5	130	-1.62844	discordant	yes
ENSMUSG00000017390	Aldoc	0.249919	1.14679	130	114.5	-1.62804	discordant	yes
ENSMUSG00000063445	Nmral1	5.50181	6.14794	124	102.5	-1.62689	discordant	yes
ENSMUSG00000034449	Dhrs11	2.55094	3.16808	113.5	91	-1.62619	discordant	yes
ENSMUSG00000070424	Art5	0.133787	0.923172	169	151.5	-1.61782	discordant	yes
ENSMUSG00000051037	Zfp455	0.44889	-0.537185	61	75	-1.61674	discordant	no
ENSMUSG00000028698	Pik3r3	4.61881	4.24593	81.5	118.5	-1.61574	discordant	no
ENSMUSG00000041544	Ptchd2	-2.62329	-1.36996	67	56	-1.61458	discordant	yes
ENSMUSG00000046314	Stxbp6	3.72083	3.22869	118.5	146.5	-1.61377	discordant	no
ENSMUSG00000058135	Gstm1	3.3151	3.70293	156	120.5	-1.61242	discordant	yes
ENSMUSG00000037820	Tgm2	2.2889	2.91454	91	69	-1.61193	discordant	yes
ENSMUSG00000040187	Arntl2	0.636896	-0.10704	112.5	131	-1.61179	discordant	no
ENSMUSG00000027499	Pkia	4.14565	3.69553	121.5	152	-1.60782	discordant	no
ENSMUSG00000023979	Guca1b	-2.00102	-1.14383	68	52	-1.6062	discordant	no
ENSMUSG00000034761	Map4k5	4.75397	4.28131	96.5	125.5	-1.6053	discordant	yes
ENSMUSG00000002658	Gtf2f1	4.89892	5.44706	158.5	133.5	-1.60484	discordant	yes
ENSMUSG00000024942	Capn1	0.805103	1.58643	117.5	100	-1.6013	discordant	yes
ENSMUSG00000040943	Tet2	2.61044	1.97456	74	95.5	-1.60109	discordant	yes
ENSMUSG00000029121	Crmp1	3.95866	4.52723	91	67	-1.59809	discordant	yes
ENSMUSG00000026443	Lrrn2	-1.55672	-0.584349	123.5	109.5	-1.59426	discordant	yes
ENSMUSG00000020921	Tmem101	3.06632	3.57048	104.5	77.5	-1.59415	discordant	yes
ENSMUSG00000023947	Nfkbie	0.154894	0.447505	145.5	99	-1.59348	discordant	no
ENSMUSG00000021066	Atl1	1.73598	1.33615	93	127	-1.59207	discordant	no
ENSMUSG00000063802	Hspbp1	2.20439	3.63457	119.5	110	-1.59117	discordant	yes
ENSMUSG00000013787	Ehmt2	4.83057	5.58528	107	89	-1.59094	discordant	yes
ENSMUSG00000034379	Wdr5b	2.48357	2.02354	118.5	148	-1.58932	discordant	no
ENSMUSG00000074635	3110070M22Rik	-1.6891	-1.16733	132.5	106.5	-1.58875	discordant	no
ENSMUSG00000057182	Scn3a	0.570793	-0.471141	38	51	-1.5863	discordant	no
ENSMUSG00000054580	Pla2r1	0.702569	0.149962	122	146.5	-1.58557	discordant	no
ENSMUSG00000026490	Cdc42bpa	3.94017	3.37625	108	132	-1.585	discordant	yes
ENSMUSG00000037032	Apbb1	3.02522	3.95815	55	40.5	-1.58423	discordant	yes
ENSMUSG00000038838	Vars2	1.58818	2.3396	126	108	-1.58402	discordant	yes
ENSMUSG00000032182	Yipf2	4.66103	4.99907	156.5	116.5	-1.58355	discordant	yes
ENSMUSG00000039759	Thap3	1.12999	2.21164	141.5	129	-1.58343	discordant	yes
ENSMUSG00000030407	Qpctl	1.79238	2.23537	154.5	124	-1.58233	discordant	no
ENSMUSG00000016253	Nelfcd	4.96297	5.44539	111	83	-1.58191	discordant	yes
ENSMUSG00000022768	Ccdc116	-2.03999	-1.03994	91	77.5	-1.5811	discordant	no
ENSMUSG00000057963	Itpk1	1.42985	2.08741	154.5	134	-1.57866	discordant	yes
ENSMUSG00000020307	Cdc34	5.50614	6.37552	176	160.5	-1.57813	discordant	yes
ENSMUSG00000020153	Ndufs7	2.72865	4.41125	135	127	-1.57642	discordant	yes
ENSMUSG00000021819	Zswim8	2.9453	3.6182	117.5	97.5	-1.57611	discordant	yes
ENSMUSG00000030720	Cln3	1.96655	2.59241	73.5	52	-1.57587	discordant	yes
ENSMUSG00000019082	Slc25a22	4.58301	5.57932	119.5	106	-1.57518	discordant	yes
ENSMUSG00000020926	Adam11	-0.439494	0.400724	73.5	57.5	-1.5744	discordant	yes
ENSMUSG00000009376	Met	2.83121	2.27196	78	102	-1.57186	discordant	no
ENSMUSG00000026810	Dpm2	4.72752	5.18226	119.5	90	-1.57103	discordant	yes
ENSMUSG00000035236	Scai	3.69387	2.9689	94.5	113	-1.5707	discordant	yes
ENSMUSG00000073435	Nme3	2.70856	3.5458	135.5	119.5	-1.56881	discordant	no
ENSMUSG00000015461	Atf6b	3.42145	4.34525	112	97.5	-1.56872	discordant	yes
ENSMUSG00000052396	Mogat2	3.69037	4.08417	221.5	187.5	-1.56805	discordant	no
ENSMUSG00000044788	Fads6	-0.680676	-1.19552	79.5	105.5	-1.56765	discordant	no
ENSMUSG00000019362	D8Ertd738e	5.73532	6.59865	68	52.5	-1.56713	discordant	yes
ENSMUSG00000022237	Ankrd33b	-1.14703	-1.76929	112	133.5	-1.56681	discordant	no
ENSMUSG00000021945	Zmym2	5.84144	5.2477	28.5	51	-1.56452	discordant	yes
ENSMUSG00000042675	Ypel3	2.50288	3.17079	172	152	-1.5644	discordant	yes
ENSMUSG00000046230	Vps13a	2.93421	2.42146	90.5	116.5	-1.56127	discordant	yes
ENSMUSG00000043155	Hpdl	-1.63362	-0.682714	107	93	-1.55907	discordant	no
ENSMUSG00000072214	Sept5	2.35765	3.11837	118	100.5	-1.55907	discordant	yes
ENSMUSG00000046169	Adamts6	1.95589	1.38943	136.5	160	-1.55898	discordant	no
ENSMUSG00000032997	Chpf	0.0786645	1.47904	141.5	132	-1.55802	discordant	yes
ENSMUSG00000029033	Acap3	1.25193	1.98969	123	105	-1.55522	discordant	yes
ENSMUSG00000049792	Bag5	3.95295	4.25126	135.5	91	-1.55467	discordant	yes
ENSMUSG00000063406	Tmed5	5.7237	5.26601	125	154	-1.55442	discordant	yes
ENSMUSG00000027189	Trim44	5.73944	5.24796	106	133	-1.55408	discordant	yes
ENSMUSG00000020085	Aifm2	-0.470739	0.105571	100.5	77.5	-1.55234	discordant	no
ENSMUSG00000033799	Fam208b	5.052	4.3548	64.5	83.5	-1.55137	discordant	yes
ENSMUSG00000031622	Sin3b	5.47049	5.98993	93.5	68	-1.55122	discordant	yes
ENSMUSG00000046814	Gchfr	0.0751081	1.39939	101	91	-1.5509	discordant	yes
ENSMUSG00000032216	Nedd4	9.41912	8.99228	101	132	-1.54963	discordant	yes
ENSMUSG00000041064	Pif1	3.66255	3.3898	121	169.5	-1.54918	discordant	no
ENSMUSG00000038208	Pgap3	0.581467	1.40776	112.5	96.5	-1.5483	discordant	yes
ENSMUSG00000030672	Mylpf	4.46729	4.87404	93.5	61	-1.54816	discordant	no
ENSMUSG00000030410	Dmwd	3.38536	4.16279	167	150	-1.54779	discordant	yes
ENSMUSG00000028399	Ptprd	3.93419	3.08225	35.5	51	-1.54647	discordant	yes
ENSMUSG00000025646	Atrip	3.18855	3.59407	162	129.5	-1.54346	discordant	no
ENSMUSG00000068220	Lgals1	6.0792	6.67814	251.5	229.5	-1.54315	discordant	yes
ENSMUSG00000056536	Pign	3.14299	2.50032	25.5	46	-1.54295	discordant	yes
ENSMUSG00000024958	Gpr137	1.43873	2.58402	98.5	87	-1.54246	discordant	yes
ENSMUSG00000018820	Zfyve27	2.13218	2.69161	138	114.5	-1.53962	discordant	no
ENSMUSG00000010406	Mrpl52	6.14983	6.55349	156.5	124	-1.53639	discordant	yes
ENSMUSG00000026600	Soat1	4.38226	3.72678	104	124	-1.5353	discordant	yes
ENSMUSG00000030612	Mrpl46	4.67543	4.99856	152	111.5	-1.53262	discordant	no
ENSMUSG00000068130	Zfp442	2.47588	1.50743	33.5	47	-1.53113	discordant	yes
ENSMUSG00000028937	Acot7	3.63057	4.25299	126	105	-1.53076	discordant	yes
ENSMUSG00000032253	Phip	5.23983	4.51374	44	62	-1.5306	discordant	yes
ENSMUSG00000055072	Gm9964	-1.11165	-2.48688	40.5	50	-1.53003	discordant	no
ENSMUSG00000078201	Tmem203	0.856707	1.9411	139.5	127.5	-1.52395	discordant	yes
ENSMUSG00000019789	Hey2	2.72675	2.37537	118.5	155.5	-1.52262	discordant	no
ENSMUSG00000059565	Gm5292	2.76397	3.46603	46	27.5	-1.52105	discordant	yes
ENSMUSG00000022102	Dok2	-0.482817	0.0894032	76	53.5	-1.50782	discordant	no
ENSMUSG00000047617	BC029214	0.508915	1.22264	105	87	-1.50454	discordant	yes
