# Supplementary material for: Rebalancing gene haploinsufficiency in vivo by targeting chromatin
Source: Nat Commun. 2016 Jun 3;7:11688. doi: 10.1038/ncomms11688 (PMC4895808; doi:10.1038/ncomms11688)
Supplement: Supplementary Data 11 — Differentially expressed Genes Tbx1+/- vs WT [file ncomms11688-s13.xls]

## Sheet: DE_genes_het_WT_4202
Differentially expressed Genes Tbx1+/- vs WT
Ensembl ID	Symbol	Tbx1+/-_mean	WT_mean	theta	prob	log2FC
ENSMUSG00000000001	Gnai3	494.999	377.031	1.32314	0.995854	0.392744
ENSMUSG00000000120	Ngfr	15.2559	22.5814	-0.616472	0.96638	-0.565771
ENSMUSG00000000142	Axin2	45.3485	61.8665	-0.613995	0.965794	-0.448102
ENSMUSG00000000148	Brat1	10.757	16.0298	-0.634548	0.969962	-0.575475
ENSMUSG00000000149	Gna12	44.0626	69.8337	-0.893068	0.991809	-0.664369
ENSMUSG00000000184	Ccnd2	955.339	816.186	0.757505	0.978785	0.227115
ENSMUSG00000000202	Btbd17	1.64205	4.1879	-0.985517	0.994796	-1.35073
ENSMUSG00000000253	Gmpr	11.5193	19.4087	-0.833158	0.989734	-0.752644
ENSMUSG00000000282	Mnt	15.3354	24.4214	-0.735565	0.984186	-0.671278
ENSMUSG00000000301	Pemt	1.59176	3.49784	-0.758574	0.986645	-1.13584
ENSMUSG00000000325	Arvcf	25.7531	49.9373	-1.17789	0.997041	-0.955373
ENSMUSG00000000378	Ccm2	19.4949	38.4206	-0.920181	0.993301	-0.978784
ENSMUSG00000000384	Tbrg4	45.0427	67.9024	-0.796723	0.988561	-0.592169
ENSMUSG00000000420	Galnt1	259.375	217.803	0.974622	0.989762	0.252016
ENSMUSG00000000486	Sept1	3.70713	6.86087	-0.753822	0.986223	-0.888089
ENSMUSG00000000552	Zfp385a	12.4492	26.8087	-0.929924	0.993924	-1.10665
ENSMUSG00000000555	Itga5	52.57	72.0507	-0.565553	0.950407	-0.454773
ENSMUSG00000000561	Wdr77	306.164	277.44	0.598845	0.951165	0.142128
ENSMUSG00000000568	Hnrnpd	769.052	663.339	0.864029	0.986094	0.213334
ENSMUSG00000000600	Krit1	98.9665	74.2561	0.743324	0.976813	0.414431
ENSMUSG00000000631	Myo18a	37.0127	57.5476	-0.700759	0.979966	-0.636736
ENSMUSG00000000804	Usp32	77.867	58.2022	0.816809	0.98377	0.419937
ENSMUSG00000000823	Znf512b	62.1292	78.2771	-0.567285	0.951045	-0.333318
ENSMUSG00000000901	Mmp11	10.4638	15.9664	-0.786391	0.988179	-0.609632
ENSMUSG00000000902	Smarcb1	87.1952	123.836	-1.01416	0.995143	-0.506115
ENSMUSG00000000915	Hip1r	7.17133	11.4136	-0.648132	0.971944	-0.670438
ENSMUSG00000000916	Nsun5	10.2962	18.0761	-0.786994	0.988204	-0.811972
ENSMUSG00000000959	Oxa1l	45.8094	71.0673	-1.08531	0.996212	-0.633544
ENSMUSG00000001034	Mapk7	27.9229	44.29	-0.76668	0.987229	-0.665531
ENSMUSG00000001039	B9d1	11.0586	18.1634	-0.856484	0.990945	-0.715868
ENSMUSG00000001053	N4bp3	2.22846	5.67106	-0.736946	0.984351	-1.34757
ENSMUSG00000001054	Rmnd5b	12.5834	16.942	-0.578218	0.955022	-0.429085
ENSMUSG00000001056	Nhp2	53.5293	91.84	-1.03041	0.995324	-0.778795
ENSMUSG00000001082	Mfsd10	7.50642	17.7429	-0.930574	0.99396	-1.24105
ENSMUSG00000001089	Luzp1	283.155	219.42	1.14083	0.995073	0.367896
ENSMUSG00000001098	Kctd10	80.0702	102.81	-0.875108	0.991558	-0.36064
ENSMUSG00000001100	Poldip2	81.1089	100.803	-0.668106	0.974772	-0.313608
ENSMUSG00000001120	Pcbp3	19.4448	26.9755	-0.640769	0.970921	-0.472268
ENSMUSG00000001211	Agpat3	28.0487	37.2707	-0.646868	0.971774	-0.410108
ENSMUSG00000001227	Sema6b	1.03045	2.33982	-0.657924	0.973273	-1.18312
ENSMUSG00000001228	Uhrf1	332.194	412.856	-0.797265	0.988579	-0.313613
ENSMUSG00000001229	Dpp9	32.0656	56.0683	-0.802348	0.988745	-0.806159
ENSMUSG00000001247	Lsr	11.6282	22.3274	-0.748516	0.985682	-0.941181
ENSMUSG00000001248	Gramd1a	33.1004	56.8698	-1.39812	0.997485	-0.780813
ENSMUSG00000001249	Hpn	1.10586	1.856	-0.598879	0.961762	-0.747028
ENSMUSG00000001270	Ckb	15.8298	49.7551	-2.03567	1	-1.6522
ENSMUSG00000001280	Sp1	314.609	220.856	1.7558	0.999999	0.510457
ENSMUSG00000001285	Myg1	25.6442	42.0931	-1.0801	0.996169	-0.71495
ENSMUSG00000001289	Pfdn5	80.0993	106.867	-0.790398	0.988333	-0.415954
ENSMUSG00000001313	Rnd2	24.329	37.7706	-0.688902	0.978206	-0.634588
ENSMUSG00000001348	Acp5	9.65115	18.568	-0.93431	0.994147	-0.944048
ENSMUSG00000001376	Ccdc132	89.3612	67.7046	0.750487	0.97785	0.400396
ENSMUSG00000001380	Hars	114.323	132.054	-0.564948	0.950182	-0.208016
ENSMUSG00000001415	Smg5	114.691	149.181	-0.603324	0.96302	-0.379317
ENSMUSG00000001416	Cct3	676.777	760.389	-0.707629	0.980857	-0.168057
ENSMUSG00000001418	Glmp	21.2962	35.0578	-1.04566	0.995578	-0.71914
ENSMUSG00000001424	Snd1	120.279	165.152	-0.922984	0.993496	-0.457412
ENSMUSG00000001435	Col18a1	128.773	248.599	-1.14818	0.996719	-0.948988
ENSMUSG00000001436	Slc19a1	10.7109	18.3774	-0.609057	0.964554	-0.778857
ENSMUSG00000001440	Kpnb1	1934.3	1627.71	1.00507	0.990562	0.248968
ENSMUSG00000001441	Npepps	182.408	149.384	1.07969	0.993945	0.288144
ENSMUSG00000001506	Col1a1	148.621	217.278	-0.932251	0.994051	-0.547909
ENSMUSG00000001507	Itga3	28.216	46.9231	-0.636139	0.970222	-0.733785
ENSMUSG00000001524	Gtf2h4	16.8057	27.5941	-0.733491	0.983934	-0.715411
ENSMUSG00000001525	Tubb5	1673.24	2614.47	-1.85826	0.997577	-0.643876
ENSMUSG00000001552	Jup	11.5821	23.7789	-0.85095	0.990649	-1.03778
ENSMUSG00000001555	Fkbp10	27.4663	42.3469	-0.790663	0.988343	-0.624593
ENSMUSG00000001630	Stk38l	59.1217	42.216	0.78097	0.98147	0.485899
ENSMUSG00000001666	Ddt	8.90552	17.9374	-1.23364	0.997566	-1.0102
ENSMUSG00000001729	Akt1	84.2209	156.323	-1.03684	0.995417	-0.892283
ENSMUSG00000001750	Tcirg1	5.44553	9.75987	-1.10309	0.996385	-0.841789
ENSMUSG00000001751	Naglu	2.79816	4.67171	-0.582792	0.956628	-0.739473
ENSMUSG00000001755	Coasy	17.7859	27.9669	-1.00195	0.995005	-0.652984
ENSMUSG00000001761	Smo	174.064	216.81	-0.643532	0.971313	-0.316817
ENSMUSG00000001763	Tspan33	7.65723	13.0555	-0.725971	0.983032	-0.769764
ENSMUSG00000001774	Chordc1	208.53	153.787	1.42748	0.997185	0.439329
ENSMUSG00000001794	Capns1	90.7892	128.699	-1.01131	0.995112	-0.503403
ENSMUSG00000001802	Lrp3	19.7044	35.7319	-0.95076	0.994577	-0.858697
ENSMUSG00000001833	Sept7	443.091	328.18	1.24524	0.995817	0.433115
ENSMUSG00000001844	Zdhhc4	13.0692	19.718	-0.703737	0.980363	-0.593342
ENSMUSG00000001909	Trmt1	29.7911	45.7256	-0.685143	0.977588	-0.618119
ENSMUSG00000001910	Nacc1	95.3129	157.465	-0.79293	0.988426	-0.724292
ENSMUSG00000001918	Slc1a5	26.239	58.4323	-1.85361	0.997466	-1.15505
ENSMUSG00000001930	Vwf	9.64275	14.6576	-0.644758	0.971483	-0.604136
ENSMUSG00000001998	Ap4e1	47.9123	32.9082	0.763358	0.979522	0.541949
ENSMUSG00000002043	Trappc6a	1.41583	3.89043	-0.847876	0.990478	-1.45829
ENSMUSG00000002058	Unc119	21.0197	31.7859	-0.741863	0.984934	-0.596648
ENSMUSG00000002059	Rab34	45.0848	55.9656	-0.581796	0.956284	-0.3119
ENSMUSG00000002083	Bbc3	0.88804	1.61804	-0.57677	0.954506	-0.86555
ENSMUSG00000002102	Psmc3	149.483	224.441	-1.37124	0.995654	-0.586351
ENSMUSG00000002105	Slc39a13	6.18279	9.34344	-0.588491	0.958551	-0.595696
ENSMUSG00000002107	Celf2	87.0199	64.6666	0.695724	0.970155	0.428324
ENSMUSG00000002205	Vrk3	22.5947	29.9181	-0.570987	0.952407	-0.405034
ENSMUSG00000002210	Smg9	5.78062	13.1664	-0.983171	0.994768	-1.18757
ENSMUSG00000002222	Rmnd5a	247.546	193.381	1.36949	0.995026	0.356249
ENSMUSG00000002227	Mov10	14.1458	21.5621	-0.693955	0.978993	-0.608127
ENSMUSG00000002233	Rhoc	27.9733	41.1572	-0.941108	0.9944	-0.557098
ENSMUSG00000002249	Tead3	10.3381	17.9254	-0.770375	0.987447	-0.79404
ENSMUSG00000002250	Ppard	4.73338	9.99773	-0.642606	0.971184	-1.07873
ENSMUSG00000002257	Def6	0.594818	1.01525	-0.583792	0.956974	-0.77132
ENSMUSG00000002265	Peg3	2276.01	1437.2	2.8503	0.992085	0.663245
ENSMUSG00000002266	Zim1	74.5828	38.1112	1.23233	0.995773	0.968627
ENSMUSG00000002274	Metrn	27.4663	67.355	-1.39273	0.997319	-1.29412
ENSMUSG00000002279	Lmf1	7.85828	12.5636	-0.566231	0.950658	-0.676968
ENSMUSG00000002297	Dbf4	216.493	175.844	0.940616	0.989591	0.300023
ENSMUSG00000002307	Daxx	32.049	48.0338	-0.870593	0.991475	-0.583772
ENSMUSG00000002319	Ipo4	61.5928	94.4175	-0.717948	0.982087	-0.616292
ENSMUSG00000002332	Dhrs1	24.3163	33.876	-0.637202	0.97039	-0.47834
ENSMUSG00000002343	Armc6	5.37012	10.4618	-0.801959	0.988733	-0.962098
ENSMUSG00000002345	2310045N01Rik	6.99541	12.635	-0.834346	0.989785	-0.85295
ENSMUSG00000002372	Ranbp3	53.4497	99.8744	-1.02835	0.995299	-0.901935
ENSMUSG00000002379	Ndufa11	6.68538	19.8924	-1.17646	0.997013	-1.57314
ENSMUSG00000002393	Nr2f6	21.4846	34.4906	-0.700546	0.979936	-0.682903
ENSMUSG00000002395	Use1	16.1689	30.1282	-0.827843	0.989523	-0.89789
ENSMUSG00000002409	Dyrk1b	5.57956	10.2277	-0.61052	0.964924	-0.874266
ENSMUSG00000002413	Braf	163.618	111.201	1.11582	0.995107	0.557157
ENSMUSG00000002428	Hltf	59.683	44.7106	0.796766	0.982703	0.416703
ENSMUSG00000002486	Tchp	19.3986	27.2054	-0.653992	0.972733	-0.48794
ENSMUSG00000002496	Tsc2	81.2681	105.562	-0.65585	0.972985	-0.377327
ENSMUSG00000002504	Slc9a3r2	5.46227	10.8624	-1.08473	0.996207	-0.991766
ENSMUSG00000002524	Puf60	129.779	204.794	-1.3313	0.99499	-0.658117
ENSMUSG00000002550	Uck1	26.4526	42.2121	-0.8745	0.991548	-0.674245
ENSMUSG00000002608	Ccdc97	25.2924	36.5805	-0.626758	0.968588	-0.532374
ENSMUSG00000002617	Zfp40	32.9496	20.0908	1.02143	0.992074	0.713724
ENSMUSG00000002658	Gtf2f1	45.2732	73.07	-1.09572	0.996302	-0.690622
ENSMUSG00000002660	Clpp	13.7646	29.2041	-1.12481	0.996659	-1.08521
ENSMUSG00000002718	Cse1l	591.703	462.006	2.3467	1	0.356962
ENSMUSG00000002799	Jag2	3.18352	7.1622	-0.690095	0.978393	-1.16978
ENSMUSG00000002804	Nudt14	3.35945	6.64668	-0.675692	0.976001	-0.984411
ENSMUSG00000002812	Flii	62.3847	84.0829	-0.667679	0.974706	-0.430621
ENSMUSG00000002820	Atg4d	6.10736	12.7897	-0.992573	0.994887	-1.06636
ENSMUSG00000002825	Qtrt1	11.1256	23.5727	-0.917114	0.993086	-1.08323
ENSMUSG00000002833	Hdgfrp2	51.3469	92.2682	-1.0559	0.995801	-0.845555
ENSMUSG00000002835	Chaf1a	95.5477	127.619	-0.605739	0.963674	-0.417554
ENSMUSG00000002844	Adprh	64.7851	79.0863	-0.629579	0.969108	-0.287767
ENSMUSG00000002870	Mcm2	224.322	307.151	-0.95958	0.994622	-0.453379
ENSMUSG00000002871	Tpra1	8.21018	12.9444	-0.664728	0.974251	-0.656839
ENSMUSG00000002910	Arrdc2	2.99922	4.52103	-0.600638	0.962263	-0.592064
ENSMUSG00000002949	Timm44	50.7648	68.7314	-0.674192	0.975751	-0.437141
ENSMUSG00000002963	Pnkp	7.14622	15.0542	-1.05755	0.995837	-1.07491
ENSMUSG00000002968	Med25	15.3563	29.5014	-0.694507	0.979074	-0.941959
ENSMUSG00000002980	Bcam	17.9031	48.9892	-1.06204	0.995928	-1.45226
ENSMUSG00000002984	Tomm40	20.4247	51.9358	-1.0069	0.995063	-1.34641
ENSMUSG00000002985	Apoe	7.45617	15.6491	-1.06958	0.996055	-1.06957
ENSMUSG00000003033	Ap1m1	61.6935	87.2952	-0.761841	0.986897	-0.500784
ENSMUSG00000003037	Rab8a	84.724	107.204	-0.842342	0.990176	-0.339514
ENSMUSG00000003038	Hmgn2	207.835	270.184	-0.796006	0.988536	-0.378504
ENSMUSG00000003068	Stk11	39.2286	69.1754	-1.03933	0.995459	-0.818353
ENSMUSG00000003072	Atp5d	21.7233	57.6942	-1.13332	0.996711	-1.40918
ENSMUSG00000003119	Cdk12	127.727	96.7656	0.825506	0.984255	0.400498
ENSMUSG00000003123	Lipe	1.97715	4.53688	-1.09474	0.996292	-1.19828
ENSMUSG00000003131	Pafah1b2	474.256	389.884	0.926444	0.989415	0.282623
ENSMUSG00000003166	Dgcr2	104.34	131.07	-0.869543	0.991449	-0.32904
ENSMUSG00000003184	Irf3	12.2357	23.7671	-1.11107	0.996491	-0.957866
ENSMUSG00000003190	Bcl2l12	6.26655	12.9602	-0.92733	0.993775	-1.04835
ENSMUSG00000003199	Mpnd	20.0478	45.0514	-1.23009	0.997612	-1.16813
ENSMUSG00000003200	Sh3gl1	29.6487	53.3994	-0.899109	0.992005	-0.848856
ENSMUSG00000003208	Ccdc94	5.21512	8.58993	-0.621764	0.967567	-0.719945
ENSMUSG00000003226	Ranbp2	576.464	389.506	2.22197	1	0.565586
ENSMUSG00000003234	Abcf3	47.6232	59.4872	-0.623242	0.967881	-0.320915
ENSMUSG00000003235	Eif2b5	156.948	187.504	-0.677078	0.976233	-0.256632
ENSMUSG00000003282	Plag1	38.6927	23.7987	0.710386	0.97189	0.70118
ENSMUSG00000003299	Mrpl4	12.4241	28.2286	-1.15735	0.996749	-1.18401
ENSMUSG00000003308	Keap1	19.6709	27.9668	-0.63007	0.969197	-0.507652
ENSMUSG00000003341	Atp8b3	0.929928	1.34838	-0.579665	0.955539	-0.536033
ENSMUSG00000003344	Btbd2	11.8795	31.0442	-1.08083	0.996175	-1.38584
ENSMUSG00000003345	Csnk1g2	32.1451	72.5024	-1.02672	0.995279	-1.17343
ENSMUSG00000003346	Abhd17a	5.22767	14.9589	-1.03783	0.995433	-1.51677
ENSMUSG00000003352	Cacnb3	17.1994	28.871	-0.802653	0.988754	-0.747262
ENSMUSG00000003360	Ddx23	106.288	153.766	-0.805416	0.988839	-0.532756
ENSMUSG00000003363	Pld3	6.22464	13.3965	-1.03155	0.995339	-1.10579
ENSMUSG00000003378	Grik5	12.0388	26.4201	-0.909582	0.992567	-1.13395
ENSMUSG00000003380	Rabac1	2.59709	6.23422	-0.905741	0.992332	-1.26332
ENSMUSG00000003402	Prkcsh	55.4185	97.4596	-1.155	0.996737	-0.814437
ENSMUSG00000003420	Fcgrt	1.77189	4.02928	-1.10572	0.996419	-1.18523
ENSMUSG00000003421	Nosip	15.8758	24.3342	-0.677817	0.976358	-0.616157
ENSMUSG00000003423	Pih1d1	15.6328	28.9662	-1.05166	0.995708	-0.889795
ENSMUSG00000003429	Rps11	468.115	611.744	-1.36959	0.995476	-0.386064
ENSMUSG00000003435	Supt5	125.314	184.298	-0.824451	0.989403	-0.556499
ENSMUSG00000003438	Timm50	39.2915	65.8641	-1.12855	0.996688	-0.745276
ENSMUSG00000003444	Med29	12.5079	22.8827	-0.959643	0.994622	-0.871417
ENSMUSG00000003452	Bicd1	26.9512	17.0569	0.882696	0.987112	0.659991
ENSMUSG00000003458	Ncstn	76.9789	100.982	-0.906975	0.992407	-0.391558
ENSMUSG00000003527	Dgcr14	22.5068	31.3934	-0.695739	0.979255	-0.4801
ENSMUSG00000003528	Slc25a1	34.202	45.1945	-0.573206	0.953214	-0.402066
ENSMUSG00000003531	Dgcr6	18.5986	28.3556	-0.913907	0.99286	-0.608439
ENSMUSG00000003534	Ddr1	26.7794	51.5395	-1.12024	0.996612	-0.944556
ENSMUSG00000003549	Ercc1	9.14427	18.322	-0.949365	0.99456	-1.00264
ENSMUSG00000003573	Homer3	27.8391	53.1654	-0.959241	0.994621	-0.933374
ENSMUSG00000003575	Crtc1	13.153	21.5263	-0.603203	0.962986	-0.710706
ENSMUSG00000003581	Rnf215	8.79662	13.4996	-0.783573	0.988066	-0.617899
ENSMUSG00000003644	Rps6ka1	22.6407	37.6671	-0.709876	0.981129	-0.734385
ENSMUSG00000003680	Taf6l	10.0281	16.2122	-0.591764	0.9596	-0.693026
ENSMUSG00000003746	Man1a	36.1835	24.4691	0.826012	0.984283	0.56437
ENSMUSG00000003762	Adck4	6.83621	11.3819	-0.758142	0.986607	-0.735469
ENSMUSG00000003778	Brd8	261.93	224.156	0.862537	0.986016	0.224682
ENSMUSG00000003808	Farsa	57.1444	79.2686	-0.80839	0.988926	-0.472138
ENSMUSG00000003813	Rad23a	38.1354	52.5668	-0.705719	0.980616	-0.463021
ENSMUSG00000003814	Calr	876.956	937.186	-0.956429	0.994614	-0.09583
ENSMUSG00000003847	Nfat5	239.068	146.671	1.44282	0.99713	0.704835
ENSMUSG00000003848	Nob1	36.8493	59.1857	-0.919345	0.993244	-0.683609
ENSMUSG00000003863	Ppfia3	1.47448	2.53019	-0.851792	0.990696	-0.77904
ENSMUSG00000003865	Gys1	43.2039	56.14	-0.627873	0.968802	-0.377865
ENSMUSG00000003868	Ruvbl2	47.6273	102.571	-1.40739	0.997584	-1.10677
ENSMUSG00000003873	Bax	20.2991	46.483	-1.09334	0.996279	-1.19529
ENSMUSG00000003929	Zfp81	73.2887	47.9031	0.999993	0.990328	0.61347
ENSMUSG00000003934	Efnb3	77.519	100.708	-0.720443	0.982379	-0.377553
ENSMUSG00000003948	Mmd	107.072	85.5548	0.641546	0.961813	0.323658
ENSMUSG00000003970	Rpl8	269.192	702.302	-1.78635	0.999805	-1.38346
ENSMUSG00000004054	Map3k11	11.4188	26.547	-0.931704	0.994021	-1.21714
ENSMUSG00000004056	Akt2	67.3568	90.8524	-0.599403	0.961915	-0.431702
ENSMUSG00000004098	Col5a3	0.955056	1.62598	-0.576473	0.9544	-0.767654
ENSMUSG00000004100	Ppan	18.2047	39.6182	-0.939334	0.994343	-1.12185
ENSMUSG00000004207	Psap	148.227	200.123	-1.13465	0.996716	-0.433077
ENSMUSG00000004231	Pax2	1.27341	1.97497	-0.607291	0.964088	-0.633132
ENSMUSG00000004263	Atn1	26.8798	50.5558	-0.806901	0.988883	-0.911354
ENSMUSG00000004264	Phb2	143.225	214.923	-1.50961	0.996955	-0.585533
ENSMUSG00000004285	Atp6v1f	17.3084	28.3833	-0.917712	0.993129	-0.713572
ENSMUSG00000004319	Clcn3	114.733	87.7001	1.02858	0.992927	0.387633
ENSMUSG00000004356	Utp20	209.225	169.221	0.718249	0.972953	0.306148
ENSMUSG00000004364	Cul3	304.883	236.768	1.18381	0.996499	0.364784
ENSMUSG00000004393	Ddx56	61.5593	85.6773	-0.682831	0.977202	-0.476936
ENSMUSG00000004394	Tmed4	52.5577	69.1758	-0.697268	0.979481	-0.396366
ENSMUSG00000004415	Col26a1	39.4004	60.0583	-1.03308	0.995361	-0.608151
ENSMUSG00000004530	Coro1c	167.487	217.064	-0.830451	0.989622	-0.374073
ENSMUSG00000004535	Tax1bp1	230.752	191.121	0.735267	0.97557	0.271859
ENSMUSG00000004562	Arhgef40	41.0257	58.3369	-0.665712	0.974401	-0.50788
ENSMUSG00000004565	Pnpla6	19.6122	29.8664	-0.57111	0.952452	-0.606769
ENSMUSG00000004591	Pkn2	266.538	193.643	1.56177	0.999047	0.460943
ENSMUSG00000004610	Etfb	17.543	42.6086	-1.63103	0.995524	-1.28025
ENSMUSG00000004642	Slbp	273.492	229.915	0.633771	0.95994	0.250397
ENSMUSG00000004665	Cnn2	103.573	147.952	-0.732777	0.983848	-0.514477
ENSMUSG00000004667	Polr2e	26.8253	69.4885	-1.25243	0.997135	-1.37318
ENSMUSG00000004788	Eif2b2	29.7953	46.9789	-0.831788	0.989677	-0.656929
ENSMUSG00000004837	Grap	2.93221	4.3386	-0.606327	0.963831	-0.565239
ENSMUSG00000004846	Plod3	29.3723	47.0145	-0.817537	0.989189	-0.678651
ENSMUSG00000004849	Ap1s1	46.5257	63.3023	-0.827449	0.989509	-0.444231
ENSMUSG00000004864	Mapk13	3.18353	5.78214	-0.709556	0.98109	-0.860977
ENSMUSG00000004885	Crabp2	391.416	446.416	-1.02311	0.995238	-0.189686
ENSMUSG00000004895	Prcc	50.015	69.0846	-0.838382	0.989973	-0.466002
ENSMUSG00000004897	Hdgf	528.81	597.299	-0.808303	0.988924	-0.175703
ENSMUSG00000004929	Thop1	24.9822	55.0054	-0.9544	0.994603	-1.13867
ENSMUSG00000004931	Apba3	2.90706	9.20063	-1.09808	0.996326	-1.66217
ENSMUSG00000004934	Pias4	8.65416	17.1322	-0.837584	0.989936	-0.985247
ENSMUSG00000004937	Sgta	51.3679	89.175	-1.1546	0.996734	-0.795772
ENSMUSG00000004945	Tmem242	42.7013	55.0138	-0.695163	0.979171	-0.365513
ENSMUSG00000004947	Dtx2	6.33355	13.3171	-0.841688	0.990142	-1.0722
ENSMUSG00000004951	Hspb1	3.14163	5.87732	-0.669364	0.974968	-0.903643
ENSMUSG00000004980	Hnrnpa2b1	4038.9	3578.86	0.857331	0.98576	0.174465
ENSMUSG00000005057	Sh2b2	4.5072	8.72478	-0.856798	0.990962	-0.952887
ENSMUSG00000005069	Pex5	32.4972	43.3622	-0.653943	0.972726	-0.416122
ENSMUSG00000005124	Wisp1	32.246	21.114	0.890419	0.987532	0.610919
ENSMUSG00000005150	Wdr83	13.7478	23.1206	-0.7941	0.988468	-0.749979
ENSMUSG00000005161	Prdx2	342.431	509.06	-2.09768	1	-0.572023
ENSMUSG00000005299	Letm1	40.6738	55.5252	-0.641288	0.970999	-0.449042
ENSMUSG00000005354	Txn2	70.5822	112.49	-1.00275	0.995015	-0.67242
ENSMUSG00000005370	Msh6	271.841	242.93	0.659464	0.96537	0.162222
ENSMUSG00000005371	Fbxo11	192.538	149.044	0.794968	0.982588	0.369404
ENSMUSG00000005378	Wbscr22	28.3586	42.6721	-0.787743	0.988232	-0.589506
ENSMUSG00000005397	Nid1	202.675	153.612	0.933019	0.989562	0.399873
ENSMUSG00000005410	Mcm5	267.199	367.74	-0.846565	0.990406	-0.460775
ENSMUSG00000005413	Hmox1	10.003	13.7217	-0.621799	0.967575	-0.456025
ENSMUSG00000005442	Cic	37.1886	68.9491	-0.906595	0.992384	-0.890672
ENSMUSG00000005447	Pafah1b3	22.9801	43.1916	-1.15745	0.99675	-0.910368
ENSMUSG00000005469	Prkaca	114.23	133.061	-0.570195	0.952115	-0.220143
ENSMUSG00000005481	Ddx39	130.743	179.001	-0.945208	0.994497	-0.453237
ENSMUSG00000005501	Usp40	93.7971	73.5104	0.792918	0.982454	0.351595
ENSMUSG00000005506	Celf1	560.32	463.983	1.06632	0.994085	0.272178
ENSMUSG00000005514	Por	17.7943	33.7212	-1.02386	0.995246	-0.922244
ENSMUSG00000005566	Trim28	550.464	846.69	-1.0419	0.995505	-0.621184
ENSMUSG00000005575	Ube2m	88.1797	112.772	-0.753274	0.986168	-0.354889
ENSMUSG00000005583	Mef2c	51.3011	35.3751	0.947338	0.989547	0.536258
ENSMUSG00000005610	Eif4g2	3822.49	3116.4	1.56133	0.999049	0.294631
ENSMUSG00000005625	Psmd4	102.149	165.481	-1.33912	0.994299	-0.695988
ENSMUSG00000005640	Insrr	0.821018	1.35631	-0.693307	0.978898	-0.724195
ENSMUSG00000005656	Snx6	198.142	163.876	0.623971	0.957453	0.273931
ENSMUSG00000005674	Tomm40l	25.3259	33.412	-0.662891	0.973982	-0.399752
ENSMUSG00000005681	Apoa2	0.779136	1.9512	-0.62766	0.968764	-1.32442
ENSMUSG00000005698	Ctcf	300.384	259.558	0.801768	0.982984	0.210749
ENSMUSG00000005779	Psmb4	148.106	181.341	-0.609379	0.964636	-0.292082
ENSMUSG00000005802	Slc30a4	62.033	42.5651	0.964633	0.989559	0.543365
ENSMUSG00000005823	Gpr108	12.0807	18.088	-0.713359	0.981547	-0.582334
ENSMUSG00000005846	Rsl1d1	474.967	409.717	0.650566	0.963748	0.213199
ENSMUSG00000005871	Apc	301.121	213.741	1.32333	0.995849	0.494482
ENSMUSG00000005881	Ergic3	39.6895	68.5212	-1.21387	0.99765	-0.787793
ENSMUSG00000005893	Nr2c2	134.815	103.654	0.87204	0.986525	0.379198
ENSMUSG00000005899	Smpd4	108.55	130.959	-0.680135	0.976748	-0.270751
ENSMUSG00000005958	Ephb3	19.5284	34.4548	-0.791446	0.988373	-0.819133
ENSMUSG00000006005	Tpr	590.287	467.466	1.36691	0.994989	0.336555
ENSMUSG00000006010	BC003331	56.3321	41.316	0.625555	0.957858	0.447258
ENSMUSG00000006019	Dhx34	5.63819	11.6277	-0.732149	0.983773	-1.04426
ENSMUSG00000006024	Napa	67.3108	95.5168	-0.973615	0.994676	-0.504916
ENSMUSG00000006057	Atp5g1	30.2143	47.193	-0.881884	0.991637	-0.643344
ENSMUSG00000006095	Tbcb	32.4385	51.2144	-1.00552	0.995047	-0.658842
ENSMUSG00000006134	Crkl	131.74	111.669	0.643943	0.962345	0.23846
ENSMUSG00000006215	Zbtb17	12.3822	27.5344	-0.948596	0.994551	-1.15297
ENSMUSG00000006235	Epor	2.47142	7.12658	-1.25905	0.996986	-1.52787
ENSMUSG00000006262	Mob1b	119.601	82.2987	1.15402	0.995358	0.539286
ENSMUSG00000006299	Aamp	59.1464	119.148	-1.16707	0.996853	-1.0104
ENSMUSG00000006307	Kmt2b	65.7818	97.7011	-0.677156	0.976247	-0.570687
ENSMUSG00000006313	Upk1a	1.15612	2.41121	-0.914148	0.992876	-1.06046
ENSMUSG00000006315	Tmem147	32.8156	46.4675	-0.793727	0.988454	-0.501841
ENSMUSG00000006333	Rps9	288.31	661.51	-1.73801	0.999993	-1.19814
ENSMUSG00000006335	Tfpt	8.8301	13.6265	-0.655088	0.972881	-0.625917
ENSMUSG00000006345	Ggt1	0.896413	1.90359	-0.812453	0.989043	-1.08649
ENSMUSG00000006356	Crip2	12.5246	29.216	-1.0129	0.995129	-1.22199
ENSMUSG00000006360	Crip1	3.39297	6.39288	-0.746871	0.985502	-0.91392
ENSMUSG00000006369	Fbln1	49.663	81.735	-0.880244	0.99162	-0.718781
ENSMUSG00000006378	Gcat	13.3541	25.7222	-1.04242	0.995515	-0.945733
ENSMUSG00000006395	Hyi	1.83472	2.91884	-0.616707	0.966435	-0.669834
ENSMUSG00000006398	Cdc20	109.463	155.253	-0.850606	0.99063	-0.50418
ENSMUSG00000006412	Pfdn2	51.0456	76.8654	-1.18776	0.99724	-0.590547
ENSMUSG00000006418	Rnf114	89.1558	114.215	-0.885855	0.991677	-0.357358
ENSMUSG00000006442	Srm	50.4293	87.7232	-0.758908	0.986674	-0.798696
ENSMUSG00000006456	Rbm14	85.989	111.427	-0.673316	0.975608	-0.373877
ENSMUSG00000006476	Nsmf	16.7136	27.3878	-0.868221	0.991417	-0.712515
ENSMUSG00000006494	Pdk1	149.827	122.71	0.620027	0.956448	0.288046
ENSMUSG00000006498	Ptbp1	350.867	530.005	-1.09366	0.996282	-0.595082
ENSMUSG00000006574	Slc4a1	105.233	174.512	-1.5341	0.99761	-0.729746
ENSMUSG00000006575	Rundc3a	2.21173	4.7114	-0.874169	0.991543	-1.09098
ENSMUSG00000006576	Slc4a3	9.60087	15.4983	-0.665932	0.974435	-0.690877
ENSMUSG00000006651	Aplp1	5.63403	10.1724	-0.785265	0.988134	-0.852414
ENSMUSG00000006675	P4htm	1.09748	2.0067	-0.64893	0.972051	-0.870633
ENSMUSG00000006676	Usp19	87.4382	123.511	-0.71405	0.981628	-0.4983
ENSMUSG00000006699	Cdc42	663.409	555.35	0.809434	0.983379	0.2565
ENSMUSG00000006728	Cdk4	570.958	806.677	-1.54892	0.998379	-0.498607
ENSMUSG00000006740	Kif5b	426.351	314.925	1.80977	1	0.437033
ENSMUSG00000006763	Saal1	38.1355	54.1453	-0.833114	0.989732	-0.505698
ENSMUSG00000006850	Tmco6	6.17442	11.1796	-0.826588	0.989478	-0.8565
ENSMUSG00000006930	Hap1	11.3183	17.4892	-0.785534	0.988145	-0.627804
ENSMUSG00000006931	Leprel4	13.5342	20.2733	-0.608158	0.96432	-0.582971
ENSMUSG00000006958	Chrd	1.20639	2.31603	-0.873993	0.99154	-0.940957
ENSMUSG00000006998	Psmd2	478.996	542.999	-0.63952	0.970735	-0.180934
ENSMUSG00000007029	Vars	109.153	186.781	-0.964052	0.994633	-0.774998
ENSMUSG00000007036	Abhd16a	8.57878	15.6332	-0.836061	0.989864	-0.865769
ENSMUSG00000007039	Ddah2	35.0188	80.7754	-1.64707	0.996566	-1.20579
ENSMUSG00000007041	Clic1	93.0513	121.533	-0.793266	0.988438	-0.385244
ENSMUSG00000007207	Stx1a	3.40973	8.01884	-1.05938	0.995876	-1.23373
ENSMUSG00000007476	Lrrc8a	20.5129	32.5951	-0.945128	0.994495	-0.668125
ENSMUSG00000007564	Ppp2r1a	264.677	357.121	-1.14389	0.996719	-0.43218
ENSMUSG00000007570	Fance	7.28858	13.7375	-0.617504	0.966625	-0.914408
ENSMUSG00000007603	Dus3l	10.1664	20.3445	-0.784126	0.988088	-1.00083
ENSMUSG00000007613	Tgfbr1	515.844	372.969	1.27192	0.995872	0.467881
ENSMUSG00000007617	Homer1	100.701	69.0528	1.23699	0.995791	0.544299
ENSMUSG00000007656	Arpp19	280.165	237.783	0.637532	0.960865	0.236632
ENSMUSG00000007659	Bcl2l1	32.9496	47.6294	-0.8566	0.990951	-0.531589
ENSMUSG00000007670	Khsrp	134.241	193.539	-1.03322	0.995363	-0.527802
ENSMUSG00000007721	Ccdc124	5.22768	18.3139	-1.1163	0.996563	-1.8087
ENSMUSG00000007739	Cct4	724.742	625.078	0.724061	0.973811	0.213432
ENSMUSG00000007815	Rhoa	401.327	351.642	0.656617	0.964873	0.190674
ENSMUSG00000007827	Ankrd26	71.127	51.7419	0.913252	0.988823	0.459063
ENSMUSG00000007833	Aldh16a1	7.25505	15.5459	-0.678049	0.976397	-1.09947
ENSMUSG00000007837	Prrg2	2.24523	3.94994	-0.702876	0.980254	-0.81497
ENSMUSG00000007850	Hnrnph1	1596.39	1384.25	1.31579	0.996054	0.205705
ENSMUSG00000007872	Id3	23.6963	61.3112	-1.44866	0.996335	-1.37149
ENSMUSG00000007888	Crlf1	1.62528	2.28431	-0.595661	0.960803	-0.491069
ENSMUSG00000007891	Ctsd	101.517	131.756	-0.819059	0.989234	-0.376151
ENSMUSG00000007892	Rplp1	61.3161	189.445	-1.39079	0.997234	-1.62744
ENSMUSG00000007950	Abhd8	2.75627	7.31292	-1.09209	0.996267	-1.40773
ENSMUSG00000007987	Ift22	10.757	15.6333	-0.596346	0.961007	-0.539343
ENSMUSG00000007989	Fzd3	107.277	65.3878	0.882777	0.987116	0.71425
ENSMUSG00000008036	Ap2s1	35.0986	51.1789	-0.907771	0.992455	-0.544136
ENSMUSG00000008090	Fgfrl1	20.1233	27.5148	-0.587662	0.958276	-0.451339
ENSMUSG00000008129	4930432K21Rik	1.12262	1.96704	-0.715889	0.981845	-0.809158
ENSMUSG00000008140	Emc10	12.7509	33.1223	-1.43905	0.996716	-1.37721
ENSMUSG00000008167	Fbxw9	5.83927	9.5814	-0.783438	0.988061	-0.714449
ENSMUSG00000008307	1700109H08Rik	2.78141	1.76876	0.709072	0.971724	0.653081
ENSMUSG00000008348	Ubc	33.7203	49.5727	-0.80449	0.988811	-0.555928
ENSMUSG00000008373	Prpf31	107.62	148.333	-1.01919	0.995196	-0.462893
ENSMUSG00000008384	Sertad1	3.45999	5.83375	-0.57586	0.954182	-0.753653
ENSMUSG00000008489	Elavl2	66.5196	47.3995	0.641952	0.961903	0.488907
ENSMUSG00000008668	Rps18	243.297	379.353	-1.40595	0.997576	-0.640825
ENSMUSG00000008686	ENSMUSG00000008686	12.198	7.20985	0.876288	0.98676	0.758604
ENSMUSG00000008690	Ncaph2	130.211	192.877	-1.03946	0.995461	-0.566833
ENSMUSG00000008730	Hipk1	168.837	141.445	0.684038	0.968813	0.255391
ENSMUSG00000008763	Man1a2	186.019	140.16	1.45552	0.997202	0.40838
ENSMUSG00000008822	Acyp1	5.5712	8.24889	-0.691029	0.97854	-0.566212
ENSMUSG00000008855	Hdac5	11.7958	26.8325	-0.997702	0.994953	-1.18571
ENSMUSG00000008958	Vps72	35.2115	59.7726	-0.98815	0.99483	-0.763437
ENSMUSG00000008976	Gabpa	179.099	134.719	1.21157	0.99609	0.410812
ENSMUSG00000009035	Tmem184b	25.1499	37.9051	-0.683883	0.97738	-0.59184
ENSMUSG00000009076	Zmat5	5.16064	11.3819	-0.789604	0.988303	-1.14111
ENSMUSG00000009090	Ap1b1	59.155	81.1007	-0.714713	0.981706	-0.455213
ENSMUSG00000009097	Tbx1	2.09444	4.85413	-0.901686	0.992121	-1.21265
ENSMUSG00000009207	Lnp	69.7155	50.3104	0.777033	0.981078	0.470624
ENSMUSG00000009293	Ube2g2	34.6209	49.8106	-0.74279	0.985042	-0.52481
ENSMUSG00000009470	Tnpo1	1024.13	690.772	2.16098	1	0.568117
ENSMUSG00000009555	Cdk9	49.6044	70.6825	-0.713177	0.981526	-0.510884
ENSMUSG00000009563	Tor2a	9.88152	20.4715	-1.08214	0.996186	-1.05081
ENSMUSG00000009566	Fpgs	13.1027	23.0412	-0.703376	0.980318	-0.814353
ENSMUSG00000009575	Cbx5	1836.26	1245.15	2.57492	1	0.560448
ENSMUSG00000009628	Tex15	13.8233	8.0506	0.731954	0.975042	0.779937
ENSMUSG00000009640	Dmap1	22.3476	35.954	-0.87972	0.991614	-0.686035
ENSMUSG00000009863	Sdhb	64.6049	90.7616	-1.07399	0.996111	-0.490439
ENSMUSG00000010045	Tmem115	8.51177	17.854	-1.15073	0.996723	-1.06872
ENSMUSG00000010047	Hyal2	18.8163	38.2422	-0.983047	0.994767	-1.02318
ENSMUSG00000010048	Ifrd2	19.185	34.8514	-0.878078	0.991597	-0.861238
ENSMUSG00000010057	Nprl2	11.2345	16.8151	-0.663952	0.974137	-0.581816
ENSMUSG00000010110	Stx5a	67.1518	81.9339	-0.588041	0.958401	-0.287034
ENSMUSG00000010205	Raver1	70.867	106.45	-0.821782	0.989318	-0.586988
ENSMUSG00000010290	AI597479	92.4108	70.7818	0.801127	0.982951	0.384682
ENSMUSG00000010307	Tmem86a	2.37091	4.62413	-0.851408	0.990674	-0.963742
ENSMUSG00000010358	Ifi35	1.50799	3.02196	-0.860403	0.99113	-1.00286
ENSMUSG00000010362	Rdm1	5.57955	9.32759	-0.706935	0.980771	-0.741355
ENSMUSG00000010406	Mrpl52	17.2498	23.7235	-0.59079	0.959295	-0.459739
ENSMUSG00000010554	Mettl16	129.319	110.396	0.615449	0.955294	0.228239
ENSMUSG00000010607	Pigyl	1.78865	2.95055	-0.612219	0.965355	-0.722115
ENSMUSG00000010608	Rbm25	437.017	352.363	1.19341	0.996545	0.310626
ENSMUSG00000010609	Psen2	1.90175	3.51371	-0.901735	0.992123	-0.885666
ENSMUSG00000010660	Plcd1	6.56813	11.7468	-0.820653	0.989282	-0.83871
ENSMUSG00000010936	Vac14	35.0943	47.5738	-0.609229	0.964598	-0.438931
ENSMUSG00000011096	Akt1s1	7.37241	20.4397	-1.60054	0.995693	-1.47117
ENSMUSG00000011306	Sugp1	29.1963	40.8479	-0.670985	0.975229	-0.484474
ENSMUSG00000011589	Fsd1	3.76159	8.42336	-0.996444	0.994937	-1.16305
ENSMUSG00000011831	Evi5	115.328	88.0056	0.783561	0.981713	0.390079
ENSMUSG00000011837	Snapc2	14.0704	22.3197	-0.805749	0.98885	-0.665652
ENSMUSG00000011877	Git1	35.2701	63.3971	-0.896894	0.991923	-0.845973
ENSMUSG00000011884	Gltp	18.6907	24.8974	-0.577518	0.954772	-0.413668
ENSMUSG00000011960	Ccnt1	180.293	143.166	0.847867	0.985339	0.332656
ENSMUSG00000012017	Scarf2	4.80879	11.4532	-0.968424	0.994647	-1.25201
ENSMUSG00000012114	Med15	28.4717	39.2693	-0.575247	0.953959	-0.463876
ENSMUSG00000012126	Ubxn11	0.821015	1.68151	-0.908812	0.992518	-1.03427
ENSMUSG00000012296	Tjap1	18.2383	34.1851	-0.861551	0.991182	-0.906397
ENSMUSG00000012405	Rpl15	254.465	290.353	-0.792196	0.9884	-0.190341
ENSMUSG00000012422	Tmem167	247.45	183.308	1.18919	0.996557	0.432863
ENSMUSG00000012443	Kif11	384.463	314.275	1.15876	0.995544	0.290815
ENSMUSG00000012535	Tnpo3	327.201	286.697	0.952956	0.989508	0.190651
ENSMUSG00000012640	Zfp715	43.091	30.8977	0.65738	0.965006	0.479889
ENSMUSG00000012848	Rps5	289.96	595.79	-1.93422	0.999964	-1.03895
ENSMUSG00000013033	Lphn1	93.4784	136.229	-0.787125	0.988209	-0.543329
ENSMUSG00000013150	Gfod2	13.9531	19.9005	-0.681525	0.976982	-0.512216
ENSMUSG00000013155	Enkd1	7.15458	12.0204	-0.862285	0.991216	-0.748541
ENSMUSG00000013236	Ptprs	92.1589	164.461	-1.01392	0.99514	-0.835552
ENSMUSG00000013367	Iglon5	3.29246	7.94749	-1.27933	0.996974	-1.27133
ENSMUSG00000013419	Zfp651	5.88113	12.0163	-0.684734	0.97752	-1.03083
ENSMUSG00000013465	Nelfb	69.4806	96.0123	-0.888651	0.991719	-0.46661
ENSMUSG00000013593	Ndufs2	125.88	169.023	-1.19151	0.997317	-0.425177
ENSMUSG00000013629	Cad	105.848	162.383	-0.603241	0.962997	-0.617409
ENSMUSG00000013646	Sh3bp5l	20.3579	33.289	-0.915071	0.992941	-0.709458
ENSMUSG00000013662	Atad1	205.447	154.461	0.957239	0.989501	0.411526
ENSMUSG00000013663	Pten	175.841	131.269	0.937447	0.989597	0.421746
ENSMUSG00000013736	Trnt1	124.795	100.962	0.694707	0.97004	0.305746
ENSMUSG00000013787	Ehmt2	69.4344	128.365	-1.08632	0.99622	-0.886527
ENSMUSG00000013822	Elof1	42.6844	65.0789	-0.934423	0.994151	-0.608481
ENSMUSG00000013833	Med16	10.6146	27.1696	-1.08269	0.996191	-1.35595
ENSMUSG00000013858	Tmem259	17.1407	39.6935	-0.99705	0.994944	-1.21148
ENSMUSG00000013878	Rnf170	46.7521	34.352	0.611566	0.954328	0.444638
ENSMUSG00000014074	Rnf168	118.889	93.7757	0.838969	0.98495	0.342325
ENSMUSG00000014226	Cacybp	364.972	308.002	0.651371	0.963901	0.244846
ENSMUSG00000014294	Ndufa2	18.4352	33.8046	-1.14654	0.996719	-0.87476
ENSMUSG00000014303	Glis2	39.0317	59.3046	-0.792678	0.988417	-0.603496
ENSMUSG00000014313	Cox6c	75.0981	93.3197	-0.649117	0.972076	-0.313406
ENSMUSG00000014353	Tmem87b	67.6755	53.2173	0.655046	0.964596	0.346738
ENSMUSG00000014355	Anapc1	488.875	410.334	1.04792	0.994309	0.252665
ENSMUSG00000014496	Ankrd28	144.499	103.718	1.00735	0.990697	0.478401
ENSMUSG00000014601	Strip1	69.9791	90.8844	-0.699924	0.979851	-0.377108
ENSMUSG00000014606	Slc25a11	68.9781	86.5977	-0.665602	0.974384	-0.32819
ENSMUSG00000014778	Fhod1	12.8011	24.7069	-0.834476	0.989791	-0.948644
ENSMUSG00000014846	Tppp3	2.55521	6.67049	-1.44694	0.996395	-1.38435
ENSMUSG00000014850	Msh3	98.3673	80.5776	0.623436	0.957317	0.287801
ENSMUSG00000014856	Tmem208	11.7581	18.9883	-0.81191	0.989028	-0.691453
ENSMUSG00000014859	E2f4	64.9941	99.3115	-0.805147	0.988831	-0.611651
ENSMUSG00000014867	Surf4	206.578	245.943	-0.687275	0.97794	-0.251641
ENSMUSG00000014907	Naf1	63.8342	47.7088	0.764442	0.97965	0.420073
ENSMUSG00000014932	Yes1	98.5559	70.9803	0.876049	0.986747	0.473522
ENSMUSG00000014956	Ppp1cb	711.137	523.568	1.50673	0.997966	0.44175
ENSMUSG00000015002	Efr3a	90.3875	69.0647	0.881161	0.987028	0.388174
ENSMUSG00000015092	Edf1	13.6012	31.4091	-1.17613	0.997007	-1.20745
ENSMUSG00000015094	Npdc1	5.11881	8.5979	-0.757324	0.986535	-0.748176
ENSMUSG00000015095	Fbxw5	24.2367	42.2596	-0.982065	0.994755	-0.802084
ENSMUSG00000015149	Sirt2	19.9055	32.8647	-1.08086	0.996176	-0.72337
ENSMUSG00000015176	Nolc1	259.035	338.965	-0.962283	0.994629	-0.387993
ENSMUSG00000015189	Casd1	275.955	190.875	1.37677	0.995224	0.531806
ENSMUSG00000015243	Abca1	46.7437	27.2014	0.952457	0.98951	0.781091
ENSMUSG00000015335	Zdhhc12	3.20028	7.16224	-0.91585	0.992996	-1.16221
ENSMUSG00000015337	Endog	0.955056	2.15738	-0.641152	0.970979	-1.17562
ENSMUSG00000015363	Trabd	16.7386	35.1766	-0.992724	0.994889	-1.07143
ENSMUSG00000015461	Atf6b	26.6453	44.1354	-0.870315	0.991468	-0.728054
ENSMUSG00000015467	Egfl8	0.712107	1.03904	-0.574978	0.953861	-0.545092
ENSMUSG00000015474	Ppt2	14.9961	21.9309	-0.617016	0.966509	-0.548377
ENSMUSG00000015478	Rnf5	33.6198	45.8012	-0.770239	0.98744	-0.446073
ENSMUSG00000015533	Itga2	4.17212	2.39534	0.700661	0.970717	0.800547
ENSMUSG00000015542	Nat9	5.53768	9.91455	-0.947854	0.994543	-0.840265
ENSMUSG00000015597	Zfp318	129.344	94.3941	1.07247	0.993963	0.454443
ENSMUSG00000015599	Ttbk1	0.946682	1.47528	-0.570128	0.95209	-0.640038
ENSMUSG00000015647	Lama5	30.6036	61.8976	-0.717266	0.982007	-1.01618
ENSMUSG00000015653	Steap2	25.9124	17.7113	0.790364	0.982273	0.548969
ENSMUSG00000015697	Setdb1	221.993	196.348	0.680038	0.968324	0.177106
ENSMUSG00000015733	Capza2	293.716	228.257	0.899744	0.988048	0.363759
ENSMUSG00000015745	Plekho1	35.5885	60.1612	-1.02794	0.995294	-0.757423
ENSMUSG00000015749	Anp32e	715.61	647.466	0.801379	0.982964	0.144368
ENSMUSG00000015750	Aph1a	42.6175	53.7526	-0.649876	0.972179	-0.334889
ENSMUSG00000015755	Tab2	251.257	208.431	1.15188	0.995289	0.269591
ENSMUSG00000015776	Med22	83.1113	98.9471	-0.603571	0.96309	-0.251613
ENSMUSG00000015837	Sqstm1	49.948	69.6715	-0.925015	0.993628	-0.480141
ENSMUSG00000015843	Rxrg	0.653465	1.35631	-0.921539	0.993395	-1.05351
ENSMUSG00000015846	Rxra	42.475	61.7751	-0.63883	0.970632	-0.540413
ENSMUSG00000015869	Prpsap1	60.6883	82.7429	-0.906835	0.992398	-0.447215
ENSMUSG00000015880	Ncapg	235.151	179.735	0.95887	0.989507	0.387712
ENSMUSG00000015882	Lcorl	44.465	31.1357	0.645163	0.962618	0.514104
ENSMUSG00000015932	Dstn	442.253	359.93	0.959991	0.989511	0.297154
ENSMUSG00000015937	H2afy	235.004	311.102	-1.48193	0.996397	-0.404705
ENSMUSG00000015957	Wnt11	1.30692	2.53811	-0.589659	0.958939	-0.957586
ENSMUSG00000016018	Skiv2l2	231.896	197.839	0.730515	0.974816	0.229149
ENSMUSG00000016028	Celsr1	31.0812	56.2784	-0.774451	0.987661	-0.856537
ENSMUSG00000016252	Atp5e	36.6778	61.7954	-1.21401	0.997651	-0.752591
ENSMUSG00000016253	Nelfcd	74.792	108.655	-0.943417	0.99446	-0.538801
ENSMUSG00000016256	Ctsz	32.3714	47.1534	-0.672033	0.975399	-0.54264
ENSMUSG00000016344	Ppdpf	19.2269	33.067	-1.14111	0.99672	-0.782266
ENSMUSG00000016487	Ppfibp1	144.633	110.975	0.932472	0.989556	0.38216
ENSMUSG00000016493	Cd46	2.14471	1.36424	0.646649	0.962939	0.652682
ENSMUSG00000016496	Cd274	1.53313	0.840752	0.916426	0.98899	0.866726
ENSMUSG00000016503	Gtf3a	26.3396	37.1557	-0.820317	0.989272	-0.496349
ENSMUSG00000016528	Mapkapk2	116.919	147.274	-0.627811	0.968791	-0.332989
ENSMUSG00000016554	Eif3d	160.353	261.846	-1.11601	0.996559	-0.707464
ENSMUSG00000016624	Phf21b	15.6078	25.2464	-0.663509	0.974072	-0.69381
ENSMUSG00000016757	Ttll12	51.192	76.9762	-0.82119	0.989299	-0.588495
ENSMUSG00000016763	Scube1	71.5667	102.619	-0.71894	0.982203	-0.519936
ENSMUSG00000016921	Srsf6	804.322	710.128	0.828408	0.984416	0.179695
ENSMUSG00000016984	Etaa1	93.5794	70.9923	0.699568	0.970592	0.398528
ENSMUSG00000017119	Nbr1	182.735	159.87	0.657815	0.965082	0.192858
ENSMUSG00000017146	Brca1	165.163	132.323	0.783	0.981663	0.319826
ENSMUSG00000017176	Nt5c3b	44.6282	56.2828	-0.611554	0.965186	-0.334741
ENSMUSG00000017188	Coa3	33.7622	44.6314	-0.600517	0.962228	-0.402647
ENSMUSG00000017210	Med24	55.2009	79.0543	-0.82311	0.98936	-0.518153
ENSMUSG00000017221	Psmd3	69.9998	133.691	-1.19101	0.997306	-0.933478
ENSMUSG00000017291	Taok1	252.874	167.675	1.64912	0.99982	0.592756
ENSMUSG00000017299	Dnttip1	21.8742	33.2652	-0.727306	0.983191	-0.604783
ENSMUSG00000017307	Acot8	1.97714	3.99754	-0.859398	0.991085	-1.0157
ENSMUSG00000017344	Vtn	8.57043	13.7138	-0.815289	0.989124	-0.67819
ENSMUSG00000017386	Traf4	23.868	58.9674	-1.30689	0.997034	-1.30484
ENSMUSG00000017390	Aldoc	2.01064	4.12446	-0.755793	0.986401	-1.03655
ENSMUSG00000017404	Rpl19	147.904	284.348	-1.45144	0.996254	-0.942995
ENSMUSG00000017418	Arl5b	270.497	184.879	1.40022	0.996323	0.549034
ENSMUSG00000017421	Zfp207	538.965	472.896	1.31362	0.996113	0.18867
ENSMUSG00000017485	Top2b	636.785	511.187	0.881633	0.987054	0.316954
ENSMUSG00000017548	Suz12	235.423	177.066	1.09713	0.994521	0.41097
ENSMUSG00000017550	Atad5	177.483	120.683	1.24244	0.995815	0.556451
ENSMUSG00000017664	Slc35c2	13.6557	27.5068	-0.95319	0.994596	-1.01029
ENSMUSG00000017677	Wsb1	325.694	261.165	0.76767	0.980035	0.318554
ENSMUSG00000017686	Rhot1	112.815	93.4189	0.649387	0.963503	0.272169
ENSMUSG00000017697	Ada	4.47372	6.67843	-0.639751	0.97077	-0.578033
ENSMUSG00000017707	Serinc3	170.186	138.018	0.848446	0.985364	0.302251
ENSMUSG00000017715	Pgs1	18.2509	28.6608	-0.712382	0.981432	-0.651116
ENSMUSG00000017721	Pigt	26.4065	41.4862	-0.663764	0.97411	-0.651738
ENSMUSG00000017724	Etv4	11.9927	16.8111	-0.682119	0.977082	-0.487254
ENSMUSG00000017754	Pltp	5.412	11.0527	-1.10183	0.996369	-1.03017
ENSMUSG00000017756	Slc12a7	81.4526	101.731	-0.676165	0.97608	-0.320725
ENSMUSG00000017760	Ctsa	45.2062	60.6887	-0.700898	0.979985	-0.424908
ENSMUSG00000017776	Crk	393.956	307.668	1.10472	0.99484	0.356656
ENSMUSG00000017778	Cox7c	19.1012	27.0786	-0.76333	0.987011	-0.503486
ENSMUSG00000017837	Nkiras2	24.6891	39.317	-0.931772	0.994025	-0.671278
ENSMUSG00000017861	Mybl2	47.3383	71.0987	-0.701925	0.980126	-0.586816
ENSMUSG00000017897	Eya2	10.1789	16.8706	-0.817794	0.989197	-0.728925
ENSMUSG00000017929	B4galt5	30.696	41.7837	-0.607779	0.964219	-0.444892
ENSMUSG00000017969	Ptgis	7.97556	13.6106	-0.668359	0.974811	-0.771076
ENSMUSG00000018012	Rac3	3.23378	7.06705	-0.811952	0.989029	-1.12789
ENSMUSG00000018040	Rrp7a	31.2572	49.8343	-0.763406	0.987016	-0.672952
ENSMUSG00000018042	Cyb5r3	63.5952	98.9745	-0.965011	0.994635	-0.63814
ENSMUSG00000018068	Ints2	188.139	138.704	1.26842	0.995814	0.439788
ENSMUSG00000018143	Mafk	4.77529	7.55486	-0.587958	0.958374	-0.661817
ENSMUSG00000018160	Med1	201.037	159.092	1.10423	0.994822	0.337592
ENSMUSG00000018167	Stard3	16.0391	23.2793	-0.649106	0.972075	-0.53745
ENSMUSG00000018169	Mfng	7.03732	14.0865	-1.06353	0.995956	-1.00122
ENSMUSG00000018199	Trove2	182.778	127.239	1.28629	0.996263	0.522546
ENSMUSG00000018286	Psmb6	116.727	188.764	-1.26701	0.996883	-0.693454
ENSMUSG00000018287	Spag7	47.1582	66.213	-0.692444	0.978763	-0.489607
ENSMUSG00000018293	Pfn1	366.341	461.106	-1.07455	0.996116	-0.331911
ENSMUSG00000018322	Tomm34	35.5928	45.4165	-0.641055	0.970964	-0.351631
ENSMUSG00000018326	Ywhab	634.279	547.18	0.882479	0.9871	0.213102
ENSMUSG00000018363	Smurf2	137.006	106.339	0.854387	0.985625	0.36556
ENSMUSG00000018377	Vezf1	226.032	195.023	0.655936	0.964756	0.212882
ENSMUSG00000018378	Cuedc1	16.4371	25.0361	-0.722354	0.982604	-0.607054
ENSMUSG00000018379	Srsf1	1688.75	1349	2.66709	1	0.324071
ENSMUSG00000018417	Myo1b	201.234	160.275	0.725713	0.974063	0.328324
ENSMUSG00000018428	Akap1	40.7492	55.0294	-0.577202	0.95466	-0.433431
ENSMUSG00000018476	Kdm6b	35.1277	54.9499	-0.654744	0.972834	-0.645508
ENSMUSG00000018481	Appbp2	300.568	225.488	1.80885	1	0.414641
ENSMUSG00000018501	Ncor1	302.445	249.552	0.649531	0.963533	0.277332
ENSMUSG00000018507	Trpv2	0.795887	1.18974	-0.574037	0.953517	-0.580017
ENSMUSG00000018509	Cenpv	7.1127	10.9219	-0.835453	0.989836	-0.618748
ENSMUSG00000018537	Pcgf2	39.4381	52.7611	-0.619391	0.967047	-0.419882
ENSMUSG00000018548	Trim37	205.087	171.878	0.781646	0.981537	0.25485
ENSMUSG00000018559	Ctdnep1	46.467	68.7433	-0.868424	0.991422	-0.565014
ENSMUSG00000018569	Cldn7	3.90401	6.5198	-0.666595	0.974537	-0.739872
ENSMUSG00000018572	Phf23	80.4177	112.915	-0.953348	0.994597	-0.48965
ENSMUSG00000018574	Acadvl	19.9306	27.265	-0.635741	0.970157	-0.452063
ENSMUSG00000018585	Atox1	11.7204	23.8266	-1.23401	0.997559	-1.02355
ENSMUSG00000018661	Cog1	23.1896	33.9989	-0.792289	0.988404	-0.552012
ENSMUSG00000018666	Cbx1	557.012	466.762	0.755281	0.978496	0.255022
ENSMUSG00000018669	Cdk5rap3	30.7043	51.2421	-0.890716	0.991752	-0.738886
ENSMUSG00000018677	Slc25a39	35.3078	77.0951	-1.3023	0.997174	-1.12665
ENSMUSG00000018761	Mpdu1	32.9831	46.9473	-0.878264	0.991599	-0.509313
ENSMUSG00000018765	Fxr2	92.0459	119.442	-0.666932	0.97459	-0.375885
ENSMUSG00000018846	Pank3	182.686	133.371	0.905013	0.98835	0.453922
ENSMUSG00000018861	Fdxr	2.56358	5.80592	-0.886832	0.991692	-1.17937
ENSMUSG00000018921	Pelp1	43.5221	66.3199	-0.700215	0.979891	-0.607693
ENSMUSG00000018932	Map2k3	29.7954	39.6303	-0.640315	0.970854	-0.411517
ENSMUSG00000018974	Sart3	64.257	102.175	-0.79396	0.988463	-0.66911
ENSMUSG00000018983	E2f2	22.3434	30.4614	-0.671676	0.975341	-0.447133
ENSMUSG00000019039	Dalrd3	8.85526	19.3294	-1.4646	0.996094	-1.12619
ENSMUSG00000019054	Fis1	35.488	60.1852	-1.22361	0.997664	-0.762077
ENSMUSG00000019055	Plod1	20.6008	31.0999	-0.695084	0.979159	-0.594211
ENSMUSG00000019080	Mfsd3	0.854518	2.22084	-0.645107	0.971532	-1.37792
ENSMUSG00000019082	Slc25a22	10.8324	23.184	-0.936541	0.994243	-1.09778
ENSMUSG00000019132	BC005537	309.508	261.411	0.598107	0.950972	0.243653
ENSMUSG00000019139	Isyna1	17.124	42.3229	-1.10745	0.996441	-1.30542
ENSMUSG00000019158	Tmem160	1.03045	3.84682	-1.07107	0.996074	-1.90039
ENSMUSG00000019173	Rab5c	59.7498	92.6492	-1.03489	0.995387	-0.632844
ENSMUSG00000019179	Mdh2	153.559	234.022	-1.32281	0.995872	-0.607851
ENSMUSG00000019214	Chtf18	13.8064	26.9276	-0.708881	0.981009	-0.963746
ENSMUSG00000019254	Ppp1r12c	27.215	46.0351	-1.00318	0.99502	-0.758331
ENSMUSG00000019261	Map1s	2.8484	8.73262	-0.837986	0.989955	-1.61626
ENSMUSG00000019362	D8Ertd738e	27.4998	52.3803	-1.06402	0.995966	-0.929605
ENSMUSG00000019370	Calm3	162.774	255.604	-1.0612	0.995912	-0.651034
ENSMUSG00000019428	Fkbp8	30.6037	76.2065	-1.29669	0.997234	-1.31621
ENSMUSG00000019432	Ddx39b	396.542	582.656	-1.26554	0.996894	-0.555169
ENSMUSG00000019433	Gipc1	18.1461	39.6897	-1.23939	0.997457	-1.1291
ENSMUSG00000019461	Plscr3	28.6099	43.8699	-1.00005	0.994982	-0.616714
ENSMUSG00000019470	Xab2	31.6342	58.7651	-0.96995	0.994653	-0.893475
ENSMUSG00000019471	Cdc37	122.403	205.813	-1.37719	0.996271	-0.749702
ENSMUSG00000019494	Cops6	96.7041	123.722	-0.772723	0.987576	-0.35545
ENSMUSG00000019505	Ubb	275.388	416.655	-1.41846	0.997472	-0.597389
ENSMUSG00000019528	Gyg	128.188	105.336	0.604222	0.952513	0.283254
ENSMUSG00000019539	Rcn3	14.5353	41.0777	-1.42014	0.997435	-1.49879
ENSMUSG00000019578	Ubxn6	11.5361	22.6011	-1.18299	0.997143	-0.970235
ENSMUSG00000019579	D17Wsu104e	30.6792	41.3793	-0.629009	0.969006	-0.43165
ENSMUSG00000019659	Ccdc12	12.9855	28.2682	-1.22236	0.997666	-1.12229
ENSMUSG00000019689	1110001J03Rik	3.73227	7.40816	-0.833475	0.989747	-0.989064
ENSMUSG00000019699	Akt3	167.656	119.724	1.13376	0.99506	0.485791
ENSMUSG00000019726	Lyst	32.7235	19.583	0.712092	0.972108	0.740721
ENSMUSG00000019737	Syne4	1.49123	4.10855	-0.899245	0.99201	-1.46212
ENSMUSG00000019738	Polr2i	8.56202	17.0926	-0.828346	0.989541	-0.997344
ENSMUSG00000019777	Hdac2	480.481	389.512	0.749763	0.977752	0.302811
ENSMUSG00000019787	Trdn	3.57729	1.62202	0.982475	0.989938	1.14107
ENSMUSG00000019802	Sec63	237.501	187.885	0.932679	0.989559	0.338085
ENSMUSG00000019817	Plagl1	486.622	323.477	1.57813	0.998679	0.58914
ENSMUSG00000019818	Cd164	353.826	272.254	1.08635	0.994082	0.378088
ENSMUSG00000019820	Utrn	194.917	153.579	0.715643	0.972587	0.343871
ENSMUSG00000019822	Smpd2	19.0887	26.9041	-0.698649	0.979677	-0.49511
ENSMUSG00000019823	Mical1	20.8689	36.6519	-0.863818	0.991271	-0.812534
ENSMUSG00000019841	Rev3l	224.096	145.712	1.57913	0.998648	0.621004
ENSMUSG00000019877	Serinc1	288.304	227.519	0.86533	0.986162	0.341599
ENSMUSG00000019889	Ptprk	135.577	111.487	0.775263	0.980887	0.282237
ENSMUSG00000019907	Ppp1r12a	108.157	78.8719	0.934142	0.989571	0.455539
ENSMUSG00000019913	Sim1	12.064	8.43925	0.596914	0.95066	0.515518
ENSMUSG00000019917	Sept10	75.8269	55.0377	0.881113	0.987026	0.462291
ENSMUSG00000019920	Lims1	209.092	163.86	1.03952	0.993961	0.351674
ENSMUSG00000019943	Atp2b1	276.44	207.332	1.47549	0.997664	0.415022
ENSMUSG00000019951	Uhrf1bp1l	95.7074	76.4846	0.717072	0.972785	0.32346
ENSMUSG00000019961	Tmpo	987.862	771.367	1.73998	0.999983	0.356892
ENSMUSG00000019966	Kitl	113.803	74.4264	1.50825	0.997984	0.612653
ENSMUSG00000019971	Cep290	52.8594	33.8799	0.947867	0.989543	0.641733
ENSMUSG00000019979	Apaf1	100.923	79.5621	0.824468	0.984198	0.343094
ENSMUSG00000019988	Nedd1	99.6451	76.2786	0.753912	0.978318	0.38552
ENSMUSG00000020021	Fgd6	49.2654	35.0102	0.772419	0.980579	0.492798
ENSMUSG00000020048	Hsp90b1	2115.85	1752.48	1.82521	1	0.271838
ENSMUSG00000020063	Sirt1	121.867	83.3932	1.13086	0.995074	0.547306
ENSMUSG00000020064	Herc4	114.947	90.3256	0.695336	0.970111	0.347761
ENSMUSG00000020074	Ccar1	398.781	323.008	1.58475	0.998479	0.304026
ENSMUSG00000020075	Ddx21	497.813	428.275	0.711806	0.97207	0.217065
ENSMUSG00000020076	Ddx50	174.182	142.135	0.683556	0.968757	0.293331
ENSMUSG00000020086	H2afy2	172.732	233.856	-1.36839	0.995341	-0.437083
ENSMUSG00000020092	Pald1	41.5702	58.3528	-0.691758	0.978655	-0.489252
ENSMUSG00000020102	Slc16a7	4.29779	2.59365	0.621312	0.956776	0.72861
ENSMUSG00000020109	Dnajb12	21.0281	31.0522	-0.618501	0.966852	-0.56238
ENSMUSG00000020114	Cand1	474.842	409.931	1.49057	0.997867	0.212068
ENSMUSG00000020124	Usp15	175.526	140.319	1.04764	0.994304	0.32298
ENSMUSG00000020128	Vps54	144.558	108.156	1.12546	0.995109	0.418536
ENSMUSG00000020133	2310011J03Rik	8.45311	18.2823	-1.06157	0.995919	-1.1129
ENSMUSG00000020135	Apc2	3.02437	7.37245	-1.21334	0.997646	-1.28551
ENSMUSG00000020149	Rab1	352.779	291.227	0.688764	0.969366	0.276623
ENSMUSG00000020150	Gamt	2.27874	4.12446	-0.843594	0.990242	-0.855966
ENSMUSG00000020152	Actr2	453.927	348.056	1.54982	0.999007	0.383141
ENSMUSG00000020153	Ndufs7	4.24329	14.4751	-1.22178	0.997668	-1.77032
ENSMUSG00000020156	Mum1	48.796	75.5404	-0.78708	0.988207	-0.630484
ENSMUSG00000020163	Uqcr11	7.43519	23.529	-1.18873	0.99726	-1.662
ENSMUSG00000020166	Cnot2	220.737	179.783	0.827563	0.984369	0.296074
ENSMUSG00000020167	Tcf3	65.9787	126.295	-1.23308	0.997574	-0.93672
ENSMUSG00000020170	Frs2	92.1636	72.606	0.748594	0.977586	0.344107
ENSMUSG00000020176	Grb10	2387.98	2028.82	1.90958	1	0.235146
ENSMUSG00000020189	Osbpl8	67.885	46.9355	0.871879	0.986516	0.532413
ENSMUSG00000020190	Mknk2	55.8038	96.1149	-0.932524	0.994066	-0.784396
ENSMUSG00000020196	Cabin1	50.4337	78.4432	-0.683568	0.977327	-0.63726
ENSMUSG00000020198	Ap3d1	92.6828	129.599	-1.01768	0.99518	-0.483677
ENSMUSG00000020211	Sf3a2	19.5284	41.3791	-0.953973	0.9946	-1.08333
ENSMUSG00000020219	Timm13	6.48432	22.2004	-1.19229	0.997332	-1.77556
ENSMUSG00000020230	Prmt2	17.0361	25.9602	-0.75896	0.986679	-0.607701
ENSMUSG00000020232	Hmg20b	12.0974	22.038	-1.02529	0.995262	-0.865295
ENSMUSG00000020235	Fzr1	23.3653	55.4377	-1.07948	0.996164	-1.2465
ENSMUSG00000020238	Ncln	14.4934	40.5937	-1.1052	0.996412	-1.48586
ENSMUSG00000020241	Col6a2	5.75547	10.5808	-0.758308	0.986621	-0.878439
ENSMUSG00000020253	Ppm1m	15.8757	24.5524	-0.668575	0.974845	-0.629039
ENSMUSG00000020255	D10Wsu102e	140.964	121.069	0.62625	0.958037	0.219502
ENSMUSG00000020257	Wdr82	309.172	266.206	0.73327	0.975251	0.215871
ENSMUSG00000020260	Pofut2	20.6301	38.9282	-0.85651	0.990946	-0.916068
ENSMUSG00000020273	Papolg	59.7375	46.3605	0.629507	0.958866	0.365742
ENSMUSG00000020275	Rel	3.34272	1.85599	0.684512	0.968869	0.84883
ENSMUSG00000020277	Pfkl	98.3202	208.203	-1.07191	0.996085	-1.08243
ENSMUSG00000020282	Rhbdf1	5.7387	14.8122	-0.88558	0.991674	-1.36799
ENSMUSG00000020284	1810043G02Rik	8.22697	12.3892	-0.619177	0.967	-0.590653
ENSMUSG00000020289	Nprl3	15.1972	23.8979	-0.647713	0.971887	-0.65308
ENSMUSG00000020290	Xpo1	1065.55	748.532	3.61064	1	0.50946
ENSMUSG00000020307	Cdc34	44.5274	86.5494	-1.03804	0.995437	-0.958829
ENSMUSG00000020308	Tpgs1	0.335105	1.76874	-1.09788	0.996324	-2.40003
ENSMUSG00000020326	Ccng1	94.4299	65.8962	0.85423	0.985618	0.519048
ENSMUSG00000020329	Polrmt	6.59325	15.7442	-0.900353	0.992056	-1.25576
ENSMUSG00000020330	Hmmr	189.27	147.711	1.01755	0.991622	0.357668
ENSMUSG00000020346	Mgat1	20.2657	33.0273	-0.916254	0.993025	-0.704617
ENSMUSG00000020361	Hspa4	860.159	748.539	1.94098	1	0.200526
ENSMUSG00000020362	Cnot6	549.744	383.431	2.24608	1	0.519793
ENSMUSG00000020368	Canx	1082.64	868.752	2.41839	1	0.317535
ENSMUSG00000020372	Gnb2l1	835.131	1321.69	-1.98061	1	-0.662312
ENSMUSG00000020380	Rad50	79.9739	66.3401	0.632577	0.959644	0.269647
ENSMUSG00000020381	3010026O09Rik	6.72729	10.6204	-0.568068	0.951332	-0.658742
ENSMUSG00000020388	Pdlim4	6.66866	11.366	-0.771669	0.987518	-0.769258
ENSMUSG00000020400	Tnip1	5.92304	10.7473	-0.718626	0.982166	-0.859565
ENSMUSG00000020413	Hus1	100.793	75.0449	0.876662	0.986781	0.425562
ENSMUSG00000020420	Zfp607	8.44477	4.8938	0.812415	0.983534	0.787102
ENSMUSG00000020424	Gatsl3	0.770751	1.28492	-0.795513	0.988518	-0.737347
ENSMUSG00000020432	Tcn2	16.2779	23.6799	-0.759811	0.986743	-0.540745
ENSMUSG00000020439	Smtn	9.82703	21.7048	-0.972374	0.994668	-1.14319
ENSMUSG00000020440	Arf5	30.3902	47.1536	-0.919031	0.993222	-0.633763
ENSMUSG00000020444	Guk1	26.637	36.8662	-0.795897	0.988532	-0.468867
ENSMUSG00000020453	Patz1	86.1943	103.389	-0.613379	0.965649	-0.262414
ENSMUSG00000020458	Rtn4	434.663	340.926	1.18625	0.996541	0.350438
ENSMUSG00000020463	Smek2	215.937	157.324	1.16767	0.995945	0.456866
ENSMUSG00000020464	Pnpt1	119.982	92.142	0.813062	0.983568	0.380887
ENSMUSG00000020469	Myl7	56.7588	84.0272	-0.640427	0.97087	-0.566014
ENSMUSG00000020471	Pold2	21.8198	38.8887	-1.02635	0.995274	-0.833716
ENSMUSG00000020472	Zkscan17	58.397	73.9703	-0.667795	0.974724	-0.341053
ENSMUSG00000020473	Aebp1	7.00378	11.5881	-0.87002	0.991461	-0.726437
ENSMUSG00000020476	Dbnl	43.1201	67.1926	-0.975607	0.994691	-0.63994
ENSMUSG00000020477	Mrps24	10.7486	16.3709	-0.645907	0.971643	-0.606983
ENSMUSG00000020485	Supt4a	42.274	56.6637	-0.62968	0.969127	-0.422654
ENSMUSG00000020492	Ska2	202.427	161.703	0.811938	0.983509	0.324062
ENSMUSG00000020493	Prr11	112.111	86.1137	0.979997	0.989886	0.380612
ENSMUSG00000020496	Rnf187	98.6812	139.898	-1.30166	0.997187	-0.503529
ENSMUSG00000020516	Rps6kb1	156.647	124.372	0.784748	0.981818	0.332855
ENSMUSG00000020519	Sap30l	10.6397	15.5222	-0.591594	0.959547	-0.544873
ENSMUSG00000020520	Galnt10	23.5413	39.7134	-0.708534	0.980967	-0.754433
ENSMUSG00000020521	Rnft1	35.2661	25.4765	0.630777	0.95919	0.469119
ENSMUSG00000020522	Mfap3	143.946	126.525	0.617372	0.955778	0.186104
ENSMUSG00000020536	Llgl1	72.643	121.623	-0.923996	0.993563	-0.743518
ENSMUSG00000020537	Drg2	67.847	88.1559	-0.679705	0.976675	-0.377773
ENSMUSG00000020538	Srebf1	16.7303	34.0502	-0.866328	0.991362	-1.0252
ENSMUSG00000020546	Stxbp4	105.669	85.1144	0.725187	0.973982	0.312071
ENSMUSG00000020561	Twistnb	86.5003	66.2928	0.62007	0.956459	0.383853
ENSMUSG00000020570	Sypl	109.17	87.9937	0.617564	0.955826	0.31111
ENSMUSG00000020572	Nampt	191.18	146.149	0.971885	0.989699	0.387496
ENSMUSG00000020580	Rock2	215.032	146.795	1.79973	1	0.55075
ENSMUSG00000020589	Fam49a	36.8579	25.996	0.683794	0.968785	0.503688
ENSMUSG00000020590	Snx13	56.2734	39.8565	0.792174	0.982405	0.49764
ENSMUSG00000020592	Sdc1	89.4322	133.933	-1.13713	0.996719	-0.582648
ENSMUSG00000020594	Pum2	538.304	392.156	1.89518	1	0.456995
ENSMUSG00000020608	Smc6	287.189	212.695	1.31178	0.996161	0.433216
ENSMUSG00000020609	Apob	9.76846	5.9884	0.69771	0.97038	0.70596
ENSMUSG00000020611	Gna13	141.726	114.747	0.886204	0.987303	0.30465
ENSMUSG00000020630	Rnaseh1	14.8705	21.3598	-0.635368	0.970096	-0.522447
ENSMUSG00000020634	Ubxn2a	27.5879	19.7736	0.745442	0.977129	0.480463
ENSMUSG00000020639	Pfn4	1.18964	0.733677	0.659574	0.965389	0.697304
ENSMUSG00000020646	Mboat2	59.8757	48.9461	0.599203	0.951256	0.290777
ENSMUSG00000020649	Rrm2	600.902	534.87	0.957766	0.989503	0.167942
ENSMUSG00000020671	Rab10	220.285	176.265	0.738168	0.976023	0.321623
ENSMUSG00000020677	Ddx52	156.572	129.611	0.620326	0.956524	0.272632
ENSMUSG00000020684	Rasl10b	6.22464	9.90661	-0.720119	0.982341	-0.6704
ENSMUSG00000020687	Cdc27	382.042	262.342	2.11845	0.999885	0.54228
ENSMUSG00000020692	Nle1	5.93978	14.9867	-0.828736	0.989555	-1.3352
ENSMUSG00000020695	Mrc2	48.1592	77.3765	-0.782336	0.988016	-0.684084
ENSMUSG00000020701	Tmem132e	3.48514	6.33738	-0.987615	0.994823	-0.862671
ENSMUSG00000020705	Ddx42	255.312	226.797	0.637512	0.960861	0.170857
ENSMUSG00000020708	Psmc5	151.214	212.821	-1.13962	0.996721	-0.493055
ENSMUSG00000020716	Nf1	131.221	90.2299	1.09293	0.994329	0.540317
ENSMUSG00000020719	Ddx5	1743.4	1497.19	0.672374	0.967323	0.219644
ENSMUSG00000020736	Nt5c	12.2314	19.6665	-0.722101	0.982574	-0.685144
ENSMUSG00000020737	Hn1	133.39	191.811	-1.69576	0.999212	-0.524029
ENSMUSG00000020738	Sumo2	907.604	748.091	0.733929	0.975356	0.278849
ENSMUSG00000020741	Cluh	69.9621	96.1983	-0.570033	0.952055	-0.459438
ENSMUSG00000020744	Slc25a19	5.57956	9.59725	-0.777055	0.987786	-0.782471
ENSMUSG00000020745	Pafah1b1	538.656	424.279	1.10372	0.994802	0.34435
ENSMUSG00000020747	2310067B10Rik	18.9085	38.8012	-0.880234	0.991619	-1.03707
ENSMUSG00000020766	Galk1	11.7246	29.565	-1.05235	0.995723	-1.33436
ENSMUSG00000020770	Unk	20.7349	33.7964	-0.665748	0.974406	-0.704809
ENSMUSG00000020775	Mrpl38	21.1621	38.4921	-0.967732	0.994645	-0.86308
ENSMUSG00000020776	Fbf1	40.2214	61.8029	-0.700572	0.97994	-0.61971
ENSMUSG00000020778	Ten1	6.65191	10.327	-0.684204	0.977433	-0.634576
ENSMUSG00000020780	Srp68	90.9862	124.776	-0.897303	0.991939	-0.455623
ENSMUSG00000020781	Tsen54	11.5193	20.5825	-0.814802	0.98911	-0.837359
ENSMUSG00000020782	Llgl2	3.13323	8.43915	-0.657845	0.973262	-1.42945
ENSMUSG00000020788	Atp2a3	1.74257	2.6333	-0.66945	0.974981	-0.595655
ENSMUSG00000020792	Exoc7	30.5619	41.2761	-0.585563	0.957581	-0.43357
ENSMUSG00000020794	Ube2g1	163.777	131.182	0.596461	0.950542	0.320163
ENSMUSG00000020802	Ube2o	39.2496	60.3475	-0.763572	0.987029	-0.620618
ENSMUSG00000020806	Rhbdf2	2.15726	3.68027	-0.66466	0.974241	-0.770613
ENSMUSG00000020808	Fam64a	72.9783	106.403	-1.13147	0.996704	-0.543996
ENSMUSG00000020810	Cygb	1.17288	2.31604	-1.155	0.996737	-0.981599
ENSMUSG00000020811	Wscd1	10.4303	16.5057	-0.722238	0.98259	-0.662185
ENSMUSG00000020817	Rabep1	141.559	111.551	0.662854	0.965919	0.343704
ENSMUSG00000020823	Sec14l1	65.9829	84.8365	-0.638584	0.970596	-0.362593
ENSMUSG00000020829	Slc46a1	5.40364	8.20922	-0.65971	0.973522	-0.603313
ENSMUSG00000020841	Cpd	220.628	160.465	1.40107	0.996367	0.459359
ENSMUSG00000020844	Nxn	80.1915	107.426	-0.85349	0.990789	-0.42182
ENSMUSG00000020859	Spag9	305.529	221.165	1.00372	0.990483	0.466185
ENSMUSG00000020863	Luc7l3	505.317	404.023	0.889225	0.987467	0.322752
ENSMUSG00000020866	Cacna1g	15.4401	24.6513	-0.575066	0.953893	-0.674978
ENSMUSG00000020868	Xylt2	9.48354	16.8784	-0.620105	0.967203	-0.83168
ENSMUSG00000020877	Scrn2	3.56889	9.21647	-0.841017	0.990107	-1.36874
ENSMUSG00000020882	Cacnb1	3.18354	5.63146	-0.928988	0.993873	-0.822876
ENSMUSG00000020886	Dlg4	17.7105	28.2443	-0.62307	0.967847	-0.673358
ENSMUSG00000020888	Dvl2	19.2184	36.4219	-0.893421	0.991818	-0.922314
ENSMUSG00000020902	Ntn1	58.5769	89.4961	-0.794103	0.988468	-0.611492
ENSMUSG00000020911	Krt19	6.14084	11.707	-0.753147	0.986155	-0.930868
ENSMUSG00000020914	Top2a	1510.07	1224.54	3.3781	1	0.302375
ENSMUSG00000020917	Acly	376.311	486.209	-2.11517	1	-0.369649
ENSMUSG00000020918	Kat2a	61.1865	88.5086	-0.697329	0.97949	-0.532605
ENSMUSG00000020921	Tmem101	12.8179	19.0121	-0.802958	0.988763	-0.568755
ENSMUSG00000020923	Ubtf	151.586	201.233	-0.757145	0.986519	-0.408725
ENSMUSG00000020926	Adam11	3.82025	7.12259	-0.933211	0.9941	-0.898735
ENSMUSG00000020929	Eftud2	260.715	322.19	-0.775431	0.987708	-0.305441
ENSMUSG00000020941	Map3k14	1.45772	3.37885	-0.86979	0.991455	-1.21282
ENSMUSG00000020948	Klhl28	19.671	10.6006	0.875726	0.986729	0.891926
ENSMUSG00000020952	Scfd1	80.1415	62.8663	0.599209	0.951258	0.350262
ENSMUSG00000020954	Strn3	218.735	165.256	0.969007	0.989637	0.40448
ENSMUSG00000020962	Gtf2a1	149.748	114.628	0.861931	0.985985	0.385581
ENSMUSG00000020982	Nemf	143.703	110.861	0.945034	0.989565	0.374348
ENSMUSG00000020986	Sec23a	135.854	112.015	0.666998	0.966554	0.278365
ENSMUSG00000020994	Pnn	414.254	357.478	0.956134	0.989497	0.212662
ENSMUSG00000021000	Ctage5	100.315	82.2311	0.684689	0.968889	0.286782
ENSMUSG00000021012	Zc3h14	283.486	234.721	1.07307	0.993953	0.272331
ENSMUSG00000021027	Ralgapa1	139.201	98.0348	1.15805	0.995513	0.505799
ENSMUSG00000021037	Ahsa1	184.787	216.343	-0.686618	0.977831	-0.227453
ENSMUSG00000021044	Adck1	11.3602	17.3623	-0.687805	0.978028	-0.611969
ENSMUSG00000021051	Ppp2r5e	135.376	109.143	0.737003	0.97584	0.310747
ENSMUSG00000021061	Sptb	45.4783	72.3085	-0.880629	0.991624	-0.668985
ENSMUSG00000021072	Tmx1	186.857	147.243	0.747436	0.977417	0.343737
ENSMUSG00000021111	Papola	633.4	486.074	1.85661	1	0.381941
ENSMUSG00000021112	Mpp5	140.382	100.272	1.25664	0.995779	0.485441
ENSMUSG00000021116	Eif2s1	324.017	267.876	0.776573	0.981028	0.274508
ENSMUSG00000021144	Mta1	81.0877	112.74	-0.619593	0.967091	-0.475438
ENSMUSG00000021147	Wdr37	84.4477	67.5379	0.623761	0.9574	0.322361
ENSMUSG00000021149	Gtpbp4	260.338	217.43	0.762738	0.979444	0.259835
ENSMUSG00000021171	Esyt2	98.2543	74.4304	0.809575	0.983386	0.400629
ENSMUSG00000021188	Trip11	77.9716	55.9099	0.905895	0.988401	0.479844
ENSMUSG00000021200	Asb2	3.14163	6.29766	-0.587529	0.958232	-1.00331
ENSMUSG00000021218	Gdi2	804.146	650.682	0.88838	0.987421	0.305507
ENSMUSG00000021235	Coq6	17.6183	25.4962	-0.69276	0.978813	-0.533206
ENSMUSG00000021242	Npc2	108.672	153.906	-1.05934	0.995875	-0.50207
ENSMUSG00000021244	Ylpm1	201.51	166.58	0.940027	0.989592	0.274636
ENSMUSG00000021256	Vash1	52.5912	68.8702	-0.654301	0.972775	-0.389058
ENSMUSG00000021257	Angel1	10.8576	16.1409	-0.764685	0.987101	-0.572018
ENSMUSG00000021262	Evl	65.6897	92.4745	-0.777866	0.987824	-0.493389
ENSMUSG00000021264	Yy1	134.094	109.897	0.634437	0.960105	0.287093
ENSMUSG00000021266	Wars	93.2273	118.522	-0.606177	0.96379	-0.34633
ENSMUSG00000021270	Hsp90aa1	1666.78	1345.52	1.59366	0.998298	0.308907
ENSMUSG00000021279	Cdc42bpb	73.9374	104.054	-0.570751	0.95232	-0.492961
ENSMUSG00000021282	Eif5	1017.94	779.689	1.48934	0.997858	0.384681
ENSMUSG00000021288	Klc1	66.9046	94.6001	-0.738591	0.984548	-0.499737
ENSMUSG00000021302	Ggps1	67.9729	44.8614	1.04909	0.994332	0.599486
ENSMUSG00000021303	Gng4	1.39071	0.523484	0.94906	0.989533	1.4096
ENSMUSG00000021313	Ryr2	42.6885	25.2978	0.735889	0.975667	0.754835
ENSMUSG00000021318	Gli3	253.691	203.676	0.952992	0.989508	0.316795
ENSMUSG00000021327	Zkscan3	182.225	142.904	0.777388	0.981116	0.35067
ENSMUSG00000021361	Tmem14c	73.2423	107.295	-0.970987	0.994659	-0.550841
ENSMUSG00000021374	Nup153	379.47	284.975	2.18938	1	0.413147
ENSMUSG00000021377	Dek	795.174	617.732	2.23968	1	0.364289
ENSMUSG00000021381	Barx1	2.06093	3.9182	-0.694789	0.979116	-0.926897
ENSMUSG00000021392	Nol8	112.714	84.4164	1.03293	0.993398	0.417074
ENSMUSG00000021395	Spin1	274.673	221.975	1.21434	0.996003	0.307319
ENSMUSG00000021413	Prpf4b	375.038	283.095	1.80992	1	0.405748
ENSMUSG00000021427	Ssr1	451.075	377.832	0.899559	0.988037	0.255624
ENSMUSG00000021453	Gadd45g	1.78445	4.65585	-0.961739	0.994628	-1.38357
ENSMUSG00000021464	Ror2	16.4329	27.6733	-0.723816	0.982776	-0.751909
ENSMUSG00000021470	Ercc6l2	108.638	79.1497	1.05664	0.994307	0.456879
ENSMUSG00000021483	Cdk20	2.46306	4.28308	-0.910968	0.99266	-0.798201
ENSMUSG00000021484	Lman2	108.441	137.526	-0.638308	0.970555	-0.342791
ENSMUSG00000021485	Mxd3	1.40746	3.46611	-1.0702	0.996063	-1.30022
ENSMUSG00000021486	Prelid1	115.935	182.784	-1.13863	0.99672	-0.656824
ENSMUSG00000021488	Nsd1	552.83	423.968	1.09735	0.99453	0.382882
ENSMUSG00000021493	Pdlim7	19.0593	33.4911	-0.78519	0.988131	-0.813288
ENSMUSG00000021494	Ddx41	47.3759	74.2398	-0.874962	0.991555	-0.648038
ENSMUSG00000021495	Fam193b	39.5177	65.7568	-0.88742	0.991701	-0.734644
ENSMUSG00000021500	Ddx46	310.433	268.303	0.898358	0.98797	0.210419
ENSMUSG00000021506	Pitx1	1.2399	3.10917	-0.777772	0.98782	-1.32631
ENSMUSG00000021510	A530054K11Rik	23.8222	15.2049	0.781241	0.981497	0.647765
ENSMUSG00000021540	Smad5	334.566	248.958	1.07913	0.993938	0.42639
ENSMUSG00000021546	Hnrnpk	1954.27	1759.57	0.662549	0.96587	0.151405
ENSMUSG00000021549	Rasa1	178.79	123.928	1.27241	0.995884	0.528761
ENSMUSG00000021557	Agtpbp1	44.955	34.0028	0.620042	0.956452	0.402827
ENSMUSG00000021589	Rhobtb3	326.121	235.578	1.27149	0.995863	0.469204
ENSMUSG00000021597	Ankrd32	88.2094	63.9608	0.89127	0.987578	0.463745
ENSMUSG00000021606	Ndufs6	24.3541	39.1585	-1.02265	0.995233	-0.685163
ENSMUSG00000021613	Hapln1	197.438	147.679	0.971165	0.989683	0.418938
ENSMUSG00000021614	Vcan	755.94	528.848	2.33886	1	0.515418
ENSMUSG00000021669	Col4a3bp	76.5055	55.7196	0.938163	0.989596	0.457378
ENSMUSG00000021690	Jmy	39.501	27.7011	0.606224	0.953006	0.511949
ENSMUSG00000021693	Kif2a	189.295	148.703	0.818631	0.98387	0.348208
ENSMUSG00000021704	Mtx3	102.213	77.0795	0.768011	0.980076	0.407158
ENSMUSG00000021706	Zfyve16	73.5231	49.9177	1.09033	0.994223	0.558646
ENSMUSG00000021707	Dhfr	184.939	153.7	0.63293	0.959732	0.266934
ENSMUSG00000021709	Erbb2ip	321.262	219.484	1.48256	0.997793	0.549636
ENSMUSG00000021712	Trim23	63.5076	44.8495	0.770899	0.980405	0.501837
ENSMUSG00000021713	Ppwd1	77.7161	58.8847	0.618017	0.95594	0.400322
ENSMUSG00000021719	Rgs7bp	2.46306	1.58633	0.744975	0.977062	0.634761
ENSMUSG00000021728	Emb	117.632	92.7247	0.955639	0.989498	0.343253
ENSMUSG00000021733	Slc4a7	177.738	118.494	1.27157	0.995864	0.584937
ENSMUSG00000021745	Ptprg	136.071	99.8274	1.11458	0.995088	0.446856
ENSMUSG00000021756	Il6st	116.124	90.2536	0.633422	0.959853	0.363607
ENSMUSG00000021775	Nr1d2	28.2498	19.2461	0.762631	0.97943	0.553675
ENSMUSG00000021796	Bmpr1a	374.812	269.746	1.52232	0.998267	0.474564
ENSMUSG00000021816	Ppp3cb	190.912	157.403	0.739776	0.976276	0.278441
ENSMUSG00000021819	Zswim8	53.0727	87.6319	-0.764741	0.987105	-0.723487
ENSMUSG00000021824	Ap3m1	203.981	158.435	0.977491	0.989829	0.364549
ENSMUSG00000021831	Ero1l	134.672	101.354	0.996408	0.990218	0.410043
ENSMUSG00000021832	Psmc6	391.442	317.818	0.719874	0.973186	0.300597
ENSMUSG00000021840	Mapk1ip1l	513.623	435.383	1.34938	0.995092	0.238425
ENSMUSG00000021843	Ktn1	367.481	291.115	1.41891	0.997077	0.336083
ENSMUSG00000021870	Slmap	119.366	85.5744	1.11938	0.995121	0.480142
ENSMUSG00000021893	Capn7	112.815	91.0908	0.756617	0.978669	0.308578
ENSMUSG00000021900	Btd	8.18504	11.5048	-0.594398	0.960427	-0.491178
ENSMUSG00000021901	Bap1	114.272	142.959	-0.65693	0.973135	-0.323131
ENSMUSG00000021913	Ogdhl	17.5556	25.2622	-0.655668	0.97296	-0.52505
ENSMUSG00000021929	Kpna3	317.5	235.205	1.32604	0.995774	0.432838
ENSMUSG00000021936	Mapk8	152.412	113.859	0.916244	0.98898	0.420732
ENSMUSG00000021938	Pspc1	148.299	126.93	0.696089	0.970196	0.224474
ENSMUSG00000021945	Zmym2	287.524	200.71	2.05934	0.998964	0.518572
ENSMUSG00000021947	Cryl1	2.81492	3.99754	-0.585289	0.957491	-0.506021
ENSMUSG00000021952	Xpo4	127.224	74.9613	1.08236	0.993981	0.763156
ENSMUSG00000021957	Tkt	138.768	278.073	-1.37425	0.995984	-1.00279
ENSMUSG00000021969	Zdhhc20	120.33	91.8642	0.984286	0.989975	0.389417
ENSMUSG00000021994	Wnt5a	98.4928	77.7218	0.668737	0.966813	0.341698
ENSMUSG00000022008	Gpalpp1	105.417	80.4664	0.901233	0.988133	0.389652
ENSMUSG00000022016	Akap11	237.35	163.883	1.39954	0.996287	0.534351
ENSMUSG00000022021	Diap3	53.6761	40.7686	0.659331	0.965347	0.39682
ENSMUSG00000022034	Esco2	76.9162	54.074	0.863869	0.986086	0.508353
ENSMUSG00000022051	Bnip3l	306.424	251.758	1.16077	0.995632	0.283492
ENSMUSG00000022091	Sorbs3	12.5247	22.6526	-0.901216	0.992098	-0.854904
ENSMUSG00000022098	Bmp1	29.3891	49.3307	-1.12785	0.996683	-0.747206
ENSMUSG00000022099	Dmtn	9.2825	15.7125	-0.755823	0.986404	-0.759331
ENSMUSG00000022100	Xpo7	295.055	231.274	0.994084	0.990159	0.351383
ENSMUSG00000022105	Rb1	57.8234	39.6264	0.727915	0.974406	0.545192
ENSMUSG00000022106	Rcbtb2	257.54	217.105	0.79637	0.98268	0.246406
ENSMUSG00000022119	Rbm26	303.987	225.346	1.40605	0.996616	0.431869
ENSMUSG00000022120	Rnf219	104.621	85.951	0.657264	0.964986	0.283589
ENSMUSG00000022124	Fbxl3	78.7927	60.9428	0.73396	0.975361	0.370607
ENSMUSG00000022136	Dnajc3	155.499	117.126	1.1494	0.995216	0.408844
ENSMUSG00000022141	Nipbl	312.331	204.417	1.49848	0.997906	0.611559
ENSMUSG00000022142	Nup155	302.663	227.249	1.34896	0.995103	0.413439
ENSMUSG00000022150	Dab2	100.868	81.7276	0.739044	0.976161	0.303575
ENSMUSG00000022174	Dad1	28.6769	48.8507	-0.949184	0.994558	-0.768491
ENSMUSG00000022175	Lrp10	16.0852	28.2048	-0.861631	0.991186	-0.810207
ENSMUSG00000022178	Ajuba	107.595	132.934	-0.623186	0.96787	-0.305103
ENSMUSG00000022185	Acin1	233.336	298.22	-0.732928	0.983866	-0.353971
ENSMUSG00000022193	Psmb5	51.3469	95.3379	-1.24479	0.997332	-0.892772
ENSMUSG00000022199	Slc22a17	14.5186	29.0455	-1.05499	0.995782	-1.00042
ENSMUSG00000022200	Golph3	161.842	131.84	0.609798	0.953891	0.295795
ENSMUSG00000022201	Zfr	292.936	217.557	1.61192	0.998561	0.429197
ENSMUSG00000022203	Efs	15.5323	27.3956	-0.695686	0.979247	-0.818677
ENSMUSG00000022204	Ngdn	33.448	44.203	-0.599889	0.962052	-0.402223
ENSMUSG00000022205	Sub1	370.296	307.931	0.661963	0.965777	0.266073
ENSMUSG00000022206	Npr3	49.6046	35.8351	0.857019	0.985746	0.4691
ENSMUSG00000022211	Lrrc16b	7.38915	13.2775	-0.673504	0.975638	-0.845499
ENSMUSG00000022223	Sdr39u1	5.93146	9.52193	-0.709759	0.981115	-0.682868
ENSMUSG00000022228	Zscan26	121.586	93.6013	0.779683	0.981343	0.377382
ENSMUSG00000022231	Sema5a	88.1257	57.2266	1.04857	0.994322	0.622876
ENSMUSG00000022234	Cct5	684.903	822.462	-0.937768	0.994294	-0.264048
ENSMUSG00000022255	Mtdh	230.011	160.603	1.94334	1	0.518198
ENSMUSG00000022283	Pabpc1	1341.45	1189.18	1.91478	1	0.173826
ENSMUSG00000022285	Ywhaz	1282.99	1067.92	1.14731	0.995168	0.264706
ENSMUSG00000022292	Rrm2b	19.0091	12.762	0.654704	0.964531	0.574837
ENSMUSG00000022309	Angpt1	44.7666	29.7834	0.686769	0.969133	0.587913
ENSMUSG00000022314	Rad21	590.815	478.317	1.84175	1	0.304741
ENSMUSG00000022336	Eif3e	462.233	371.686	0.755611	0.978539	0.314538
ENSMUSG00000022350	E430025E21Rik	153.078	132.926	0.667942	0.966694	0.203641
ENSMUSG00000022358	Fbxo32	11.0125	7.02345	0.612745	0.954621	0.648889
ENSMUSG00000022360	Atad2	361.65	270.321	1.49989	0.997913	0.419921
ENSMUSG00000022362	9130401M01Rik	20.6595	27.4117	-0.615942	0.966254	-0.407988
ENSMUSG00000022367	Has2	72.4086	49.6202	0.901946	0.988173	0.545232
ENSMUSG00000022382	Wnt7b	8.84691	14.4038	-0.758001	0.986594	-0.703205
ENSMUSG00000022385	Gtse1	26.9218	42.672	-0.806397	0.988869	-0.664517
ENSMUSG00000022391	Rangap1	173.653	256.611	-1.1114	0.996496	-0.563376
ENSMUSG00000022394	L3mbtl2	38.4621	55.5847	-0.693416	0.978914	-0.531251
ENSMUSG00000022403	St13	549.546	463.413	2.00523	0.999998	0.245941
ENSMUSG00000022407	Adsl	62.6904	85.2251	-0.672041	0.9754	-0.443034
ENSMUSG00000022414	Tab1	16.9397	32.3212	-0.862021	0.991204	-0.932067
ENSMUSG00000022415	Syngr1	0.879661	1.38803	-0.59737	0.961312	-0.658021
ENSMUSG00000022420	Dnal4	9.29507	18.8772	-0.999373	0.994974	-1.02211
ENSMUSG00000022428	Cby1	13.907	21.5066	-0.779547	0.987896	-0.628965
ENSMUSG00000022433	Csnk1e	95.749	131.292	-0.86114	0.991164	-0.455448
ENSMUSG00000022436	Sh3bp1	8.52012	16.8506	-0.796462	0.988552	-0.983857
ENSMUSG00000022437	Samm50	83.8317	103.325	-0.665928	0.974434	-0.301627
ENSMUSG00000022440	C1qtnf6	7.12108	11.5881	-0.88081	0.991626	-0.702478
ENSMUSG00000022442	Ttll1	13.5049	18.2824	-0.629124	0.969027	-0.436972
ENSMUSG00000022443	Myh9	153.831	233.934	-0.692563	0.978782	-0.604753
ENSMUSG00000022452	Smdt1	21.9832	35.0617	-0.994397	0.994911	-0.673495
ENSMUSG00000022453	Naga	7.22998	11.945	-0.798116	0.988607	-0.724344
ENSMUSG00000022463	Srebf2	81.8419	150.986	-1.8507	0.997392	-0.883508
ENSMUSG00000022464	Slc38a4	250.854	196.363	1.27551	0.995956	0.353325
ENSMUSG00000022469	Rapgef3	2.20333	4.71531	-0.65462	0.972818	-1.09767
ENSMUSG00000022474	Pmm1	8.31068	14.6814	-0.707282	0.980815	-0.82095
ENSMUSG00000022475	Hdac7	27.4789	43.9726	-0.667171	0.974627	-0.678284
ENSMUSG00000022476	Polr3h	16.7973	26.3528	-0.713118	0.981519	-0.649725
ENSMUSG00000022477	Aco2	176.41	229.208	-1.02668	0.995278	-0.377727
ENSMUSG00000022483	Col2a1	105.923	176.081	-1.03046	0.995325	-0.73322
ENSMUSG00000022503	Nubp1	38.9648	53.118	-0.691609	0.978631	-0.44703
ENSMUSG00000022514	Il1rap	14.0662	10.0335	0.61505	0.955195	0.487409
ENSMUSG00000022515	Anks3	18.7954	26.2854	-0.672531	0.97548	-0.483878
ENSMUSG00000022516	Nudt16l1	32.2458	45.3848	-0.751816	0.986022	-0.493097
ENSMUSG00000022517	Mgrn1	41.9096	60.5738	-0.93533	0.994191	-0.531415
ENSMUSG00000022519	Srl	78.7256	60.4786	0.724695	0.973907	0.380409
ENSMUSG00000022533	Atp13a3	248.182	167.405	1.60062	0.998288	0.568061
ENSMUSG00000022540	Rogdi	7.59858	12.9603	-0.753802	0.986221	-0.770297
ENSMUSG00000022544	Fam86	7.92532	12.1275	-0.68899	0.97822	-0.613736
ENSMUSG00000022550	Adck5	4.69151	10.1167	-0.800336	0.98868	-1.10862
ENSMUSG00000022551	Cyc1	86.1938	133.497	-0.907957	0.992466	-0.631149
ENSMUSG00000022552	Sharpin	8.54527	13.924	-0.750669	0.985907	-0.704372
ENSMUSG00000022553	Maf1	34.2817	48.9501	-0.922762	0.99348	-0.513872
ENSMUSG00000022554	Hgh1	10.2878	14.9987	-0.628651	0.968942	-0.543897
ENSMUSG00000022556	Hsf1	28.1784	44.0838	-0.735541	0.984183	-0.64566
ENSMUSG00000022557	Bop1	38.906	68.9809	-0.837525	0.989933	-0.826205
ENSMUSG00000022558	Mroh1	8.80497	15.6609	-0.669452	0.974982	-0.830777
ENSMUSG00000022559	Fbxl6	8.76309	20.5508	-1.27977	0.996981	-1.22968
ENSMUSG00000022560	Slc52a2	6.59327	12.405	-0.934261	0.994145	-0.91186
ENSMUSG00000022561	Gpaa1	12.0136	28.3157	-1.08159	0.996182	-1.23693
ENSMUSG00000022562	Oplah	2.03578	3.69613	-0.699197	0.979751	-0.860432
ENSMUSG00000022564	Grina	9.62183	17.9097	-1.01363	0.995137	-0.896355
ENSMUSG00000022565	Plec	17.1994	35.8665	-0.841904	0.990153	-1.06028
ENSMUSG00000022568	Scrib	33.8039	75.0562	-0.909191	0.992542	-1.15078
ENSMUSG00000022570	Tsta3	18.9253	31.9961	-0.929201	0.993885	-0.757583
ENSMUSG00000022571	Pycrl	20.8772	37.0406	-0.902726	0.992172	-0.827176
ENSMUSG00000022574	Naprt	0.98019	1.95118	-0.799264	0.988645	-0.993213
ENSMUSG00000022580	Rhpn1	2.27874	5.44107	-1.00335	0.995022	-1.25565
ENSMUSG00000022601	Zbtb11	315.606	393.759	-0.828011	0.989529	-0.31919
ENSMUSG00000022614	Lmf2	13.9154	25.6388	-0.805707	0.988848	-0.881653
ENSMUSG00000022620	Arsa	7.17132	10.6839	-0.574934	0.953845	-0.575129
ENSMUSG00000022636	Alcam	75.4583	53.4	0.723438	0.973716	0.49884
ENSMUSG00000022637	Cblb	123.614	97.8922	0.766456	0.979889	0.336573
ENSMUSG00000022639	5330426P16Rik	10.003	6.40083	0.624566	0.957605	0.6441
ENSMUSG00000022641	Bbx	166.947	113.2	1.64903	0.99982	0.560519
ENSMUSG00000022656	Pvrl3	192.232	145.688	0.867842	0.986296	0.399961
ENSMUSG00000022664	Slc35a5	23.5875	16.4145	0.753568	0.978271	0.523054
ENSMUSG00000022671	Mzt2	6.81109	13.1784	-1.06087	0.995905	-0.952214
ENSMUSG00000022672	Prkdc	83.3754	60.1931	0.910089	0.988643	0.470024
ENSMUSG00000022673	Mcm4	401.713	369.757	0.614402	0.955033	0.119588
ENSMUSG00000022674	Ube2v2	136.767	106.863	0.654577	0.964507	0.355953
ENSMUSG00000022686	B3gnt5	178.894	121.79	1.30641	0.996288	0.554711
ENSMUSG00000022698	Naa50	515.361	385.478	1.70586	0.99962	0.418937
ENSMUSG00000022708	Zbtb20	24.7061	14.5704	0.771173	0.980436	0.761829
ENSMUSG00000022710	Usp7	424.366	345.541	1.6734	0.999624	0.296451
ENSMUSG00000022721	Trmt2a	46.6597	60.8593	-0.667727	0.974713	-0.383301
ENSMUSG00000022723	Crybg3	45.5624	32.2341	0.811004	0.98346	0.499255
ENSMUSG00000022752	Tomm70a	491.924	384.32	1.5331	0.998592	0.35613
ENSMUSG00000022760	Thap7	2.4463	4.46548	-0.674628	0.975823	-0.868215
ENSMUSG00000022761	Lztr1	48.2599	70.4963	-1.00399	0.99503	-0.546723
ENSMUSG00000022770	Dlg1	194.334	159.624	0.881697	0.987057	0.283862
ENSMUSG00000022772	Senp5	73.9336	49.1521	0.905909	0.988402	0.588978
ENSMUSG00000022781	Pak2	257.456	202.177	1.41817	0.997061	0.348707
ENSMUSG00000022789	Dnm1l	243.826	183.459	1.25809	0.995774	0.410396
ENSMUSG00000022791	Tnk2	17.6686	34.4865	-0.867219	0.991392	-0.964847
ENSMUSG00000022797	Tfrc	703.614	455.737	1.88891	1	0.626584
ENSMUSG00000022800	Fyttd1	256.434	188.734	1.16801	0.99596	0.442238
ENSMUSG00000022808	Snx4	108.286	88.6599	0.637392	0.960832	0.288499
ENSMUSG00000022811	Zfp148	156.396	120.355	0.920949	0.989206	0.37791
ENSMUSG00000022812	Gsk3b	240.387	180.69	1.02993	0.993081	0.411841
ENSMUSG00000022817	Itgb5	44.7789	60.8433	-0.601408	0.96248	-0.442281
ENSMUSG00000022829	Stxbp5l	1.49962	0.753502	0.727492	0.974339	0.992916
ENSMUSG00000022841	Ap2m1	144.218	202.57	-1.22477	0.997658	-0.490165
ENSMUSG00000022843	Clcn2	12.6001	20.0352	-0.696098	0.979308	-0.669107
ENSMUSG00000022858	Tra2b	601.414	509.72	0.607523	0.953329	0.238652
ENSMUSG00000022865	Cxadr	166.265	135.254	0.775828	0.980947	0.29781
ENSMUSG00000022867	Usp25	112.287	93.3076	0.656973	0.964935	0.26712
ENSMUSG00000022883	Robo1	117.23	96.5001	0.72662	0.974203	0.280736
ENSMUSG00000022884	Eif4a2	749.641	580.85	1.85086	1	0.368035
ENSMUSG00000022892	App	158.431	185.164	-0.670297	0.975117	-0.224945
ENSMUSG00000022905	Kpna1	244.408	180.81	1.20135	0.996404	0.434821
ENSMUSG00000022911	Arl13b	42.8773	32.9639	0.636782	0.960689	0.379327
ENSMUSG00000022914	Brwd1	268.205	213.21	1.01642	0.991501	0.331063
ENSMUSG00000022945	Chaf1b	69.5939	87.3986	-0.802069	0.988736	-0.32865
ENSMUSG00000022956	Atp5o	165.64	204.906	-0.722152	0.98258	-0.30691
ENSMUSG00000022961	Son	1103.41	809.705	1.33319	0.995568	0.446498
ENSMUSG00000022982	Sod1	173.675	207.123	-0.664609	0.974233	-0.2541
ENSMUSG00000022995	Enah	271.054	199.94	1.22298	0.995817	0.439011
ENSMUSG00000022999	Lmbr1l	13.7562	21.9071	-0.823958	0.989388	-0.671315
ENSMUSG00000023004	Tuba1b	341.795	449.756	-1.46934	0.99613	-0.396009
ENSMUSG00000023007	Prpf40b	28.7984	43.6079	-0.679486	0.976638	-0.598601
ENSMUSG00000023009	Nckap5l	4.10506	11.8656	-0.889676	0.991734	-1.53131
ENSMUSG00000023010	Tmbim6	103.905	135.746	-0.973111	0.994673	-0.385645
ENSMUSG00000023017	Asic1	3.25057	4.79071	-0.609457	0.964656	-0.559548
ENSMUSG00000023018	Smarcd1	128.686	166.762	-0.597881	0.961464	-0.373937
ENSMUSG00000023020	Cox14	7.74522	11.5247	-0.633088	0.969724	-0.573349
ENSMUSG00000023025	Larp4	230.48	172.799	1.54255	0.998863	0.41555
ENSMUSG00000023039	Krt7	10.3129	17.1957	-0.589896	0.959016	-0.737589
ENSMUSG00000023051	Tarbp2	30.5116	55.7274	-0.945546	0.994503	-0.86903
ENSMUSG00000023052	Npff	0.636708	1.15802	-0.856118	0.990926	-0.862957
ENSMUSG00000023055	Calcoco1	21.6397	28.887	-0.640672	0.970907	-0.416739
ENSMUSG00000023066	Rttn	56.0011	42.7752	0.679883	0.968305	0.388678
ENSMUSG00000023068	Nus1	173.629	139.002	0.844925	0.985212	0.320899
ENSMUSG00000023104	Rfc2	73.4684	115.453	-1.27641	0.996926	-0.652105
ENSMUSG00000023118	Sympk	95.8156	165.032	-0.949844	0.994566	-0.784416
ENSMUSG00000023143	Nagpa	3.66106	6.51978	-0.828643	0.989552	-0.832561
ENSMUSG00000023150	Ivns1abp	1033.23	796.13	1.8626	1	0.376082
ENSMUSG00000023169	Slc38a1	398.621	342.852	0.641311	0.961761	0.217434
ENSMUSG00000023170	Gps2	21.1873	29.9379	-0.781449	0.987978	-0.498776
ENSMUSG00000023175	Bsg	207.516	265.614	-0.935197	0.994185	-0.356108
ENSMUSG00000023191	Leprel2	12.8096	21.8358	-1.06176	0.995922	-0.769474
ENSMUSG00000023192	Grm2	0.929932	1.88773	-0.824842	0.989416	-1.02146
ENSMUSG00000023232	Serinc2	4.90933	9.58143	-0.825951	0.989456	-0.964715
ENSMUSG00000023243	Kcnk5	8.9977	13.6107	-0.77582	0.987726	-0.597111
ENSMUSG00000023259	Slc26a6	2.89869	4.33859	-0.565257	0.950297	-0.581823
ENSMUSG00000023262	Acy1	9.38303	16.704	-0.801317	0.988713	-0.832066
ENSMUSG00000023277	Twf2	11.6953	23.311	-0.979597	0.994728	-0.995085
ENSMUSG00000023328	Ache	2.42115	4.10857	-0.587468	0.958211	-0.762943
ENSMUSG00000023345	Poc1a	11.1256	19.7894	-0.802603	0.988752	-0.830846
ENSMUSG00000023348	Trip6	17.2999	38.5832	-1.06987	0.996059	-1.15721
ENSMUSG00000023353	Agap3	23.4073	42.9178	-0.854138	0.990823	-0.874616
ENSMUSG00000023411	Nfatc4	30.9473	48.4225	-0.881355	0.991631	-0.645864
ENSMUSG00000023452	Pisd	29.7536	38.0203	-0.58971	0.958956	-0.353708
ENSMUSG00000023456	Tpi1	436.52	628.437	-1.03382	0.995371	-0.525722
ENSMUSG00000023473	Celsr3	7.17976	11.4612	-0.600265	0.962158	-0.674748
ENSMUSG00000023495	Pcbp4	64.4747	162.716	-1.41217	0.997567	-1.33555
ENSMUSG00000023505	Cdca3	133.122	163.209	-0.78153	0.987981	-0.293973
ENSMUSG00000023571	Fam132a	3.1081	6.34926	-0.577285	0.954689	-1.03056
ENSMUSG00000023707	Ogfod2	3.6862	5.50456	-0.635091	0.970051	-0.578492
ENSMUSG00000023827	Agpat4	14.7448	24.6634	-0.967452	0.994643	-0.742167
ENSMUSG00000023845	Lnpep	46.6389	22.8191	0.954353	0.989503	1.0313
ENSMUSG00000023846	Riok2	98.2959	78.5391	0.679914	0.968309	0.32372
ENSMUSG00000023852	Chd1	318.677	244.207	1.57266	0.998841	0.383991
ENSMUSG00000023883	Phf10	188.403	162.4	0.676114	0.967824	0.214266
ENSMUSG00000023892	Zfp51	24.5091	17.0689	0.613208	0.954737	0.521946
ENSMUSG00000023904	Hcfc1r1	5.86441	10.3905	-0.887968	0.991709	-0.825201
ENSMUSG00000023908	Pkmyt1	7.498	14.8003	-0.667872	0.974736	-0.981051
ENSMUSG00000023911	Flywch2	1.10586	2.33189	-0.969211	0.99465	-1.07633
ENSMUSG00000023921	Mut	71.3784	51.7223	0.77617	0.980984	0.4647
ENSMUSG00000023938	Aars2	10.7444	19.7814	-0.698708	0.979685	-0.880561
ENSMUSG00000023939	Mrpl14	5.36174	11.1281	-1.07157	0.99608	-1.05343
ENSMUSG00000023940	Sgol1	125.549	96.9048	0.819796	0.983935	0.373612
ENSMUSG00000023942	Slc29a1	18.4058	33.2969	-1.02529	0.995262	-0.855226
ENSMUSG00000023952	Gtpbp2	26.2055	39.6263	-0.712967	0.981501	-0.596588
ENSMUSG00000023967	Mrps18a	26.4611	36.0612	-0.61991	0.96716	-0.446576
ENSMUSG00000023988	Bysl	45.5581	60.7325	-0.736812	0.984335	-0.414761
ENSMUSG00000023991	Foxp4	32.7651	73.6923	-1.20267	0.99752	-1.16935
ENSMUSG00000024007	Ppil1	74.52	111.864	-1.31856	0.996273	-0.586041
ENSMUSG00000024012	Mtch1	103.9	194.11	-1.52053	0.997114	-0.901676
ENSMUSG00000024013	Fgd2	1.29017	2.10188	-0.704541	0.980466	-0.704117
ENSMUSG00000024036	Slc37a1	1.0891	1.66564	-0.636815	0.970333	-0.612938
ENSMUSG00000024037	Wdr4	31.7599	51.9282	-0.939133	0.994337	-0.70931
ENSMUSG00000024038	Ndufv3	26.6747	42.9419	-1.06478	0.995979	-0.686914
ENSMUSG00000024043	Arhgap28	169.549	142.091	0.726478	0.974181	0.25488
ENSMUSG00000024050	Wiz	42.3828	80.9735	-1.06482	0.99598	-0.933972
ENSMUSG00000024054	Smchd1	335.001	236.529	2.77669	1	0.502146
ENSMUSG00000024068	Spast	160.254	123.817	0.856616	0.985727	0.37215
ENSMUSG00000024070	Prkd3	293.967	216.609	1.77273	1	0.440561
ENSMUSG00000024073	Birc6	361.835	255.223	1.05534	0.99433	0.503575
ENSMUSG00000024077	Strn	99.9256	74.8586	0.912397	0.988774	0.416685
ENSMUSG00000024079	Eif2ak2	38.0434	27.6814	0.704716	0.971192	0.458728
ENSMUSG00000024081	Cebpz	198.858	171.99	0.627139	0.958266	0.209417
ENSMUSG00000024083	Pja2	212.016	159.815	1.15053	0.995249	0.407773
ENSMUSG00000024085	Man2a1	92.486	65.6302	1.05491	0.994338	0.494875
ENSMUSG00000024095	Hnrnpll	258.562	205.073	0.874064	0.986636	0.334377
ENSMUSG00000024097	Srsf7	697.7	613.211	0.608077	0.953467	0.186221
ENSMUSG00000024101	Wash	13.0525	22.383	-0.887815	0.991706	-0.778083
ENSMUSG00000024112	Cacna1h	8.82593	14.1817	-0.607208	0.964066	-0.684209
ENSMUSG00000024121	Atp6v0c	39.3166	66.5622	-1.23329	0.997571	-0.759563
ENSMUSG00000024122	Pdpk1	124.812	94.2158	0.954136	0.989504	0.405712
ENSMUSG00000024136	Dnase1l2	2.42116	4.41793	-0.746109	0.985419	-0.867673
ENSMUSG00000024137	E4f1	8.84685	16.0218	-0.635765	0.970161	-0.856798
ENSMUSG00000024158	Hagh	6.24141	9.17294	-0.615485	0.966146	-0.555514
ENSMUSG00000024160	Spsb3	9.97783	16.3867	-0.614249	0.965854	-0.715726
ENSMUSG00000024163	Mapk8ip3	45.6292	75.7624	-0.822101	0.989328	-0.731526
ENSMUSG00000024165	Hn1l	530.494	456.06	0.957782	0.989503	0.218113
ENSMUSG00000024170	Telo2	19.4279	32.5512	-0.711567	0.981335	-0.744583
ENSMUSG00000024172	St6gal2	23.7384	15.8791	0.727448	0.974332	0.580091
ENSMUSG00000024177	Nme4	23.9435	34.5898	-0.619763	0.967128	-0.530712
ENSMUSG00000024181	Mrpl28	32.4511	54.6529	-1.32241	0.995911	-0.752027
ENSMUSG00000024182	Axin1	61.2285	82.3143	-0.703163	0.980291	-0.42694
ENSMUSG00000024187	Itfg3	14.8872	23.9059	-0.962943	0.99463	-0.683294
ENSMUSG00000024188	Luc7l	248.408	211.664	0.886769	0.987334	0.23094
ENSMUSG00000024193	Phf1	5.17743	8.85169	-0.844763	0.990306	-0.773715
ENSMUSG00000024194	Cuta	19.9725	27.6418	-0.657842	0.973261	-0.468832
ENSMUSG00000024197	Plin3	34.5581	46.511	-0.723631	0.982754	-0.428548
ENSMUSG00000024201	Kdm4b	20.2489	39.0392	-0.895636	0.991877	-0.947081
ENSMUSG00000024206	Rfx2	2.99922	6.14699	-0.867668	0.991403	-1.03529
ENSMUSG00000024208	Uqcc2	25.2169	36.8147	-0.761089	0.98684	-0.545888
ENSMUSG00000024212	Mllt1	35.0942	68.2751	-1.0984	0.99633	-0.960125
ENSMUSG00000024213	Nudt3	60.6338	92.3637	-1.13052	0.996701	-0.607204
ENSMUSG00000024219	Anks1	20.2321	33.7449	-0.7038	0.980371	-0.738022
ENSMUSG00000024220	Zfp523	7.25507	18.195	-0.821892	0.989322	-1.32648
ENSMUSG00000024231	Cul2	145.856	115.945	0.803813	0.98309	0.331111
ENSMUSG00000024235	Map3k8	1.79284	1.2532	0.622372	0.957047	0.516629
ENSMUSG00000024241	Sos1	118.771	89.5244	0.935846	0.989585	0.407834
ENSMUSG00000024242	Map4k3	96.5535	75.9216	0.811163	0.983469	0.346818
ENSMUSG00000024247	Pkdcc	29.0035	63.2463	-0.997027	0.994944	-1.12475
ENSMUSG00000024258	Polr2d	75.3785	98.4396	-0.773422	0.987612	-0.385084
ENSMUSG00000024259	Slc25a46	108.643	79.2213	0.703412	0.971037	0.455636
ENSMUSG00000024260	Sap130	94.2747	108.406	-0.570252	0.952136	-0.201496
ENSMUSG00000024276	Zfp397	174.894	129.06	1.10815	0.994952	0.438443
ENSMUSG00000024283	Wac	269.914	215.13	0.903184	0.988245	0.327293
ENSMUSG00000024286	Ccny	176.41	145.034	0.780291	0.981403	0.282545
ENSMUSG00000024287	Thoc1	174.542	137.436	0.666904	0.96654	0.344815
ENSMUSG00000024290	Rock1	164.522	114.033	1.46165	0.997325	0.528828
ENSMUSG00000024294	Mib1	446.642	314.195	1.91142	1	0.507455
ENSMUSG00000024298	Zfp871	97.961	46.4152	0.981587	0.989919	1.07761
ENSMUSG00000024299	Adamts10	17.7021	30.1639	-0.820919	0.989291	-0.7689
ENSMUSG00000024309	Pfdn6	27.5208	48.605	-1.2	0.997477	-0.820581
ENSMUSG00000024312	Wdr46	26.6914	51.8012	-1.02076	0.995212	-0.956612
ENSMUSG00000024317	Rnf138	72.723	56.4813	0.62656	0.958117	0.364638
ENSMUSG00000024319	Vps52	31.6092	43.9173	-0.638056	0.970517	-0.474446
ENSMUSG00000024325	Ring1	8.53688	17.0528	-0.714928	0.981732	-0.998232
ENSMUSG00000024330	Col11a2	1.32368	3.14883	-0.703428	0.980324	-1.25026
ENSMUSG00000024331	Dsc2	45.9266	31.9169	0.759365	0.979024	0.525011
ENSMUSG00000024359	Hspa9	826.381	704.719	1.0233	0.992298	0.229759
ENSMUSG00000024360	Etf1	560.085	475.375	1.58758	0.998408	0.236582
ENSMUSG00000024369	Nelfe	32.7317	48.3749	-0.826811	0.989486	-0.563569
ENSMUSG00000024381	Bin1	41.8049	63.7386	-1.10689	0.996434	-0.608496
ENSMUSG00000024383	Map3k2	52.9474	39.4083	0.68681	0.969138	0.42606
ENSMUSG00000024384	Iws1	260.213	193.317	1.14563	0.995135	0.428723
ENSMUSG00000024387	Csnk2b	68.6804	97.2416	-0.851271	0.990667	-0.501675
ENSMUSG00000024392	Bag6	98.6473	167.012	-1.03075	0.995328	-0.759597
ENSMUSG00000024393	Prrc2a	175.085	341.525	-1.00895	0.995086	-0.963937
ENSMUSG00000024422	Dhx16	44.3768	59.852	-0.67418	0.975749	-0.431595
ENSMUSG00000024423	Impact	148.16	117.051	0.682834	0.968668	0.340021
ENSMUSG00000024429	Gnl1	29.0287	43.9806	-0.582596	0.95656	-0.599389
ENSMUSG00000024442	0610009O20Rik	41.5871	53.705	-0.662011	0.973853	-0.36892
ENSMUSG00000024446	Rpp21	3.89565	6.68636	-0.933406	0.994108	-0.779357
ENSMUSG00000024472	Dcp2	435.391	297.895	1.29989	0.996389	0.547509
ENSMUSG00000024483	Ankhd1	246.582	186.758	1.13897	0.995058	0.4009
ENSMUSG00000024491	Rbm27	163.542	123.718	1.21045	0.996124	0.402611
ENSMUSG00000024498	Tcerg1	337.573	271.389	0.878912	0.986904	0.314839
ENSMUSG00000024525	Impa2	6.54302	9.11344	-0.593254	0.960067	-0.478039
ENSMUSG00000024542	Cep192	229.039	169.76	1.21664	0.995943	0.432095
ENSMUSG00000024548	Setbp1	80.0159	62.398	0.640872	0.961657	0.358788
ENSMUSG00000024560	Cxxc1	29.9	54.9223	-0.972005	0.994666	-0.877245
ENSMUSG00000024570	Rbfa	7.74938	14.5466	-0.917657	0.993125	-0.908529
ENSMUSG00000024571	Gm16286	82.8765	124.645	-1.21639	0.997663	-0.588795
ENSMUSG00000024576	Csnk1a1	628.491	518.5	0.920361	0.98918	0.277548
ENSMUSG00000024579	Pcyox1l	10.9832	16.2757	-0.598462	0.961637	-0.567412
ENSMUSG00000024597	Slc12a2	150.812	106.728	0.978227	0.989846	0.498815
ENSMUSG00000024601	Isoc1	160.468	128.068	0.699264	0.970557	0.325371
ENSMUSG00000024608	Rps14	300.013	536.43	-1.64091	0.996172	-0.838364
ENSMUSG00000024613	Tcof1	50.9112	94.5721	-0.944317	0.994478	-0.893433
ENSMUSG00000024614	Tmx3	164.698	111.241	1.47815	0.99772	0.566133
ENSMUSG00000024620	Pdgfrb	66.1002	87.2636	-0.718756	0.982181	-0.400725
ENSMUSG00000024639	Gnaq	137.613	104.88	1.08871	0.994159	0.391876
ENSMUSG00000024644	Cndp2	63.788	83.1076	-0.820894	0.98929	-0.381694
ENSMUSG00000024660	Incenp	164.4	200.9	-0.877962	0.991595	-0.289266
ENSMUSG00000024663	Rab3il1	17.9367	29.5968	-0.788193	0.988249	-0.72253
ENSMUSG00000024665	Fads2	78.1347	106.45	-0.817319	0.989183	-0.446143
ENSMUSG00000024691	Fam111a	117.724	81.8508	0.819311	0.983908	0.524345
ENSMUSG00000024695	Zfp91	254.717	201.503	1.02287	0.992247	0.338094
ENSMUSG00000024732	Ccdc86	25.9123	34.7921	-0.60934	0.964626	-0.425121
ENSMUSG00000024735	Prpf19	355.475	463.048	-1.0699	0.99606	-0.381415
ENSMUSG00000024736	Tmem132a	30.1848	77.9038	-1.2451	0.997324	-1.36787
ENSMUSG00000024742	Fen1	118.788	146.731	-0.808712	0.988936	-0.304789
ENSMUSG00000024750	Zfand5	190.175	149.615	0.861225	0.98595	0.346075
ENSMUSG00000024754	Tmem2	208.866	181.055	0.606643	0.95311	0.206147
ENSMUSG00000024759	Atl3	103.968	70.1789	1.15274	0.995315	0.567028
ENSMUSG00000024767	Otub1	83.593	115.223	-1.12228	0.996634	-0.462973
ENSMUSG00000024772	Ehd1	51.7742	87.323	-1.08336	0.996197	-0.754128
ENSMUSG00000024773	Atg2a	9.49191	20.2572	-0.762151	0.986921	-1.09366
ENSMUSG00000024780	Cdc37l1	77.1591	55.22	0.873953	0.98663	0.482647
ENSMUSG00000024785	Rcl1	53.8897	68.9773	-0.62204	0.967628	-0.356113
ENSMUSG00000024787	Snx15	4.27682	6.90846	-0.655227	0.9729	-0.691825
ENSMUSG00000024790	Sac3d1	9.25739	14.3047	-0.770653	0.987462	-0.627811
ENSMUSG00000024792	Zfpl1	7.48966	15.4349	-0.873608	0.991534	-1.04322
ENSMUSG00000024795	Kif20b	188.399	139.7	1.55096	0.999022	0.431458
ENSMUSG00000024797	Vps51	12.6336	19.8132	-0.721281	0.982477	-0.649194
ENSMUSG00000024799	Tm7sf2	7.1797	14.3206	-0.869595	0.991451	-0.9961
ENSMUSG00000024807	Syvn1	26.0631	40.3162	-0.678286	0.976437	-0.629354
ENSMUSG00000024811	Tnks2	732.475	543.134	2.07578	0.998526	0.431471
ENSMUSG00000024816	Frmd8	23.5247	30.7747	-0.619034	0.966969	-0.387571
ENSMUSG00000024817	Uhrf2	227.765	183.125	1.06141	0.994207	0.314718
ENSMUSG00000024824	Rad9a	25.5312	39.3646	-0.969928	0.994653	-0.624641
ENSMUSG00000024826	Dpf2	102.606	134.163	-0.93342	0.994109	-0.386873
ENSMUSG00000024830	Rps6kb2	14.2673	24.7784	-1.09454	0.996291	-0.796372
ENSMUSG00000024833	Pola2	66.8541	87.3151	-0.611907	0.965276	-0.385214
ENSMUSG00000024835	Coro1b	42.9357	64.1509	-0.849019	0.990542	-0.57929
ENSMUSG00000024844	Banf1	115.093	161.452	-1.14579	0.996719	-0.488307
ENSMUSG00000024847	Aip	8.37771	15.6094	-0.785941	0.988161	-0.897785
ENSMUSG00000024853	Sf3b2	383.239	454.315	-0.910235	0.992611	-0.245449
ENSMUSG00000024854	Pold4	1.64203	2.70469	-0.798285	0.988612	-0.719977
ENSMUSG00000024856	Cdk2ap2	4.99311	11.0884	-0.89791	0.991961	-1.15104
ENSMUSG00000024858	Adrbk1	47.7655	69.4292	-0.671758	0.975354	-0.539573
ENSMUSG00000024862	Klc2	13.0105	24.2469	-0.821039	0.989295	-0.89812
ENSMUSG00000024870	Rab1b	61.9699	100.105	-0.993786	0.994903	-0.691871
ENSMUSG00000024873	Cnih2	3.25056	6.28185	-1.00412	0.995031	-0.950503
ENSMUSG00000024875	Yif1a	12.3488	18.6234	-0.737131	0.984373	-0.592753
ENSMUSG00000024889	Rce1	17.7524	28.1573	-0.938151	0.994306	-0.665493
ENSMUSG00000024891	Slc29a2	6.9116	13.218	-0.822147	0.98933	-0.935415
ENSMUSG00000024892	Pcx	10.2627	20.0788	-0.93041	0.993951	-0.968265
ENSMUSG00000024902	Mrpl11	59.3185	74.4068	-0.577496	0.954764	-0.326952
ENSMUSG00000024906	Mus81	6.86973	12.4328	-0.740622	0.984791	-0.855821
ENSMUSG00000024908	Ppp6r3	300.367	251.313	0.794304	0.982544	0.257242
ENSMUSG00000024909	Efemp2	13.6557	26.7533	-0.968533	0.994648	-0.970214
ENSMUSG00000024911	Fibp	21.5475	30.6121	-0.751239	0.985964	-0.50658
ENSMUSG00000024914	Drap1	24.8566	51.3691	-1.18414	0.997166	-1.04727
ENSMUSG00000024925	Rnaseh2c	3.56891	8.34404	-1.0626	0.995938	-1.22526
ENSMUSG00000024927	Rela	11.9718	20.9593	-0.950321	0.994571	-0.807955
ENSMUSG00000024941	Scyl1	24.8608	47.8513	-1.01719	0.995175	-0.944682
ENSMUSG00000024942	Capn1	5.54603	10.0335	-0.70697	0.980775	-0.855298
ENSMUSG00000024943	Smc5	167.722	119.656	1.39237	0.99591	0.487178
ENSMUSG00000024944	Arl2	12.2733	23.4141	-0.927873	0.99381	-0.931851
ENSMUSG00000024947	Men1	42.3368	67.9461	-0.9773	0.994706	-0.682478
ENSMUSG00000024953	Prdx5	16.303	33.8917	-1.05794	0.995845	-1.05579
ENSMUSG00000024955	Esrra	1.575	4.90962	-0.821166	0.989299	-1.64026
ENSMUSG00000024958	Gpr137	4.37317	10.2556	-1.18337	0.99715	-1.22965
ENSMUSG00000024959	Bad	3.34271	7.65401	-1.09352	0.996281	-1.1952
ENSMUSG00000024960	Plcb3	31.1567	45.2537	-0.640181	0.970834	-0.538493
ENSMUSG00000024962	Vegfb	14.9291	21.2726	-0.593839	0.960251	-0.510874
ENSMUSG00000024965	Fermt3	1.6169	3.40266	-0.908911	0.992524	-1.07343
ENSMUSG00000024968	Rcor2	86.5668	128.674	-0.931931	0.994034	-0.571838
ENSMUSG00000024970	AI846148	18.6949	34.2249	-0.961964	0.994628	-0.872404
ENSMUSG00000024974	Smc3	425.514	342.583	1.31927	0.99596	0.312752
ENSMUSG00000024976	Shoc2	140.52	103.825	1.12927	0.995083	0.43662
ENSMUSG00000024989	Cep55	110.947	85.1541	0.796078	0.982661	0.381717
ENSMUSG00000024991	Eif3a	1200.68	1044.93	0.836395	0.984826	0.200441
ENSMUSG00000025001	Hells	426.326	292.01	2.3667	1	0.545938
ENSMUSG00000025007	Aldh18a1	93.3279	128.953	-1.08357	0.996198	-0.46646
ENSMUSG00000025016	Tm9sf3	485.608	371.875	1.86409	1	0.384974
ENSMUSG00000025019	Lcor	41.9391	19.6306	0.962449	0.989533	1.09519
ENSMUSG00000025020	Slit1	14.1751	24.5521	-0.610317	0.964873	-0.792488
ENSMUSG00000025024	Smndc1	115.052	94.3708	0.600509	0.951581	0.285869
ENSMUSG00000025027	Xpnpep1	65.3461	93.2438	-0.713756	0.981594	-0.512906
ENSMUSG00000025034	Trim8	18.3179	31.5758	-1.00329	0.995022	-0.785569
ENSMUSG00000025035	Arl3	39.1492	57.1991	-0.88502	0.991669	-0.547009
ENSMUSG00000025060	Slk	209.125	157.895	1.39242	0.995913	0.405403
ENSMUSG00000025104	Hdgfrp3	219.614	163.757	1.13709	0.995057	0.42342
ENSMUSG00000025132	Arhgdia	227.517	395.342	-1.2526	0.997131	-0.797125
ENSMUSG00000025134	Alyref	150.439	171.275	-0.565988	0.950568	-0.187141
ENSMUSG00000025135	Anapc11	15.6245	29.803	-1.07471	0.996118	-0.931649
ENSMUSG00000025137	Pcyt2	16.9021	35.8986	-1.41589	0.997519	-1.08673
ENSMUSG00000025138	Sirt7	8.15153	13.9081	-0.753861	0.986227	-0.770779
ENSMUSG00000025142	Aspscr1	19.3273	36.4972	-0.883131	0.991649	-0.917143
ENSMUSG00000025144	Stra13	9.82288	18.4093	-1.07012	0.996062	-0.90622
ENSMUSG00000025145	Lrrc45	13.086	25.7856	-0.97776	0.994711	-0.978541
ENSMUSG00000025147	Mob2	18.9002	26.8764	-0.685007	0.977565	-0.50794
ENSMUSG00000025153	Fasn	164.605	331.556	-1.22439	0.997661	-1.01024
ENSMUSG00000025155	Dus1l	40.3261	55.3309	-0.687602	0.977994	-0.456371
ENSMUSG00000025156	Gps1	62.2715	91.8044	-0.877598	0.991592	-0.559991
ENSMUSG00000025158	Rfng	7.11268	12.6589	-0.857431	0.990995	-0.831683
ENSMUSG00000025161	Slc16a3	36.69	68.7508	-0.78349	0.988063	-0.905991
ENSMUSG00000025162	Csnk1d	194.614	238.52	-0.772954	0.987588	-0.29349
ENSMUSG00000025171	Ubtd1	1.45771	3.87059	-0.683139	0.977255	-1.40885
ENSMUSG00000025188	Hps1	5.66334	12.4685	-1.10538	0.996414	-1.13856
ENSMUSG00000025199	Chuk	123.476	91.9832	0.932483	0.989556	0.424782
ENSMUSG00000025204	Ndufb8	68.626	90.9479	-0.729134	0.98341	-0.406284
ENSMUSG00000025207	Sema4g	14.4809	20.9871	-0.733021	0.983878	-0.535347
ENSMUSG00000025218	Poll	8.68767	18.199	-0.911568	0.9927	-1.06682
ENSMUSG00000025219	Fgf8	1.49123	2.84744	-0.674615	0.975821	-0.933156
ENSMUSG00000025220	Mgea5	373.133	302.759	1.00895	0.990816	0.30152
ENSMUSG00000025223	Ldb1	117.083	168.4	-1.13223	0.996707	-0.524362
ENSMUSG00000025226	Fbxl15	0.603192	1.22941	-0.633749	0.969831	-1.02727
ENSMUSG00000025227	Tmem180	1.39907	3.33128	-0.802587	0.988752	-1.25161
ENSMUSG00000025228	Actr1a	148.076	186.996	-0.833197	0.989736	-0.336663
ENSMUSG00000025234	Arih1	299.823	229.304	1.20407	0.996327	0.38685
ENSMUSG00000025240	Sacm1l	108.328	79.3087	0.767829	0.980054	0.449861
ENSMUSG00000025245	Lztfl1	63.7043	46.5073	0.652305	0.964077	0.453934
ENSMUSG00000025255	Zfhx4	158.826	112.332	0.887963	0.987398	0.499681
ENSMUSG00000025321	Itgb8	90.1074	62.0969	0.681131	0.968458	0.537125
ENSMUSG00000025323	Sp4	55.511	38.8055	0.881627	0.987054	0.516512
ENSMUSG00000025326	Ube3a	185.944	103.515	1.70887	0.999671	0.845025
ENSMUSG00000025362	Rps26	81.4563	195.986	-1.84021	0.997218	-1.26665
ENSMUSG00000025371	Chmp6	20.1065	32.0596	-0.892353	0.991792	-0.673094
ENSMUSG00000025372	Baiap2	4.95962	8.67718	-0.83895	0.990001	-0.806998
ENSMUSG00000025374	Nabp2	40.8247	61.0419	-1.08379	0.9962	-0.580357
ENSMUSG00000025377	Enthd2	7.62371	13.9596	-0.870442	0.991472	-0.872696
ENSMUSG00000025384	2310003H01Rik	4.04643	10.7314	-0.963684	0.994632	-1.40712
ENSMUSG00000025393	Atp5b	1338.01	1491.89	-1.06502	0.995983	-0.15705
ENSMUSG00000025402	Nab2	7.27186	11.3898	-0.676186	0.976084	-0.647351
ENSMUSG00000025403	Shmt2	51.3093	84.0433	-1.11887	0.996595	-0.711914
ENSMUSG00000025407	Gli1	24.9027	40.6334	-0.687476	0.977973	-0.706363
ENSMUSG00000025408	Ddit3	2.68087	4.41	-0.603674	0.963119	-0.718079
ENSMUSG00000025409	Mbd6	22.7372	40.229	-0.900995	0.992087	-0.823184
ENSMUSG00000025410	Dctn2	92.6366	130.8	-1.01086	0.995107	-0.497712
ENSMUSG00000025423	Pias2	151.185	123.393	0.640443	0.961554	0.293057
ENSMUSG00000025428	Atp5a1	836.675	1006.67	-1.6346	0.995754	-0.266845
ENSMUSG00000025436	Xrcc6bp1	4.7418	7.18607	-0.682699	0.97718	-0.599767
ENSMUSG00000025437	Usp33	135.988	100.232	0.992252	0.990123	0.440131
ENSMUSG00000025451	Paip1	201.904	156.761	0.750113	0.977799	0.365098
ENSMUSG00000025464	Paox	8.85525	13.5631	-0.742223	0.984976	-0.61508
ENSMUSG00000025473	Adam8	3.03274	5.34591	-0.911007	0.992663	-0.817812
ENSMUSG00000025474	Tubgcp2	73.0873	91.166	-0.628545	0.968923	-0.318875
ENSMUSG00000025478	Dpysl4	16.4959	31.2983	-0.989734	0.99485	-0.92398
ENSMUSG00000025484	Bet1l	9.50452	14.4593	-0.642445	0.971162	-0.605316
ENSMUSG00000025485	Ric8	25.9961	40.4156	-0.986521	0.994809	-0.636619
ENSMUSG00000025487	Psmd13	148.922	180.27	-0.820732	0.989285	-0.275598
ENSMUSG00000025492	Ifitm3	4.85908	7.11072	-0.574582	0.953716	-0.549312
ENSMUSG00000025494	Sigirr	0.745618	1.17388	-0.668348	0.97481	-0.65478
ENSMUSG00000025495	Ptdss2	53.45	70.2385	-0.791968	0.988392	-0.394073
ENSMUSG00000025499	Hras	28.057	42.2914	-0.79849	0.988619	-0.592005
ENSMUSG00000025500	Lmntd2	4.87584	7.57864	-0.572827	0.953076	-0.636289
ENSMUSG00000025503	Taldo1	43.874	89.996	-1.48916	0.9966	-1.0365
ENSMUSG00000025504	Eps8l2	3.10813	5.56008	-0.828598	0.98955	-0.839057
ENSMUSG00000025507	Pidd1	15.7711	23.9772	-0.665144	0.974313	-0.604386
ENSMUSG00000025508	Rplp2	69.5349	151.311	-1.46154	0.996099	-1.12171
ENSMUSG00000025509	Pnpla2	4.06319	6.58324	-0.673696	0.97567	-0.696183
ENSMUSG00000025510	Cd151	42.7389	57.9206	-0.67085	0.975207	-0.438527
ENSMUSG00000025533	Asl	8.36096	14.9035	-0.946141	0.994516	-0.833913
ENSMUSG00000025544	Tm9sf2	209.628	165.914	0.86283	0.986032	0.337391
ENSMUSG00000025572	Tmc6	6.47597	11.4056	-0.692773	0.978815	-0.816578
ENSMUSG00000025573	6030468B19Rik	0.728861	1.40389	-0.792315	0.988405	-0.945719
ENSMUSG00000025574	Tk1	31.2655	59.249	-1.03229	0.995349	-0.922219
ENSMUSG00000025575	Cant1	26.5071	40.5027	-0.691012	0.978537	-0.611642
ENSMUSG00000025576	Rbfox3	1.0137	2.00671	-0.734536	0.984061	-0.985198
ENSMUSG00000025577	Cbx2	131.849	161.234	-0.697495	0.979514	-0.290274
ENSMUSG00000025579	Gaa	8.6374	18.0285	-0.870895	0.991483	-1.06161
ENSMUSG00000025580	Eif4a3	102.786	141.691	-1.04261	0.995519	-0.463098
ENSMUSG00000025583	Rptor	46.957	70.4641	-0.662128	0.97387	-0.585549
ENSMUSG00000025586	Cpeb1	1.22315	0.610741	0.613088	0.954707	1.00197
ENSMUSG00000025609	Mkln1	189.102	145.522	1.16107	0.995645	0.377934
ENSMUSG00000025613	Cct8	1011.17	843.729	1.05749	0.994291	0.26117
ENSMUSG00000025648	Pfkfb4	8.79661	14.1976	-0.821164	0.989298	-0.69063
ENSMUSG00000025651	Uqcrc1	84.2881	132.791	-1.28408	0.997067	-0.655759
ENSMUSG00000025743	Sdc3	49.9061	68.886	-0.71655	0.981924	-0.464994
ENSMUSG00000025757	Hspa4l	82.5293	60.9862	0.770301	0.980336	0.436423
ENSMUSG00000025758	Plk4	190.137	147.695	0.979603	0.989878	0.364417
ENSMUSG00000025776	Crispld1	39.4173	29.5295	0.625162	0.957758	0.416671
ENSMUSG00000025792	Slc25a10	7.43101	17.8064	-0.930531	0.993957	-1.26077
ENSMUSG00000025793	Hgs	23.8681	37.9209	-0.708823	0.981002	-0.667911
ENSMUSG00000025794	Rpl14	501.038	644.192	-1.60316	0.995472	-0.362569
ENSMUSG00000025809	Itgb1	584.439	465.024	1.34601	0.995176	0.329747
ENSMUSG00000025810	Nrp1	165.921	125.562	1.09465	0.994407	0.402099
ENSMUSG00000025816	Sec61a2	100.768	84.0594	0.622442	0.957065	0.261549
ENSMUSG00000025821	Zfp282	21.1957	30.4098	-0.699336	0.979771	-0.520765
ENSMUSG00000025858	Get4	37.7583	59.8122	-0.866436	0.991366	-0.663646
ENSMUSG00000025868	Higd2a	14.217	22.9621	-0.956229	0.994613	-0.691635
ENSMUSG00000025869	Nop16	59.2305	76.921	-0.704962	0.980519	-0.377038
ENSMUSG00000025870	Arl10	4.11346	7.6857	-0.680362	0.976786	-0.901822
ENSMUSG00000025876	Unc5a	1.0137	3.57714	-1.20975	0.997617	-1.81917
ENSMUSG00000025898	Cwf19l2	70.3396	49.9296	0.965263	0.989567	0.494441
ENSMUSG00000025899	Alkbh8	60.9816	43.5684	0.830717	0.984539	0.485094
ENSMUSG00000025903	Lypla1	140.704	111.852	0.825094	0.984232	0.331075
ENSMUSG00000025907	Rb1cc1	113.066	78.4401	1.02671	0.992714	0.527504
ENSMUSG00000025935	Tram1	155.822	127.624	0.642414	0.962005	0.287996
ENSMUSG00000025949	Pikfyve	59.9009	37.3339	0.802995	0.983048	0.682091
ENSMUSG00000025958	Creb1	273.865	202.264	1.28551	0.996245	0.43722
ENSMUSG00000025959	Klf7	49.2109	35.0022	0.756033	0.978593	0.491532
ENSMUSG00000025980	Hspd1	1058.31	877.048	1.27998	0.996086	0.271032
ENSMUSG00000025982	Sf3b1	899.427	711.824	1.5254	0.998354	0.337485
ENSMUSG00000025986	Slc39a10	362.153	264.297	1.49724	0.9979	0.454437
ENSMUSG00000025995	Wdr75	192.525	161.488	0.676418	0.967863	0.253614
ENSMUSG00000025997	Ikzf2	33.0251	21.4788	0.815585	0.983703	0.620649
ENSMUSG00000026014	Raph1	37.3061	26.3092	0.788821	0.982155	0.503844
ENSMUSG00000026020	Nop58	453.688	359.898	1.27662	0.995988	0.334111
ENSMUSG00000026037	Orc2	198.176	153.116	1.11911	0.99512	0.37215
ENSMUSG00000026039	Sgol2	143.134	108.675	1.01231	0.991087	0.397339
ENSMUSG00000026064	Ptp4a1	410.46	314.601	1.03311	0.993415	0.383717
ENSMUSG00000026083	Eif5b	296.731	255.161	0.70295	0.970983	0.217748
ENSMUSG00000026096	Osgepl1	32.4973	23.3349	0.61472	0.955112	0.477828
ENSMUSG00000026098	Pms1	36.6861	27.3245	0.645192	0.962625	0.425038
ENSMUSG00000026103	Gls	220.234	146.323	2.10247	0.999467	0.589885
ENSMUSG00000026107	Nabp1	31.4835	21.693	0.776145	0.980982	0.537365
ENSMUSG00000026112	Coa5	193.827	162.015	0.895853	0.98783	0.258643
ENSMUSG00000026116	Tmem131	169.348	146.902	0.734958	0.975521	0.205137
ENSMUSG00000026153	Fam135a	165.997	109.722	1.29687	0.9964	0.597303
ENSMUSG00000026159	Agfg1	128.682	108.814	0.648316	0.963282	0.241947
ENSMUSG00000026171	Rnf25	27.5376	37.8338	-0.71721	0.982001	-0.458273
ENSMUSG00000026176	Ctdsp1	62.7952	91.5348	-0.986864	0.994813	-0.543666
ENSMUSG00000026179	Pnkd	18.8498	31.0046	-0.766975	0.987248	-0.717931
ENSMUSG00000026197	Zfand2b	2.86517	6.90843	-1.04047	0.995478	-1.26974
ENSMUSG00000026198	Abcb6	32.4345	44.5242	-0.756593	0.986471	-0.457062
ENSMUSG00000026201	Stk16	46.4169	60.2407	-0.76845	0.987343	-0.37609
ENSMUSG00000026203	Dnajb2	3.22542	5.74644	-0.681905	0.977046	-0.833183
ENSMUSG00000026204	Ptprn	1.13099	2.0305	-0.575885	0.954191	-0.84425
ENSMUSG00000026208	Des	20.4918	34.9228	-0.743916	0.985173	-0.769124
ENSMUSG00000026209	Dnpep	26.2055	50.8893	-1.27004	0.996877	-0.957496
ENSMUSG00000026211	Obsl1	32.5264	58.0829	-0.801096	0.988706	-0.836502
ENSMUSG00000026213	Stk11ip	34.8639	49.513	-0.652243	0.972497	-0.506076
ENSMUSG00000026219	Trip12	724.608	517.531	2.3387	1	0.485557
ENSMUSG00000026223	Itm2c	53.6466	84.5508	-0.896889	0.991923	-0.656332
ENSMUSG00000026234	Ncl	2777.52	2392.98	1.07534	0.993938	0.21499
ENSMUSG00000026235	Epha4	114.625	91.5826	0.657768	0.965073	0.32377
ENSMUSG00000026238	Ptma	2643.75	2878.58	-4.98797	1	-0.122768
ENSMUSG00000026269	Rnpepl1	10.9078	22.1212	-0.84846	0.990511	-1.02007
ENSMUSG00000026270	Capn10	13.4714	25.1511	-0.978962	0.994722	-0.900723
ENSMUSG00000026276	Sept2	548.918	428.229	1.47568	0.997668	0.358207
ENSMUSG00000026277	Stk25	94.5426	122.195	-0.811674	0.989021	-0.370147
ENSMUSG00000026279	Thap4	22.9382	31.4608	-0.666524	0.974526	-0.455803
ENSMUSG00000026280	Atg4b	67.5328	85.3244	-0.655575	0.972947	-0.33737
ENSMUSG00000026289	Atg16l1	36.9374	47.7405	-0.58964	0.958933	-0.370133
ENSMUSG00000026341	Actr3	243.993	194.706	0.949213	0.989532	0.325544
ENSMUSG00000026349	Ccnt2	269.349	200.888	1.09757	0.99454	0.423086
ENSMUSG00000026361	Cdc73	137.077	102.326	1.26631	0.995785	0.42181
ENSMUSG00000026383	Epb4.1l5	134.211	109.92	0.703308	0.971025	0.28805
ENSMUSG00000026384	Ptpn4	40.0163	19.2023	1.02581	0.992604	1.05931
ENSMUSG00000026389	Steap3	4.42344	7.15831	-0.682677	0.977176	-0.694452
ENSMUSG00000026393	Nek7	61.3755	45.6624	0.701741	0.970841	0.426655
ENSMUSG00000026409	Pfkfb2	36.1584	25.7618	0.628925	0.958718	0.489094
ENSMUSG00000026411	Tmem9	34.4827	51.2897	-0.772777	0.987579	-0.572799
ENSMUSG00000026418	Tnni1	26.4652	51.5991	-1.20592	0.99757	-0.963252
ENSMUSG00000026421	Csrp1	96.0255	120.228	-0.759809	0.986743	-0.32428
ENSMUSG00000026425	Srgap2	133.441	113.819	0.618195	0.955985	0.22946
ENSMUSG00000026434	Nucks1	1117.71	803.958	1.85838	1	0.475354
ENSMUSG00000026443	Lrrn2	1.22315	2.52225	-0.891847	0.991779	-1.04411
ENSMUSG00000026457	Adipor1	76.2205	93.5377	-0.645705	0.971615	-0.295369
ENSMUSG00000026464	Zc3h11a	401.269	340.378	0.902663	0.988215	0.237431
ENSMUSG00000026469	Xpr1	87.8451	64.8133	0.742562	0.976697	0.438672
ENSMUSG00000026484	Rnf2	273.508	204.414	1.28103	0.996117	0.420088
ENSMUSG00000026490	Cdc42bpa	118.675	88.8262	1.01369	0.991223	0.417958
ENSMUSG00000026491	Ahctf1	364.314	272.792	1.72735	0.999922	0.417382
ENSMUSG00000026496	Parp1	338.518	431.702	-0.890978	0.991758	-0.3508
ENSMUSG00000026516	Nvl	139.632	112.716	0.718388	0.972973	0.308933
ENSMUSG00000026520	Pycr2	17.5597	33.2137	-1.15774	0.996751	-0.919509
ENSMUSG00000026544	Dusp23	1.97717	4.67176	-0.650494	0.972262	-1.24053
ENSMUSG00000026554	Dcaf8	133.776	159.83	-0.73301	0.983876	-0.256723
ENSMUSG00000026565	Pou2f1	202.515	137.28	1.07027	0.993999	0.56091
ENSMUSG00000026579	F5	4.0716	2.24464	0.656066	0.964778	0.85911
ENSMUSG00000026586	Prrx1	221.667	150.162	1.13364	0.995061	0.561875
ENSMUSG00000026594	Ralgps2	161.971	129.682	0.725754	0.974069	0.320756
ENSMUSG00000026600	Soat1	107.52	71.9794	1.15319	0.995328	0.578948
ENSMUSG00000026605	Cenpf	524.179	378.338	1.58983	0.998356	0.470384
ENSMUSG00000026623	Lpgat1	213.808	156.871	1.21033	0.996128	0.446735
ENSMUSG00000026641	Usf1	32.0028	51.1747	-0.755056	0.986337	-0.677234
ENSMUSG00000026646	Suv39h2	111.097	86.9071	0.751483	0.977985	0.354278
ENSMUSG00000026649	1700009P17Rik	0.678603	1.53874	-0.673771	0.975682	-1.18111
ENSMUSG00000026662	Sephs1	247.026	216.351	0.741828	0.976586	0.19129
ENSMUSG00000026667	Uhmk1	212.837	166.866	0.960111	0.989511	0.351062
ENSMUSG00000026674	Ddr2	122.315	82.3067	1.10878	0.99497	0.571523
ENSMUSG00000026688	Mgst3	10.7486	22.1372	-1.21658	0.997663	-1.04232
ENSMUSG00000026709	Dars2	90.8901	74.8349	0.686591	0.969112	0.28041
ENSMUSG00000026721	Rabgap1l	28.1115	18.7028	0.780865	0.98146	0.587907
ENSMUSG00000026726	Cubn	4.21401	2.60951	0.708467	0.971648	0.691414
ENSMUSG00000026739	Bmi1	156.882	123.25	0.762668	0.979435	0.34809
ENSMUSG00000026740	Dnajc1	68.1487	55.5215	0.60279	0.952154	0.295642
ENSMUSG00000026743	Mllt10	132.728	110.178	0.658037	0.96512	0.268641
ENSMUSG00000026753	Ppp6c	149.778	120.989	0.617444	0.955796	0.307941
ENSMUSG00000026761	Orc4	111.018	85.6263	0.594852	0.950126	0.374665
ENSMUSG00000026771	Spopl	42.1318	28.7244	0.697557	0.970363	0.552633
ENSMUSG00000026775	Yme1l1	338.629	253.436	1.15616	0.99544	0.418082
ENSMUSG00000026779	Mastl	75.3746	51.389	1.15866	0.995539	0.552618
ENSMUSG00000026782	Abi2	158.088	120.525	0.935701	0.989584	0.391394
ENSMUSG00000026791	Slc2a8	2.06091	4.83033	-0.760109	0.986766	-1.22884
ENSMUSG00000026796	Fam129b	22.4857	40.2448	-0.816854	0.989169	-0.839794
ENSMUSG00000026798	Coq4	14.8286	22.034	-0.775204	0.987697	-0.571351
ENSMUSG00000026799	Med27	13.7353	19.1311	-0.583545	0.956889	-0.478033
ENSMUSG00000026810	Dpm2	20.9778	30.1441	-0.659871	0.973544	-0.523015
ENSMUSG00000026814	Eng	12.4492	20.6618	-0.64675	0.971758	-0.730907
ENSMUSG00000026815	Gfi1b	1.32367	3.19646	-0.870203	0.991466	-1.27193
ENSMUSG00000026816	Gtf3c5	59.1008	73.4945	-0.680859	0.976869	-0.314459
ENSMUSG00000026819	Slc25a25	15.2726	22.9461	-0.652968	0.972595	-0.587308
ENSMUSG00000026820	Ptges2	8.74634	14.4434	-0.706666	0.980737	-0.723664
ENSMUSG00000026821	Ralgds	28.3168	41.9979	-0.869649	0.991452	-0.568662
ENSMUSG00000026827	Gpd2	86.492	67.9583	0.647557	0.963125	0.347917
ENSMUSG00000026828	Galnt5	3.21705	2.25258	0.596311	0.950503	0.514159
ENSMUSG00000026837	Col5a1	84.3552	110.432	-0.627579	0.968749	-0.388605
ENSMUSG00000026841	Fibcd1	0.619948	1.5784	-0.906896	0.992402	-1.34824
ENSMUSG00000026842	Abl1	118.017	167.011	-0.695455	0.979213	-0.500954
ENSMUSG00000026854	Usp20	7.48132	12.8175	-0.810127	0.988977	-0.776746
ENSMUSG00000026857	Ntmt1	10.3255	21.0187	-0.898288	0.991975	-1.02546
ENSMUSG00000026858	Fam73b	14.7197	25.8966	-0.80241	0.988746	-0.815021
ENSMUSG00000026860	Sh3glb2	8.5285	17.8857	-0.913337	0.992821	-1.06845
ENSMUSG00000026864	Hspa5	1527.98	1269.21	2.82812	0.998827	0.267695
ENSMUSG00000026867	Gapvd1	201.728	173.342	0.810111	0.983414	0.21879
ENSMUSG00000026872	Zeb2	121.176	95.0048	0.680698	0.968405	0.35103
ENSMUSG00000026878	Rab14	240.785	200.246	0.628754	0.958675	0.265969
ENSMUSG00000026879	Gsn	3.13327	6.13907	-1.08054	0.996173	-0.970352
ENSMUSG00000026883	Dab2ip	37.13	57.2859	-0.718774	0.982183	-0.625593
ENSMUSG00000026895	Ndufa8	17.6183	34.1377	-1.09348	0.99628	-0.954288
ENSMUSG00000026915	Strbp	205.481	164.764	0.939023	0.989594	0.318605
ENSMUSG00000026918	Brd3	169.649	201.82	-0.735409	0.984167	-0.250514
ENSMUSG00000026921	Egfl7	19.2645	31.1315	-0.747872	0.985611	-0.69243
ENSMUSG00000026923	Notch1	42.961	75.029	-1.26985	0.996878	-0.80442
ENSMUSG00000026930	Gpsm1	31.7264	52.8124	-0.794467	0.988481	-0.735194
ENSMUSG00000026934	Lhx3	0.695362	1.73704	-0.617243	0.966563	-1.32079
ENSMUSG00000026941	Mamdc4	5.08527	8.68507	-0.573428	0.953295	-0.772213
ENSMUSG00000026942	Traf2	16.1774	24.3263	-0.733404	0.983924	-0.588536
ENSMUSG00000026950	Neb	7.21324	4.83037	0.614817	0.955137	0.578514
ENSMUSG00000026955	Sapcd2	14.0997	19.3492	-0.56558	0.950417	-0.456608
ENSMUSG00000026965	Anapc2	93.9016	131.007	-0.956433	0.994614	-0.480418
ENSMUSG00000026966	Ssna1	27.3868	40.7806	-0.773208	0.987601	-0.574403
ENSMUSG00000026970	Rbms1	246.318	191.501	1.32392	0.995833	0.363168
ENSMUSG00000026972	Arrdc1	3.70295	5.60765	-0.612048	0.965312	-0.59872
ENSMUSG00000026977	March7	172.33	124.114	1.34607	0.995174	0.473509
ENSMUSG00000026980	Ly75	52.5661	41.6966	0.619432	0.956297	0.334203
ENSMUSG00000026987	Baz2b	147.784	117.681	0.777601	0.981139	0.328599
ENSMUSG00000027002	Nckap1	452.959	350.261	2.11658	0.99986	0.370952
ENSMUSG00000027006	Dnajc10	254.302	210.284	0.817677	0.983817	0.274207
ENSMUSG00000027009	Itga4	65.3215	40.6022	0.860681	0.985924	0.686002
ENSMUSG00000027018	Hat1	255.831	201.369	0.892027	0.98762	0.34535
ENSMUSG00000027076	Timm10	13.0106	20.4556	-0.746971	0.985513	-0.652813
ENSMUSG00000027087	Itgav	90.7019	68.2677	0.681191	0.968465	0.40993
ENSMUSG00000027104	Atf2	167.999	133.553	0.838855	0.984945	0.331041
ENSMUSG00000027109	Sp3	257.314	181.23	1.68476	0.999476	0.505708
ENSMUSG00000027111	Itga6	113.61	80.4539	0.635538	0.96038	0.497858
ENSMUSG00000027115	Kif18a	81.9595	62.2159	0.722862	0.973629	0.397629
ENSMUSG00000027122	Arl14ep	92.482	73.4787	0.649903	0.96361	0.331847
ENSMUSG00000027130	Slc12a6	64.4165	48.6843	0.762387	0.9794	0.403973
ENSMUSG00000027134	Lpcat4	4.42341	8.2092	-0.616899	0.966481	-0.892082
ENSMUSG00000027162	Lin7c	295.123	223.172	1.39502	0.996049	0.403158
ENSMUSG00000027163	Commd9	9.00186	17.1402	-1.001	0.994993	-0.92909
ENSMUSG00000027171	Prrg4	2.69762	0.927992	0.892169	0.987627	1.53951
ENSMUSG00000027177	Hipk3	155.616	108.719	1.35197	0.995037	0.517394
ENSMUSG00000027180	Fbxo3	123.316	97.2895	0.811002	0.98346	0.342007
ENSMUSG00000027184	Caprin1	1779.43	1479.03	3.52258	1	0.266768
ENSMUSG00000027189	Trim44	317.29	236.31	1.33917	0.995384	0.425119
ENSMUSG00000027193	Api5	513.707	389.777	1.30673	0.996281	0.398298
ENSMUSG00000027198	Ext2	39.0067	53.705	-0.792231	0.988402	-0.461335
ENSMUSG00000027201	Myef2	357.805	297.746	0.726078	0.974119	0.265092
ENSMUSG00000027206	Cops2	431.889	323.73	1.4195	0.99709	0.415869
ENSMUSG00000027221	Chst1	3.44325	5.26659	-0.599791	0.962024	-0.613096
ENSMUSG00000027222	Pex16	3.20866	6.94014	-0.855255	0.990881	-1.11299
ENSMUSG00000027223	Mapk8ip1	25.8369	43.949	-1.00477	0.995038	-0.766399
ENSMUSG00000027236	Eif3j1	65.338	42.9734	0.934939	0.989578	0.604478
ENSMUSG00000027239	Mdk	191.405	397.357	-1.85139	0.99741	-1.05381
ENSMUSG00000027242	Wdr76	101.924	81.7196	0.718921	0.973049	0.318736
ENSMUSG00000027248	Pdia3	1099.33	910.958	0.993287	0.990142	0.271164
ENSMUSG00000027255	Arfgap2	91.0658	122.722	-0.858882	0.991062	-0.430411
ENSMUSG00000027257	Pacsin3	4.13021	8.65337	-0.882321	0.991641	-1.06705
ENSMUSG00000027272	Ubr1	112.082	83.5914	1.00116	0.990373	0.423124
ENSMUSG00000027285	Haus2	76.0573	59.4277	0.776146	0.980982	0.355951
ENSMUSG00000027287	Snap23	138.807	101.668	1.11273	0.995059	0.449219
ENSMUSG00000027288	Zfp106	635.962	517.101	0.8241	0.984177	0.298496
ENSMUSG00000027298	Tyro3	28.1072	40.3639	-0.639928	0.970796	-0.522126
ENSMUSG00000027304	Rtf1	161.242	141.461	0.615619	0.955337	0.188829
ENSMUSG00000027326	Casc5	163.55	104.467	1.56865	0.998938	0.646684
ENSMUSG00000027327	1700037H04Rik	20.7474	38.4644	-1.10314	0.996385	-0.890593
ENSMUSG00000027330	Cdc25b	58.7113	78.2773	-0.831425	0.989662	-0.414957
ENSMUSG00000027333	Smox	5.49578	11.5643	-1.04952	0.995661	-1.07328
ENSMUSG00000027342	Pcna	533.21	442.427	0.982312	0.989934	0.269264
ENSMUSG00000027346	Gpcpd1	63.9559	45.9718	0.685704	0.969008	0.476329
ENSMUSG00000027347	Rasgrp1	2.00228	1.18974	0.810338	0.983426	0.750993
ENSMUSG00000027351	Spred1	211.66	153.073	1.32422	0.995824	0.46753
ENSMUSG00000027353	Mcm8	60.2109	45.9637	0.662833	0.965915	0.389529
ENSMUSG00000027361	Gabpb1	110.301	91.7769	0.623696	0.957383	0.265248
ENSMUSG00000027363	Usp8	118.931	97.6145	0.707745	0.971558	0.284951
ENSMUSG00000027365	Trpm7	291.479	197.041	1.55929	0.99906	0.564894
ENSMUSG00000027366	Sppl2a	99.5529	71.8449	0.846688	0.985288	0.470578
ENSMUSG00000027367	Stard7	251.969	216.906	0.777825	0.981161	0.216174
ENSMUSG00000027368	Dusp2	1.96876	3.45818	-0.79315	0.988434	-0.812724
ENSMUSG00000027379	Bub1	331.449	244.354	1.59318	0.998305	0.439812
ENSMUSG00000027404	Snrpb	141.558	216.898	-1.32643	0.995498	-0.615621
ENSMUSG00000027408	Cpxm1	21.1705	29.7396	-0.629089	0.96902	-0.49033
ENSMUSG00000027411	Vps16	72.8443	96.2145	-0.796207	0.988543	-0.401439
ENSMUSG00000027423	Snx5	572.35	431.671	2.2121	1	0.406965
ENSMUSG00000027427	Polr3f	95.5147	72.0469	0.920445	0.989184	0.406786
ENSMUSG00000027428	Rbbp9	69.7824	52.0275	0.840593	0.985022	0.42359
ENSMUSG00000027433	Xrn2	272.905	225.75	0.858976	0.98584	0.273669
ENSMUSG00000027434	Nkx2-2	1.04722	1.76876	-0.566416	0.950727	-0.756167
ENSMUSG00000027435	Cd93	67.2146	50.6436	0.680398	0.968368	0.408395
ENSMUSG00000027447	Cst3	26.4694	39.4163	-0.858907	0.991063	-0.574464
ENSMUSG00000027455	Nsfl1c	89.7545	129.166	-0.91216	0.992741	-0.525173
ENSMUSG00000027459	Fam110a	7.69075	12.302	-0.704238	0.980427	-0.677696
ENSMUSG00000027466	Rbck1	18.6068	41.6487	-0.969841	0.994653	-1.16244
ENSMUSG00000027479	Mapre1	557.037	442.133	1.40589	0.996609	0.333292
ENSMUSG00000027490	E2f1	24.8651	38.8569	-0.799145	0.988641	-0.644051
ENSMUSG00000027496	Aurka	108.449	136.226	-0.686672	0.97784	-0.328975
ENSMUSG00000027502	Rtfdc1	49.0431	69.5405	-0.825902	0.989454	-0.503801
ENSMUSG00000027510	Rbm38	6.81945	18.0919	-1.06925	0.996051	-1.40762
ENSMUSG00000027520	Zdbf2	183.112	118.728	1.53205	0.998559	0.625061
ENSMUSG00000027523	Gnas	734.139	1040.52	-1.75789	0.999997	-0.503174
ENSMUSG00000027533	Fabp5	127.509	161.314	-0.779895	0.987911	-0.339271
ENSMUSG00000027540	Ptpn1	46.1026	63.8177	-0.726364	0.983078	-0.469109
ENSMUSG00000027546	Atp9a	7.5986	13.2617	-1.00973	0.995095	-0.803459
ENSMUSG00000027550	Lrrcc1	113.569	81.4659	0.88142	0.987042	0.479301
ENSMUSG00000027551	Zfp64	7.32212	15.5935	-0.929104	0.99388	-1.09061
ENSMUSG00000027562	Car2	82.6839	120.625	-0.71049	0.981204	-0.544851
ENSMUSG00000027566	Psma7	170.202	233	-1.13205	0.996706	-0.453084
ENSMUSG00000027574	Nkain4	2.16145	3.71994	-0.761972	0.986907	-0.783279
ENSMUSG00000027575	Arfgap1	43.9494	59.2214	-0.619071	0.966977	-0.430274
ENSMUSG00000027593	Raly	246.355	365.656	-1.46441	0.996093	-0.569748
ENSMUSG00000027598	Itch	167.773	133.593	0.921642	0.989237	0.328669
ENSMUSG00000027602	Map1lc3a	5.57957	11.715	-1.2925	0.99721	-1.07013
ENSMUSG00000027603	Ggt7	2.13633	3.89444	-0.857081	0.990977	-0.866284
ENSMUSG00000027613	Eif6	46.0857	79.8395	-1.02441	0.995253	-0.792783
ENSMUSG00000027615	Hps3	30.0761	22.8471	0.644468	0.962463	0.396609
ENSMUSG00000027620	Rbm39	783.287	624.737	0.964254	0.989555	0.326293
ENSMUSG00000027630	Tbl1xr1	128.205	100.157	0.734055	0.975376	0.356191
ENSMUSG00000027642	Rpn2	259.626	309.516	-0.90254	0.992163	-0.253582
ENSMUSG00000027646	Src	27.0432	49.1164	-0.98537	0.994794	-0.860938
ENSMUSG00000027649	Ctnnbl1	49.0096	79.4669	-1.15923	0.996763	-0.697288
ENSMUSG00000027652	Ralgapb	163.483	125.752	0.937004	0.989595	0.378565
ENSMUSG00000027660	Skil	118.654	85.2532	0.934232	0.989572	0.476938
ENSMUSG00000027665	Pik3ca	128.519	101.489	0.716337	0.972681	0.340652
ENSMUSG00000027677	Ttc14	218.643	141.135	1.6825	0.999498	0.631496
ENSMUSG00000027680	Fxr1	299.202	248.467	0.882248	0.987087	0.268069
ENSMUSG00000027699	Ect2	247.713	193.583	1.4295	0.997189	0.355715
ENSMUSG00000027708	Dcun1d1	62.9295	47.3202	0.646615	0.962932	0.411279
ENSMUSG00000027715	Ccna2	506.368	417.879	0.781706	0.981543	0.277102
ENSMUSG00000027737	Slc7a11	10.4638	6.35323	0.747341	0.977403	0.719848
ENSMUSG00000027750	Postn	390.227	272.753	1.81684	1	0.516715
ENSMUSG00000027751	Supt20	139.515	119.617	0.641883	0.961887	0.221994
ENSMUSG00000027770	Dhx36	230.849	164.494	1.52054	0.998218	0.488913
ENSMUSG00000027782	Kpna4	309.097	226.979	1.70239	0.999564	0.445498
ENSMUSG00000027792	Bche	50.078	31.449	0.985811	0.990003	0.671166
ENSMUSG00000027799	Nbea	80.527	57.1235	0.867386	0.986271	0.495388
ENSMUSG00000027804	Ppid	262.734	214.876	0.895174	0.987792	0.290099
ENSMUSG00000027808	Serp1	319.871	253.035	1.04737	0.994298	0.33815
ENSMUSG00000027810	Eif2a	177.901	144.634	0.666602	0.966496	0.298673
ENSMUSG00000027820	Mme	35.8819	21.1418	1.02931	0.99301	0.763161
ENSMUSG00000027823	Gmps	384.204	300.348	1.08501	0.994045	0.355238
ENSMUSG00000027828	Ssr3	780.228	616.542	1.55214	0.999037	0.339697
ENSMUSG00000027829	Ccnl1	162.177	133.474	0.602555	0.952095	0.281009
ENSMUSG00000027852	Nras	334.859	264.797	1.45708	0.99723	0.338663
ENSMUSG00000027858	Tspan2	40.1378	28.6372	0.780396	0.981413	0.487072
ENSMUSG00000027889	Ampd2	42.8101	62.3819	-0.66536	0.974346	-0.543175
ENSMUSG00000027893	Ahcyl1	318.581	273.546	0.810705	0.983445	0.219873
ENSMUSG00000027932	Slc27a3	12.5917	19.9876	-0.577017	0.954594	-0.666636
ENSMUSG00000027936	Crtc2	28.124	37.9647	-0.624357	0.968105	-0.432856
ENSMUSG00000027940	Tpm3	180.523	209.867	-0.72399	0.982797	-0.21729
ENSMUSG00000027952	Pmvk	14.3594	28.8791	-1.24493	0.997328	-1.00803
ENSMUSG00000027953	Slc50a1	7.60698	11.6317	-0.790281	0.988328	-0.612671
ENSMUSG00000027957	Slc35a3	52.2269	34.7167	0.980938	0.989906	0.589162
ENSMUSG00000027959	Sass6	77.201	61.2758	0.643384	0.96222	0.333302
ENSMUSG00000027981	Rnpc3	63.8092	46.535	0.68094	0.968434	0.455449
ENSMUSG00000027984	Hadh	86.5336	102.746	-0.577236	0.954672	-0.247756
ENSMUSG00000028030	Tbck	16.4036	10.8425	0.682065	0.968573	0.597317
ENSMUSG00000028034	Fubp1	900.985	677.796	1.60103	0.998293	0.410652
ENSMUSG00000028039	Efna3	1.80959	3.68028	-0.93734	0.994278	-1.02416
ENSMUSG00000028040	Efna4	11.6199	23.2555	-0.975811	0.994693	-1.00098
ENSMUSG00000028041	Adam15	6.55975	12.405	-0.896489	0.991909	-0.919213
ENSMUSG00000028042	Zbtb7b	1.30692	2.60157	-0.690617	0.978475	-0.993214
ENSMUSG00000028044	Cks1b	99.0499	137.368	-1.1535	0.996729	-0.471819
ENSMUSG00000028049	Scamp3	16.5753	26.3607	-0.932136	0.994045	-0.669353
ENSMUSG00000028051	Hcn3	0.619949	1.72115	-0.772788	0.987579	-1.47315
ENSMUSG00000028053	Ash1l	139.113	96.3729	0.990406	0.990088	0.529554
ENSMUSG00000028062	Lamtor2	12.0932	21.5779	-0.852833	0.990754	-0.835357
ENSMUSG00000028063	Lmna	1.60852	3.10919	-0.698059	0.979596	-0.950808
ENSMUSG00000028066	Pmf1	29.0037	47.8078	-1.03238	0.99535	-0.721012
ENSMUSG00000028072	Ntrk1	1.74257	2.85539	-0.746317	0.985441	-0.712473
ENSMUSG00000028108	Ecm1	4.97217	7.73728	-0.591053	0.959377	-0.637951
ENSMUSG00000028134	Ptbp2	409.455	307.359	1.07219	0.993968	0.413778
ENSMUSG00000028136	Snx27	171.882	134.734	1.13927	0.995059	0.351298
ENSMUSG00000028137	Celf3	4.80049	8.91519	-0.617029	0.966512	-0.893085
ENSMUSG00000028156	Eif4e	408.214	339.681	0.841706	0.985071	0.265146
ENSMUSG00000028173	Wls	294.57	214.479	1.92328	1	0.45777
ENSMUSG00000028175	Depdc1a	104.311	71.0913	1.25939	0.995771	0.55315
ENSMUSG00000028180	Zranb2	378.917	295.779	1.24119	0.995809	0.357363
ENSMUSG00000028207	Asph	184.629	142.428	1.05623	0.994314	0.374389
ENSMUSG00000028212	Ccne2	96.8049	73.0981	0.717516	0.972848	0.405246
ENSMUSG00000028226	Mmp16	24.3541	13.9755	0.905442	0.988375	0.801268
ENSMUSG00000028228	Cpne3	105.313	75.9851	1.01011	0.990908	0.47089
ENSMUSG00000028233	Tgs1	182.174	131.986	1.51331	0.99806	0.46493
ENSMUSG00000028234	Rps20	633.952	732.369	-0.62209	0.967639	-0.208197
ENSMUSG00000028243	Ubxn2b	71.5795	52.2852	0.811995	0.983512	0.453143
ENSMUSG00000028245	Nsmaf	135.694	117.226	0.599665	0.951371	0.211071
ENSMUSG00000028248	Pnisr	360.486	295.342	0.949348	0.989531	0.287559
ENSMUSG00000028249	Sdcbp	239.83	194.675	0.620186	0.956489	0.300946
ENSMUSG00000028273	Pdlim5	75.6173	54.6448	0.780573	0.981431	0.468632
ENSMUSG00000028278	Rragd	179.51	137.895	1.15109	0.995266	0.380487
ENSMUSG00000028282	Casp8ap2	227.029	163.459	1.54132	0.99883	0.473946
ENSMUSG00000028284	Map3k7	244.504	198.243	1.19491	0.996531	0.30259
ENSMUSG00000028289	Epha7	111.231	83.3811	0.957625	0.989502	0.41577
ENSMUSG00000028312	Smc2	474.13	329.829	2.39315	1	0.523565
ENSMUSG00000028334	Nans	39.3963	59.5189	-1.00845	0.995081	-0.595289
ENSMUSG00000028345	Tex10	143.921	118.594	0.735172	0.975555	0.279248
ENSMUSG00000028347	Tmeff1	212.937	179.033	0.708409	0.971641	0.250202
ENSMUSG00000028356	Ambp	2.42954	3.94204	-0.590177	0.959104	-0.698257
ENSMUSG00000028381	Ugcg	142.095	111.864	0.798437	0.982797	0.345108
ENSMUSG00000028382	Ptbp3	313.755	212.417	2.06147	0.99887	0.562737
ENSMUSG00000028393	Alad	12.8179	33.5348	-1.43245	0.997008	-1.3875
ENSMUSG00000028399	Ptprd	113.72	80.066	1.11243	0.995054	0.50622
ENSMUSG00000028402	Mpdz	237.743	190.192	1.04542	0.99426	0.321947
ENSMUSG00000028403	Zdhhc21	95.2215	68.5291	0.938833	0.989594	0.47457
ENSMUSG00000028410	Dnaja1	457.434	378.665	0.686364	0.969085	0.27264
ENSMUSG00000028412	Slc44a1	74.6624	54.53	0.914049	0.988867	0.453332
ENSMUSG00000028414	Fktn	103.273	79.7127	0.734602	0.975464	0.373575
ENSMUSG00000028426	Rad23b	562.163	477.667	1.46695	0.997457	0.234983
ENSMUSG00000028430	Nol6	47.9539	73.1134	-0.714791	0.981716	-0.608489
ENSMUSG00000028444	Cntfr	13.9824	29.7593	-1.12832	0.996686	-1.08973
ENSMUSG00000028447	Dctn3	14.2087	23.1286	-0.941634	0.994417	-0.70291
ENSMUSG00000028455	Stoml2	95.8159	126.37	-0.787428	0.98822	-0.399322
ENSMUSG00000028458	Tesk1	9.67625	20.1622	-1.08985	0.996248	-1.05913
ENSMUSG00000028465	Tln1	105.672	152.849	-0.67272	0.975511	-0.532518
ENSMUSG00000028467	Gba2	29.2718	41.4624	-0.637113	0.970377	-0.502294
ENSMUSG00000028478	Clta	109.262	138.859	-0.81679	0.989167	-0.345827
ENSMUSG00000028484	Psip1	817.192	634.522	1.2428	0.995816	0.365004
ENSMUSG00000028487	Bnc2	20.9109	14.2531	0.638555	0.961106	0.552978
ENSMUSG00000028494	Plin2	49.8474	66.0508	-0.624627	0.968159	-0.406058
ENSMUSG00000028495	Rps6	270.484	304.599	-0.568889	0.951634	-0.171369
ENSMUSG00000028496	Mllt3	143.825	111.764	1.03864	0.993894	0.363851
ENSMUSG00000028497	Ptplad2	17.0655	11.4374	0.682056	0.968572	0.577318
ENSMUSG00000028514	Usp24	217.788	166.35	1.08404	0.994018	0.388702
ENSMUSG00000028518	Prkaa2	21.8827	12.9365	0.901447	0.988145	0.758347
ENSMUSG00000028522	Mier1	189.924	140.033	1.17281	0.996167	0.439651
ENSMUSG00000028530	Jak1	133.927	107.002	0.844181	0.98518	0.323807
ENSMUSG00000028538	St3gal3	12.797	19.1984	-0.605616	0.963641	-0.585189
ENSMUSG00000028540	Dph2	12.0137	17.9414	-0.777693	0.987816	-0.578612
ENSMUSG00000028541	B4galt2	22.7957	38.4721	-0.709858	0.981127	-0.755053
ENSMUSG00000028542	Slc6a9	6.71892	12.1195	-0.802985	0.988764	-0.851029
ENSMUSG00000028552	Eps15	122.127	89.9884	0.858737	0.985828	0.440568
ENSMUSG00000028556	Dock7	274.086	225.092	1.29459	0.996402	0.284117
ENSMUSG00000028560	Usp1	355.937	274.538	1.12274	0.995119	0.374616
ENSMUSG00000028568	Btf3l4	257.767	198.204	0.867861	0.986297	0.379079
ENSMUSG00000028572	Hook1	80.6861	53.5384	1.15963	0.995582	0.591745
ENSMUSG00000028577	Plaa	236.328	185.295	0.957128	0.9895	0.350964
ENSMUSG00000028581	Laptm5	2.27037	3.64855	-0.69318	0.978879	-0.684394
ENSMUSG00000028614	Ndc1	204.203	167.373	0.984848	0.989986	0.286936
ENSMUSG00000028622	Mrpl37	55.5612	68.7277	-0.569333	0.951798	-0.306815
ENSMUSG00000028631	Kcnq4	1.83472	2.91091	-0.592804	0.959926	-0.66591
ENSMUSG00000028639	Ybx1	827.418	951.144	-1.01411	0.995142	-0.201047
ENSMUSG00000028645	Slc2a1	165.526	251.518	-0.804554	0.988813	-0.603603
ENSMUSG00000028648	Ndufs5	12.3069	20.083	-0.717236	0.982004	-0.706509
ENSMUSG00000028649	Macf1	553.768	410.23	1.07047	0.993996	0.43285
ENSMUSG00000028651	Ppie	37.4023	50.818	-0.702393	0.980191	-0.442211
ENSMUSG00000028654	Mycl	79.5718	100.145	-0.823845	0.989384	-0.331757
ENSMUSG00000028655	Mfsd2a	6.68546	11.3898	-0.747559	0.985577	-0.768648
ENSMUSG00000028664	Ephb2	65.5725	95.2902	-0.836078	0.989865	-0.539237
ENSMUSG00000028670	Lypla2	16.1731	35.6128	-1.05143	0.995703	-1.1388
ENSMUSG00000028671	Gale	4.44017	9.40683	-0.659877	0.973545	-1.08309
ENSMUSG00000028672	Hmgcl	11.8964	19.4206	-0.777561	0.98781	-0.707071
ENSMUSG00000028676	Srsf10	667.397	490.643	1.58043	0.998607	0.443871
ENSMUSG00000028677	Rnf220	51.1292	85.9626	-1.05186	0.995712	-0.749562
ENSMUSG00000028681	Ptch2	3.7616	7.43981	-0.690701	0.978488	-0.983921
ENSMUSG00000028684	Urod	36.5351	66.1578	-1.18027	0.997088	-0.856627
ENSMUSG00000028691	Prdx1	640.193	547.744	0.698468	0.970466	0.225005
ENSMUSG00000028692	Akr1a1	300.258	357.241	-1.00134	0.994998	-0.250694
ENSMUSG00000028693	Nasp	1544.06	1306.22	2.69952	1	0.241329
ENSMUSG00000028696	Ipp	23.3865	17.4654	0.613721	0.954864	0.421171
ENSMUSG00000028703	Lrrc41	46.9403	65.4438	-0.773841	0.987632	-0.479429
ENSMUSG00000028718	Stil	103.696	78.7848	0.76274	0.979444	0.396367
ENSMUSG00000028737	Aldh4a1	15.2726	24.2073	-0.782305	0.988015	-0.664497
ENSMUSG00000028741	Mrto4	60.3447	77.1827	-0.669208	0.974944	-0.355051
ENSMUSG00000028743	Akr7a5	6.1995	14.0944	-0.978838	0.994721	-1.1849
ENSMUSG00000028744	Pqlc2	3.61917	5.34592	-0.574663	0.953746	-0.562777
ENSMUSG00000028745	Capzb	196.537	231.041	-0.616035	0.966276	-0.233345
ENSMUSG00000028756	Pink1	9.50037	18.1754	-1.01272	0.995127	-0.935931
ENSMUSG00000028757	Ddost	138.4	197.457	-1.04221	0.995511	-0.512701
ENSMUSG00000028763	Hspg2	55.2004	124.497	-0.884885	0.991667	-1.17336
ENSMUSG00000028771	Ptpn12	132.695	113.898	0.618889	0.95616	0.220369
ENSMUSG00000028776	Tinagl1	4.94282	8.97857	-0.590308	0.959145	-0.861151
ENSMUSG00000028779	Pef1	24.5048	38.849	-0.898481	0.991982	-0.664813
ENSMUSG00000028780	Sema3c	47.6987	35.5575	0.768111	0.980088	0.423794
ENSMUSG00000028782	Bai2	1.92686	5.05243	-0.89978	0.99203	-1.39072
ENSMUSG00000028786	Tmem54	1.1645	2.40327	-0.617648	0.966659	-1.04529
ENSMUSG00000028788	Ptp4a2	556.769	452.35	0.862233	0.986001	0.299639
ENSMUSG00000028790	Khdrbs1	640.781	541.43	0.812064	0.983516	0.243056
ENSMUSG00000028792	Ak2	108.936	133.449	-0.65877	0.973391	-0.292818
ENSMUSG00000028795	Ccdc28b	5.77226	8.93895	-0.782832	0.988037	-0.630969
ENSMUSG00000028796	Phc2	62.1291	112.026	-1.19818	0.997444	-0.850492
ENSMUSG00000028797	Tmem234	75.2152	98.8164	-0.744082	0.985192	-0.393727
ENSMUSG00000028798	Eif3i	145.37	226.757	-1.19943	0.997467	-0.641418
ENSMUSG00000028799	Zfp362	40.1209	58.23	-0.891506	0.991771	-0.537406
ENSMUSG00000028811	Yars	105.258	129.555	-0.687295	0.977943	-0.299642
ENSMUSG00000028820	Sfpq	1346.43	1110.28	1.37325	0.995118	0.27822
ENSMUSG00000028822	Tmem50a	28.5681	39.5432	-0.7369	0.984345	-0.469026
ENSMUSG00000028825	Rhd	3.35948	6.66263	-0.638961	0.970652	-0.987852
ENSMUSG00000028830	AU040320	23.1393	33.6459	-0.657133	0.973163	-0.540087
ENSMUSG00000028832	Stmn1	133.307	191.761	-0.657276	0.973183	-0.524558
ENSMUSG00000028833	Ncdn	8.13473	21.562	-1.02126	0.995218	-1.40632
ENSMUSG00000028837	Psmb2	113.962	154.933	-0.971173	0.99466	-0.443088
ENSMUSG00000028840	Zfp593	7.09592	12.7897	-0.795346	0.988512	-0.849922
ENSMUSG00000028842	2003-08-01	59.1051	41.7679	0.75362	0.978278	0.500889
ENSMUSG00000028843	Sh3bgrl3	20.1651	35.5416	-0.994762	0.994915	-0.817644
ENSMUSG00000028847	Trappc3	37.8674	47.8317	-0.593391	0.96011	-0.337013
ENSMUSG00000028848	Gpn2	7.29696	13.1942	-0.690971	0.978531	-0.854538
ENSMUSG00000028849	Map7d1	56.6712	81.1406	-1.06992	0.99606	-0.51781
ENSMUSG00000028850	Gpatch3	2.53844	5.90507	-0.878892	0.991605	-1.21801
ENSMUSG00000028851	Nudc	194.874	244.381	-0.805535	0.988843	-0.326589
ENSMUSG00000028854	Slc9a1	14.217	24.5006	-0.686869	0.977873	-0.785207
ENSMUSG00000028857	Tmem222	27.2778	41.7242	-0.710413	0.981194	-0.613158
ENSMUSG00000028864	Hgf	8.16831	5.7425	0.60078	0.951649	0.508358
ENSMUSG00000028873	Cdca8	117.062	155.04	-1.17563	0.996998	-0.405364
ENSMUSG00000028883	Sema3a	112.676	86.4231	0.981327	0.989914	0.382696
ENSMUSG00000028884	Rpa2	87.4131	117.793	-0.956124	0.994613	-0.430327
ENSMUSG00000028893	Sesn2	9.83545	13.6424	-0.578527	0.955133	-0.472035
ENSMUSG00000028909	Ptpru	10.07	17.1877	-0.636321	0.970252	-0.771311
ENSMUSG00000028911	Srsf4	72.4884	96.4958	-0.681511	0.976979	-0.412716
ENSMUSG00000028917	Plekhm2	9.78518	16.9577	-0.658733	0.973385	-0.793271
ENSMUSG00000028919	Arhgef19	1.17287	2.7364	-0.678842	0.97653	-1.22223
ENSMUSG00000028923	Necap2	13.2954	19.6466	-0.671091	0.975246	-0.563349
ENSMUSG00000028931	Kcnab2	1.6923	3.46613	-0.879378	0.99161	-1.03434
ENSMUSG00000028937	Acot7	16.479	26.9913	-0.882185	0.99164	-0.711866
ENSMUSG00000028949	Smarcd3	12.0597	19.262	-0.790939	0.988353	-0.675558
ENSMUSG00000028952	Zbtb48	5.6047	12.6668	-1.08819	0.996235	-1.17634
ENSMUSG00000028953	Abcf2	181.453	221.704	-0.641301	0.971001	-0.289043
ENSMUSG00000028958	Tmub1	2.20334	4.75102	-0.904416	0.992255	-1.10854
ENSMUSG00000028959	Fastk	17.2455	33.392	-0.911951	0.992726	-0.95328
ENSMUSG00000028961	Pgd	103.343	148.94	-1.0159	0.995161	-0.527286
ENSMUSG00000028962	Slc4a2	18.7157	33.3245	-0.722084	0.982572	-0.832333
ENSMUSG00000028964	Park7	84.4809	128.405	-1.24462	0.997336	-0.604005
ENSMUSG00000028969	Cdk5	20.1275	26.682	-0.604827	0.96343	-0.406698
ENSMUSG00000028973	Abcb8	12.8263	27.4354	-1.07308	0.996099	-1.09694
ENSMUSG00000028975	Pex14	7.51479	18.6075	-1.09345	0.99628	-1.30808
ENSMUSG00000028986	Klhl7	124.761	99.7048	0.642299	0.961979	0.323437
ENSMUSG00000028995	Fam126a	95.2843	77.6745	0.648818	0.963385	0.294799
ENSMUSG00000029004	Kmt2e	152.902	123.86	0.900623	0.988098	0.303895
ENSMUSG00000029009	Mthfr	35.5593	51.5236	-0.694443	0.979065	-0.535008
ENSMUSG00000029014	Dnajc2	184.536	155.762	0.638947	0.961199	0.244565
ENSMUSG00000029022	Miip	14.5269	24.0647	-0.598546	0.961663	-0.728192
ENSMUSG00000029029	Wrap73	7.79967	14.84	-1.05804	0.995847	-0.928012
ENSMUSG00000029033	Acap3	11.5948	19.9004	-0.766018	0.987187	-0.779321
ENSMUSG00000029034	Cpsf3l	63.0465	80.4702	-0.649135	0.972079	-0.352038
ENSMUSG00000029036	Atad3a	54.3336	84.6977	-0.97952	0.994727	-0.640477
ENSMUSG00000029059	Fam213b	3.35109	6.9481	-1.20697	0.997583	-1.05199
ENSMUSG00000029060	Mib2	3.45999	9.09751	-0.926721	0.993736	-1.3947
ENSMUSG00000029061	Mmp23	0.812641	1.50305	-0.956324	0.994614	-0.887199
ENSMUSG00000029071	Dvl1	19.5159	31.3853	-0.764616	0.987097	-0.685437
ENSMUSG00000029096	Htra3	0.661835	1.45942	-0.707688	0.980864	-1.14085
ENSMUSG00000029101	Rgs12	51.4225	71.6303	-0.733093	0.983886	-0.47817
ENSMUSG00000029103	Lrpap1	37.5532	50.2944	-0.743065	0.985074	-0.421462
ENSMUSG00000029111	Nelfa	47.3425	61.121	-0.618831	0.966924	-0.368533
ENSMUSG00000029119	Man2b2	4.30614	7.77295	-0.64777	0.971895	-0.852065
ENSMUSG00000029121	Crmp1	47.1919	72.8205	-0.953155	0.994596	-0.625806
ENSMUSG00000029136	Rbks	1.12262	2.10981	-0.782379	0.988018	-0.910244
ENSMUSG00000029145	Eif2b4	24.9363	40.2926	-0.891138	0.991762	-0.692268
ENSMUSG00000029146	Snx17	66.6532	87.6684	-0.812659	0.989049	-0.395382
ENSMUSG00000029147	Ppm1g	252.198	311.474	-0.698265	0.979624	-0.304554
ENSMUSG00000029162	Khk	1.15612	2.26051	-0.608228	0.964339	-0.967356
ENSMUSG00000029163	Emilin1	17.1784	38.4641	-0.956311	0.994614	-1.16291
ENSMUSG00000029167	Ppargc1a	9.03541	5.4411	0.791471	0.982358	0.731693
ENSMUSG00000029168	Dpysl5	80.8745	114.604	-1.12251	0.996636	-0.5029
ENSMUSG00000029169	Dhx15	678.639	538.955	2.45256	1	0.33248
ENSMUSG00000029173	Sepsecs	42.9904	31.9089	0.681119	0.968456	0.430056
ENSMUSG00000029190	D5Ertd579e	133.893	108.033	0.727195	0.974293	0.309616
ENSMUSG00000029191	Rfc1	270.936	237.608	0.719173	0.973085	0.189371
ENSMUSG00000029202	Pds5a	321.676	206.071	1.41912	0.997082	0.64247
ENSMUSG00000029203	Ube2k	215.593	180.381	0.79092	0.982315	0.257259
ENSMUSG00000029208	Guf1	119.207	83.766	1.02267	0.992223	0.509034
ENSMUSG00000029221	Slc30a9	146.929	125.296	0.620118	0.956471	0.229777
ENSMUSG00000029223	Uchl1	26.1972	45.9163	-1.23003	0.997612	-0.80959
ENSMUSG00000029231	Pdgfra	267.418	219.936	1.21122	0.9961	0.282009
ENSMUSG00000029238	Clock	73.8457	50.9328	0.93269	0.989559	0.535917
ENSMUSG00000029246	Ppat	192.747	154.302	1.13925	0.995059	0.320949
ENSMUSG00000029247	Paics	843.236	723.16	1.01644	0.991503	0.221622
ENSMUSG00000029249	Rest	144.156	117.832	0.903711	0.988275	0.290893
ENSMUSG00000029250	Polr2b	316.502	272.111	0.889628	0.987489	0.218023
ENSMUSG00000029253	Cenpc1	96.9306	76.1677	0.629959	0.958981	0.347774
ENSMUSG00000029267	Mtf2	293.531	211.918	1.30684	0.996279	0.47001
ENSMUSG00000029283	Cdc7	124.988	103.932	0.723381	0.973707	0.266143
ENSMUSG00000029287	Tgfbr3	47.5101	35.962	0.622286	0.957025	0.401761
ENSMUSG00000029310	Nudt9	30.5746	41.3991	-0.742339	0.984989	-0.437268
ENSMUSG00000029328	Hnrnpdl	842.919	735.715	0.735136	0.975549	0.196247
ENSMUSG00000029344	Tpst2	4.67478	8.28856	-0.998613	0.994965	-0.826223
ENSMUSG00000029345	Tfip11	28.6518	44.0044	-0.701189	0.980025	-0.619024
ENSMUSG00000029346	Srrd	7.50642	11.7626	-0.586169	0.957781	-0.648008
ENSMUSG00000029348	Asphd2	3.46001	6.51185	-0.907975	0.992467	-0.912292
ENSMUSG00000029370	Rassf6	1.40746	0.896275	0.693129	0.969863	0.651081
ENSMUSG00000029394	Cdk2ap1	56.7676	70.9088	-0.61848	0.966847	-0.320897
ENSMUSG00000029401	Rilpl2	4.55747	7.49538	-0.696016	0.979296	-0.717767
ENSMUSG00000029402	Snrnp35	11.6366	19.5673	-0.812385	0.989041	-0.749768
ENSMUSG00000029404	Arl6ip4	21.8491	40.3084	-1.07721	0.996143	-0.883509
ENSMUSG00000029422	Rsrc2	275.184	236.07	0.607486	0.953319	0.221182
ENSMUSG00000029439	Sfswap	47.6022	64.008	-0.604969	0.963468	-0.427223
ENSMUSG00000029440	Psmd9	18.8332	27.4791	-0.827236	0.989502	-0.545062
ENSMUSG00000029447	Cct6a	663.24	589.638	0.853736	0.985595	0.169702
ENSMUSG00000029455	Aldh2	23.3655	43.4971	-1.35027	0.993953	-0.89654
ENSMUSG00000029461	Fam168a	121.838	94.6402	0.933744	0.989568	0.364434
ENSMUSG00000029465	Arpc3	62.2212	88.9017	-0.899151	0.992007	-0.514803
ENSMUSG00000029466	Anapc7	67.5329	88.6914	-0.821415	0.989306	-0.393204
ENSMUSG00000029467	Atp2a2	637.746	547.566	0.615606	0.955334	0.219948
ENSMUSG00000029472	Anapc5	377.719	427.308	-0.801981	0.988733	-0.177964
ENSMUSG00000029478	Ncor2	21.9495	45.7174	-0.802677	0.988755	-1.05855
ENSMUSG00000029480	Dhx37	31.0813	42.7871	-0.596443	0.961036	-0.461127
ENSMUSG00000029482	Aacs	13.4086	31.9963	-1.40541	0.997573	-1.25475
ENSMUSG00000029501	Ankle2	113.954	94.6284	0.711996	0.972095	0.268107
ENSMUSG00000029507	Pus1	18.1712	30.7587	-0.695265	0.979185	-0.759338
ENSMUSG00000029510	Gpc2	55.7539	72.836	-0.689346	0.978276	-0.385578
ENSMUSG00000029512	Ulk1	50.547	68.783	-0.76078	0.986817	-0.444425
ENSMUSG00000029518	Rab35	60.9018	77.2698	-0.613634	0.965709	-0.34342
ENSMUSG00000029528	Pxn	39.4758	52.5589	-0.673475	0.975634	-0.412967
ENSMUSG00000029545	Acads	11.5947	25.2542	-1.01414	0.995142	-1.12305
ENSMUSG00000029546	Uncx	0.569687	1.26113	-1.06235	0.995934	-1.14647
ENSMUSG00000029547	Ints1	17.6266	46.344	-0.960493	0.994625	-1.39463
ENSMUSG00000029551	Psmg3	7.92527	17.5843	-0.819499	0.989247	-1.14976
ENSMUSG00000029554	Mad1l1	24.2953	43.021	-0.939852	0.99436	-0.824361
ENSMUSG00000029557	Ftsj2	4.99311	8.03867	-0.580063	0.955682	-0.687018
ENSMUSG00000029559	2210016L21Rik	14.5437	22.1531	-0.772913	0.987586	-0.607109
ENSMUSG00000029560	Snx8	10.3464	19.6783	-0.759869	0.986748	-0.927469
ENSMUSG00000029569	Tmem168	72.8446	55.0457	0.652068	0.964032	0.404193
ENSMUSG00000029570	Lfng	11.3351	22.9699	-0.953191	0.994596	-1.01895
ENSMUSG00000029571	Tmem106b	82.4832	59.7093	0.864256	0.986106	0.466144
ENSMUSG00000029577	Ube3b	75.6423	110.741	-0.850962	0.99065	-0.549923
ENSMUSG00000029578	Wipi2	104.152	123.329	-0.592127	0.959714	-0.243819
ENSMUSG00000029580	Actb	1201.24	1752.48	-2.05012	1	-0.544871
ENSMUSG00000029581	Fscn1	126.076	243.317	-1.16118	0.996782	-0.948548
ENSMUSG00000029591	Ung	27.592	37.5641	-0.580921	0.955982	-0.445105
ENSMUSG00000029592	Usp30	18.4477	26.0474	-0.60652	0.963882	-0.497695
ENSMUSG00000029594	Rbm19	27.7637	43.584	-0.627746	0.968779	-0.650598
ENSMUSG00000029595	Lhx5	1.10586	2.79191	-0.84878	0.990529	-1.33608
ENSMUSG00000029598	Plbd2	16.0349	28.7044	-0.763208	0.987001	-0.840056
ENSMUSG00000029599	Ddx54	29.1879	57.1947	-1.07422	0.996113	-0.97051
ENSMUSG00000029600	Rita1	2.07766	4.93343	-0.717342	0.982016	-1.24763
ENSMUSG00000029610	Aimp2	38.9481	50.8734	-0.635666	0.970145	-0.385361
ENSMUSG00000029614	Rpl6	514.359	649.997	-1.42564	0.997276	-0.337659
ENSMUSG00000029616	Erp29	60.6044	90.1309	-1.01459	0.995147	-0.5726
ENSMUSG00000029621	Arpc1a	80.0995	114.112	-1.22482	0.997657	-0.510591
ENSMUSG00000029622	Arpc1b	8.805	15.8791	-1.17004	0.996899	-0.850736
ENSMUSG00000029623	Pdap1	177.784	239.654	-1.35516	0.99413	-0.43083
ENSMUSG00000029624	Ptcd1	13.3541	20.2018	-0.788616	0.988265	-0.597203
ENSMUSG00000029625	Cpsf4	34.2355	49.0174	-0.749409	0.98578	-0.517799
ENSMUSG00000029647	Pan3	99.6786	78.8128	0.609159	0.953734	0.338853
ENSMUSG00000029655	N4bp2l2	150.707	108.695	1.07621	0.993935	0.471462
ENSMUSG00000029657	Hsph1	430.071	380.163	0.907584	0.988499	0.177958
ENSMUSG00000029661	Col1a2	227.489	257.128	-0.741665	0.984911	-0.176688
ENSMUSG00000029676	Pot1a	72.325	56.1995	0.771741	0.980501	0.363937
ENSMUSG00000029681	Bcl7b	9.42915	14.1421	-0.664973	0.974287	-0.584793
ENSMUSG00000029686	Cul1	429.221	356.836	1.4667	0.997451	0.266458
ENSMUSG00000029687	Ezh2	401.587	341.41	0.869127	0.986365	0.23421
ENSMUSG00000029703	Lrwd1	20.5924	40.3202	-0.882773	0.991646	-0.969393
ENSMUSG00000029710	Ephb4	66.6572	103.849	-1.02634	0.995274	-0.639649
ENSMUSG00000029713	Gnb2	39.4169	109.416	-1.31803	0.996321	-1.47294
ENSMUSG00000029714	Gigyf1	29.9504	50.0918	-0.759519	0.986721	-0.742002
ENSMUSG00000029715	Pop7	3.98779	7.63018	-0.729541	0.983459	-0.936127
ENSMUSG00000029716	Tfr2	0.946681	1.87187	-0.782207	0.988011	-0.983531
ENSMUSG00000029718	Pcolce	23.399	39.6423	-1.02561	0.995266	-0.760598
ENSMUSG00000029720	Gm20605	0.821018	1.2532	-0.673097	0.975572	-0.610126
ENSMUSG00000029722	Agfg2	12.0136	18.7663	-0.674303	0.975769	-0.64347
ENSMUSG00000029723	Tsc22d4	6.63513	16.1963	-0.987752	0.994824	-1.28747
ENSMUSG00000029725	Ppp1r35	1.42421	2.9109	-0.849813	0.990586	-1.0313
ENSMUSG00000029726	Mepce	30.675	52.8881	-1.15539	0.996739	-0.785879
[truncated: 2,204 more rows]
