# Supplementary material for: Rebalancing gene haploinsufficiency in vivo by targeting chromatin
Source: Nat Commun. 2016 Jun 3;7:11688. doi: 10.1038/ncomms11688 (PMC4895808; doi:10.1038/ncomms11688)
Supplement: Supplementary Data 12 — Differentially expressed Genes Tbx1+/- vs WT (TCP rescued) [file ncomms11688-s14.xlsx]

## Sheet: Foglio1
Differentially expressed Genes Tbx1+/- vs WT (TCP rescued)
Ensembl ID	Symbol	Tbx1+/-_mean	WT_mean	theta	prob	log2FC	Tbx1 golden peak (P19Cl6)
ENSMUSG00000026112	Coa5	5.56946	5.23546	152	108	1.72109	yes
ENSMUSG00000042066	Tmcc2	2.08004	2.59349	143.5	170	1.59349	yes
ENSMUSG00000063457	Rps15	8.06769	9.62101	77.5	106.5	5.27547	yes
ENSMUSG00000004931	Apba3	0.432179	2.01239	104.5	113.5	1.66556	yes
ENSMUSG00000020308	Tpgs1	-1.83125	0.561487	145.5	168	6.30491	yes
ENSMUSG00000025409	Mbd6	3.18733	3.84422	178.5	211.5	2.53872	yes
ENSMUSG00000013858	Tmem259	3.23773	4.34334	166.5	186	2.52487	yes
ENSMUSG00000020133	2310011J03Rik	2.37807	3.42252	97.5	110.5	1.59013	yes
ENSMUSG00000020190	Mknk2	4.18783	4.9182	153	188	2.99371	yes
ENSMUSG00000020167	Tcf3	4.49991	5.43364	79	96.5	1.91365	yes
ENSMUSG00000003345	Csnk1g2	3.99662	5.05887	138	156	2.23925	yes
ENSMUSG00000020135	Apc2	-0.00657055	1.20777	148.5	166	2.48876	yes
ENSMUSG00000034902	Pip5k1c	3.02939	3.75539	132	154.5	1.91303	yes
ENSMUSG00000020695	Mrc2	2.93996	3.54185	125.5	154.5	2.04417	yes
ENSMUSG00000048277	Syngr2	2.95106	3.91932	93.5	127.5	3.85543	yes
ENSMUSG00000038351	Sgsm2	0.904195	1.65911	47.5	65.5	1.59138	yes
ENSMUSG00000002812	Flii	3.83148	4.19279	117.5	164.5	1.98872	yes
ENSMUSG00000025572	Tmc6	1.61522	2.32788	127	154.5	2.29517	yes
ENSMUSG00000020941	Map3k14	-1.63207	-0.295532	134	161.5	4.30445	yes
ENSMUSG00000020747	2310067B10Rik	1.90089	3.36004	97.5	120.5	3.93034	yes
ENSMUSG00000040856	Dlk1	7.0024	7.46583	95.5	136	2.19806	yes
ENSMUSG00000040867	Begain	-0.724817	0.283791	29.5	47.5	2.12617	yes
ENSMUSG00000084883	Ccdc85c	-0.00466745	1.48129	91.5	109	3.04542	yes
ENSMUSG00000021464	Ror2	2.05085	2.72624	79	116.5	2.96609	yes
ENSMUSG00000071547	Nt5dc2	6.62755	7.28395	70.5	95.5	1.92182	yes
ENSMUSG00000022463	Srebf2	3.92979	4.74596	174.5	191.5	1.62491	yes
ENSMUSG00000018169	Mfng	1.86985	2.82236	99.5	114.5	1.67325	yes
ENSMUSG00000037570	Mcrs1	3.36896	4.49435	102	119.5	2.30644	yes
ENSMUSG00000016028	Celsr1	1.34507	2.11891	74.5	94.5	1.81253	yes
ENSMUSG00000036606	Plxnb2	4.11444	4.62029	149	180.5	1.86608	yes
ENSMUSG00000022791	Tnk2	3.06939	4.06305	117.5	132	1.68735	yes
ENSMUSG00000024201	Kdm4b	2.56105	3.34318	132	153.5	1.96935	yes
ENSMUSG00000024037	Wdr4	3.19605	3.83261	99.5	127	2.0501	yes
ENSMUSG00000013236	Ptprs	4.30697	5.1064	86	107	1.96608	yes
ENSMUSG00000037326	Capn15	1.3303	2.37928	138	152	1.71987	yes
ENSMUSG00000024206	Rfx2	-0.197976	0.762357	98.5	134	3.99257	yes
ENSMUSG00000007603	Dus3l	1.99719	2.89143	109	126	1.78036	yes
ENSMUSG00000024197	Plin3	3.97637	4.3301	225	305	3.31406	yes
ENSMUSG00000035342	Lzts2	1.78856	3.0673	160	188.5	4.26807	yes
ENSMUSG00000025034	Trim8	2.42799	3.14559	11.5	36	2.05896	yes
ENSMUSG00000025188	Hps1	1.63676	2.42431	83.5	102	1.7063	yes
ENSMUSG00000024953	Prdx5	4.40892	5.45676	85	110.5	3.12921	yes
ENSMUSG00000071649	B3gat3	2.82911	3.89815	122	142	2.50394	yes
ENSMUSG00000025171	Ubtd1	-0.0818886	1.31304	100.5	113.5	2.12372	yes
ENSMUSG00000038963	Slco4a1	-1.66251	-0.768113	85	113	2.93284	yes
ENSMUSG00000027613	Eif6	6.23076	6.89088	114.5	144.5	2.31927	yes
ENSMUSG00000015647	Lama5	1.27991	2.21881	124.5	146	2.36407	yes
ENSMUSG00000027546	Atp9a	1.06199	1.78514	31.5	55	1.99022	yes
ENSMUSG00000026791	Slc2a8	-0.118675	1.13439	125.5	151	3.74209	yes
ENSMUSG00000039157	Fam102a	2.23296	2.5976	174	233	2.51948	yes
ENSMUSG00000026857	Ntmt1	3.12231	4.03557	123.5	144.5	2.24602	yes
ENSMUSG00000027889	Ampd2	4.42089	4.93157	121.5	151	1.76431	yes
ENSMUSG00000040945	Rcc2	5.67279	6.57803	140.5	160	2.0673	yes
ENSMUSG00000037692	Ahdc1	0.619507	1.73629	75	106	4.05447	yes
ENSMUSG00000028681	Ptch2	-0.360021	0.572822	171.5	186.5	1.63871	yes
ENSMUSG00000028664	Ephb2	3.00992	3.61991	71.5	93.5	1.57161	yes
ENSMUSG00000029061	Mmp23	-0.961822	-0.0644467	124.5	143.5	1.99678	yes
ENSMUSG00000028744	Pqlc2	1.2487	1.71946	127	156.5	1.62635	yes
ENSMUSG00000029594	Rbm19	3.03995	3.63458	53.5	83.5	2.08917	yes
ENSMUSG00000029404	Arl6ip4	4.6457	5.42257	72.5	94.5	2.00158	yes
ENSMUSG00000029546	Uncx	-1.74774	-0.709684	27.5	47	2.37061	yes
ENSMUSG00000023353	Agap3	4.12112	4.793	101.5	122	1.61303	yes
ENSMUSG00000030093	Wnt7a	0.863161	1.50284	62	92	2.24743	yes
ENSMUSG00000062785	Kcnc3	-0.937284	0.035103	94.5	122.5	3.1886	yes
ENSMUSG00000060260	Pwwp2b	-0.170655	0.639408	110.5	147.5	3.51013	yes
ENSMUSG00000053046	Brsk2	2.14183	2.9834	65	86	2.06972	yes
ENSMUSG00000040940	Arhgef1	2.47584	3.40858	88	119.5	3.44089	yes
ENSMUSG00000069806	Cacng7	2.94154	3.75444	89.5	113	2.23722	yes
ENSMUSG00000036989	Trim3	1.62353	2.34226	136.5	159	1.89386	yes
ENSMUSG00000038502	Ptov1	5.29514	6.58948	141.5	160	2.80429	yes
ENSMUSG00000008140	Emc10	2.85509	4.18746	114	126	1.87245	yes
ENSMUSG00000038644	Pold1	2.28597	3.66502	109.5	129	3.14931	yes
ENSMUSG00000060402	Chst8	-2.1341	-0.871131	110.5	122.5	1.77491	yes
ENSMUSG00000032875	Arhgef17	2.22296	2.79563	71.5	106	2.31382	yes
ENSMUSG00000031807	Pgls	3.20337	4.74259	143.5	166.5	4.14602	yes
ENSMUSG00000045333	Zfp423	2.3486	3.08765	22.5	47.5	2.16381	yes
ENSMUSG00000057672	Pkn1	2.0623	2.7464	108.5	134	2.04298	yes
ENSMUSG00000031788	Kifc3	-0.324506	0.589342	141.5	161	2.08694	yes
ENSMUSG00000063382	Bcl9l	0.124394	1.44676	158	181	3.56191	yes
ENSMUSG00000032601	Prkar2a	4.63551	4.20213	136	99.5	1.85254	yes
ENSMUSG00000048537	Phldb1	3.34348	4.12656	99	132	3.02638	yes
ENSMUSG00000040813	Tex264	1.79077	2.61319	111.5	134	2.1671	yes
ENSMUSG00000003308	Keap1	2.20854	2.74354	98.5	138.5	2.50619	yes
ENSMUSG00000023495	Pcbp4	4.91723	6.18133	127	154.5	4.07113	yes
ENSMUSG00000037960	1110007C09Rik	0.24947	1.3653	149	168	2.48287	no
ENSMUSG00000026649	1700009P17Rik	0.101354	1.003	129	145.5	1.74229	no
ENSMUSG00000027327	1700037H04Rik	4.18284	4.99389	139	171	3.03949	no
ENSMUSG00000049643	2310022A10Rik	2.26124	2.96275	114.5	138	1.93067	no
ENSMUSG00000073684	2610002J02Rik	4.11532	4.65213	119	146.5	1.72881	no
ENSMUSG00000091474	2610021A01Rik	3.65502	3.04168	89.5	53	2.62176	no
ENSMUSG00000028973	Abcb8	2.75586	3.73922	118.5	148	3.39734	no
ENSMUSG00000042210	Abhd14a	2.86615	3.63241	226.5	244	1.57043	no
ENSMUSG00000036138	Acaa1a	2.61123	3.43124	95.5	122	2.54485	no
ENSMUSG00000036880	Acaa2	4.22331	4.674	152	190	2.00569	no
ENSMUSG00000023328	Ache	1.10351	1.89957	89	108	1.77134	no
ENSMUSG00000042410	Agps	6.16852	5.41679	135.5	114.5	1.84876	no
ENSMUSG00000047423	AI837181	2.43155	3.49116	100	121.5	2.66801	no
ENSMUSG00000028743	Akr7a5	2.3075	3.44751	126	156.5	4.07204	no
ENSMUSG00000042831	Alkbh6	2.90886	3.72238	144.5	163	1.76256	no
ENSMUSG00000025135	Anapc11	3.92611	4.92499	140	160.5	2.39811	no
ENSMUSG00000035048	Anapc13	6.05603	6.77737	105	142.5	3.16792	no
ENSMUSG00000044835	Ankrd45	2.08249	1.30523	106	79	2.45772	no
ENSMUSG00000001998	Ap4e1	3.6112	2.97213	133	104	2.17043	no
ENSMUSG00000027193	Api5	7.0175	6.54967	130	101	1.58885	no
ENSMUSG00000039831	Arhgap29	5.99778	5.37114	102	79.5	1.65121	no
ENSMUSG00000035133	Arhgap5	5.28324	4.3923	63.5	45	1.93028	no
ENSMUSG00000025142	Aspscr1	4.53137	5.81722	100.5	139.5	5.87299	no
ENSMUSG00000037400	Atp11b	4.62748	4.05476	128	90	2.54877	no
ENSMUSG00000003072	Atp5d	4.69328	6.05705	148.5	162.5	2.236	no
ENSMUSG00000062683	Atp5g2	7.36158	7.86578	147	189	2.48001	no
ENSMUSG00000048997	Atxn7l2	2.02526	2.67995	133.5	155.5	1.68679	no
ENSMUSG00000078435	AU041133	2.50349	1.83137	33.5	12	1.69232	no
ENSMUSG00000057367	Birc2	4.4911	3.9493	130.5	100.5	1.90352	no
ENSMUSG00000032120	C2cd2l	-0.073744	0.906005	120.5	145.5	2.86852	no
ENSMUSG00000028282	Casp8ap2	4.9754	4.43205	109	83.5	1.62263	no
ENSMUSG00000022428	Cby1	3.75789	4.31818	103.5	133	1.9357	no
ENSMUSG00000030714	Ccdc101	3.16509	3.74402	97.5	133	2.40689	no
ENSMUSG00000019659	Ccdc12	4.24515	5.32046	168.5	186	2.20381	no
ENSMUSG00000025510	Cd151	4.55788	4.94745	184	228	2.0074	no
ENSMUSG00000056481	Cd248	2.60818	3.11572	124	150.5	1.57514	no
ENSMUSG00000049521	Cdc42ep1	2.02994	2.95816	140.5	181.5	4.45697	no
ENSMUSG00000028137	Celf3	0.704323	1.50272	113.5	133	1.82328	no
ENSMUSG00000023473	Celsr3	-0.838355	-0.226311	96.5	118.5	1.57691	no
ENSMUSG00000018509	Cenpv	2.92754	3.48191	91	129	2.46708	no
ENSMUSG00000049422	Chchd10	0.257409	1.4711	84	96.5	1.77672	no
ENSMUSG00000023852	Chd1	5.84974	5.2539	94.5	69	1.77938	no
ENSMUSG00000031875	Cmtm3	4.61652	4.87368	88	142.5	1.64131	no
ENSMUSG00000004665	Cnn2	5.34728	5.85327	150.5	179.5	1.7185	no
ENSMUSG00000001755	Coasy	2.99791	3.57022	140	166	1.74263	no
ENSMUSG00000031502	Col4a1	4.69203	5.1762	106	162.5	3.20369	no
ENSMUSG00000031503	Col4a2	4.19966	4.48891	108	162.5	1.84622	no
ENSMUSG00000055041	Commd5	2.675	3.31503	126	155	2.17371	no
ENSMUSG00000051811	Cox6b2	2.25619	3.28553	124	147.5	2.83289	no
ENSMUSG00000063681	Crb1	-1.06224	-2.1911	114.5	101.5	1.71865	no
ENSMUSG00000033411	Ctdspl2	5.21616	4.48713	120.5	101.5	1.62219	no
ENSMUSG00000050271	D8Ertd82e	1.34436	2.01705	126	171.5	3.58446	no
ENSMUSG00000025408	Ddit3	2.52418	3.12351	182.5	216	2.35134	no
ENSMUSG00000030225	Dera	4.14445	4.58237	77	109	1.64116	no
ENSMUSG00000002332	Dhrs1	4.06448	4.48498	142	178.5	1.79746	no
ENSMUSG00000022136	Dnajc3	4.81234	4.32909	159	129.5	1.66954	no
ENSMUSG00000022420	Dnal4	3.23317	4.13613	151.5	173	2.27358	no
ENSMUSG00000026209	Dnpep	3.90408	4.80237	94.5	117.5	2.41962	no
ENSMUSG00000043019	Edem3	4.14801	3.5709	148	124.5	1.58828	no
ENSMUSG00000060600	Eno3	4.80582	5.37506	189.5	214.5	1.66662	no
ENSMUSG00000052621	ENSMUSG00000052621	0.3284	1.61901	35.5	49.5	2.11605	no
ENSMUSG00000070561	ENSMUSG00000070561	-2.18645	-1.05788	33.5	50.5	2.24687	no
ENSMUSG00000050212	Eva1b	0.538588	1.42445	140.5	176	3.68296	no
ENSMUSG00000027459	Fam110a	2.29326	2.88606	162	187	1.73559	no
ENSMUSG00000034685	Fam171a2	0.257276	1.69241	109	122	2.18494	no
ENSMUSG00000042106	Fam212a	3.47988	4.2088	109.5	139	2.51828	no
ENSMUSG00000022544	Fam86	2.28217	2.87611	116.5	151	2.39976	no
ENSMUSG00000033319	Fem1c	4.56579	3.96409	72.5	43	2.07873	no
ENSMUSG00000028414	Fktn	4.20088	3.78213	109	76	1.61837	no
ENSMUSG00000068699	Flnc	2.02014	2.63286	145	178	2.36799	no
ENSMUSG00000059714	Flot1	3.15281	3.60222	113.5	160	2.44734	no
ENSMUSG00000029581	Fscn1	6.12484	7.13996	89	109	2.37766	no
ENSMUSG00000007989	Fzd3	4.72016	4.02787	111	91.5	1.58098	no
ENSMUSG00000049551	Fzd9	-0.545173	0.452806	89	106	1.98689	no
ENSMUSG00000020235	Fzr1	3.63062	4.84112	181.5	210.5	4.11118	no
ENSMUSG00000074802	Gas2l3	2.82177	2.20819	145	115.5	2.1198	no
ENSMUSG00000033128	Gga1	2.31615	3.20816	144.5	201	5.90235	no
ENSMUSG00000055737	Ghr	3.66596	3.14128	104	76	1.72049	no
ENSMUSG00000078495	Gm13157	3.12655	2.43094	99	77	1.79221	no
ENSMUSG00000070605	Gm13251	2.78619	2.03511	34.5	15.5	1.67124	no
ENSMUSG00000084897	Gm14226	4.48072	2.98495	28	1.5	4.64208	no
ENSMUSG00000040904	Gm21988	3.65142	4.39581	167	185	1.56919	no
ENSMUSG00000091754	Gm3636	1.30224	-5.11521	7	2	3.75781	no
ENSMUSG00000055676	Gm5069	-0.394625	0.518797	127	143	1.71157	no
ENSMUSG00000078636	Gm7336	-1.48176	0.126286	25.5	34.5	1.6949	no
ENSMUSG00000029713	Gnb2	5.28303	6.65561	77	91	2.25044	no
ENSMUSG00000028850	Gpatch3	0.373999	1.5055	90	118.5	3.77663	no
ENSMUSG00000005823	Gpr108	2.43267	2.93879	166.5	195	1.68928	no
ENSMUSG00000050105	Grrp1	-0.455764	1.24511	305	327	4.38226	no
ENSMUSG00000057177	Gsk3a	4.60877	5.10701	146	185.5	2.30481	no
ENSMUSG00000033318	Gstt2	-0.382226	0.784018	158	202	6.00958	no
ENSMUSG00000033434	Gtpbp6	0.219091	2.23796	50	63.5	3.19187	no
ENSMUSG00000073411	H2-D1	2.97267	3.56812	54	78	1.67361	no
ENSMUSG00000069919	Hba-a1	4.23734	6.90028	28	40	3.74235	no
ENSMUSG00000073940	Hbb-bt	1.03411	2.72115	15.5	26.5	2.1733	no
ENSMUSG00000042770	Hebp1	3.38918	4.45769	104	116.5	1.5642	no
ENSMUSG00000048001	Hes5	1.65584	3.14232	112.5	125.5	2.2631	no
ENSMUSG00000056895	Hist3h2ba	0.336786	1.32586	100	117.5	2.02708	no
ENSMUSG00000032932	Hspa13	4.68828	4.14174	133	95.5	2.40027	no
ENSMUSG00000039745	Htatip2	-1.51121	0.54746	55	69	3.37533	no
ENSMUSG00000042745	Id1	4.92593	5.38971	131	160	1.57513	no
ENSMUSG00000007872	Id3	4.28574	5.59093	207	240.5	5.12061	no
ENSMUSG00000039323	Igfbp2	4.98919	6.17687	128	144.5	2.29502	no
ENSMUSG00000037995	Igsf9	2.79741	3.686	94.5	120.5	2.70569	no
ENSMUSG00000066324	Impad1	5.83466	5.19862	75	47	2.08566	no
ENSMUSG00000038894	Irs2	-0.00502499	1.17174	7.5	24	2.27393	no
ENSMUSG00000060969	Irx1	-0.138246	0.870724	84	115	3.66305	no
ENSMUSG00000051243	Islr2	-1.5481	-0.705116	129.5	173.5	4.34385	no
ENSMUSG00000034664	Itga2b	-0.361074	0.294347	64.5	86	1.65029	no
ENSMUSG00000027009	Itga4	2.45095	1.60919	102.5	86	1.62658	no
ENSMUSG00000038319	Kcnh2	0.738102	1.58806	97.5	124.5	2.6876	no
ENSMUSG00000020911	Krt19	2.01371	2.86643	111	134.5	2.34682	no
ENSMUSG00000052911	Lamb2	1.33629	2.41549	151	177	3.28607	no
ENSMUSG00000042363	Lgalsl	4.1599	3.66474	147	117.5	1.71065	no
ENSMUSG00000039704	Lmbrd2	2.93086	1.93677	123	101.5	2.50304	no
ENSMUSG00000038637	Lrrc56	0.950327	1.83208	107	124.5	1.80713	no
ENSMUSG00000052299	Ltn1	4.26354	3.82257	89.5	52	1.93662	no
ENSMUSG00000001089	Luzp1	5.32932	4.91953	114	79.5	1.65572	no
ENSMUSG00000004054	Map3k11	1.44895	2.61029	81	95.5	1.97209	no
ENSMUSG00000004864	Mapk13	1.18751	1.98229	65.5	84	1.72197	no
ENSMUSG00000027353	Mcm8	4.15209	3.6685	140.5	107	1.89721	no
ENSMUSG00000032717	Mdfi	1.23247	3.02255	63.5	85	4.50726	no
ENSMUSG00000027239	Mdk	8.47001	9.36889	146.5	168	2.2633	no
ENSMUSG00000042436	Mfap4	4.13653	4.80178	140.5	172.5	2.49311	no
ENSMUSG00000020346	Mgat1	2.77889	3.46011	132	156.5	1.95459	no
ENSMUSG00000033307	Mif	6.45395	8.10285	132	163	5.98632	no
ENSMUSG00000031790	Mmp15	2.21968	2.8482	98.5	123	1.80338	no
ENSMUSG00000032583	Mon1a	-0.232905	0.933444	101.5	130	3.89292	no
ENSMUSG00000002227	Mov10	1.91966	2.45802	108	132.5	1.54468	no
ENSMUSG00000034932	Mrpl54	5.22731	5.8212	105	146.5	2.88639	no
ENSMUSG00000024038	Ndufv3	5.67554	6.39734	103.5	134	2.57824	no
ENSMUSG00000023411	Nfatc4	2.83215	3.46006	95.5	124	2.09576	no
ENSMUSG00000000120	Ngfr	2.07445	2.5691	117.5	144.5	1.56408	no
ENSMUSG00000033099	Nol12	4.86978	5.62403	124	147.5	2.0758	no
ENSMUSG00000023052	Npff	0.536481	1.76759	33.5	46.5	1.87431	no
ENSMUSG00000060601	Nr1h2	1.7343	3.0019	81.5	105.5	3.56284	no
ENSMUSG00000002804	Nudt14	2.27411	3.25055	106.5	134.5	3.20191	no
ENSMUSG00000032014	Oaf	2.49145	3.35506	160	188.5	2.88246	no
ENSMUSG00000023707	Ogfod2	1.28634	1.68197	105.5	141.5	1.66801	no
ENSMUSG00000027257	Pacsin3	1.23748	2.28461	115.5	166.5	6.25419	no
ENSMUSG00000005447	Pafah1b3	5.36707	6.19456	95	120	2.42272	no
ENSMUSG00000050505	Pcdh20	-1.54346	-2.51945	103	82.5	2.34314	no
ENSMUSG00000037773	Pced1a	2.49847	3.27238	113.5	141.5	2.53777	no
ENSMUSG00000004264	Phb2	7.24176	7.92736	143	169	2.08758	no
ENSMUSG00000025507	Pidd1	2.1035	2.62599	166.5	195	1.74389	no
ENSMUSG00000024247	Pkdcc	3.82472	5.01452	112	138.5	3.69251	no
ENSMUSG00000032294	Pkm	9.10407	9.89569	72.5	111	3.5693	no
ENSMUSG00000042632	Pla2g6	1.59345	2.24791	147	172.5	1.95445	no
ENSMUSG00000049148	Plcxd3	-0.634809	-1.89865	144.5	129	2.29417	no
ENSMUSG00000003363	Pld3	2.13634	3.0952	112	133.5	2.41431	no
ENSMUSG00000035172	Plekhh3	-1.97658	-0.864746	112.5	133	2.66928	no
ENSMUSG00000017754	Pltp	1.78552	2.67558	157.5	174	1.71992	no
ENSMUSG00000053646	Plxnb1	3.45129	3.92902	151	182.5	1.76238	no
ENSMUSG00000030123	Plxnd1	2.85821	3.5135	57.5	78.5	1.61161	no
ENSMUSG00000041815	Poldip3	5.33637	5.69632	109.5	147.5	1.60185	no
ENSMUSG00000050697	Prkaa1	4.09976	3.60476	141.5	110	1.82607	no
ENSMUSG00000050965	Prkca	1.61389	0.991608	110.5	78	2.36848	no
ENSMUSG00000054280	Prr14l	3.83007	3.34733	126	83.5	2.40276	no
ENSMUSG00000040225	Prrc2c	5.87938	5.2668	90	60	2.1522	no
ENSMUSG00000030465	Psd3	2.47537	1.64228	66	43	2.24399	no
ENSMUSG00000006498	Ptbp1	7.71586	8.43359	115	140.5	2.14339	no
ENSMUSG00000017969	Ptgis	1.93579	2.62951	144.5	176	2.55918	no
ENSMUSG00000030122	Ptms	5.6621	6.59813	141.5	164.5	2.52128	no
ENSMUSG00000030674	Qprt	0.36614	1.05497	114.5	145.5	2.50077	no
ENSMUSG00000003380	Rabac1	1.8384	3.08488	88	107	2.77358	no
ENSMUSG00000027652	Ralgapb	4.33485	3.84619	150	116.5	1.91712	no
ENSMUSG00000071042	Rasgrp3	3.09759	2.61479	102	52	2.82711	no
ENSMUSG00000019539	Rcn3	3.36585	4.79497	139	149	1.67368	no
ENSMUSG00000070509	Rgma	2.28024	2.99772	115.5	137	1.80655	no
ENSMUSG00000058498	Rnf207	-1.80996	-0.777507	105	120.5	1.87416	no
ENSMUSG00000038650	Rnh1	3.51533	4.31764	124	149.5	2.39597	no
ENSMUSG00000057863	Rpl36	4.56128	6.96943	126	143.5	4.93542	no
ENSMUSG00000093674	Rpl41	8.37953	9.46749	40.5	63	2.8668	no
ENSMUSG00000036114	Rpp25l	3.49126	4.47821	134.5	181.5	5.43242	no
ENSMUSG00000074115	Saa1	-1.38914	1.1821	59	66.5	2.25843	no
ENSMUSG00000048279	Sacs	2.89996	2.09385	115.5	92	2.21853	no
ENSMUSG00000020519	Sap30l	3.29073	3.74332	126.5	160	1.77562	no
ENSMUSG00000042978	Sbk1	4.17895	4.7292	126	151	1.61103	no
ENSMUSG00000075700	Selt	6.32275	5.90022	106	71	1.73192	no
ENSMUSG00000003200	Sh3gl1	3.81596	4.60949	122.5	147	2.27682	no
ENSMUSG00000039154	Shd	0.318276	1.72628	109.5	143.5	5.60642	no
ENSMUSG00000090112	Shprh	3.53209	3.03304	113.5	84.5	1.6949	no
ENSMUSG00000001918	Slc1a5	4.04338	4.97887	89	108.5	2.13637	no
ENSMUSG00000040414	Slc25a28	2.21105	3.07914	126	149.5	2.38912	no
ENSMUSG00000018677	Slc25a39	5.69441	6.56002	122.5	156	3.396	no
ENSMUSG00000027957	Slc35a3	3.25115	2.51553	149	125	2.06761	no
ENSMUSG00000020829	Slc46a1	2.21987	3.12743	136	156.5	2.17885	no
ENSMUSG00000028962	Slc4a2	1.90762	2.69401	132	151	1.74983	no
ENSMUSG00000025020	Slit1	1.198	1.94469	114.5	141.5	2.36108	no
ENSMUSG00000058351	Smim4	3.0193	3.62104	168	196	1.97319	no
ENSMUSG00000029402	Snrnp35	3.76446	4.43022	82.5	118.5	2.80685	no
ENSMUSG00000024068	Spast	4.99814	4.54792	160	103	3.00534	no
ENSMUSG00000038451	Spsb2	-0.0665482	0.588872	126	149.5	1.80381	no
ENSMUSG00000020546	Stxbp4	4.33673	3.76206	121.5	98.5	1.54791	no
ENSMUSG00000023051	Tarbp2	5.40708	6.18058	135	153.5	1.67584	no
ENSMUSG00000028030	Tbck	2.13818	1.49739	136	108	2.10124	no
ENSMUSG00000009097	Tbx1	0.176667	1.31881	37.5	54	2.20702	no
ENSMUSG00000055839	Tceb2	5.97161	7.11646	127	149.5	3.0167	no
ENSMUSG00000002249	Tead3	1.96198	2.69817	90	108.5	1.595	no
ENSMUSG00000031708	Tecr	6.32392	7.01169	109	129	1.61091	no
ENSMUSG00000049537	Tecrl	2.34249	1.21338	88	74.5	1.78513	no
ENSMUSG00000009628	Tex15	1.18814	0.499843	77	46.5	2.45853	no
ENSMUSG00000056665	Them6	-2.34877	-0.453887	88	95.5	1.66436	no
ENSMUSG00000025574	Tk1	4.48568	5.34203	187.5	204.5	1.70492	no
ENSMUSG00000038217	Tlcd2	1.73042	2.40372	91	118.5	2.16841	no
ENSMUSG00000079164	Tlr5	-0.511983	-1.27373	177.5	158.5	1.695	no
ENSMUSG00000006850	Tmco6	1.71029	2.51754	108	131.5	2.22167	no
ENSMUSG00000029782	Tmem209	5.14993	4.69106	207.5	162.5	2.41829	no
ENSMUSG00000050777	Tmem37	0.0598675	0.861932	141.5	163	2.01953	no
ENSMUSG00000034723	Tmx4	3.80193	3.1605	170	130	3.00478	no
ENSMUSG00000066755	Tnfsf18	0.812777	-0.647472	56.5	39	2.99273	no
ENSMUSG00000033955	Tnks1bp1	2.04723	2.83681	178.5	217.5	3.60628	no
ENSMUSG00000048546	Tob2	1.8168	2.31086	105	134	1.67796	no
ENSMUSG00000042870	Tom1	2.03659	2.67289	88	113.5	1.90021	no
ENSMUSG00000009563	Tor2a	3.22186	4.17342	84.5	99	1.61587	no
ENSMUSG00000040046	Tph1	0.609254	-1.52348	108	76	7.99261	no
ENSMUSG00000002043	Trappc6a	1.33329	2.8435	72.5	98	4.51003	no
ENSMUSG00000057143	Trim12c	1.4081	0.508682	85	67	1.89599	no
ENSMUSG00000005566	Trim28	7.29051	7.83985	92	136.5	2.86291	no
ENSMUSG00000023348	Trip6	3.24465	4.34847	168.5	181.5	1.68052	no
ENSMUSG00000044328	Trp53i13	0.18039	1.3789	161.5	191	4.14063	no
ENSMUSG00000060771	Tsga10	2.50731	1.73882	126	107	1.70999	no
ENSMUSG00000044986	Tst	0.905582	2.04384	118.5	140	2.86603	no
ENSMUSG00000036918	Ttc7	-0.611652	0.191841	109.5	141.5	3.01116	no
ENSMUSG00000034714	Ttyh2	0.757834	1.26578	86	122	2.14152	no
ENSMUSG00000023004	Tuba1b	7.63887	7.96847	116.5	159	1.64051	no
ENSMUSG00000030435	U2af2	7.10173	7.61814	64.5	95.5	1.87481	no
ENSMUSG00000019505	Ubb	8.85343	9.34331	73.5	105	1.80721	no
ENSMUSG00000012126	Ubxn11	0.0921668	1.08784	59.5	74	1.69079	no
ENSMUSG00000037470	Uggt1	5.6724	5.19241	148	106	2.36095	no
ENSMUSG00000028684	Urod	4.82914	5.64363	127	143.5	1.57387	no
ENSMUSG00000026641	Usf1	4.24487	4.89949	65.5	104	2.95158	no
ENSMUSG00000030403	Vasp	4.21632	4.66728	48.5	79.5	1.63721	no
ENSMUSG00000043614	Vps37d	-0.479295	0.310945	50	76	2.40622	no
ENSMUSG00000039715	Wdr34	1.61593	2.29213	76	98.5	1.78182	no
ENSMUSG00000037622	Wdtc1	1.93704	2.76704	102	119.5	1.70105	no
ENSMUSG00000064030	Wibg	4.27976	5.00913	104	125.5	1.83648	no
ENSMUSG00000035112	Wnk4	1.89453	2.63525	154.5	173.5	1.6482	no
ENSMUSG00000020811	Wscd1	1.88433	2.48629	50.5	86	2.50266	no
ENSMUSG00000022708	Zbtb20	0.146981	-0.805676	100.5	70.5	3.34703	no
ENSMUSG00000039810	Zc3h10	1.83259	2.21373	96.5	148.5	2.32108	no
ENSMUSG00000053985	Zfp14	1.66678	0.710261	50	34.5	1.73631	no
ENSMUSG00000028799	Zfp362	3.78591	4.27644	124	152	1.60852	no
ENSMUSG00000064264	Zfp428	2.38276	3.18751	172	189	1.60219	no
ENSMUSG00000047036	Zfp445	5.51472	4.82294	48.5	29	1.57979	no
ENSMUSG00000045598	Zfp553	3.62451	4.12057	100	130	1.74283	no
ENSMUSG00000020420	Zfp607	1.98361	1.05263	76	60	1.74447	no
ENSMUSG00000069184	Zfp72	2.55473	1.5593	38	24.5	1.57379	no
ENSMUSG00000043090	Zfp866	4.79471	4.31166	162.5	132	1.72542	no
ENSMUSG00000024298	Zfp871	4.17924	3.02362	137	114.5	3.04509	no
ENSMUSG00000075227	Znhit2	-0.720524	1.32749	99	125.5	6.35597	no
ENSMUSG00000034636	Zyg11b	4.22342	3.70001	144.5	113.5	1.90025	no
