# Supplementary material for: Rebalancing gene haploinsufficiency in vivo by targeting chromatin
Source: Nat Commun. 2016 Jun 3;7:11688. doi: 10.1038/ncomms11688 (PMC4895808; doi:10.1038/ncomms11688)
Supplement: Supplementary Data 13 — Primers used for Gene Expression analysis [file ncomms11688-s2.xlsx]

## Sheet: Gene Expression
Primers used for Gene Expression analysis
Gene	Primer ID	Sequence
Tbx1	Tbx1F	CTGACCAATAACCTGCTGGATGA
	Tbx1R	GGCTGATATCTGTGCATGGAGTT
Pik3cd	Pik3cdF	TTGACTTCTTGCTGCCCACA
	Pik3cdR	AGCATGTGGAAGAGTGGCTC
Rpl13a	Rpl13aF	CCCTCCACCCTATGACAAGA
	Rpl13aR	CTGCCTGTTTCCGTAACCTC
Taok3	Taok3F	CCAGCACGCGAAGACCCA
	Taok3R	CAGCAGTCTCTCCTCACTTCTG
Kcnq4	Kcnq4F	TCCGGGCCTCTCTAAGACTC
	Kcnq4R	CACCGTAAGCTCACACTGGT
Als2cl	Als2clF	GGTTTAAACGCAGCGCGGG
	Als2clR	GCTTCAGAACGAGGGAACAGG
Cdc42bpg	Cdc42bpgF	GTAACGTGGCGCAGTTTCTG
	Cdc42bpgR	CCCTCTGCCAATCACCTTCA
PPargc1b	Ppargc1bF	AGAGCTCTCGTCCTTCTTCCT
	Ppargc1bR	AGGTCAAGCTCTGGCAAGTC
Pxn	PxnF	GGAGAGATGAGCAGTCCGCA
	PxnR	CCATCCACTCTCTGTTCCAGG
Llgl1	Llgl1F	CCTTGGCCTTCGATCCTGAG
	Llgl1R	AAATGCATCTGGGTGACGGT
Bai2	Bai2F	GCAATGACCTGTTCACCACC
	Bai2R	GCCTGTCTGCGCCATGTATAG
Brd4	Brd4F	TCCTCTGAGTCGGAGAGCAC
	Brd4R	TCCCAGTGTGCCCCTTCTTT
Axin2	Axin2F	TCCGGCTATGTCTTTGCACC
	Axin2R	TACTCCCCATGCGGTAAGGA
Akt1	Akt1 F	CCGGTTCTTTGCCAACATCG
	Akt1 R	GGAGAACTTGATCAGGCGGC
Sufu	SufuF	TACTACGGACAGTGCCCATT
	SufuR	GTCTGTCTCAATGCCTTTGTCA
Elavl3	Elavl3F	GGCGTGAGCACCAGGC
	Elavl3R	CTCCATGGCCCCCAGTATCT
Ccnd2	Ccnd2F	GCCAAGATCACCCACACTGA
	Ccnd2R	GCGTTATGCTGCTCTTGACG
Lsd1	Lsd1-F2	ATCTTGGCGCCATGGTTGTA
	Lsd1-R2	GGAACAGCTTGTCCATTGGC
Lsd2	Lsd2F	ATTACCAAGCCTGACACCCC
	Lsd2R	ACTGTCCTTCAGCAACGGAG
Primers used for Q-ChIP analysis
Gene	Primer ID	Sequence
Pxn	Pxn-ChIP-F	GCTGCTGCTTCTGCTTCATC
	Pxn-ChIP-R	GTGGGTCCTCATTGGTCTGG
Pik3cd	Pik3cd-ChIP-F	TCCCGCAGGGAATCAAACTC
	Pik3cd-ChIP-R	AACTCCCAGATCAGCCTCCT
Cdc42bpg	Cdc42bpg-ChIP-F	TCAGTCAGCACTGGAAGCTG
	Cdc42bpg-ChIP-R	TCGGAAGGAACTCCACTCCA
Llgl1	Llgl1-ChIP-F	GCCCTTGTAAACGCTCTCCT
	Llgl1-ChIP-R	GACAGGGCCAACTGTGCTAT
Bai2	Bai2-ChIP-F	CCAGAGCACTTGCTGTCTGA
	Bai2-ChIP-R	ACAGTAAGAGGGGACAGGCT
Brd4	Brd4-ChIP-F	TGGGTAGGACGTCACAAACG
	Brd4-ChIP-R	TCTGCGCCAAATGTCTGACT
Axin2	Axin2-ChIP-F	CACACCCTCAGAGAACCCAC
	Axin2-ChIP-R	CAGACTATGGCGGCTTTCCA
Elavl3	Elavl3-ChIP-F	TCATGGTGACGAAGCCGAAA
	Elavl3-ChIP-R	GCAGCTTTTCGGACCCTTTG
Taok3	Taok3-ChIP-F	CGCAGCTGGACTTTCTCCTT
	Taok3-ChIP-R	GCTCTCGGTTCCGATAGTGG
Primers used for genotyping
Mouse Line	Primer ID	Sequence
Tbx1-LacZ	TbxWT-F3	AGTCTGGGGACTCTGGAAGG
	TbxWT-R3	AAGGCAGATCCTGCTACACC
	TbxTar2-R	TCGACTAGAGCTTGCGGAAC
Tbx1-Neo2	NEO2F	GACTAGAGACAGGGGCATGG
	NEO2R	AGGCTGGGATTCCAAAAGAC
	NEO2TF	GCCAGAGGCCACTTGTGTAGTGA
